# Supplementary material for: Petasis Sequence Reactions for the Scaffold-Diverse Synthesis of Bioactive Polycyclic Small Molecules
Source: ACS Omega. 2022 Dec 16;8(1):1168–81. doi: 10.1021/acsomega.2c06585 (PMC9835185; doi:10.1021/acsomega.2c06585)
Supplement: Supplementary file 2 — ao2c06585_si_002.cif [file ao2c06585_si_002.cif]

data_mo_b2684_0m
_audit_creation_date               2022-07-07
_audit_creation_method
;
Olex2 1.5-alpha
(compiled 2022.06.10 svn.r3fa896fb for OlexSys, GUI svn.r6535)
;
_shelx_SHELXL_version_number       '2019/1'
_audit_contact_author_address      ?
_audit_contact_author_email        ?
_audit_contact_author_name         ''
_audit_contact_author_phone        ?
_publ_contact_author_id_orcid      ?
_publ_section_references
;
Dolomanov, O.V., Bourhis, L.J., Gildea, R.J, Howard, J.A.K. & Puschmann, H.
 (2009), J. Appl. Cryst. 42, 339-341.

Sheldrick, G.M. (2008). Acta Cryst. A64, 112-122.

Sheldrick, G.M. (2015). Acta Cryst. A71, 3-8.
;
_chemical_name_common              ?
_chemical_name_systematic          ?
_chemical_formula_moiety           '1(C17 H21 N O2 S)'
_chemical_formula_sum              'C17 H21 N O2 S'
_chemical_formula_weight           303.41
_chemical_melting_point            ?
loop_
  _atom_type_symbol
  _atom_type_description
  _atom_type_scat_dispersion_real
  _atom_type_scat_dispersion_imag
  _atom_type_scat_source
 'C' 'C' 0.0033 0.0016 'International Tables Vol C Tables 4.2.6.8 and 6.1.1.4'
 'H' 'H' 0.0000 0.0000 'International Tables Vol C Tables 4.2.6.8 and 6.1.1.4'
 'N' 'N' 0.0061 0.0033 'International Tables Vol C Tables 4.2.6.8 and 6.1.1.4'
 'O' 'O' 0.0106 0.0060 'International Tables Vol C Tables 4.2.6.8 and 6.1.1.4'
 'S' 'S' 0.1246 0.1234 'International Tables Vol C Tables 4.2.6.8 and 6.1.1.4'

_shelx_space_group_comment
;
The symmetry employed for this shelxl refinement is uniquely defined
by the following loop, which should always be used as a source of
symmetry information in preference to the above space-group names.
They are only intended as comments.
;
_space_group_crystal_system        'monoclinic'
_space_group_IT_number             14
_space_group_name_H-M_alt          'P 1 21/c 1'
_space_group_name_Hall             '-P 2ybc'
loop_
  _space_group_symop_operation_xyz
 'x, y, z'
 '-x, y+1/2, -z+1/2'
 '-x, -y, -z'
 'x, -y-1/2, z-1/2'

_cell_length_a                     9.9071(4)
_cell_length_b                     15.6821(5)
_cell_length_c                     19.5899(7)
_cell_angle_alpha                  90
_cell_angle_beta                   93.5510(10)
_cell_angle_gamma                  90
_cell_volume                       3037.72(19)
_cell_formula_units_Z              8
_cell_measurement_reflns_used      9720
_cell_measurement_temperature      100.00
_cell_measurement_theta_max        31.50
_cell_measurement_theta_min        2.43
_shelx_estimated_absorpt_T_max     0.974
_shelx_estimated_absorpt_T_min     0.870
_exptl_absorpt_coefficient_mu      0.217
_exptl_absorpt_correction_T_max    0.5522
_exptl_absorpt_correction_T_min    0.5236
_exptl_absorpt_correction_type     none
_exptl_absorpt_process_details
;
SADABS-2016/2 (Bruker,2016/2) was used for absorption correction.
wR2(int) was 0.1456 before and 0.0560 after correction.
The Ratio of minimum to maximum transmission is 0.9482.
The \l/2 correction factor is Not present.
;
_exptl_absorpt_special_details     ?
_exptl_crystal_colour              colourless
_exptl_crystal_colour_lustre       .
_exptl_crystal_colour_modifier     .
_exptl_crystal_colour_primary      colourless
_exptl_crystal_density_diffrn      1.327
_exptl_crystal_density_meas        ?
_exptl_crystal_density_method      ?
_exptl_crystal_description         plate
_exptl_crystal_F_000               1296
_exptl_crystal_size_max            0.658
_exptl_crystal_size_mid            0.275
_exptl_crystal_size_min            0.124
_exptl_transmission_factor_max     ?
_exptl_transmission_factor_min     ?
_diffrn_reflns_av_R_equivalents    0.0560
_diffrn_reflns_av_unetI/netI       0.0181
_diffrn_reflns_Laue_measured_fraction_full  1.000
_diffrn_reflns_Laue_measured_fraction_max  0.997
_diffrn_reflns_limit_h_max         14
_diffrn_reflns_limit_h_min         -14
_diffrn_reflns_limit_k_max         23
_diffrn_reflns_limit_k_min         -23
_diffrn_reflns_limit_l_max         28
_diffrn_reflns_limit_l_min         -28
_diffrn_reflns_number              202138
_diffrn_reflns_point_group_measured_fraction_full  1.000
_diffrn_reflns_point_group_measured_fraction_max  0.997
_diffrn_reflns_theta_full          25.242
_diffrn_reflns_theta_max           31.610
_diffrn_reflns_theta_min           2.060
_diffrn_ambient_temperature        100.00
_diffrn_detector_area_resol_mean   ?
_diffrn_measured_fraction_theta_full  1.000
_diffrn_measured_fraction_theta_max  0.997
_diffrn_measurement_device_type    'Bruker APEX-II CCD'
_diffrn_measurement_method         '\f and \w scans'
_diffrn_radiation_type             MoK\a
_diffrn_radiation_wavelength       0.71073
_diffrn_source                     ?
_diffrn_source_current             1.0
_diffrn_source_power               0.05
_diffrn_source_voltage             50.0
_diffrn_standards_number           0
_reflns_Friedel_coverage           0.000
_reflns_Friedel_fraction_full      .
_reflns_Friedel_fraction_max       .
_reflns_number_gt                  8849
_reflns_number_total               10174
_reflns_special_details
;
 Reflections were merged by SHELXL according to the crystal
 class for the calculation of statistics and refinement.
 
 _reflns_Friedel_fraction is defined as the number of unique
 Friedel pairs measured divided by the number that would be
 possible theoretically, ignoring centric projections and
 systematic absences.
;
_reflns_threshold_expression       'I > 2\s(I)'
_computing_cell_refinement         'SAINT V8.40B (?, 2016)'
_computing_data_collection         ?
_computing_data_reduction          'SAINT V8.40B (?, 2016)'
_computing_molecular_graphics      'Olex2 1.5-alpha (Dolomanov et al., 2009)'
_computing_publication_material    'Olex2 1.5-alpha (Dolomanov et al., 2009)'
_computing_structure_refinement    'XL  (Sheldrick, 2008)'
_computing_structure_solution      'SHELXT 2018/2 (Sheldrick, 2018)'
_refine_diff_density_max           0.811
_refine_diff_density_min           -0.502
_refine_diff_density_rms           0.057
_refine_ls_extinction_coef         .
_refine_ls_extinction_method       none
_refine_ls_goodness_of_fit_ref     1.057
_refine_ls_hydrogen_treatment      constr
_refine_ls_matrix_type             full
_refine_ls_number_parameters       419
_refine_ls_number_reflns           10174
_refine_ls_number_restraints       0
_refine_ls_R_factor_all            0.0486
_refine_ls_R_factor_gt             0.0412
_refine_ls_restrained_S_all        1.057
_refine_ls_shift/su_max            0.001
_refine_ls_shift/su_mean           0.000
_refine_ls_structure_factor_coef   Fsqd
_refine_ls_weighting_details      
 'w=1/[\s^2^(Fo^2^)+(0.0519P)^2^+1.6655P] where P=(Fo^2^+2Fc^2^)/3'
_refine_ls_weighting_scheme        calc
_refine_ls_wR_factor_gt            0.1081
_refine_ls_wR_factor_ref           0.1136
_refine_special_details            ?
_olex2_refinement_description
;
1. Fixed Uiso
 At 1.2 times of:
  All C(H) groups, All C(H,H) groups, All C(H,H,H,H) groups
 At 1.5 times of:
  All O(H) groups
2. Others
 Sof(H32C)=Sof(H32D)=Sof(C33B)=Sof(H33B)=Sof(C34B)=Sof(H34C)=Sof(H34D)=1-FVAR(1)
 Sof(H32A)=Sof(H32B)=Sof(C34A)=Sof(H34A)=Sof(H34B)=Sof(C33A)=Sof(H33A)=FVAR(1)
 Sof(S2B)=Sof(H30A)=Sof(H29A)=Sof(C28B)=Sof(H28B)=1-FVAR(2)
 Sof(S2A)=Sof(H30)=Sof(H29)=Sof(C28A)=Sof(H28A)=FVAR(2)
3.a Ternary CH refined with riding coordinates:
 C9(H9), C14(H14), C26(H26), C1(H1), C5(H5), C18(H18), C22(H22), C31(H31)
3.b Secondary CH2 refined with riding coordinates:
 C7(H7A,H7B), C8(H8A,H8B), C24(H24A,H24B), C25(H25A,H25B), C15(H15A,H15B),
 C6(H6A,H6B), C23(H23A,H23B), C32(H32A,H32B), C32(H32C,H32D)
3.c Aromatic/amide H refined with riding coordinates:
 C11(H11), C4(H4A), C16(H16), C3(H3), C21(H21), C20(H20), C13(H13), C12(H12),
 C30(H30), C30(H30A), C29(H29A), C29(H29), C33A(H33A), C33B(H33B), C28A(H28A),
 C28B(H28B)
3.d X=CH2 refined with riding coordinates:
 C17(H17A,H17B), C34A(H34A,H34B), C34B(H34C,H34D)
3.e Idealised tetrahedral OH refined as rotating group:
 O2(H2), O4(H4)
;
_atom_sites_solution_hydrogens     geom
_atom_sites_solution_primary       dual
_atom_sites_solution_secondary     ?
loop_
  _atom_site_label
  _atom_site_type_symbol
  _atom_site_fract_x
  _atom_site_fract_y
  _atom_site_fract_z
  _atom_site_U_iso_or_equiv
  _atom_site_adp_type
  _atom_site_occupancy
  _atom_site_site_symmetry_order
  _atom_site_calc_flag
  _atom_site_refinement_flags_posn
  _atom_site_refinement_flags_adp
  _atom_site_refinement_flags_occupancy
  _atom_site_disorder_assembly
  _atom_site_disorder_group
 S1 S 0.49668(3) 0.62017(2) 0.58977(2) 0.02049(7) Uani 1 1 d . . . . .
 S2A S 0.1685(2) 0.88269(13) 0.73150(8) 0.0206(3) Uani 0.741(2) 1 d . . P A 1
 O2 O 0.74906(9) 0.72728(5) 0.58482(4) 0.01841(16) Uani 1 1 d . . . . .
 H2 H 0.738520 0.769789 0.610031 0.028 Uiso 1 1 calc R U . . .
 O1 O 0.70186(9) 0.61719(5) 0.88745(4) 0.01685(15) Uani 1 1 d . . . . .
 S2B S 0.2513(8) 0.7182(5) 0.7045(5) 0.0269(8) Uani 0.259(2) 1 d . . P A 2
 O3 O 0.75557(9) 0.87648(5) 0.66278(5) 0.02048(17) Uani 1 1 d . . . . .
 O4 O 0.16106(9) 0.96116(6) 0.58836(5) 0.02237(18) Uani 1 1 d . . . . .
 H4 H 0.215981 1.000016 0.600227 0.034 Uiso 1 1 calc R U . . .
 N1 N 0.69515(9) 0.66877(6) 0.72400(4) 0.01264(15) Uani 1 1 d . . . . .
 N2 N 0.42986(9) 0.91595(6) 0.64507(5) 0.01441(16) Uani 1 1 d . . . . .
 C11 C 0.60459(12) 0.47860(8) 0.63142(6) 0.0179(2) Uani 1 1 d . . . . .
 H11 H 0.665509 0.437559 0.651410 0.022 Uiso 1 1 calc R U . . .
 C9 C 0.74354(11) 0.61327(7) 0.67030(5) 0.01324(17) Uani 1 1 d . . . . .
 H9 H 0.803974 0.569227 0.692976 0.016 Uiso 1 1 calc R U . . .
 C14 C 0.82848(11) 0.66503(7) 0.62148(5) 0.01467(18) Uani 1 1 d . . . . .
 H14 H 0.901849 0.695041 0.649416 0.018 Uiso 1 1 calc R U . . .
 C2 C 0.62493(11) 0.66970(7) 0.83774(5) 0.01316(17) Uani 1 1 d . . . . .
 C26 C 0.32982(11) 0.85171(7) 0.62132(6) 0.0177(2) Uani 1 1 d . . . . .
 H26 H 0.379082 0.803007 0.601249 0.021 Uiso 1 1 calc R U . . .
 C1 C 0.72833(11) 0.74283(7) 0.82746(5) 0.01476(18) Uani 1 1 d . . . . .
 H1 H 0.681053 0.797083 0.813714 0.018 Uiso 1 1 calc R U . . .
 C7 C 0.60376(11) 0.62447(7) 0.76968(5) 0.01436(18) Uani 1 1 d . . . . .
 H7A H 0.627783 0.563370 0.774225 0.017 Uiso 1 1 calc R U . . .
 H7B H 0.508419 0.629202 0.751733 0.017 Uiso 1 1 calc R U . . .
 C5 C 0.71986(12) 0.68274(7) 0.93911(5) 0.0176(2) Uani 1 1 d . . . . .
 H5 H 0.765176 0.663554 0.983506 0.021 Uiso 1 1 calc R U . . .
 C8 C 0.80458(11) 0.70660(7) 0.76881(5) 0.01572(19) Uani 1 1 d . . . . .
 H8A H 0.852306 0.752094 0.744856 0.019 Uiso 1 1 calc R U . . .
 H8B H 0.870802 0.662806 0.785285 0.019 Uiso 1 1 calc R U . . .
 C10 C 0.62711(11) 0.56750(7) 0.63331(5) 0.01457(18) Uani 1 1 d . . . . .
 C19 C 0.65504(11) 0.93123(7) 0.69216(6) 0.01575(19) Uani 1 1 d . . . . .
 C24 C 0.52497(11) 0.88352(7) 0.70067(6) 0.01653(19) Uani 1 1 d . . . . .
 H24A H 0.538773 0.821322 0.696010 0.020 Uiso 1 1 calc R U . . .
 H24B H 0.490183 0.895215 0.746039 0.020 Uiso 1 1 calc R U . . .
 C25 C 0.51257(11) 0.94968(8) 0.59102(6) 0.0173(2) Uani 1 1 d . . . . .
 H25A H 0.460208 0.989976 0.560832 0.021 Uiso 1 1 calc R U . . .
 H25B H 0.547751 0.903114 0.562991 0.021 Uiso 1 1 calc R U . . .
 C15 C 0.89399(12) 0.60835(7) 0.56955(6) 0.01705(19) Uani 1 1 d . . . . .
 H15A H 0.823927 0.571472 0.546580 0.020 Uiso 1 1 calc R U . . .
 H15B H 0.932305 0.644685 0.534227 0.020 Uiso 1 1 calc R U . . .
 C4 C 0.57639(12) 0.71468(7) 0.94335(6) 0.0190(2) Uani 1 1 d . . . . .
 H4A H 0.536801 0.736811 0.982591 0.023 Uiso 1 1 calc R U . . .
 C27 C 0.25699(11) 0.81870(7) 0.68101(6) 0.0188(2) Uani 1 1 d . . . . .
 C18 C 0.62668(11) 0.99501(7) 0.63237(6) 0.01713(19) Uani 1 1 d . . . . .
 H18 H 0.595750 1.051289 0.649631 0.021 Uiso 1 1 calc R U . . .
 C16 C 1.00391(12) 0.55344(8) 0.60211(6) 0.0197(2) Uani 1 1 d . . . . .
 H16 H 1.071319 0.581049 0.630777 0.024 Uiso 1 1 calc R U . . .
 C3 C 0.51675(12) 0.70543(7) 0.88072(6) 0.0176(2) Uani 1 1 d . . . . .
 H3 H 0.425790 0.718526 0.866295 0.021 Uiso 1 1 calc R U . . .
 C6 C 0.79949(12) 0.75048(8) 0.89952(6) 0.0185(2) Uani 1 1 d . . . . .
 H6A H 0.789377 0.808323 0.918783 0.022 Uiso 1 1 calc R U . . .
 H6B H 0.896745 0.736035 0.899340 0.022 Uiso 1 1 calc R U . . .
 C21 C 0.86145(12) 0.98518(8) 0.72275(6) 0.0221(2) Uani 1 1 d . . . . .
 H21 H 0.938270 1.012321 0.744545 0.027 Uiso 1 1 calc R U . . .
 C22 C 0.85238(11) 0.94344(8) 0.65228(6) 0.0204(2) Uani 1 1 d . . . . .
 H22 H 0.940441 0.924150 0.635246 0.024 Uiso 1 1 calc R U . . .
 C31 C 0.23274(12) 0.88988(8) 0.56483(6) 0.0214(2) Uani 1 1 d . . . . .
 H31 H 0.287607 0.909176 0.526549 0.026 Uiso 1 1 calc R U . . .
 C20 C 0.74023(12) 0.97598(8) 0.74764(6) 0.0201(2) Uani 1 1 d . . . . .
 H20 H 0.713199 0.993818 0.791083 0.024 Uiso 1 1 calc R U . . .
 C13 C 0.41065(13) 0.52776(9) 0.57158(6) 0.0239(2) Uani 1 1 d . . . . .
 H13 H 0.324724 0.525239 0.547289 0.029 Uiso 1 1 calc R U . . .
 C12 C 0.47984(14) 0.45830(8) 0.59602(7) 0.0252(3) Uani 1 1 d . . . . .
 H12 H 0.447627 0.401582 0.589944 0.030 Uiso 1 1 calc R U . . .
 C23 C 0.76659(12) 1.00283(9) 0.60297(6) 0.0224(2) Uani 1 1 d . . . . .
 H23A H 0.800227 1.062271 0.605113 0.027 Uiso 1 1 calc R U . . .
 H23B H 0.765157 0.982267 0.555148 0.027 Uiso 1 1 calc R U . . .
 C17 C 1.01542(14) 0.47011(9) 0.59451(7) 0.0265(3) Uani 1 1 d . . . . .
 H17A H 0.950338 0.439819 0.566313 0.032 Uiso 1 1 calc R U . . .
 H17B H 1.088795 0.440482 0.617240 0.032 Uiso 1 1 calc R U . . .
 C30 C 0.12985(14) 0.80470(11) 0.78336(8) 0.0325(3) Uani 1 1 d . . . . .
 H30 H 0.078901 0.813330 0.822293 0.039 Uiso 0.741(2) 1 calc R U P A 1
 H30A H 0.075666 0.816618 0.820555 0.039 Uiso 0.259(2) 1 calc R U P A 2
 C29 C 0.17701(17) 0.72749(10) 0.76562(9) 0.0359(3) Uani 1 1 d . . . . .
 H29A H 0.161507 0.679117 0.793259 0.043 Uiso 0.259(2) 1 calc R U P A 2
 H29 H 0.161549 0.676030 0.789503 0.043 Uiso 0.741(2) 1 calc R U P A 1
 C32 C 0.12784(14) 0.82565(10) 0.53610(8) 0.0317(3) Uani 1 1 d . . . . .
 H32A H 0.047793 0.855784 0.515172 0.038 Uiso 0.537(4) 1 calc R U P B 1
 H32B H 0.098096 0.788315 0.573052 0.038 Uiso 0.537(4) 1 calc R U P B 1
 H32C H 0.083053 0.849482 0.493723 0.038 Uiso 0.463(4) 1 calc R U P B 2
 H32D H 0.057805 0.818502 0.569561 0.038 Uiso 0.463(4) 1 calc R U P B 2
 C34A C 0.2158(2) 0.68948(18) 0.49073(14) 0.0246(6) Uani 0.537(4) 1 d . . P B
 1
 H34A H 0.187871 0.662782 0.531035 0.030 Uiso 0.537(4) 1 calc R U P B 1
 H34B H 0.257814 0.656768 0.457163 0.030 Uiso 0.537(4) 1 calc R U P B 1
 C33A C 0.1964(2) 0.77193(16) 0.48139(11) 0.0217(6) Uani 0.537(4) 1 d . . P B
 1
 H33A H 0.224411 0.798541 0.441063 0.026 Uiso 0.537(4) 1 calc R U P B 1
 C33B C 0.1855(3) 0.73716(17) 0.51982(14) 0.0211(7) Uani 0.463(4) 1 d . . P B
 2
 H33B H 0.200233 0.695208 0.554471 0.025 Uiso 0.463(4) 1 calc R U P B 2
 C34B C 0.2135(3) 0.7219(2) 0.45642(19) 0.0324(8) Uani 0.463(4) 1 d . . P B 2
 H34C H 0.198146 0.764602 0.422460 0.039 Uiso 0.463(4) 1 calc R U P B 2
 H34D H 0.249228 0.668047 0.444454 0.039 Uiso 0.463(4) 1 calc R U P B 2
 C28A C 0.2574(11) 0.7338(6) 0.7030(6) 0.0299(16) Uani 0.741(2) 1 d . . P A 1
 H28A H 0.301075 0.687684 0.681867 0.036 Uiso 0.741(2) 1 calc R U P A 1
 C28B C 0.182(2) 0.8712(15) 0.7307(11) 0.032(5) Uani 0.259(2) 1 d . . P A 2
 H28B H 0.168420 0.931224 0.730348 0.039 Uiso 0.259(2) 1 calc R U P A 2

loop_
  _atom_site_aniso_label
  _atom_site_aniso_U_11
  _atom_site_aniso_U_22
  _atom_site_aniso_U_33
  _atom_site_aniso_U_23
  _atom_site_aniso_U_13
  _atom_site_aniso_U_12
 S1 0.01975(13) 0.02045(14) 0.02081(13) -0.00177(10) -0.00263(10) 0.00005(10)
 S2A 0.0177(3) 0.0191(5) 0.0253(4) -0.0029(3) 0.0030(3) 0.0016(3)
 O2 0.0260(4) 0.0138(3) 0.0156(3) 0.0020(3) 0.0028(3) 0.0030(3)
 O1 0.0238(4) 0.0135(3) 0.0130(3) -0.0004(3) -0.0007(3) 0.0018(3)
 S2B 0.0187(10) 0.0199(18) 0.0421(13) 0.0022(11) 0.0009(9) -0.0024(10)
 O3 0.0153(4) 0.0174(4) 0.0289(4) -0.0055(3) 0.0026(3) 0.0016(3)
 O4 0.0180(4) 0.0182(4) 0.0301(5) -0.0018(3) -0.0053(3) -0.0008(3)
 N1 0.0141(4) 0.0133(4) 0.0107(3) -0.0014(3) 0.0018(3) -0.0018(3)
 N2 0.0121(4) 0.0150(4) 0.0158(4) -0.0008(3) -0.0008(3) -0.0010(3)
 C11 0.0193(5) 0.0206(5) 0.0143(4) 0.0015(4) 0.0039(4) -0.0006(4)
 C9 0.0154(4) 0.0125(4) 0.0119(4) -0.0003(3) 0.0019(3) 0.0010(3)
 C14 0.0171(4) 0.0143(4) 0.0127(4) 0.0003(3) 0.0027(3) 0.0004(4)
 C2 0.0150(4) 0.0132(4) 0.0114(4) -0.0005(3) 0.0010(3) -0.0010(3)
 C26 0.0136(4) 0.0161(5) 0.0232(5) -0.0055(4) 0.0004(4) -0.0006(4)
 C1 0.0180(5) 0.0145(4) 0.0118(4) -0.0013(3) 0.0015(3) -0.0038(4)
 C7 0.0161(4) 0.0153(4) 0.0119(4) -0.0017(3) 0.0027(3) -0.0035(3)
 C5 0.0248(5) 0.0163(5) 0.0116(4) -0.0010(4) -0.0001(4) -0.0015(4)
 C8 0.0148(4) 0.0194(5) 0.0130(4) -0.0017(4) 0.0010(3) -0.0036(4)
 C10 0.0174(4) 0.0146(4) 0.0119(4) -0.0010(3) 0.0022(3) -0.0001(4)
 C19 0.0129(4) 0.0177(5) 0.0167(4) -0.0014(4) 0.0009(3) 0.0001(4)
 C24 0.0129(4) 0.0179(5) 0.0187(5) 0.0027(4) -0.0005(4) -0.0007(4)
 C25 0.0160(5) 0.0208(5) 0.0151(4) -0.0010(4) 0.0008(4) -0.0005(4)
 C15 0.0178(5) 0.0199(5) 0.0138(4) -0.0013(4) 0.0036(4) 0.0015(4)
 C4 0.0245(5) 0.0178(5) 0.0153(5) -0.0031(4) 0.0060(4) -0.0030(4)
 C27 0.0131(4) 0.0166(5) 0.0265(5) -0.0032(4) 0.0000(4) -0.0010(4)
 C18 0.0165(5) 0.0174(5) 0.0175(5) 0.0010(4) 0.0009(4) -0.0018(4)
 C16 0.0176(5) 0.0235(5) 0.0181(5) -0.0017(4) 0.0031(4) 0.0021(4)
 C3 0.0180(5) 0.0177(5) 0.0175(5) -0.0029(4) 0.0049(4) -0.0005(4)
 C6 0.0208(5) 0.0208(5) 0.0139(4) -0.0021(4) -0.0001(4) -0.0053(4)
 C21 0.0181(5) 0.0241(6) 0.0237(5) -0.0040(4) -0.0013(4) -0.0027(4)
 C22 0.0130(4) 0.0236(5) 0.0247(5) -0.0046(4) 0.0032(4) -0.0016(4)
 C31 0.0154(5) 0.0261(6) 0.0222(5) -0.0061(4) -0.0028(4) -0.0007(4)
 C20 0.0192(5) 0.0220(5) 0.0187(5) -0.0030(4) -0.0012(4) -0.0007(4)
 C13 0.0209(5) 0.0323(6) 0.0185(5) -0.0055(4) 0.0017(4) -0.0090(5)
 C12 0.0325(6) 0.0211(6) 0.0227(5) -0.0064(4) 0.0082(5) -0.0110(5)
 C23 0.0197(5) 0.0284(6) 0.0197(5) -0.0015(4) 0.0049(4) -0.0051(4)
 C17 0.0285(6) 0.0252(6) 0.0257(6) -0.0035(5) 0.0024(5) 0.0066(5)
 C30 0.0176(5) 0.0483(9) 0.0321(7) -0.0070(6) 0.0051(5) -0.0067(5)
 C29 0.0358(8) 0.0273(7) 0.0437(8) 0.0099(6) -0.0042(6) -0.0129(6)
 C32 0.0185(5) 0.0317(7) 0.0437(8) -0.0196(6) -0.0083(5) 0.0011(5)
 C34A 0.0231(11) 0.0265(13) 0.0242(13) -0.0052(10) 0.0016(9) -0.0027(9)
 C33A 0.0234(10) 0.0271(12) 0.0146(10) -0.0036(9) 0.0007(7) -0.0042(8)
 C33B 0.0193(11) 0.0220(13) 0.0217(13) -0.0042(10) 0.0002(9) -0.0054(9)
 C34B 0.0344(16) 0.0356(18) 0.0280(17) -0.0089(15) 0.0081(12) -0.0094(13)
 C28A 0.0222(17) 0.030(4) 0.0384(17) 0.001(2) 0.0090(12) -0.001(2)
 C28B 0.026(7) 0.021(7) 0.048(8) 0.019(5) -0.011(5) -0.012(6)

_geom_special_details
;
 All esds (except the esd in the dihedral angle between two l.s. planes)
 are estimated using the full covariance matrix.  The cell esds are taken
 into account individually in the estimation of esds in distances, angles
 and torsion angles; correlations between esds in cell parameters are only
 used when they are defined by crystal symmetry.  An approximate (isotropic)
 treatment of cell esds is used for estimating esds involving l.s. planes.
;
loop_
  _geom_bond_atom_site_label_1
  _geom_bond_atom_site_label_2
  _geom_bond_distance
  _geom_bond_site_symmetry_2
  _geom_bond_publ_flag
 S1 C10 1.7155(11) . ?
 S1 C13 1.7075(13) . ?
 S2A C27 1.692(2) . ?
 S2A C30 1.650(3) . ?
 O2 H2 0.8400 . ?
 O2 C14 1.4205(13) . ?
 O1 C2 1.4544(13) . ?
 O1 C5 1.4457(13) . ?
 S2B C27 1.643(8) . ?
 S2B C29 1.451(10) . ?
 O3 C19 1.4599(13) . ?
 O3 C22 1.4455(15) . ?
 O4 H4 0.8400 . ?
 O4 C31 1.4167(15) . ?
 N1 C9 1.4686(13) . ?
 N1 C7 1.4844(13) . ?
 N1 C8 1.4765(13) . ?
 N2 C26 1.4685(14) . ?
 N2 C24 1.4852(14) . ?
 N2 C25 1.4764(14) . ?
 C11 H11 0.9500 . ?
 C11 C10 1.4120(16) . ?
 C11 C12 1.4154(18) . ?
 C9 H9 1.0000 . ?
 C9 C14 1.5430(15) . ?
 C9 C10 1.5058(15) . ?
 C14 H14 1.0000 . ?
 C14 C15 1.5258(15) . ?
 C2 C1 1.5592(15) . ?
 C2 C7 1.5133(14) . ?
 C2 C3 1.5111(15) . ?
 C26 H26 1.0000 . ?
 C26 C27 1.5034(17) . ?
 C26 C31 1.5415(17) . ?
 C1 H1 1.0000 . ?
 C1 C8 1.5235(15) . ?
 C1 C6 1.5430(15) . ?
 C7 H7A 0.9900 . ?
 C7 H7B 0.9900 . ?
 C5 H5 1.0000 . ?
 C5 C4 1.5142(17) . ?
 C5 C6 1.5582(16) . ?
 C8 H8A 0.9900 . ?
 C8 H8B 0.9900 . ?
 C19 C24 1.5083(15) . ?
 C19 C18 1.5525(16) . ?
 C19 C20 1.5074(16) . ?
 C24 H24A 0.9900 . ?
 C24 H24B 0.9900 . ?
 C25 H25A 0.9900 . ?
 C25 H25B 0.9900 . ?
 C25 C18 1.5251(16) . ?
 C15 H15A 0.9900 . ?
 C15 H15B 0.9900 . ?
 C15 C16 1.4994(16) . ?
 C4 H4A 0.9500 . ?
 C4 C3 1.3364(16) . ?
 C27 C28A 1.400(9) . ?
 C27 C28B 1.51(2) . ?
 C18 H18 1.0000 . ?
 C18 C23 1.5385(16) . ?
 C16 H16 0.9500 . ?
 C16 C17 1.3208(18) . ?
 C3 H3 0.9500 . ?
 C6 H6A 0.9900 . ?
 C6 H6B 0.9900 . ?
 C21 H21 0.9500 . ?
 C21 C22 1.5255(17) . ?
 C21 C20 1.3316(17) . ?
 C22 H22 1.0000 . ?
 C22 C23 1.5560(18) . ?
 C31 H31 1.0000 . ?
 C31 C32 1.5293(17) . ?
 C20 H20 0.9500 . ?
 C13 H13 0.9500 . ?
 C13 C12 1.358(2) . ?
 C12 H12 0.9500 . ?
 C23 H23A 0.9900 . ?
 C23 H23B 0.9900 . ?
 C17 H17A 0.9500 . ?
 C17 H17B 0.9500 . ?
 C30 H30 0.9500 . ?
 C30 H30A 0.9500 . ?
 C30 C29 1.351(2) . ?
 C30 C28B 1.58(2) . ?
 C29 H29A 0.9500 . ?
 C29 H29 0.9500 . ?
 C29 C28A 1.507(12) . ?
 C32 H32A 0.9900 . ?
 C32 H32B 0.9900 . ?
 C32 H32C 0.9900 . ?
 C32 H32D 0.9900 . ?
 C32 C33A 1.552(3) . ?
 C32 C33B 1.542(3) . ?
 C34A H34A 0.9500 . ?
 C34A H34B 0.9500 . ?
 C34A C33A 1.318(4) . ?
 C33A H33A 0.9500 . ?
 C33B H33B 0.9500 . ?
 C33B C34B 1.311(4) . ?
 C34B H34C 0.9500 . ?
 C34B H34D 0.9500 . ?
 C28A H28A 0.9500 . ?
 C28B H28B 0.9500 . ?

loop_
  _geom_angle_atom_site_label_1
  _geom_angle_atom_site_label_2
  _geom_angle_atom_site_label_3
  _geom_angle
  _geom_angle_site_symmetry_1
  _geom_angle_site_symmetry_3
  _geom_angle_publ_flag
 C13 S1 C10 92.64(6) . . ?
 C30 S2A C27 93.94(12) . . ?
 C14 O2 H2 109.5 . . ?
 C5 O1 C2 95.91(8) . . ?
 C29 S2B C27 99.4(5) . . ?
 C22 O3 C19 95.95(8) . . ?
 C31 O4 H4 109.5 . . ?
 C9 N1 C7 113.13(8) . . ?
 C9 N1 C8 113.81(8) . . ?
 C8 N1 C7 106.41(8) . . ?
 C26 N2 C24 112.49(9) . . ?
 C26 N2 C25 114.35(9) . . ?
 C25 N2 C24 107.07(8) . . ?
 C10 C11 H11 124.2 . . ?
 C10 C11 C12 111.51(11) . . ?
 C12 C11 H11 124.2 . . ?
 N1 C9 H9 107.7 . . ?
 N1 C9 C14 110.31(8) . . ?
 N1 C9 C10 110.67(9) . . ?
 C14 C9 H9 107.7 . . ?
 C10 C9 H9 107.7 . . ?
 C10 C9 C14 112.55(8) . . ?
 O2 C14 C9 111.62(9) . . ?
 O2 C14 H14 108.3 . . ?
 O2 C14 C15 107.96(8) . . ?
 C9 C14 H14 108.3 . . ?
 C15 C14 C9 112.19(9) . . ?
 C15 C14 H14 108.3 . . ?
 O1 C2 C1 100.47(8) . . ?
 O1 C2 C7 111.28(8) . . ?
 O1 C2 C3 101.38(8) . . ?
 C7 C2 C1 106.69(8) . . ?
 C3 C2 C1 107.07(9) . . ?
 C3 C2 C7 126.89(9) . . ?
 N2 C26 H26 108.2 . . ?
 N2 C26 C27 109.69(9) . . ?
 N2 C26 C31 109.87(9) . . ?
 C27 C26 H26 108.2 . . ?
 C27 C26 C31 112.57(10) . . ?
 C31 C26 H26 108.2 . . ?
 C2 C1 H1 111.1 . . ?
 C8 C1 C2 100.58(8) . . ?
 C8 C1 H1 111.1 . . ?
 C8 C1 C6 119.94(10) . . ?
 C6 C1 C2 101.86(8) . . ?
 C6 C1 H1 111.1 . . ?
 N1 C7 C2 104.79(8) . . ?
 N1 C7 H7A 110.8 . . ?
 N1 C7 H7B 110.8 . . ?
 C2 C7 H7A 110.8 . . ?
 C2 C7 H7B 110.8 . . ?
 H7A C7 H7B 108.9 . . ?
 O1 C5 H5 115.1 . . ?
 O1 C5 C4 101.43(9) . . ?
 O1 C5 C6 100.40(8) . . ?
 C4 C5 H5 115.1 . . ?
 C4 C5 C6 107.92(9) . . ?
 C6 C5 H5 115.1 . . ?
 N1 C8 C1 102.59(8) . . ?
 N1 C8 H8A 111.2 . . ?
 N1 C8 H8B 111.2 . . ?
 C1 C8 H8A 111.2 . . ?
 C1 C8 H8B 111.2 . . ?
 H8A C8 H8B 109.2 . . ?
 C11 C10 S1 110.45(8) . . ?
 C11 C10 C9 126.76(10) . . ?
 C9 C10 S1 122.73(8) . . ?
 O3 C19 C24 111.11(9) . . ?
 O3 C19 C18 100.23(9) . . ?
 O3 C19 C20 101.12(9) . . ?
 C24 C19 C18 106.68(9) . . ?
 C20 C19 C24 126.53(10) . . ?
 C20 C19 C18 108.13(9) . . ?
 N2 C24 C19 104.87(9) . . ?
 N2 C24 H24A 110.8 . . ?
 N2 C24 H24B 110.8 . . ?
 C19 C24 H24A 110.8 . . ?
 C19 C24 H24B 110.8 . . ?
 H24A C24 H24B 108.8 . . ?
 N2 C25 H25A 111.3 . . ?
 N2 C25 H25B 111.3 . . ?
 N2 C25 C18 102.25(8) . . ?
 H25A C25 H25B 109.2 . . ?
 C18 C25 H25A 111.3 . . ?
 C18 C25 H25B 111.3 . . ?
 C14 C15 H15A 109.2 . . ?
 C14 C15 H15B 109.2 . . ?
 H15A C15 H15B 107.9 . . ?
 C16 C15 C14 112.25(9) . . ?
 C16 C15 H15A 109.2 . . ?
 C16 C15 H15B 109.2 . . ?
 C5 C4 H4A 127.0 . . ?
 C3 C4 C5 106.07(10) . . ?
 C3 C4 H4A 127.0 . . ?
 C26 C27 S2A 122.80(11) . . ?
 C26 C27 S2B 125.1(3) . . ?
 C26 C27 C28B 126.5(9) . . ?
 C28A C27 S2A 112.1(5) . . ?
 C28A C27 C26 125.1(5) . . ?
 C28B C27 S2B 108.4(10) . . ?
 C19 C18 H18 111.0 . . ?
 C25 C18 C19 101.18(9) . . ?
 C25 C18 H18 111.0 . . ?
 C25 C18 C23 119.59(10) . . ?
 C23 C18 C19 102.04(9) . . ?
 C23 C18 H18 111.0 . . ?
 C15 C16 H16 117.1 . . ?
 C17 C16 C15 125.86(12) . . ?
 C17 C16 H16 117.1 . . ?
 C2 C3 H3 127.4 . . ?
 C4 C3 C2 105.26(10) . . ?
 C4 C3 H3 127.4 . . ?
 C1 C6 C5 100.71(9) . . ?
 C1 C6 H6A 111.6 . . ?
 C1 C6 H6B 111.6 . . ?
 C5 C6 H6A 111.6 . . ?
 C5 C6 H6B 111.6 . . ?
 H6A C6 H6B 109.4 . . ?
 C22 C21 H21 126.8 . . ?
 C20 C21 H21 126.8 . . ?
 C20 C21 C22 106.32(10) . . ?
 O3 C22 C21 100.68(9) . . ?
 O3 C22 H22 115.3 . . ?
 O3 C22 C23 100.45(9) . . ?
 C21 C22 H22 115.3 . . ?
 C21 C22 C23 107.71(10) . . ?
 C23 C22 H22 115.3 . . ?
 O4 C31 C26 112.07(10) . . ?
 O4 C31 H31 108.2 . . ?
 O4 C31 C32 107.26(10) . . ?
 C26 C31 H31 108.2 . . ?
 C32 C31 C26 112.83(11) . . ?
 C32 C31 H31 108.2 . . ?
 C19 C20 H20 127.4 . . ?
 C21 C20 C19 105.29(10) . . ?
 C21 C20 H20 127.4 . . ?
 S1 C13 H13 124.1 . . ?
 C12 C13 S1 111.87(10) . . ?
 C12 C13 H13 124.1 . . ?
 C11 C12 H12 123.3 . . ?
 C13 C12 C11 113.49(11) . . ?
 C13 C12 H12 123.3 . . ?
 C18 C23 C22 100.96(9) . . ?
 C18 C23 H23A 111.6 . . ?
 C18 C23 H23B 111.6 . . ?
 C22 C23 H23A 111.6 . . ?
 C22 C23 H23B 111.6 . . ?
 H23A C23 H23B 109.4 . . ?
 C16 C17 H17A 120.0 . . ?
 C16 C17 H17B 120.0 . . ?
 H17A C17 H17B 120.0 . . ?
 S2A C30 H30 122.9 . . ?
 C29 C30 S2A 114.14(13) . . ?
 C29 C30 H30 122.9 . . ?
 C29 C30 H30A 126.5 . . ?
 C29 C30 C28B 107.0(8) . . ?
 C28B C30 H30A 126.5 . . ?
 S2B C29 H29A 119.9 . . ?
 C30 C29 S2B 120.2(3) . . ?
 C30 C29 H29A 119.9 . . ?
 C30 C29 H29 124.5 . . ?
 C30 C29 C28A 111.1(4) . . ?
 C28A C29 H29 124.5 . . ?
 C31 C32 H32A 110.3 . . ?
 C31 C32 H32B 110.3 . . ?
 C31 C32 H32C 108.6 . . ?
 C31 C32 H32D 108.6 . . ?
 C31 C32 C33A 107.17(13) . . ?
 C31 C32 C33B 114.64(14) . . ?
 H32A C32 H32B 108.5 . . ?
 H32C C32 H32D 107.6 . . ?
 C33A C32 H32A 110.3 . . ?
 C33A C32 H32B 110.3 . . ?
 C33B C32 H32C 108.6 . . ?
 C33B C32 H32D 108.6 . . ?
 H34A C34A H34B 120.0 . . ?
 C33A C34A H34A 120.0 . . ?
 C33A C34A H34B 120.0 . . ?
 C32 C33A H33A 119.9 . . ?
 C34A C33A C32 120.2(2) . . ?
 C34A C33A H33A 119.9 . . ?
 C32 C33B H33B 121.2 . . ?
 C34B C33B C32 117.6(3) . . ?
 C34B C33B H33B 121.2 . . ?
 C33B C34B H34C 120.0 . . ?
 C33B C34B H34D 120.0 . . ?
 H34C C34B H34D 120.0 . . ?
 C27 C28A C29 108.7(7) . . ?
 C27 C28A H28A 125.6 . . ?
 C29 C28A H28A 125.6 . . ?
 C27 C28B C30 104.8(14) . . ?
 C27 C28B H28B 127.6 . . ?
 C30 C28B H28B 127.6 . . ?

loop_
  _geom_torsion_atom_site_label_1
  _geom_torsion_atom_site_label_2
  _geom_torsion_atom_site_label_3
  _geom_torsion_atom_site_label_4
  _geom_torsion
  _geom_torsion_site_symmetry_1
  _geom_torsion_site_symmetry_2
  _geom_torsion_site_symmetry_3
  _geom_torsion_site_symmetry_4
  _geom_torsion_publ_flag
 S1 C13 C12 C11 0.98(14) . . . . ?
 S2A C27 C28A C29 0.0(8) . . . . ?
 S2A C30 C29 C28A 1.6(5) . . . . ?
 O2 C14 C15 C16 167.02(9) . . . . ?
 O1 C2 C1 C8 89.80(9) . . . . ?
 O1 C2 C1 C6 -34.12(10) . . . . ?
 O1 C2 C7 N1 -106.91(9) . . . . ?
 O1 C2 C3 C4 33.48(11) . . . . ?
 O1 C5 C4 C3 -31.50(11) . . . . ?
 O1 C5 C6 C1 38.27(10) . . . . ?
 S2B C27 C28B C30 -0.4(14) . . . . ?
 O3 C19 C24 N2 -105.25(10) . . . . ?
 O3 C19 C18 C25 89.02(9) . . . . ?
 O3 C19 C18 C23 -34.82(10) . . . . ?
 O3 C19 C20 C21 34.05(12) . . . . ?
 O3 C22 C23 C18 37.42(11) . . . . ?
 O4 C31 C32 C33A 153.26(14) . . . . ?
 O4 C31 C32 C33B -169.55(16) . . . . ?
 N1 C9 C14 O2 -65.02(11) . . . . ?
 N1 C9 C14 C15 173.65(9) . . . . ?
 N1 C9 C10 S1 60.36(11) . . . . ?
 N1 C9 C10 C11 -116.51(11) . . . . ?
 N2 C26 C27 S2A 58.76(14) . . . . ?
 N2 C26 C27 S2B -122.1(3) . . . . ?
 N2 C26 C27 C28A -118.9(6) . . . . ?
 N2 C26 C27 C28B 55.5(11) . . . . ?
 N2 C26 C31 O4 -60.43(13) . . . . ?
 N2 C26 C31 C32 178.37(10) . . . . ?
 N2 C25 C18 C19 40.36(10) . . . . ?
 N2 C25 C18 C23 151.26(10) . . . . ?
 C9 N1 C7 C2 150.65(9) . . . . ?
 C9 N1 C8 C1 -167.70(8) . . . . ?
 C9 C14 C15 C16 -69.57(12) . . . . ?
 C14 C9 C10 S1 -63.57(11) . . . . ?
 C14 C9 C10 C11 119.56(11) . . . . ?
 C14 C15 C16 C17 129.08(13) . . . . ?
 C2 O1 C5 C4 50.07(9) . . . . ?
 C2 O1 C5 C6 -60.79(9) . . . . ?
 C2 C1 C8 N1 41.10(10) . . . . ?
 C2 C1 C6 C5 -2.24(11) . . . . ?
 C26 N2 C24 C19 149.78(9) . . . . ?
 C26 N2 C25 C18 -166.05(9) . . . . ?
 C26 C27 C28A C29 177.9(3) . . . . ?
 C26 C27 C28B C30 -178.3(5) . . . . ?
 C26 C31 C32 C33A -82.84(16) . . . . ?
 C26 C31 C32 C33B -45.7(2) . . . . ?
 C1 C2 C7 N1 1.78(11) . . . . ?
 C1 C2 C3 C4 -71.34(11) . . . . ?
 C7 N1 C9 C14 175.53(8) . . . . ?
 C7 N1 C9 C10 50.32(11) . . . . ?
 C7 N1 C8 C1 -42.42(10) . . . . ?
 C7 C2 C1 C8 -26.35(10) . . . . ?
 C7 C2 C1 C6 -150.27(9) . . . . ?
 C7 C2 C3 C4 161.35(10) . . . . ?
 C5 O1 C2 C1 58.93(9) . . . . ?
 C5 O1 C2 C7 171.60(9) . . . . ?
 C5 O1 C2 C3 -51.05(9) . . . . ?
 C5 C4 C3 C2 -1.28(12) . . . . ?
 C8 N1 C9 C14 -62.85(11) . . . . ?
 C8 N1 C9 C10 171.95(9) . . . . ?
 C8 N1 C7 C2 24.96(11) . . . . ?
 C8 C1 C6 C5 -111.96(11) . . . . ?
 C10 S1 C13 C12 -1.64(10) . . . . ?
 C10 C11 C12 C13 0.43(15) . . . . ?
 C10 C9 C14 O2 59.11(11) . . . . ?
 C10 C9 C14 C15 -62.22(12) . . . . ?
 C19 O3 C22 C21 50.25(10) . . . . ?
 C19 O3 C22 C23 -60.21(10) . . . . ?
 C19 C18 C23 C22 -1.24(11) . . . . ?
 C24 N2 C26 C27 54.60(12) . . . . ?
 C24 N2 C26 C31 178.85(9) . . . . ?
 C24 N2 C25 C18 -40.72(11) . . . . ?
 C24 C19 C18 C25 -26.84(11) . . . . ?
 C24 C19 C18 C23 -150.68(9) . . . . ?
 C24 C19 C20 C21 161.09(11) . . . . ?
 C25 N2 C26 C27 177.02(9) . . . . ?
 C25 N2 C26 C31 -58.72(12) . . . . ?
 C25 N2 C24 C19 23.34(11) . . . . ?
 C25 C18 C23 C22 -111.67(11) . . . . ?
 C4 C5 C6 C1 -67.45(11) . . . . ?
 C27 S2A C30 C29 -1.42(16) . . . . ?
 C27 S2B C29 C30 3.7(5) . . . . ?
 C27 C26 C31 O4 62.13(13) . . . . ?
 C27 C26 C31 C32 -59.07(14) . . . . ?
 C18 C19 C24 N2 3.07(11) . . . . ?
 C18 C19 C20 C21 -70.71(12) . . . . ?
 C3 C2 C1 C8 -164.73(9) . . . . ?
 C3 C2 C1 C6 71.35(10) . . . . ?
 C3 C2 C7 N1 129.24(11) . . . . ?
 C6 C1 C8 N1 151.52(9) . . . . ?
 C6 C5 C4 C3 73.51(11) . . . . ?
 C21 C22 C23 C18 -67.46(11) . . . . ?
 C22 O3 C19 C24 171.55(9) . . . . ?
 C22 O3 C19 C18 59.07(9) . . . . ?
 C22 O3 C19 C20 -51.89(10) . . . . ?
 C22 C21 C20 C19 -1.68(13) . . . . ?
 C31 C26 C27 S2A -63.90(15) . . . . ?
 C31 C26 C27 S2B 115.2(3) . . . . ?
 C31 C26 C27 C28A 118.4(6) . . . . ?
 C31 C26 C27 C28B -67.1(11) . . . . ?
 C31 C32 C33A C34A 115.6(2) . . . . ?
 C31 C32 C33B C34B -96.9(3) . . . . ?
 C20 C19 C24 N2 131.84(11) . . . . ?
 C20 C19 C18 C25 -165.60(9) . . . . ?
 C20 C19 C18 C23 70.57(11) . . . . ?
 C20 C21 C22 O3 -31.48(13) . . . . ?
 C20 C21 C22 C23 73.23(13) . . . . ?
 C13 S1 C10 C11 1.85(9) . . . . ?
 C13 S1 C10 C9 -175.47(9) . . . . ?
 C12 C11 C10 S1 -1.62(12) . . . . ?
 C12 C11 C10 C9 175.57(10) . . . . ?
 C30 S2A C27 C26 -177.22(10) . . . . ?
 C30 S2A C27 C28A 0.8(5) . . . . ?
 C30 C29 C28A C27 -1.0(8) . . . . ?
 C29 S2B C27 C26 176.3(2) . . . . ?
 C29 S2B C27 C28B -1.7(10) . . . . ?
 C29 C30 C28B C27 2.5(14) . . . . ?
 C28B C30 C29 S2B -4.2(10) . . . . ?

_shelx_res_file
;
TITL mo_b2684_0m_a.res in P2(1)/c
    mo_b2684_0m.res
    created by SHELXL-2019/1 at 15:07:00 on 07-Jul-2022
REM Old TITL mo_b2684_0m_a.res in P2(1)/c
REM SHELXT solution in P2(1)/c: R1 0.124, Rweak 0.006, Alpha 0.027
REM <I/s> 1.502 for 247 systematic absences, Orientation as input
REM Formula found by SHELXT: C34 N2 O5 S2
CELL 0.71073 9.9071 15.6821 19.5899 90 93.551 90
ZERR 8 0.0004 0.0005 0.0007 0 0.001 0
LATT 1
SYMM -X,0.5+Y,0.5-Z
SFAC C H N O S
UNIT 136 168 8 16 8

L.S. 20
PLAN  4
SIZE 0.124 0.275 0.658
TEMP -173.15
CONF
BOND
list 4
MORE -1
BOND $H
fmap 2
acta
REM <olex2.extras>
REM <HklSrc "%.\\mo_B2684_0m.hkl">
REM </olex2.extras>

WGHT    0.051900    1.665500
FVAR       0.41938   0.53657   0.74064
S1    5    0.496675    0.620166    0.589768    11.00000    0.01975    0.02045 =
         0.02081   -0.00177   -0.00263    0.00005
PART 1
S2A   5    0.168459    0.882693    0.731503    31.00000    0.01767    0.01910 =
         0.02529   -0.00294    0.00296    0.00161

PART 0
O2    4    0.749057    0.727277    0.584824    11.00000    0.02602    0.01377 =
         0.01563    0.00198    0.00279    0.00304
AFIX 147
H2    2    0.738520    0.769789    0.610031    11.00000   -1.50000
AFIX   0
O1    4    0.701863    0.617190    0.887452    11.00000    0.02380    0.01348 =
         0.01303   -0.00042   -0.00069    0.00179

PART 2
S2B   5    0.251252    0.718229    0.704509   -31.00000    0.01866    0.01990 =
         0.04211    0.00222    0.00092   -0.00245
PART 0
O3    4    0.755566    0.876477    0.662783    11.00000    0.01527    0.01740 =
         0.02894   -0.00549    0.00265    0.00157
O4    4    0.161065    0.961163    0.588362    11.00000    0.01801    0.01820 =
         0.03008   -0.00178   -0.00525   -0.00082
AFIX 147
H4    2    0.215981    1.000016    0.600227    11.00000   -1.50000
AFIX   0

N1    3    0.695145    0.668774    0.724004    11.00000    0.01407    0.01332 =
         0.01065   -0.00139    0.00183   -0.00180
N2    3    0.429860    0.915950    0.645069    11.00000    0.01215    0.01504 =
         0.01584   -0.00079   -0.00081   -0.00101
C11   1    0.604585    0.478598    0.631425    11.00000    0.01927    0.02059 =
         0.01427    0.00148    0.00394   -0.00057
AFIX  43
H11   2    0.665509    0.437559    0.651410    11.00000   -1.20000
AFIX   0
C9    1    0.743544    0.613274    0.670298    11.00000    0.01544    0.01252 =
         0.01191   -0.00032    0.00194    0.00099
AFIX  13
H9    2    0.803974    0.569227    0.692976    11.00000   -1.20000
AFIX   0
C14   1    0.828483    0.665027    0.621484    11.00000    0.01714    0.01435 =
         0.01274    0.00030    0.00271    0.00038
AFIX  13
H14   2    0.901849    0.695041    0.649416    11.00000   -1.20000
AFIX   0
C2    1    0.624932    0.669696    0.837743    11.00000    0.01498    0.01316 =
         0.01137   -0.00054    0.00099   -0.00099

C26   1    0.329818    0.851712    0.621322    11.00000    0.01357    0.01607 =
         0.02324   -0.00554    0.00040   -0.00060
AFIX  13
H26   2    0.379082    0.803007    0.601249    11.00000   -1.20000
AFIX   0

C1    1    0.728330    0.742834    0.827458    11.00000    0.01801    0.01453 =
         0.01183   -0.00134    0.00154   -0.00381
AFIX  13
H1    2    0.681053    0.797083    0.813714    11.00000   -1.20000
AFIX   0
C7    1    0.603756    0.624471    0.769682    11.00000    0.01613    0.01527 =
         0.01192   -0.00169    0.00274   -0.00346
AFIX  23
H7A   2    0.627783    0.563370    0.774225    11.00000   -1.20000
H7B   2    0.508419    0.629202    0.751733    11.00000   -1.20000
AFIX   0
C5    1    0.719864    0.682736    0.939111    11.00000    0.02476    0.01631 =
         0.01162   -0.00097   -0.00007   -0.00153
AFIX  13
H5    2    0.765176    0.663554    0.983506    11.00000   -1.20000
AFIX   0
C8    1    0.804583    0.706605    0.768810    11.00000    0.01480    0.01942 =
         0.01296   -0.00165    0.00096   -0.00357
AFIX  23
H8A   2    0.852306    0.752094    0.744856    11.00000   -1.20000
H8B   2    0.870802    0.662806    0.785285    11.00000   -1.20000
AFIX   0
C10   1    0.627111    0.567497    0.633309    11.00000    0.01736    0.01464 =
         0.01187   -0.00098    0.00221   -0.00012

C19   1    0.655040    0.931234    0.692158    11.00000    0.01288    0.01767 =
         0.01668   -0.00142    0.00092    0.00006
C24   1    0.524966    0.883523    0.700673    11.00000    0.01289    0.01786 =
         0.01867    0.00270   -0.00046   -0.00069
AFIX  23
H24A  2    0.538773    0.821322    0.696010    11.00000   -1.20000
H24B  2    0.490183    0.895215    0.746039    11.00000   -1.20000
AFIX   0
C25   1    0.512569    0.949684    0.591021    11.00000    0.01595    0.02079 =
         0.01512   -0.00100    0.00080   -0.00049
AFIX  23
H25A  2    0.460208    0.989976    0.560832    11.00000   -1.20000
H25B  2    0.547751    0.903114    0.562991    11.00000   -1.20000
AFIX   0

C15   1    0.893993    0.608351    0.569550    11.00000    0.01780    0.01988 =
         0.01380   -0.00130    0.00360    0.00152
AFIX  23
H15A  2    0.823927    0.571472    0.546580    11.00000   -1.20000
H15B  2    0.932305    0.644685    0.534227    11.00000   -1.20000
AFIX   0
C4    1    0.576393    0.714680    0.943353    11.00000    0.02453    0.01775 =
         0.01534   -0.00306    0.00605   -0.00301
AFIX  43
H4A   2    0.536801    0.736811    0.982591    11.00000   -1.20000
AFIX   0

C27   1    0.256986    0.818701    0.681005    11.00000    0.01306    0.01664 =
         0.02652   -0.00318    0.00004   -0.00101
C18   1    0.626681    0.995011    0.632368    11.00000    0.01648    0.01738 =
         0.01751    0.00100    0.00088   -0.00185
AFIX  13
H18   2    0.595750    1.051289    0.649631    11.00000   -1.20000
AFIX   0

C16   1    1.003908    0.553435    0.602108    11.00000    0.01764    0.02346 =
         0.01811   -0.00173    0.00306    0.00214
AFIX  43
H16   2    1.071319    0.581049    0.630777    11.00000   -1.20000
AFIX   0
C3    1    0.516749    0.705432    0.880717    11.00000    0.01798    0.01769 =
         0.01747   -0.00288    0.00486   -0.00051
AFIX  43
H3    2    0.425790    0.718526    0.866295    11.00000   -1.20000
AFIX   0
C6    1    0.799488    0.750475    0.899518    11.00000    0.02078    0.02076 =
         0.01387   -0.00210   -0.00008   -0.00534
AFIX  23
H6A   2    0.789377    0.808323    0.918783    11.00000   -1.20000
H6B   2    0.896745    0.736035    0.899340    11.00000   -1.20000
AFIX   0

C21   1    0.861447    0.985175    0.722752    11.00000    0.01808    0.02414 =
         0.02373   -0.00397   -0.00130   -0.00269
AFIX  43
H21   2    0.938270    1.012321    0.744545    11.00000   -1.20000
AFIX   0
C22   1    0.852381    0.943436    0.652281    11.00000    0.01297    0.02364 =
         0.02472   -0.00457    0.00324   -0.00157
AFIX  13
H22   2    0.940441    0.924150    0.635246    11.00000   -1.20000
AFIX   0
C31   1    0.232735    0.889876    0.564830    11.00000    0.01537    0.02607 =
         0.02224   -0.00615   -0.00283   -0.00071
AFIX  13
H31   2    0.287607    0.909176    0.526549    11.00000   -1.20000
AFIX   0
C20   1    0.740225    0.975982    0.747638    11.00000    0.01921    0.02202 =
         0.01871   -0.00297   -0.00117   -0.00074
AFIX  43
H20   2    0.713199    0.993818    0.791083    11.00000   -1.20000
AFIX   0

C13   1    0.410649    0.527765    0.571581    11.00000    0.02095    0.03228 =
         0.01848   -0.00545    0.00167   -0.00900
AFIX  43
H13   2    0.324724    0.525239    0.547289    11.00000   -1.20000
AFIX   0
C12   1    0.479844    0.458301    0.596023    11.00000    0.03252    0.02106 =
         0.02274   -0.00636    0.00825   -0.01095
AFIX  43
H12   2    0.447627    0.401582    0.589944    11.00000   -1.20000
AFIX   0

C23   1    0.766593    1.002826    0.602969    11.00000    0.01967    0.02839 =
         0.01970   -0.00152    0.00493   -0.00506
AFIX  23
H23A  2    0.800227    1.062271    0.605113    11.00000   -1.20000
H23B  2    0.765157    0.982267    0.555148    11.00000   -1.20000
AFIX   0

C17   1    1.015425    0.470114    0.594509    11.00000    0.02855    0.02519 =
         0.02572   -0.00347    0.00241    0.00661
AFIX  93
H17A  2    0.950338    0.439819    0.566313    11.00000   -1.20000
H17B  2    1.088795    0.440482    0.617240    11.00000   -1.20000
AFIX   0

C30   1    0.129850    0.804697    0.783360    11.00000    0.01759    0.04826 =
         0.03210   -0.00695    0.00510   -0.00668
PART 1
AFIX  43
H30   2    0.078901    0.813330    0.822293    31.00000   -1.20000
AFIX  43
PART 2
H30A  2    0.075666    0.816618    0.820555   -31.00000   -1.20000
AFIX   0
PART 0
C29   1    0.177009    0.727494    0.765624    11.00000    0.03583    0.02726 =
         0.04373    0.00988   -0.00420   -0.01295
PART 2
AFIX  43
H29A  2    0.161507    0.679117    0.793259   -31.00000   -1.20000
AFIX  43
PART 1
H29   2    0.161549    0.676030    0.789503    31.00000   -1.20000
AFIX   0
PART 0
C32   1    0.127844    0.825649    0.536099    11.00000    0.01847    0.03172 =
         0.04368   -0.01962   -0.00832    0.00112
PART 1
AFIX  23
H32A  2    0.047793    0.855784    0.515172    21.00000   -1.20000
H32B  2    0.098096    0.788315    0.573052    21.00000   -1.20000
AFIX  23
PART 2
H32C  2    0.083053    0.849482    0.493723   -21.00000   -1.20000
H32D  2    0.057805    0.818502    0.569561   -21.00000   -1.20000
AFIX   0
PART 1
C34A  1    0.215836    0.689482    0.490733    21.00000    0.02307    0.02652 =
         0.02423   -0.00522    0.00157   -0.00268
AFIX  93
H34A  2    0.187871    0.662782    0.531035    21.00000   -1.20000
H34B  2    0.257814    0.656768    0.457163    21.00000   -1.20000
AFIX   0
C33A  1    0.196392    0.771928    0.481391    21.00000    0.02340    0.02712 =
         0.01456   -0.00361    0.00074   -0.00424
AFIX  43
H33A  2    0.224411    0.798541    0.441063    21.00000   -1.20000
AFIX   0
PART 2
C33B  1    0.185519    0.737155    0.519820   -21.00000    0.01932    0.02201 =
         0.02173   -0.00423    0.00018   -0.00538
AFIX  43
H33B  2    0.200233    0.695208    0.554471   -21.00000   -1.20000
AFIX   0
C34B  1    0.213538    0.721863    0.456421   -21.00000    0.03443    0.03555 =
         0.02802   -0.00892    0.00813   -0.00942
AFIX  93
H34C  2    0.198146    0.764602    0.422460   -21.00000   -1.20000
H34D  2    0.249228    0.668047    0.444454   -21.00000   -1.20000
AFIX   0
PART 1
C28A  1    0.257379    0.733759    0.702966    31.00000    0.02216    0.02990 =
         0.03838    0.00130    0.00901   -0.00107
AFIX  43
H28A  2    0.301075    0.687684    0.681867    31.00000   -1.20000
AFIX   0
PART 2
C28B  1    0.181687    0.871226    0.730705   -31.00000    0.02567    0.02126 =
         0.04814    0.01929   -0.01055   -0.01191
AFIX  43
H28B  2    0.168420    0.931224    0.730348   -31.00000   -1.20000
AFIX   0
HKLF 4


REM  mo_b2684_0m_a.res in P2(1)/c
REM wR2 = 0.1136, GooF = S = 1.057, Restrained GooF = 1.057 for all data
REM R1 = 0.0412 for 8849 Fo > 4sig(Fo) and 0.0486 for all 10174 data
REM 419 parameters refined using 0 restraints

END

WGHT      0.0521      1.6633

REM Highest difference peak  0.811,  deepest hole -0.502,  1-sigma level  0.057
Q1    1   0.7409  0.8963  0.6041  11.00000  0.05    0.81
Q2    1   0.8588  1.0219  0.6205  11.00000  0.05    0.56
Q3    1   0.5950  0.4475  0.6243  11.00000  0.05    0.55
Q4    1   0.7948  0.9385  0.7235  11.00000  0.05    0.48
;
_shelx_res_checksum                27120
_shelx_hkl_file
;
   1   0   0 2616.54   72.79
   1   0   0 2796.32   71.29
   1   0   0 2793.72   79.39
   1   0   0 2693.03   57.89
  -1   0   0 2695.73   69.39
  -1   0   0 2879.51   68.89
   1   0   0 2821.12   74.29
  -1   0   0 2551.94   61.29
  -1   0   0 2463.05   70.49
  -1   0   0 2717.53   56.19
  -2   0   0 7370.16  181.18
   2   0   0 7283.07  147.89
  -2   0   0 7306.67  180.88
  -2   0   0 7317.77  175.58
  -2   0   0 7139.09  151.38
  -2   0   0 7213.48  148.39
  -2   0   0 7102.49  152.28
  -2   0   0 7325.07  176.08
   2   0   0 7482.15  151.58
   2   0   0 7277.77  152.58
   2   0   0 7610.04  187.68
   3   0   0 5703.63  113.59
  -3   0   0 5757.22  113.69
  -3   0   0 5755.52  122.89
  -3   0   0 5750.23  128.79
   3   0   0 5719.83  126.79
   3   0   0 5716.23  121.99
   3   0   0 5798.62  129.09
  -3   0   0 5658.13  114.59
   3   0   0 5684.33  111.99
  -3   0   0 5650.94  159.48
  -3   0   0 5891.11  127.99
   3   0   0 5765.72  172.48
  -3   0   0 5762.62  165.28
  -3   0   0 5793.72  167.68
  -3   0   0 5687.73  158.88
   3   0   0 5605.84  115.19
   3   0   0 5836.32  113.79
  -3   0   0 5516.15  113.79
  -3   0   0 5671.23  113.59
   3   0   0 5841.52  114.19
   3   0   0 5597.64  112.29
  -4   0   0 1648.34   82.89
   4   0   0 1635.44   35.00
   4   0   0 1595.94   36.90
  -4   0   0 1567.64   46.10
  -4   0   0 1518.55   51.29
  -4   0   0 1604.24   35.50
  -4   0   0 1614.14   37.20
  -4   0   0 1572.14   35.10
  -4   0   0 1564.24   37.70
  -4   0   0 1576.44   36.80
  -4   0   0 1629.14   35.40
   4   0   0 1610.54   87.19
   4   0   0 1614.04   45.80
  -4   0   0 1651.03   51.59
   4   0   0 1605.44   34.80
   4   0   0 1631.44   37.50
   4   0   0 1566.74   35.20
   4   0   0 1559.74   51.99
  -4   0   0 1626.44   77.89
  -4   0   0 1621.04   83.49
  -4   0   0 1622.34   78.59
  -4   0   0 1608.84   36.70
   4   0   0 1619.94   36.90
  -5   0   0   43.50    4.10
  -5   0   0   10.10   12.90
   5   0   0   36.50    9.10
   5   0   0   39.00    3.30
   5   0   0   51.89    4.40
  -5   0   0   42.30    3.50
  -5   0   0   45.00    4.40
  -5   0   0   44.70   18.70
  -5   0   0   37.10    7.00
  -5   0   0   41.80    8.70
   5   0   0   40.30    3.50
   5   0   0   47.30    4.40
  -5   0   0   43.30    3.60
  -5   0   0   38.00    4.00
  -5   0   0   30.70   15.40
   5   0   0   18.80   14.40
  -5   0   0   42.80    3.60
   5   0   0   46.70    4.50
  -5   0   0   38.80    4.10
  -5   0   0   38.70    8.20
   5   0   0   43.50    9.00
   5   0   0   41.80    3.20
  -5   0   0   29.10   12.70
   6   0   0  246.08   10.70
  -6   0   0  243.88   21.20
  -6   0   0  274.37   21.70
   6   0   0  282.87   12.50
   6   0   0  249.78   17.20
   6   0   0  234.98   20.90
  -6   0   0  211.18   38.60
  -6   0   0  218.38   39.90
  -6   0   0  281.67   10.80
   6   0   0  289.07   12.20
  -6   0   0  298.67   39.40
  -6   0   0  283.87   19.50
  -6   0   0  274.87   10.50
  -6   0   0  288.07   38.30
   6   0   0  303.77   12.40
  -6   0   0  247.38   11.50
   6   0   0  246.98   46.30
  -6   0   0  270.47   10.80
   6   0   0  259.07   20.50
  -6   0   0  262.47   11.50
   7   0   0   35.60    7.80
   7   0   0   29.00    7.70
  -7   0   0   41.80    9.70
  -7   0   0   32.60    8.10
  -7   0   0   28.70   10.00
   7   0   0   34.50    9.00
  -7   0   0   39.80    4.30
  -7   0   0   23.10   19.90
  -7   0   0   48.60    4.30
  -7   0   0   31.50    7.90
  -7   0   0   46.90   20.80
   7   0   0   -3.60   18.20
  -7   0   0   25.30   16.80
  -7   0   0   14.20   13.70
  -8   0   0  989.90   90.69
  -8   0   0 1040.10   52.49
  -8   0   0 1075.19   29.70
   8   0   0 1121.69   98.69
  -8   0   0 1043.90   29.90
  -8   0   0 1061.49   85.89
   8   0   0 1055.69   53.89
   8   0   0 1062.69   50.09
  -8   0   0 1086.19   52.99
  -8   0   0 1026.40   46.20
   8   0   0 1052.69   32.40
  -8   0   0 1010.10   97.79
   8   0   0 1026.30   31.40
  -8   0   0 1031.50   56.99
   8   0   0 1037.90   43.20
   8   0   0 1067.09   31.40
  -8   0   0  957.10   87.49
  -8   0   0 1041.80   28.70
  -9   0   0  579.24   40.10
   9   0   0  599.14   22.90
   9   0   0  658.23   24.90
   9   0   0  631.64   33.90
   9   0   0  604.24   38.80
  -9   0   0  641.64   37.40
  -9   0   0  663.53   46.50
   9   0   0  648.84   43.80
  -9   0   0  656.63   22.70
   9   0   0  673.13   24.20
  -9   0   0  610.34   41.40
  -9   0   0  687.93   22.50
  -9   0   0  613.74   20.90
 -10   0   0   22.60    4.40
  10   0   0   34.00   11.20
 -10   0   0   28.60    5.10
  10   0   0   35.40    6.70
 -10   0   0   26.30    4.80
 -10   0   0   41.50   11.30
  10   0   0   20.60    8.50
 -10   0   0   29.40    4.90
  10   0   0   33.80    6.30
  10   0   0   15.20    6.40
 -10   0   0    8.20    8.70
 -10   0   0   24.20    8.40
  11   0   0   32.20    5.90
  11   0   0   28.10    6.30
  11   0   0   23.70   11.70
 -11   0   0   20.00    4.10
 -11   0   0   22.90    5.10
  11   0   0   54.49   13.30
 -11   0   0   24.80    5.30
  11   0   0   29.00    6.80
 -11   0   0   36.30    6.00
 -11   0   0   18.00   10.50
 -11   0   0   11.60    6.30
  12   0   0  345.67   19.90
  12   0   0  389.16   19.30
 -12   0   0  353.06   16.90
 -12   0   0  372.76   17.50
  12   0   0  361.26   19.50
 -12   0   0  335.97   18.30
 -12   0   0  390.46   18.60
  13   0   0   25.50    7.10
  13   0   0   25.80    6.90
 -13   0   0   25.20    5.90
 -13   0   0   25.50    5.40
 -13   0   0   31.40    5.90
  13   0   0   32.10    7.10
 -13   0   0   30.70    6.10
  14   0   0    7.90    4.70
 -14   0   0    5.90    3.30
  14   0   0    9.10    4.50
 -14   0   0    6.30    3.30
 -14   0   0    8.90    3.90
 -14   0   0    4.50    3.20
  14   0   0    8.20    4.70
 -14   0   0    3.40    2.60
   1  -1   0  793.32   34.50
  -1  -1   0  760.22   15.60
  -1  -1   0  769.62   19.10
  -1  -1   0  768.22   17.70
  -1  -1   0  760.22   15.90
   1  -1   0  798.72   33.60
   1  -1   0  716.83   15.80
   1  -1   0  760.42   16.40
   1  -1   0  744.83   19.30
   1  -1   0  726.83   24.90
  -1  -1   0  754.72   15.40
   1  -1   0  773.52   25.60
   1  -1   0  775.22   16.30
  -1  -1   0  735.33   16.00
   1  -1   0  762.92   20.90
  -1  -1   0  832.72   35.80
   1  -1   0  792.72   21.10
   1  -1   0  748.13   21.30
  -1  -1   0  773.72   19.80
  -1  -1   0  792.12   29.20
   1  -1   0  781.82   15.60
  -1  -1   0  787.22   25.40
   1  -1   0  747.73   16.40
  -1  -1   0  800.32   33.40
  -1  -1   0  761.12   15.80
  -1   1   0  797.42   30.30
   1   1   0  750.82   15.70
   1   1   0  782.02   28.20
  -1   1   0  776.42   16.00
   1   1   0  729.03   18.40
  -1   1   0  753.52   15.60
  -1   1   0  758.72   15.90
  -1   1   0  738.93   19.20
  -1   1   0  783.42   25.20
  -2  -1   0 2627.24   52.19
   2  -1   0 2601.94   59.19
   2  -1   0 2642.94   53.19
   2  -1   0 2631.24   53.09
   2  -1   0 2569.94   91.89
  -2  -1   0 2628.64   78.29
   2  -1   0 2568.14   63.09
  -2  -1   0 2624.04   60.49
   2  -1   0 2480.85   53.09
  -2  -1   0 2682.23   88.49
  -2  -1   0 2632.84   61.49
  -2  -1   0 2623.54   52.49
  -2  -1   0 2660.03   57.79
   2  -1   0 2656.63   51.69
  -2  -1   0 2573.14   52.69
   2  -1   0 2677.23   52.09
  -2  -1   0 2536.65   53.79
  -2  -1   0 2640.44   52.49
  -2  -1   0 2641.84   51.59
   2  -1   0 2619.34   95.69
   2  -1   0 2673.93   53.39
   2  -1   0 2591.84   62.39
  -2  -1   0 2591.64   90.49
  -2   1   0 2603.34   62.29
   2   1   0 2600.04   52.49
   2   1   0 2596.04   52.29
   2   1   0 2527.35   51.29
   2   1   0 2689.43   60.19
   2   1   0 2521.85   83.49
  -2   1   0 2588.84   83.09
  -2   1   0 2428.86   52.79
  -2   1   0 2575.74   53.19
  -2   1   0 2637.94   52.09
   2   1   0 2672.53   56.99
  -2   1   0 2655.93   52.99
  -2   1   0 2637.24   63.79
  -2   1   0 2510.95   51.49
   2   1   0 2567.74   52.69
  -2   1   0 2618.94   79.19
  -2   1   0 2622.84   76.39
  -2   1   0 2539.15   52.29
  -2   1   0 2595.34   59.39
  -2   1   0 2610.44   63.29
   2   1   0 2539.25   51.39
   2   1   0 2599.74   61.49
  -3  -1   0   28.40    2.30
  -3  -1   0   28.80    9.00
   3  -1   0   28.00    2.90
  -3  -1   0   30.70   11.40
  -3  -1   0   32.20    2.80
   3  -1   0   18.70   10.50
  -3  -1   0   29.20    2.20
   3  -1   0   25.10   11.30
  -3  -1   0   24.30    2.90
  -3  -1   0   28.50    2.70
   3  -1   0   27.20    2.30
  -3  -1   0   26.00   11.60
  -3  -1   0   20.70    4.90
   3  -1   0   19.40    4.80
   3  -1   0   27.10    4.70
  -3  -1   0    8.80    7.70
   3  -1   0   20.50    5.20
  -3  -1   0   33.20    6.30
   3  -1   0   33.10    3.30
   3  -1   0   29.10    3.00
  -3  -1   0   26.00    2.70
   3  -1   0   28.70    2.30
   3  -1   0   29.70    3.00
   3  -1   0   25.60    2.20
  -3  -1   0   26.60    4.60
   3   1   0   26.50    2.80
  -3   1   0   31.10    9.10
   3   1   0   27.40    2.40
  -3   1   0   26.60    2.80
   3   1   0   27.60    6.10
  -3   1   0   24.40    8.60
   3   1   0   23.90    5.00
  -3   1   0   19.30    4.90
   3   1   0   28.00    2.70
  -3   1   0   33.40    6.50
   3   1   0   32.00    4.90
  -3   1   0   25.40    2.70
  -3   1   0   27.30    2.10
  -3   1   0   29.10    2.40
   3   1   0   25.60    9.00
  -3   1   0   24.00    4.80
  -3   1   0   25.90    2.70
  -3   1   0   20.90    8.40
  -3   1   0   28.80    2.80
   3   1   0   26.60    2.70
   3   1   0   28.10    2.00
  -3   1   0   26.40    2.40
   4  -1   0  319.27    9.90
   4  -1   0  285.37   11.10
  -4  -1   0  369.16   33.10
   4  -1   0  242.38   33.60
  -4  -1   0  333.77   17.00
  -4  -1   0  316.37   35.10
   4  -1   0  308.07    9.80
  -4  -1   0  307.37   19.10
   4  -1   0  315.97    9.90
   4  -1   0  307.07   19.30
   4  -1   0  292.77   11.80
  -4  -1   0  309.97   10.10
  -4  -1   0  291.17   10.80
  -4  -1   0  300.07   31.70
  -4  -1   0  294.67   10.50
  -4  -1   0  232.68   31.50
   4  -1   0  291.17   11.00
   4  -1   0  332.67   17.20
  -4  -1   0  308.67    9.70
   4  -1   0  340.77   21.00
  -4  -1   0  307.47   18.70
  -4  -1   0  307.87   11.90
  -4  -1   0  292.47   10.60
  -4  -1   0  332.67   10.10
  -4   1   0  345.37   33.20
  -4   1   0  312.07   11.10
  -4   1   0  319.37   10.20
  -4   1   0  298.67   32.00
   4   1   0  307.47   11.10
  -4   1   0  314.37   11.40
   4   1   0  301.37   10.00
  -4   1   0  301.97   11.20
  -4   1   0  329.57   19.90
  -4   1   0  304.17   10.90
  -4   1   0  315.77    9.70
  -4   1   0  286.87   32.80
  -4   1   0  320.37   20.30
  -4   1   0  319.17   30.50
   4   1   0  317.87   19.60
   4   1   0  292.97   15.10
   4   1   0  275.07   17.10
   4   1   0  307.37    9.30
   4   1   0  314.87   10.90
  -4   1   0  334.67   17.60
   4   1   0  301.97   10.60
  -4   1   0  316.17   10.30
   4   1   0  342.37   35.50
   5  -1   0  393.86   48.60
  -5  -1   0  390.46   43.90
   5  -1   0  399.56   24.70
  -5  -1   0  399.36   12.70
   5  -1   0  409.46   14.40
  -5  -1   0  449.16   43.60
   5  -1   0  418.66   14.90
  -5  -1   0  405.66   46.40
   5  -1   0  397.66   12.50
   5  -1   0  414.76   26.20
  -5  -1   0  428.96   25.40
   5  -1   0  428.26   14.70
   5  -1   0  413.66   21.50
  -5  -1   0  403.06   14.20
  -5  -1   0  385.76   13.80
  -5  -1   0  398.06   12.90
  -5  -1   0  416.26   13.00
  -5  -1   0  385.76   20.90
  -5  -1   0  409.66   13.90
  -5  -1   0  423.16   24.70
  -5  -1   0  379.86   14.90
   5  -1   0  417.66   12.90
   5  -1   0  427.76   12.90
  -5  -1   0  399.56   42.30
  -5   1   0  426.76   14.50
  -5   1   0  435.16   43.40
  -5   1   0  425.46   13.50
  -5   1   0  409.76   12.50
   5   1   0  384.96   24.50
  -5   1   0  411.86   44.40
  -5   1   0  426.66   13.30
  -5   1   0  400.96   21.80
  -5   1   0  384.46   24.10
   5   1   0  408.96   47.30
   5   1   0  421.26   14.10
  -5   1   0  417.06   39.90
  -5   1   0  404.16   14.60
   5   1   0  384.16   11.90
  -5   1   0  425.96   27.70
   5   1   0  413.36   14.50
   5   1   0  388.46   12.90
  -5   1   0  443.06   47.00
   5   1   0  391.46   12.00
  -5   1   0  402.26   14.50
  -5   1   0  463.55   27.10
  -5   1   0  407.86   14.20
   5   1   0  408.36   20.00
   5   1   0  394.36   13.70
   5   1   0  409.26   23.30
   6  -1   0   86.49    6.70
  -6  -1   0   37.70   18.10
  -6  -1   0   67.59    5.00
  -6  -1   0   70.09    5.00
  -6  -1   0   47.90    8.80
  -6  -1   0   64.79   12.30
  -6  -1   0   64.09    5.30
   6  -1   0   45.10   10.20
   6  -1   0   66.39    5.80
  -6  -1   0   87.99   15.10
  -6  -1   0   33.00   19.70
  -6  -1   0   43.70   18.00
  -6  -1   0   57.99    5.20
  -6  -1   0   68.19    5.00
   6  -1   0   60.09    5.50
   6  -1   0   66.79   12.90
   6  -1   0   79.99   27.30
  -6  -1   0   76.19   23.00
   6  -1   0   54.49    9.60
  -6   1   0   65.99   21.10
   6   1   0   58.39    5.50
  -6   1   0   61.39   12.60
   6   1   0   74.59    4.60
   6   1   0   64.69    5.30
   6   1   0   68.09   11.80
  -6   1   0  109.09   32.80
   6   1   0   64.09    5.50
   6   1   0   69.39    8.50
  -6   1   0   53.09   21.30
  -6   1   0   57.69    5.80
  -6   1   0   55.09   12.60
  -6   1   0   60.29   10.60
  -6   1   0   70.69    5.30
  -6   1   0   65.19    4.60
  -6   1   0   73.99    5.30
  -6   1   0   62.79   12.90
   6   1   0   61.19   12.10
  -6   1   0   51.29   21.50
  -6   1   0   58.79    6.10
  -7  -1   0   18.80   17.90
  -7  -1   0    7.10   22.60
   7  -1   0   26.70    8.40
  -7  -1   0    9.30   14.90
  -7  -1   0   21.50    7.70
  -7  -1   0   22.80   19.40
  -7  -1   0   30.80    7.80
  -7  -1   0   35.60   10.00
   7  -1   0   35.60    8.20
   7  -1   0   28.70   23.10
  -7  -1   0   33.70    3.80
   7  -1   0   38.70   10.60
   7  -1   0   36.40    5.60
   7  -1   0   34.50    5.30
   7  -1   0   33.10    5.20
  -7  -1   0   21.90    3.30
  -7  -1   0   28.20    4.20
  -7   1   0   61.19   24.60
  -7   1   0   33.50    4.10
   7   1   0   28.50    8.20
   7   1   0   36.10    5.30
  -7   1   0   27.80   17.00
   7   1   0   36.70    9.60
   7   1   0   27.90    4.60
   7   1   0   23.80    6.60
  -7   1   0   29.80   23.40
  -7   1   0   29.00    8.40
   7   1   0   30.70    5.10
  -7   1   0   34.40    3.90
  -7   1   0   33.90   18.80
  -7   1   0   33.40    3.70
  -7   1   0   31.70    8.60
  -7   1   0   24.40   10.00
   7   1   0   18.30   22.80
  -7   1   0   29.90    8.10
  -8  -1   0    5.50    2.20
   8  -1   0    7.00    2.90
  -8  -1   0   27.70   19.00
   8  -1   0    2.40    2.70
   8  -1   0    4.20    2.50
  -8  -1   0   14.00    6.60
  -8  -1   0    2.30    1.70
  -8  -1   0    1.40    1.80
  -8  -1   0   39.20   17.30
   8  -1   0  -41.90   18.40
  -8  -1   0   -7.80   15.10
  -8  -1   0   18.40   20.20
   8  -1   0    3.00    2.70
  -8  -1   0   -0.10    2.70
  -8  -1   0    5.20    5.90
   8  -1   0    5.90    5.10
   8  -1   0   -2.30    3.20
  -8  -1   0    7.00    5.90
  -8   1   0  -19.50   23.00
  -8   1   0   -0.10    3.20
  -8   1   0   -4.30   20.40
   8   1   0   -0.90    2.30
   8   1   0    3.80    2.40
  -8   1   0    6.50    4.80
  -8   1   0    2.30   15.30
  -8   1   0    5.10    2.20
  -8   1   0   11.80    6.30
  -8   1   0    0.40   17.10
   8   1   0   12.70    3.40
  -8   1   0    3.30    1.80
   8   1   0    5.30    5.10
   8   1   0    5.20    4.40
  -8   1   0   -2.10    3.00
   8   1   0    2.80    2.30
   8   1   0   14.50   22.00
  -8   1   0    1.60    1.70
  -9  -1   0    1.10    4.20
  -9  -1   0    1.10    1.50
  -9  -1   0    1.10    1.60
   9  -1   0   -0.70    2.00
   9  -1   0    0.70    4.00
   9  -1   0    5.90    3.60
  -9  -1   0    3.70    5.00
  -9  -1   0    3.20    2.40
   9  -1   0    1.90    2.70
  -9  -1   0    0.80    5.00
  -9  -1   0   -2.10    4.80
   9  -1   0    2.00    2.40
   9  -1   0    6.90    4.80
   9   1   0    6.50    5.20
   9   1   0    2.30    2.80
  -9   1   0   -0.70    1.50
   9   1   0    3.40    2.80
  -9   1   0    1.40    2.00
  -9   1   0    5.40    5.40
  -9   1   0   -4.30    4.50
  -9   1   0   -0.60    1.50
   9   1   0    4.80    6.00
   9   1   0    0.20    2.00
  -9   1   0    7.70    5.00
  -9   1   0    1.50    1.60
   9   1   0    4.70    3.60
 -10  -1   0   73.39   15.90
 -10  -1   0   83.89    7.50
 -10  -1   0   65.79    6.90
  10  -1   0   62.79   12.30
 -10  -1   0   73.39    7.20
  10  -1   0   68.59    8.00
 -10  -1   0   60.29   15.10
 -10  -1   0   66.99    6.60
  10  -1   0   68.49    7.70
 -10  -1   0   44.70   13.70
  10  -1   0   71.79    8.30
 -10  -1   0   62.69   14.60
  10  -1   0   85.49   18.60
  10  -1   0   53.69   13.70
 -10   1   0   81.19    7.50
 -10   1   0   76.49    6.80
  10   1   0   60.49   16.10
  10   1   0   54.49   10.80
 -10   1   0   58.59   15.30
  10   1   0   64.09    7.50
  10   1   0   64.59    7.30
 -10   1   0   54.29   13.30
  10   1   0   76.29    8.40
 -10   1   0   67.99    7.30
 -10   1   0   49.70   15.50
 -10   1   0   62.79   15.80
 -10   1   0   62.09    6.40
  10   1   0   82.49   17.00
  11  -1   0  162.08   29.60
 -11  -1   0  117.29   19.20
 -11  -1   0  147.59   10.60
 -11  -1   0  128.99   10.00
  11  -1   0  112.09   20.90
 -11  -1   0  129.49   10.10
  11  -1   0  140.99   11.70
 -11  -1   0  129.89    9.50
  11  -1   0  114.09   10.30
  11  -1   0  133.09   11.80
 -11   1   0  130.79   10.00
 -11   1   0  147.79   11.10
 -11   1   0  102.99   18.70
  11   1   0  130.69   10.30
  11   1   0  121.99   11.10
  11   1   0  130.59   25.40
  11   1   0  122.49   10.60
 -11   1   0  133.69    9.40
 -11   1   0  147.49   10.00
 -11   1   0  109.49   22.00
  11   1   0  155.18   16.90
  11   1   0  150.68   23.00
 -12  -1   0   -0.40    1.90
 -12  -1   0    3.20    2.60
 -12  -1   0   -1.10    2.00
 -12  -1   0   -1.20    1.70
  12  -1   0    2.10    3.30
  12  -1   0    3.30    3.30
  12  -1   0    2.20    2.90
  12   1   0    1.90    3.30
 -12   1   0    1.20    2.40
  12   1   0    2.40    2.90
  12   1   0    0.10    3.50
 -12   1   0   -1.50    1.50
 -12   1   0   -1.30    1.80
 -12   1   0    0.30    2.10
  13  -1   0   -0.30    3.50
 -13  -1   0   10.70    3.60
 -13  -1   0    3.90    3.10
  13  -1   0    9.80    4.50
  13  -1   0    5.90    4.80
 -13  -1   0    5.40    3.30
 -13  -1   0    5.50    3.40
 -13   1   0    5.30    3.50
  13   1   0    2.80    4.30
 -13   1   0    3.80    3.50
  13   1   0    4.30    3.60
 -13   1   0    5.40    2.80
 -13   1   0    3.20    2.80
  13   1   0   13.10    5.00
 -14  -1   0    0.60    3.10
  14  -1   0   -5.90    3.50
 -14  -1   0    0.10    3.10
  14  -1   0   -7.30    3.60
 -14  -1   0   -2.20    2.30
  14  -1   0    0.70    3.20
 -14  -1   0   -1.80    1.90
 -14   1   0   -2.50    1.80
  14   1   0    0.70    3.20
 -14   1   0    1.50    2.90
 -14   1   0   -5.00    2.20
 -14   1   0    0.70    2.40
  14   1   0   -6.50    3.70
  14   1   0   -8.30    3.10
 -14   1   0   -2.10    2.50
   0  -2   0   12.60    1.10
   0  -2   0   18.40    4.20
   0  -2   0   13.70    0.80
   0  -2   0   16.30    1.80
   0  -2   0   14.70    3.50
   0  -2   0   15.20    2.80
   0  -2   0   12.50    0.70
   0  -2   0   13.90    1.30
   0   2   0   11.80    1.00
   0   2   0   14.50    1.60
   1  -2   0  355.06    8.90
  -1  -2   0  374.16    8.20
  -1  -2   0  364.36    7.60
   1  -2   0  365.56   11.90
  -1  -2   0  375.46    9.30
   1  -2   0  355.86   12.90
   1  -2   0  360.26    9.00
  -1  -2   0  390.86   22.70
  -1  -2   0  367.76    8.40
   1  -2   0  361.86    8.30
  -1  -2   0  358.56    7.40
  -1  -2   0  369.96   23.90
  -1  -2   0  366.86    8.00
   1  -2   0  354.36   22.90
   1  -2   0  348.37   13.30
   1  -2   0  365.16   11.70
  -1  -2   0  364.16   11.70
  -1  -2   0  373.86   14.50
   1  -2   0  354.96    8.10
  -1  -2   0  361.96    9.20
   1  -2   0  374.86   20.40
   1  -2   0  352.56   15.50
   1  -2   0  366.86    8.30
   1  -2   0  371.96    9.00
   1  -2   0  364.56    9.10
  -1  -2   0  371.06   10.80
  -1  -2   0  357.86   24.90
  -1  -2   0  365.46    8.10
   1  -2   0  357.86    8.60
  -1   2   0  340.07   13.30
  -1   2   0  362.06    8.20
  -1   2   0  374.26   19.50
   1   2   0  316.57    8.10
  -1   2   0  358.96    8.90
  -1   2   0  360.96    8.20
  -1   2   0  355.86    8.70
  -1   2   0  349.27    9.10
  -1   2   0  366.26   16.40
   1   2   0  365.96    9.30
  -1   2   0  356.96    9.00
  -1   2   0  355.06   11.10
   2  -2   0 5450.65  113.59
   2  -2   0 5342.87  105.99
   2  -2   0 5425.76  117.19
   2  -2   0 5507.35  156.18
   2  -2   0 5604.04  153.28
  -2  -2   0 5551.14  130.09
  -2  -2   0 5344.87  149.39
  -2  -2   0 5373.96  113.69
   2  -2   0 5417.36  106.39
  -2  -2   0 5435.56  109.69
  -2  -2   0 5493.75  149.09
  -2  -2   0 5479.45  156.18
   2  -2   0 5416.36  118.29
   2  -2   0 5426.86  106.69
  -2  -2   0 5154.78  112.19
  -2  -2   0 5434.16  105.09
   2   2   0 5260.07  110.59
   2   2   0 5272.77  113.89
  -2   2   0 5403.66  116.59
  -2   2   0 5367.26  106.19
  -2   2   0 5351.26  112.99
   2   2   0 5328.27  104.69
  -2   2   0 5433.06  106.29
  -2   2   0 5423.56  115.99
  -2   2   0 5529.95  142.89
  -2   2   0 5289.17  105.59
   2   2   0 5406.06  133.99
  -2   2   0 5499.45  129.29
  -2   2   0 5412.86  127.29
  -2   2   0 5390.86  106.59
  -2   2   0 5184.78  117.59
   3  -2   0  498.35   12.90
   3  -2   0  504.75   14.60
  -3  -2   0  590.34   23.10
   3  -2   0  547.35   24.80
   3  -2   0  519.95   14.80
  -3  -2   0  519.25   19.00
  -3  -2   0  477.45   41.00
  -3  -2   0  474.75   39.50
  -3  -2   0  550.24   13.00
  -3  -2   0  514.75   15.60
  -3  -2   0  521.05   13.90
  -3  -2   0  527.25   13.90
   3  -2   0  508.75   44.60
  -3  -2   0  505.95   41.80
   3  -2   0  489.95   20.30
   3  -2   0  528.45   13.50
   3  -2   0  527.15   13.80
   3  -2   0  542.15   46.10
   3  -2   0  526.25   14.90
  -3  -2   0  522.95   14.10
  -3  -2   0  529.85   13.90
  -3  -2   0  474.85   20.70
  -3  -2   0  486.15   33.30
  -3  -2   0  525.15   12.90
   3   2   0  512.65   20.00
  -3   2   0  529.95   14.70
  -3   2   0  472.35   36.00
  -3   2   0  529.35   13.60
  -3   2   0  528.65   33.90
  -3   2   0  512.35   12.80
   3   2   0  540.55   22.60
  -3   2   0  505.45   31.30
  -3   2   0  531.95   24.50
  -3   2   0  520.15   20.60
   3   2   0  539.15   12.40
  -3   2   0  520.25   14.10
  -3   2   0  495.45   22.70
   3   2   0  527.65   13.50
   3   2   0  502.05   36.80
   3   2   0  530.15   12.70
   3   2   0  517.75   14.10
   3   2   0  535.15   13.90
  -3   2   0  500.15   14.40
   3   2   0  519.55   13.80
   3   2   0  529.35   17.60
  -3   2   0  518.25   14.90
  -3   2   0  512.75   23.70
  -3   2   0  529.25   14.40
  -4  -2   0  717.53   54.89
  -4  -2   0  693.23   18.30
  -4  -2   0  704.83   29.80
  -4  -2   0  731.53   47.60
  -4  -2   0  730.53   54.59
  -4  -2   0  674.73   25.80
   4  -2   0  740.13   20.50
  -4  -2   0  723.03   17.70
  -4  -2   0  711.43   18.80
   4  -2   0  679.83   31.90
   4  -2   0  689.53   17.50
   4  -2   0  705.53   31.30
   4  -2   0  732.93   60.89
  -4  -2   0  713.23   17.60
  -4  -2   0  679.43   55.49
  -4  -2   0  701.73   18.70
   4  -2   0  673.43   17.90
   4  -2   0  713.33   20.20
   4  -2   0  666.83   57.79
   4  -2   0  701.23   19.80
  -4  -2   0  672.63   20.50
   4  -2   0  687.93   17.90
  -4  -2   0  734.83   29.90
   4  -2   0  678.23   19.50
  -4  -2   0  684.73   19.00
  -4   2   0  702.43   47.20
   4   2   0  737.23   53.09
   4   2   0  660.73   18.00
  -4   2   0  678.93   31.70
  -4   2   0  716.13   19.50
   4   2   0  735.93   30.90
   4   2   0  714.93   17.10
   4   2   0  727.33   19.30
  -4   2   0  679.23   27.30
  -4   2   0  670.83   17.90
  -4   2   0  670.13   18.50
   4   2   0  741.23   28.10
  -4   2   0  679.63   31.80
   4   2   0  711.13   24.10
  -4   2   0  665.03   49.10
  -4   2   0  646.34   19.40
  -4   2   0  693.73   17.30
   4   2   0  716.43   18.40
   4   2   0  707.13   16.70
  -4   2   0  707.23   44.30
   4   2   0  731.13   18.90
  -4   2   0  697.63   30.90
  -4   2   0  691.33   19.40
  -4   2   0  705.83   19.50
   5  -2   0   97.89    7.00
   5  -2   0   95.99    6.60
   5  -2   0   94.89    6.30
   5  -2   0  101.29    5.40
   5  -2   0   95.89    5.20
  -5  -2   0  115.69   22.40
   5  -2   0   78.89   13.30
  -5  -2   0   64.79   21.10
  -5  -2   0   98.49   11.50
  -5  -2   0  109.59   10.40
   5  -2   0   76.49   23.00
  -5  -2   0   91.79    6.00
  -5  -2   0   95.39    5.30
   5  -2   0   96.09    6.50
  -5  -2   0   98.99    6.00
  -5  -2   0   90.89    6.70
   5  -2   0  107.69   16.30
  -5  -2   0   68.29   19.10
   5  -2   0   85.99    9.80
  -5  -2   0  115.59   12.40
   5  -2   0   89.39    5.20
  -5  -2   0   89.49    5.80
  -5  -2   0  103.29    5.50
   5   2   0   90.59    5.40
  -5   2   0   78.19   13.20
  -5   2   0   89.79   21.90
   5   2   0   96.69    6.00
  -5   2   0   79.69   13.30
   5   2   0  109.79    6.60
   5   2   0   96.79    5.80
  -5   2   0   99.09    6.30
   5   2   0   98.29   11.90
  -5   2   0   99.59    6.30
   5   2   0   99.49    4.80
   5   2   0   97.09   23.30
  -5   2   0   98.29    5.10
  -5   2   0   85.29   21.40
  -5   2   0   94.79   11.80
  -5   2   0  108.99   11.00
  -5   2   0  102.49   25.90
   5   2   0   97.29    8.90
   5   2   0   90.29   10.30
  -5   2   0   69.99   18.30
  -5   2   0   94.19    6.40
  -5   2   0   91.89    5.70
  -5   2   0   96.49    5.60
   5   2   0  100.39    4.80
  -5   2   0   86.89    5.90
   6  -2   0  233.58   17.40
   6  -2   0  223.08   20.00
   6  -2   0  205.68   43.20
  -6  -2   0  240.28    9.70
   6  -2   0  227.58   11.10
  -6  -2   0  219.48   19.10
  -6  -2   0  222.28    9.70
  -6  -2   0  185.08   41.70
  -6  -2   0  183.18   35.40
   6  -2   0  227.38   11.50
  -6  -2   0  221.08   42.50
   6  -2   0  220.88   11.00
  -6  -2   0  223.08   10.20
  -6  -2   0  220.48   10.50
  -6  -2   0  229.98    9.50
  -6  -2   0  240.18   19.90
   6  -2   0  239.38   21.40
  -6  -2   0  229.48   17.00
  -6  -2   0  249.18   37.20
   6   2   0  243.48   11.10
  -6   2   0  238.88   21.90
  -6   2   0  216.98   17.20
  -6   2   0  236.08   32.80
   6   2   0  244.18   18.50
  -6   2   0  211.38   38.10
   6   2   0  227.78   10.50
  -6   2   0  199.88   19.30
   6   2   0  224.28   10.00
  -6   2   0  231.58    9.80
  -6   2   0  216.28    8.90
   6   2   0  216.78   14.70
   6   2   0  224.28    8.40
  -6   2   0  190.88   38.60
   6   2   0  233.88   20.50
  -6   2   0  213.18    9.90
  -6   2   0  261.07   48.50
   6   2   0  213.58   40.60
   7  -2   0    7.70    2.80
   7  -2   0   10.00    4.20
  -7  -2   0  -13.40   17.70
  -7  -2   0    7.60    6.10
   7  -2   0   16.70   19.10
  -7  -2   0    9.30    2.60
  -7  -2   0   12.00    2.80
  -7  -2   0   16.80    3.40
   7  -2   0    8.90    3.30
   7  -2   0   11.20    5.30
   7  -2   0    9.10    5.60
  -7  -2   0   38.60   16.80
  -7  -2   0    8.60    5.40
  -7  -2   0   -0.10   19.50
  -7  -2   0    9.80    5.00
   7  -2   0    7.90    3.00
  -7  -2   0    9.80    3.10
  -7  -2   0   25.90   17.20
  -7  -2   0   10.90    3.00
  -7   2   0   -9.50   18.20
  -7   2   0    9.90    5.00
   7   2   0   12.20    5.10
  -7   2   0    5.80    1.80
  -7   2   0    9.80    5.60
  -7   2   0   -2.50   16.50
   7   2   0    6.80    2.70
   7   2   0    6.00    3.40
  -7   2   0    8.90    2.30
   7   2   0   10.60    3.10
  -7   2   0    5.30    4.10
  -7   2   0    7.70    2.50
   7   2   0    8.80    2.70
   7   2   0    9.70    5.70
  -7   2   0   10.70    4.80
   7   2   0  -19.20   18.80
  -7   2   0   18.00   22.30
  -8  -2   0  116.19   19.10
  -8  -2   0  124.49    8.00
  -8  -2   0  126.49   24.50
   8  -2   0  141.39    9.80
   8  -2   0  128.39    9.50
  -8  -2   0  122.39    8.00
  -8  -2   0  102.19   17.20
  -8  -2   0  120.59   14.50
   8  -2   0  116.39   20.10
   8  -2   0  142.09   17.80
  -8  -2   0  114.39   29.60
  -8  -2   0   95.69   35.90
   8  -2   0  116.09   13.70
  -8  -2   0  132.89    8.30
   8  -2   0  110.19   36.70
  -8  -2   0  121.89   38.80
   8  -2   0  134.19   10.00
  -8   2   0  133.19    7.90
  -8   2   0  143.69    9.20
  -8   2   0  127.19   21.20
   8   2   0  149.69   37.50
  -8   2   0   62.89   32.10
  -8   2   0  153.98   18.70
   8   2   0  132.79    8.60
   8   2   0  120.79    8.60
  -8   2   0  112.59   14.00
  -8   2   0  117.79   30.60
   8   2   0  118.79   15.20
  -8   2   0   67.79   29.00
  -8   2   0   94.29   40.00
  -8   2   0  134.19    8.50
   8   2   0  124.39   12.80
   8   2   0  123.59    9.10
   8   2   0  128.79   21.10
  -8   2   0  143.09    7.90
  -8   2   0  155.48   19.70
   9  -2   0    0.80    3.90
  -9  -2   0   -2.40    1.70
  -9  -2   0    2.30    3.40
   9  -2   0    2.10    2.50
  -9  -2   0    3.30    4.10
  -9  -2   0    0.40    1.50
   9  -2   0    1.00    2.30
  -9  -2   0    1.50    5.80
   9  -2   0    1.60    2.20
  -9  -2   0    0.90    1.50
   9  -2   0    8.10    5.90
   9  -2   0    9.10    5.80
  -9   2   0    3.10    2.30
   9   2   0    7.70    7.20
  -9   2   0    2.80    1.80
  -9   2   0    0.40    4.00
  -9   2   0   19.30    8.20
   9   2   0   -4.80    3.30
   9   2   0    2.50    2.20
  -9   2   0    7.50    4.40
  -9   2   0    9.30    5.40
   9   2   0    1.60    2.50
  -9   2   0    2.80    2.00
   9   2   0   -2.90    2.60
  -9   2   0    0.20    1.70
   9   2   0    1.30    2.60
  10  -2   0    0.80    2.90
  10  -2   0    5.70    3.70
 -10  -2   0   11.90    7.40
  10  -2   0    5.40    3.40
 -10  -2   0    7.70    3.20
 -10  -2   0    7.30    6.20
 -10  -2   0    5.30    2.40
 -10  -2   0    7.30    6.70
 -10  -2   0    9.30    5.70
  10  -2   0    8.80    6.70
  10  -2   0    4.40    3.30
 -10  -2   0    4.40    2.60
  10  -2   0    3.30    5.60
 -10   2   0    2.10    2.00
 -10   2   0    5.10    3.30
  10   2   0    5.60    3.50
  10   2   0   17.10    7.80
  10   2   0   13.40    3.90
 -10   2   0    2.40    2.00
  10   2   0    7.50    5.20
  10   2   0    4.50    3.10
 -10   2   0    6.30    5.10
  10   2   0    4.30    6.20
 -10   2   0    3.20    2.60
 -10   2   0    4.90    8.30
 -10   2   0   -3.80    6.80
 -10   2   0   16.70    7.50
 -11  -2   0   18.30    7.80
  11  -2   0   17.10   11.20
 -11  -2   0   35.70   12.50
 -11  -2   0   37.00    6.20
 -11  -2   0   30.60    5.50
  11  -2   0   39.10    7.60
 -11  -2   0   28.60    5.50
  11  -2   0   44.90    7.70
  11  -2   0   28.10    6.60
  11  -2   0   37.00   12.10
 -11  -2   0   34.90    5.60
  11   2   0   23.90    5.80
  11   2   0   47.50   13.10
 -11   2   0   34.70    5.50
 -11   2   0   40.50   12.10
  11   2   0   26.50    6.20
 -11   2   0   41.20    6.00
 -11   2   0   36.30    6.10
  11   2   0   44.90    6.90
  11   2   0   26.10   12.30
 -11   2   0   32.60    5.90
 -11   2   0   31.90   11.30
  12  -2   0   18.10    5.30
 -12  -2   0   17.90    4.70
  12  -2   0   19.00    6.20
 -12  -2   0   12.20    4.20
 -12  -2   0   20.40    5.00
 -12  -2   0   35.50    6.60
  12  -2   0   13.80    5.10
 -12   2   0   17.50    4.20
 -12   2   0   24.20    6.00
  12   2   0   14.70    5.20
 -12   2   0   18.50    4.90
  12   2   0   18.60    5.80
 -12   2   0   27.50    6.30
  12   2   0   21.70    5.30
 -12   2   0   21.60    4.70
 -13  -2   0   98.09    9.20
  13  -2   0   86.69    9.90
 -13  -2   0   98.79    9.60
 -13  -2   0   99.09    9.60
  13  -2   0  120.69   11.80
 -13  -2   0  101.19   10.00
  13  -2   0   87.39   12.60
 -13   2   0  108.09    9.20
 -13   2   0  109.29    9.00
 -13   2   0   87.69    9.20
  13   2   0   72.39   10.10
 -13   2   0   91.39    9.70
 -13   2   0  104.49   10.80
  13   2   0   90.19   10.80
  13   2   0   98.99    9.70
 -14  -2   0   13.40    4.70
 -14  -2   0   16.60    4.80
  14  -2   0   17.10    5.30
 -14  -2   0   27.60    6.10
  14  -2   0   16.30    6.40
 -14  -2   0   34.00    7.30
  14  -2   0   33.00    7.80
  14   2   0   26.40    5.90
 -14   2   0   22.20    6.00
 -14   2   0   28.10    5.80
 -14   2   0   25.80    6.50
  14   2   0   22.10    6.60
 -14   2   0   18.00    4.90
 -14   2   0   17.70    5.80
  14   2   0   31.00    7.20
   0  -3   0    5.30    2.70
   0  -3   0    0.90    0.50
   0  -3   0    0.80    0.50
   0  -3   0   -0.80    1.50
   0   3   0    5.30    2.80
   0   3   0    0.70    0.70
   1  -3   0  243.88    9.20
   1  -3   0  248.28    7.30
   1  -3   0  249.08    4.90
   1  -3   0  243.58    6.10
  -1  -3   0  250.77    6.40
   1  -3   0  255.57    9.20
   1  -3   0  239.98    6.30
   1  -3   0  250.87    6.80
   1  -3   0  224.68   15.30
  -1  -3   0  238.58    7.10
   1  -3   0  248.08    5.90
  -1  -3   0  233.58    5.60
   1  -3   0  234.88    6.70
   1  -3   0  243.78   10.60
  -1  -3   0  214.38   21.00
   1  -3   0  243.38    6.90
   1  -3   0  238.28    7.00
  -1  -3   0  250.57   21.70
   1  -3   0  255.87   19.90
  -1  -3   0  242.68    7.30
   1  -3   0  228.98   10.90
  -1  -3   0  232.28   18.30
  -1   3   0  237.08    6.70
  -1   3   0  256.87   11.50
  -1   3   0  241.68    6.50
  -1   3   0  249.38   15.20
   1   3   0  231.18    5.30
  -1   3   0  243.38    8.40
  -1   3   0  259.57   16.90
  -1   3   0  239.08    9.60
  -1   3   0  241.18    5.60
   1   3   0  234.08    5.30
  -1   3   0  244.58    6.90
  -1   3   0  250.97    5.90
   1   3   0  235.28    7.30
  -1   3   0  255.67    8.30
  -1   3   0  235.78    6.80
  -1   3   0  238.58    6.40
   2  -3   0    0.80    1.50
  -2  -3   0    1.20    1.30
   2  -3   0    0.40    1.60
   2  -3   0    0.30    0.60
   2  -3   0    7.20    5.80
   2  -3   0   -6.30    4.70
  -2  -3   0   -0.10    0.70
  -2  -3   0    0.40    0.50
   2  -3   0   -0.10    1.10
   2  -3   0    0.60    1.00
   2  -3   0   -0.40    0.90
   2  -3   0    1.20    1.70
  -2  -3   0    0.00    0.40
  -2  -3   0    0.80    1.00
  -2  -3   0   -2.40    1.10
  -2  -3   0   -0.40    0.60
  -2  -3   0   -1.60    5.10
  -2  -3   0   -0.80    2.00
   2  -3   0    0.70    0.70
   2  -3   0    0.30    1.10
  -2  -3   0    3.90    5.40
   2  -3   0   -4.80    2.60
  -2  -3   0   -0.10    0.70
  -2  -3   0    0.20    0.70
  -2  -3   0   -0.10    0.70
   2  -3   0    0.60    0.50
   2  -3   0   -0.30    0.60
  -2  -3   0   -0.40    6.00
  -2   3   0    0.80    0.60
   2   3   0   -1.10    2.20
  -2   3   0    6.50    2.90
   2   3   0    0.90    0.30
   2   3   0    0.20    0.20
  -2   3   0   -3.40    1.40
   2   3   0    0.80    0.70
  -2   3   0    1.00    0.80
  -2   3   0    0.60    1.70
  -2   3   0    0.10    1.10
  -2   3   0    0.20    0.90
   2   3   0    0.70    0.50
   2   3   0   -0.10    0.40
  -2   3   0    0.70    2.50
   2   3   0    1.60    1.60
  -2   3   0    0.70    0.40
  -2   3   0    0.10    0.60
  -2   3   0    0.10    0.60
  -2   3   0    0.40    0.80
   2   3   0    0.40    0.40
  -2   3   0   -0.50    0.80
  -2   3   0    0.60    1.30
  -2   3   0    8.60    4.30
  -2   3   0    2.20    1.00
  -3  -3   0    5.20    1.70
   3  -3   0    9.50    3.10
   3  -3   0    8.40    3.80
   3  -3   0    9.80    7.80
   3  -3   0    6.40    1.70
  -3  -3   0    7.10    3.00
  -3  -3   0   10.60    1.90
  -3  -3   0   10.40    1.70
   3  -3   0   10.60    2.20
   3  -3   0    5.10    1.70
   3  -3   0    9.40    2.00
   3  -3   0   10.40    3.50
   3  -3   0    6.70    1.50
  -3  -3   0    5.50    5.40
  -3  -3   0    6.60    1.50
  -3  -3   0    8.70    7.00
  -3  -3   0    6.00    8.90
  -3  -3   0    8.60    1.70
   3  -3   0    0.20    6.60
  -3  -3   0    5.90    6.60
   3  -3   0    7.50    1.50
   3  -3   0    7.30    1.30
  -3  -3   0    8.20    3.00
  -3  -3   0    8.40    2.40
  -3   3   0    7.10    1.70
  -3   3   0    7.00    2.80
  -3   3   0    1.30    6.00
  -3   3   0    7.00    1.90
  -3   3   0   12.60    4.90
  -3   3   0    9.50    3.50
  -3   3   0    9.60    3.50
   3   3   0    9.80    1.10
  -3   3   0    8.80    1.50
   3   3   0    8.60    2.10
  -3   3   0   10.40    1.90
  -3   3   0   10.10    1.90
   3   3   0   10.30    3.40
   3   3   0    9.10    2.70
  -3   3   0    9.80    1.80
  -3   3   0    6.60    3.30
   3   3   0   -6.30    6.00
  -3   3   0    7.60    1.70
   3   3   0   11.20    1.90
   3   3   0   10.40    1.70
   3   3   0    8.30    1.30
   4  -3   0  469.85   13.80
   4  -3   0  432.06   49.50
   4  -3   0  463.85   49.00
  -4  -3   0  447.46   45.10
  -4  -3   0  504.75   48.00
  -4  -3   0  510.35   24.10
   4  -3   0  519.55   15.90
   4  -3   0  456.75   15.30
   4  -3   0  497.05   14.30
   4  -3   0  478.35   26.40
   4  -3   0  468.05   15.70
   4  -3   0  515.15   23.30
  -4  -3   0  493.25   38.20
  -4  -3   0  499.35   14.60
  -4  -3   0  446.76   47.10
  -4  -3   0  468.05   23.00
  -4  -3   0  501.05   13.30
   4  -3   0  503.25   26.30
  -4  -3   0  477.35   16.40
   4  -3   0  497.85   15.60
  -4  -3   0  467.25   14.10
  -4  -3   0  490.95   20.50
  -4  -3   0  491.45   14.20
  -4  -3   0  493.85   13.20
  -4  -3   0  480.25   14.30
   4  -3   0  495.25   13.30
   4   3   0  501.55   24.40
   4   3   0  480.15   14.20
  -4   3   0  530.55   27.60
  -4   3   0  478.95   15.50
   4   3   0  486.45   39.40
   4   3   0  477.45   12.80
  -4   3   0  543.55   39.10
   4   3   0  494.05   14.20
  -4   3   0  498.75   22.70
  -4   3   0  503.95   14.10
  -4   3   0  484.35   15.10
  -4   3   0  497.75   14.90
  -4   3   0  501.65   14.30
  -4   3   0  499.05   14.80
  -4   3   0  477.15   34.00
  -4   3   0  479.65   25.10
  -4   3   0  451.35   24.70
   4   3   0  513.55   21.40
  -4   3   0  442.76   40.50
   4   3   0  483.75   17.80
   4   3   0  493.85   13.50
  -4   3   0  491.95   15.20
   4   3   0  484.55   12.10
   4   3   0  487.75   14.50
  -4   3   0  508.35   13.20
  -5  -3   0    1.10   12.70
   5  -3   0   22.40    7.50
  -5  -3   0   20.40    3.30
  -5  -3   0   17.00    3.10
  -5  -3   0   24.80   12.60
  -5  -3   0   16.70   10.50
  -5  -3   0   23.70    4.50
  -5  -3   0   17.20    2.80
   5  -3   0   17.00    3.40
   5  -3   0   20.50    5.40
   5  -3   0   -8.30   11.60
  -5  -3   0   14.20    5.00
   5  -3   0   16.00    3.40
  -5  -3   0   20.70    5.50
   5  -3   0   24.90    3.50
  -5  -3   0   -3.00   11.60
   5  -3   0   16.40    6.10
   5  -3   0   18.20    2.70
  -5  -3   0   22.00    2.50
   5  -3   0   13.20    2.90
  -5  -3   0   19.50    5.70
   5  -3   0   20.50    2.50
  -5  -3   0   18.30    2.60
   5  -3   0   24.10    4.30
  -5   3   0   24.50   14.20
   5   3   0   28.80    5.20
  -5   3   0   27.80   12.70
   5   3   0   14.70    4.90
  -5   3   0   22.40    3.70
   5   3   0   20.90    2.10
  -5   3   0   22.50    4.00
  -5   3   0   17.80    2.80
   5   3   0   21.00    3.30
   5   3   0   18.20    3.20
  -5   3   0   24.50    3.70
   5   3   0   18.90    2.10
  -5   3   0   29.20    3.30
   5   3   0   22.20    3.30
  -5   3   0   15.00    5.20
  -5   3   0   21.80    7.00
   5   3   0   21.30    6.50
  -5   3   0   24.40    3.90
  -5   3   0   15.00   13.50
  -5   3   0   23.70    2.50
  -5   3   0   10.30    3.90
  -5   3   0   21.00   11.50
  -5   3   0   18.00    6.40
   5   3   0    9.90   12.70
   5   3   0   21.10    3.00
  -5   3   0   22.70    3.40
  -6  -3   0   28.10    3.20
  -6  -3   0   30.00    3.50
   6  -3   0   14.70    6.10
   6  -3   0    6.80   16.10
  -6  -3   0   22.70    6.90
  -6  -3   0   15.90    3.20
  -6  -3   0   -4.80   13.00
  -6  -3   0    7.10   15.20
  -6  -3   0   16.80    4.80
  -6  -3   0   31.20    3.30
  -6  -3   0   18.40    3.20
   6  -3   0   22.30    7.10
   6  -3   0   27.70    4.70
   6  -3   0   23.60    4.50
  -6  -3   0   23.00    7.30
   6  -3   0   26.10    4.30
  -6  -3   0   -6.60   13.40
   6  -3   0   20.80    5.60
  -6   3   0   17.50    6.50
   6   3   0   24.70    6.50
   6   3   0   16.70    3.10
   6   3   0   26.60    7.60
  -6   3   0   -0.20   13.20
  -6   3   0   18.70    6.60
  -6   3   0   21.40   21.00
  -6   3   0   12.40   12.90
   6   3   0   18.60    4.60
  -6   3   0   25.70    6.70
  -6   3   0   23.40    3.70
   6   3   0   29.40   16.90
   6   3   0   22.70    3.70
   6   3   0   20.50    2.30
  -6   3   0   24.40    7.20
  -6   3   0   27.70    3.00
  -6   3   0   15.10   12.50
  -7  -3   0  144.79    7.80
   7  -3   0  136.69   17.20
  -7  -3   0  128.69   35.30
   7  -3   0  102.69   12.80
   7  -3   0  144.99    9.90
   7  -3   0  135.49    9.20
  -7  -3   0  123.09   30.30
  -7  -3   0  129.59   35.50
  -7  -3   0  128.79   15.80
   7  -3   0  146.29    9.60
  -7  -3   0  156.58   15.00
  -7  -3   0  136.49    7.60
  -7  -3   0  150.28   16.90
  -7  -3   0  117.79    7.80
   7  -3   0  158.48   18.30
  -7  -3   0  129.69    7.80
   7  -3   0  154.08   41.50
  -7  -3   0  125.19   32.90
  -7  -3   0  131.79    8.50
   7   3   0  124.79   11.40
  -7   3   0  120.79   13.90
  -7   3   0  123.59    6.90
  -7   3   0  127.79    8.30
  -7   3   0   95.49   29.20
  -7   3   0  126.29    7.70
  -7   3   0  142.19   31.10
   7   3   0  138.99   16.70
  -7   3   0  130.39    7.00
   7   3   0  144.69    8.90
   7   3   0  145.89    8.10
   7   3   0  110.49   31.00
  -7   3   0  125.59   29.40
   7   3   0  110.59   13.10
  -7   3   0  121.99   19.80
   7   3   0  127.59    6.20
  -7   3   0  108.69   35.20
   7   3   0  123.09    8.00
  -7   3   0  140.49   16.70
  -7   3   0  139.69   17.80
  -8  -3   0  103.69    7.10
   8  -3   0  125.39   39.20
  -8  -3   0   96.59    6.90
   8  -3   0   86.19    8.20
  -8  -3   0   99.49   36.00
   8  -3   0   67.39   12.20
   8  -3   0   81.79    7.80
  -8  -3   0   88.99   16.00
  -8  -3   0   93.09   29.80
  -8  -3   0  105.99   13.50
  -8  -3   0  116.59   37.10
  -8  -3   0  100.49    7.30
   8  -3   0   93.39    8.20
  -8  -3   0  129.29   20.60
   8  -3   0   72.49   14.60
   8  -3   0   75.59   16.80
  -8  -3   0  180.98   43.50
  -8   3   0   97.59   15.80
  -8   3   0   92.89    7.60
  -8   3   0   97.39   19.30
  -8   3   0   73.39    6.40
   8   3   0   90.09   10.60
  -8   3   0   91.49    6.20
  -8   3   0  101.99   36.90
  -8   3   0   48.40   25.70
   8   3   0   97.99    8.00
   8   3   0   86.09    7.20
  -8   3   0   68.19   15.10
   8   3   0   94.89   17.90
   8   3   0   71.79   28.10
   8   3   0   96.79    7.10
  -8   3   0   85.89    6.20
  -8   3   0   85.29   16.60
  -8   3   0   62.19   24.00
  -8   3   0   77.39   23.00
   8   3   0  105.99   13.60
   9  -3   0  219.98   13.30
   9  -3   0  253.87   25.50
   9  -3   0  222.88   25.30
  -9  -3   0  226.58   11.80
  -9  -3   0  226.68   27.20
  -9  -3   0  217.98   23.80
  -9  -3   0  230.98   11.80
  -9  -3   0  207.08   22.30
   9  -3   0  236.38   14.20
  -9  -3   0  216.78   20.70
   9  -3   0  221.28   20.50
  -9  -3   0  219.48   11.60
   9  -3   0  225.38   13.60
   9   3   0  234.48   25.60
  -9   3   0  211.98   23.10
   9   3   0  220.28   17.30
   9   3   0  217.08   12.40
  -9   3   0  227.78   10.70
  -9   3   0  205.68   24.50
   9   3   0  217.08   12.90
  -9   3   0  226.68   25.40
  -9   3   0  232.38   12.00
   9   3   0  195.68   19.70
  -9   3   0  212.08   20.90
  -9   3   0  215.98   12.00
  -9   3   0  234.28   12.90
   9   3   0  224.08   11.80
  -9   3   0  221.38   10.90
 -10  -3   0   -0.40    1.60
  10  -3   0    2.50    3.70
 -10  -3   0   -1.70    3.40
  10  -3   0   -7.30    4.80
 -10  -3   0    3.30    2.50
 -10  -3   0   20.40    7.50
  10  -3   0    5.40    3.40
 -10  -3   0    1.20    6.30
 -10  -3   0    0.60    1.60
  10  -3   0    5.60    3.30
  10  -3   0    1.70    2.60
  10   3   0    1.40    2.50
  10   3   0    2.60    3.00
 -10   3   0    2.20    1.70
 -10   3   0    3.50    2.40
 -10   3   0    1.60    2.30
 -10   3   0    6.60    4.30
 -10   3   0    6.80    5.10
  10   3   0    1.80    2.50
  10   3   0    5.10    6.10
 -10   3   0    4.60    5.20
  10   3   0    8.90    3.80
 -10   3   0    1.10    1.60
 -10   3   0    2.10    2.40
  10   3   0   -8.40    5.50
 -10   3   0   -8.40    5.50
 -11  -3   0   31.40    5.60
 -11  -3   0   15.40    9.20
  11  -3   0   28.50    6.40
  11  -3   0   39.40    7.70
 -11  -3   0   37.40    6.60
  11  -3   0   29.10   10.40
  11  -3   0   21.60   10.50
 -11  -3   0   47.50   12.50
 -11  -3   0   38.40    6.80
  11  -3   0   36.40    7.40
 -11  -3   0   40.60    6.40
 -11   3   0   25.20   10.20
 -11   3   0   28.10    5.20
  11   3   0   40.10   10.00
 -11   3   0   26.70    5.30
  11   3   0   39.30   13.50
 -11   3   0   39.90    7.30
 -11   3   0   29.50    5.00
  11   3   0   29.50    6.00
  11   3   0   45.40    7.70
  11   3   0   34.50    6.10
 -12  -3   0    1.80    2.40
 -12  -3   0   12.50    3.80
  12  -3   0    3.60    4.10
 -12  -3   0    6.60    3.00
 -12  -3   0    9.20    4.20
  12  -3   0    2.90    3.40
 -12   3   0    8.20    3.60
  12   3   0    9.20    4.10
 -12   3   0    2.90    2.30
  12   3   0    8.40    4.00
 -12   3   0    8.60    3.30
 -12   3   0    2.50    2.40
 -12   3   0    2.90    2.70
  12   3   0    9.80    3.70
  13  -3   0   -2.10    3.10
 -13  -3   0   -4.40    1.70
 -13  -3   0    0.30    1.80
  13  -3   0    0.80    3.20
  13  -3   0    3.50    3.90
 -13  -3   0    0.70    2.60
 -13  -3   0   -1.70    2.20
  13   3   0   -0.60    2.70
  13   3   0    1.40    3.00
 -13   3   0    3.00    3.10
  13   3   0    1.50    3.60
 -13   3   0    0.20    1.90
 -13   3   0   -0.60    2.50
 -13   3   0   -2.20    2.00
 -14  -3   0    4.50    3.40
  14  -3   0    7.10    4.50
 -14  -3   0    2.70    3.10
  14  -3   0    4.00    4.70
 -14  -3   0   -0.10    3.40
  14  -3   0   -2.60    3.30
 -14  -3   0    3.00    3.30
  14   3   0   12.50    4.70
  14   3   0    6.70    4.60
 -14   3   0    7.70    3.20
 -14   3   0    5.30    3.30
  14   3   0    8.70    5.30
 -14   3   0    7.00    3.70
 -14   3   0    7.80    4.50
 -14   3   0    2.20    2.30
   0  -4   0    1.80    0.80
   0  -4   0    0.70    0.50
   0  -4   0    1.30    2.20
   0  -4   0    1.00    0.60
   0  -4   0    8.20    3.80
   0  -4   0    0.50    0.60
   0  -4   0    6.90    3.70
   0   4   0    0.70    0.90
   0   4   0    0.10    0.60
   0   4   0    0.90    0.40
   0   4   0    1.20    0.80
   0   4   0    1.10    0.40
   0   4   0    1.80    0.30
  -1  -4   0  700.13   40.60
   1  -4   0  744.23   15.10
   1  -4   0  760.22   29.80
   1  -4   0  731.33   19.50
   1  -4   0  720.93   15.40
   1  -4   0  725.63   16.60
   1  -4   0  685.43   29.10
  -1  -4   0  731.53   42.30
   1  -4   0  712.13   16.60
   1  -4   0  725.33   16.40
  -1  -4   0  749.13   35.80
   1  -4   0  718.33   14.40
   1  -4   0  733.43   19.10
   1  -4   0  720.33   16.20
   1  -4   0  726.43   21.80
   1  -4   0  689.13   36.50
  -1  -4   0  725.73   17.40
  -1  -4   0  726.73   14.50
  -1  -4   0  731.03   15.50
   1  -4   0  714.03   22.50
   1  -4   0  713.73   16.00
  -1   4   0  676.33   26.50
  -1   4   0  712.03   17.70
  -1   4   0  713.93   27.00
  -1   4   0  706.73   15.30
  -1   4   0  716.63   17.70
  -1   4   0  681.83   19.00
  -1   4   0  712.43   16.20
   1   4   0  712.33   17.50
  -1   4   0  718.53   16.90
  -1   4   0  706.43   16.30
  -1   4   0  721.13   16.50
  -1   4   0  710.93   22.80
   1   4   0  708.93   16.80
  -1   4   0  741.63   14.70
  -1   4   0  723.73   14.90
   2  -4   0  487.55   11.70
  -2  -4   0  498.25   11.60
  -2  -4   0  517.95   36.10
  -2  -4   0  477.85   37.30
  -2  -4   0  501.75   20.60
   2  -4   0  511.85   13.50
  -2  -4   0  485.55   10.50
  -2  -4   0  502.25   15.20
   2  -4   0  495.35   12.30
   2  -4   0  484.75   18.70
  -2  -4   0  514.35   11.80
  -2  -4   0  501.55   11.20
   2  -4   0  478.75   37.50
  -2  -4   0  515.15   16.10
   2  -4   0  473.05   20.90
   2  -4   0  472.55   12.50
  -2  -4   0  483.85   39.70
   2  -4   0  493.75   13.60
   2  -4   0  496.45   12.20
   2  -4   0  488.05   13.30
   2  -4   0  497.15   33.40
  -2  -4   0  500.15   13.70
  -2  -4   0  500.65   13.10
   2  -4   0  476.15   20.50
   2  -4   0  495.05   13.40
  -2   4   0  492.85   12.20
  -2   4   0  480.15    9.90
  -2   4   0  509.55   19.70
  -2   4   0  459.15   16.60
  -2   4   0  490.25   12.90
  -2   4   0  474.25   13.00
   2   4   0  478.15   11.90
  -2   4   0  452.85   29.50
  -2   4   0  499.55   12.90
  -2   4   0  470.75   21.00
   2   4   0  498.25   13.90
  -2   4   0  489.05   27.00
  -2   4   0  494.05   17.00
  -2   4   0  490.35   11.60
  -2   4   0  483.65   13.40
   3  -4   0   29.00    6.20
   3  -4   0   38.70   12.50
  -3  -4   0   18.20    6.80
  -3  -4   0   28.40    3.40
  -3  -4   0    7.90   10.60
  -3  -4   0   26.70    2.40
  -3  -4   0   24.40    2.30
   3  -4   0   31.60    3.40
  -3  -4   0   30.30    3.10
  -3  -4   0   13.80   10.60
   3  -4   0   26.60    5.10
  -3  -4   0   27.30    2.10
  -3  -4   0   26.00    2.60
   3  -4   0   28.30   13.90
   3  -4   0   26.90    2.60
   3  -4   0   24.10    6.30
   3  -4   0   31.10    2.20
   3  -4   0   22.60    2.60
  -3  -4   0   31.10    3.80
   3  -4   0   33.10    3.30
  -3  -4   0   25.60    1.90
  -3  -4   0   24.60    5.00
   3  -4   0   32.20    2.70
  -3  -4   0   31.60    5.40
   3  -4   0   29.60    3.20
  -3   4   0   25.50    2.80
  -3   4   0   19.90    4.50
   3   4   0   26.60    2.10
  -3   4   0   28.40    2.40
  -3   4   0   23.60    7.30
  -3   4   0   28.50    2.90
  -3   4   0   24.60    5.60
  -3   4   0   31.20    2.70
  -3   4   0   24.20    4.60
   3   4   0   25.50    5.10
  -3   4   0   28.40    2.50
   3   4   0   28.10    2.30
  -3   4   0   32.70    3.00
   3   4   0   28.20    3.10
  -3   4   0   31.70    1.60
   3   4   0   24.30    2.30
  -3   4   0   29.60    2.30
  -3   4   0   28.80    3.10
  -3   4   0   27.50    6.70
  -3   4   0   28.30    7.50
   3   4   0   26.50    1.70
  -3   4   0   17.30    9.10
   3   4   0   26.70    1.40
   3   4   0   29.90    2.50
   3   4   0   23.90    6.60
   4  -4   0   -4.60   10.80
  -4  -4   0   23.30    2.60
  -4  -4   0   18.50    2.00
   4  -4   0   13.80    2.70
   4  -4   0   18.80    6.10
  -4  -4   0   16.90    8.00
  -4  -4   0   23.90    5.90
   4  -4   0   -4.80   10.00
   4  -4   0   16.20    4.50
   4  -4   0   20.90    3.00
   4  -4   0   15.40    1.80
  -4  -4   0   14.00   11.30
  -4  -4   0   18.70    2.70
  -4  -4   0   20.20    2.10
   4  -4   0   18.30    3.40
  -4  -4   0   17.60    4.70
  -4  -4   0   13.50    2.60
   4  -4   0   19.30    6.70
  -4  -4   0   14.00    2.50
  -4  -4   0   23.90   12.80
  -4  -4   0   22.10    2.60
   4  -4   0   18.70    3.30
   4  -4   0   14.50    2.30
  -4  -4   0   21.80    2.70
  -4  -4   0   21.50    4.70
   4  -4   0   12.10    2.60
   4   4   0   27.60    9.00
  -4   4   0   26.40    3.90
   4   4   0   21.70    3.00
  -4   4   0   16.10    4.70
  -4   4   0   18.80    3.10
   4   4   0   20.00    2.00
  -4   4   0   14.60    4.60
   4   4   0   17.90    1.50
  -4   4   0   19.80    3.10
  -4   4   0   20.10    3.00
  -4   4   0   17.70    6.10
  -4   4   0   19.40    1.70
  -4   4   0   15.70    5.00
   4   4   0   27.90    3.30
   4   4   0   19.80    2.10
   4   4   0   18.80    5.50
   4   4   0   19.30    2.70
  -4   4   0   19.90    9.80
  -4   4   0   21.60    2.50
  -4   4   0   18.30    2.00
  -4   4   0   18.30    3.10
  -4   4   0   23.00    9.20
  -4   4   0    5.70    5.70
   4   4   0   16.90    4.00
  -5  -4   0 1259.77   72.39
  -5  -4   0 1197.18   88.69
  -5  -4   0 1326.87   30.60
   5  -4   0 1361.16   96.59
  -5  -4   0 1330.07   32.00
  -5  -4   0 1299.97   32.40
   5  -4   0 1341.87   34.40
  -5  -4   0 1461.75   48.60
   5  -4   0 1245.28   91.99
  -5  -4   0 1316.57   32.60
  -5  -4   0 1300.27   89.39
   5  -4   0 1340.37   34.20
  -5  -4   0 1397.86   43.10
   5  -4   0 1337.07   34.80
   5  -4   0 1254.17   50.49
  -5  -4   0 1366.66   47.50
  -5  -4   0 1314.17   32.20
  -5  -4   0 1524.55   94.59
  -5  -4   0 1319.77   30.80
   5  -4   0 1359.86   34.40
   5  -4   0 1339.97   30.90
   5  -4   0 1316.37   45.90
   5  -4   0 1282.37   51.89
  -5   4   0 1342.17   32.30
  -5   4   0 1250.77   51.79
  -5   4   0 1285.17   48.60
   5   4   0 1325.77   28.70
  -5   4   0 1319.97   45.30
   5   4   0 1376.66   41.30
   5   4   0 1306.77   30.40
  -5   4   0 1347.67   68.39
  -5   4   0 1349.07   30.50
  -5   4   0 1340.77   50.49
  -5   4   0 1348.17   33.50
  -5   4   0 1340.77   31.80
   5   4   0 1301.47   29.90
  -5   4   0 1300.97   32.50
  -5   4   0 1274.27   33.20
  -5   4   0 1363.36   29.50
   5   4   0 1273.17   47.30
  -5   4   0 1252.57   63.89
   5   4   0 1342.67   32.40
   5   4   0 1397.46   72.59
   5   4   0 1374.36   32.10
  -5   4   0 1294.37   79.89
   5   4   0 1370.16   36.80
  -6  -4   0  354.66   13.50
  -6  -4   0  355.76   49.40
   6  -4   0  383.56   15.70
   6  -4   0  383.96   23.50
  -6  -4   0  349.37   13.30
   6  -4   0  365.56   15.20
  -6  -4   0  266.97   52.99
  -6  -4   0  354.56   23.90
   6  -4   0  270.67   50.39
   6  -4   0  345.57   26.60
  -6  -4   0  339.57   40.50
   6  -4   0  378.26   15.20
   6  -4   0  386.36   15.90
  -6  -4   0  351.16   13.70
  -6  -4   0  350.36   12.40
  -6  -4   0  352.56   21.20
   6  -4   0  411.16   28.30
  -6  -4   0  378.66   24.60
  -6  -4   0  364.06   12.50
  -6  -4   0  386.56   49.40
  -6   4   0  367.56   25.90
  -6   4   0  370.56   22.80
   6   4   0  366.56   10.80
   6   4   0  362.26   13.40
  -6   4   0  371.16   13.30
  -6   4   0  368.26   14.40
  -6   4   0  405.56   37.80
   6   4   0  376.16   20.90
   6   4   0  370.36   12.50
  -6   4   0  367.56   27.50
  -6   4   0  435.16   42.40
   6   4   0  391.26   25.80
  -6   4   0  375.56   56.39
  -6   4   0  376.66   12.20
  -6   4   0  354.46   25.50
   6   4   0  362.46   13.80
   6   4   0  304.47   37.90
  -6   4   0  425.36   46.60
  -6   4   0  389.56   11.70
  -6   4   0  374.56   13.70
  -7  -4   0   78.19   14.40
  -7  -4   0   86.59   30.70
  -7  -4   0   88.59   31.40
   7  -4   0   86.29   17.10
   7  -4   0   73.19    7.00
  -7  -4   0   69.79    5.40
  -7  -4   0   68.59    5.80
  -7  -4   0   76.99    5.60
  -7  -4   0   88.39   25.70
   7  -4   0   81.99    7.60
  -7  -4   0   78.99    6.20
   7  -4   0   57.59   12.50
  -7  -4   0   89.39   11.20
  -7  -4   0   76.39    6.20
  -7  -4   0   75.59   14.10
   7  -4   0   78.79    7.20
  -7  -4   0   61.09   30.60
   7  -4   0   51.99   26.20
   7  -4   0   76.19   12.70
  -7   4   0   74.99   25.30
   7   4   0   85.79   10.90
   7   4   0   75.29    6.40
   7   4   0   77.69    6.10
  -7   4   0   96.79   19.00
   7   4   0   90.99   27.00
  -7   4   0   80.59   35.10
  -7   4   0   66.39   20.60
  -7   4   0   78.39    6.00
   7   4   0   71.69    5.40
  -7   4   0   81.89    5.40
  -7   4   0   68.39    5.80
  -7   4   0   74.59    4.90
  -7   4   0   67.39    6.20
  -7   4   0   81.09   16.10
  -7   4   0   87.59   15.80
   7   4   0   70.69    4.30
  -7   4   0   74.09   24.50
   7   4   0   62.49   12.80
  -7   4   0   53.89   10.30
   8  -4   0   10.30    3.40
  -8  -4   0  -14.10   19.30
  -8  -4   0  -18.40   17.80
  -8  -4   0    2.30    1.90
   8  -4   0    5.40    5.60
   8  -4   0    5.70    4.80
   8  -4   0    4.10    4.40
   8  -4   0    2.10    2.60
  -8  -4   0    7.00    3.70
   8  -4   0    5.00    2.90
  -8  -4   0    2.10    1.90
  -8  -4   0    1.20    3.60
  -8  -4   0    1.50    1.60
   8  -4   0  -24.20   23.50
  -8  -4   0   20.10   22.10
  -8  -4   0   72.89   32.40
   8   4   0    3.10    2.10
  -8   4   0    4.10    1.70
  -8   4   0    6.00    2.50
  -8   4   0   -4.90    3.70
  -8   4   0   44.90   27.80
  -8   4   0    2.60    1.80
   8   4   0  -40.50   21.10
  -8   4   0   -2.90    3.10
   8   4   0    5.50    2.40
   8   4   0    3.20    3.40
  -8   4   0    4.90    1.90
  -8   4   0    9.90    6.50
  -8   4   0    2.20    1.50
   8   4   0    3.50    2.40
  -8   4   0    0.50   20.70
   8   4   0    2.50    4.30
  -8   4   0   26.50   19.70
  -9  -4   0   84.99   15.70
   9  -4   0   70.59   15.40
  -9  -4   0   70.19   15.80
   9  -4   0   73.99    8.10
  -9  -4   0   65.29    6.40
   9  -4   0   69.09   13.20
  -9  -4   0   68.49   13.90
   9  -4   0   73.19    7.90
  -9  -4   0   72.69    6.60
  -9  -4   0   58.59   16.80
   9  -4   0   76.49   18.00
  -9  -4   0   65.19    6.20
   9  -4   0   68.89    8.00
   9   4   0   83.39   13.80
  -9   4   0   59.49   14.60
   9   4   0   75.49    7.40
  -9   4   0   75.79    7.50
  -9   4   0   91.79   15.90
   9   4   0   63.69    6.60
  -9   4   0   74.39    6.70
  -9   4   0   71.09    5.90
  -9   4   0   78.09    7.00
   9   4   0   63.89    6.10
   9   4   0   55.99   14.80
  -9   4   0  104.09   21.00
  -9   4   0   74.49   16.60
  -9   4   0   62.29    5.30
  10  -4   0   29.20    6.20
 -10  -4   0   43.50    6.50
  10  -4   0   33.80   11.40
 -10  -4   0   20.40    9.10
 -10  -4   0   33.00    5.50
 -10  -4   0   25.90    9.30
 -10  -4   0   42.60    6.60
  10  -4   0   46.80   16.60
  10  -4   0   21.60    5.80
 -10  -4   0   39.40   11.30
  10  -4   0   36.50    6.80
  10  -4   0   30.20   13.50
 -10   4   0   59.49   15.50
  10   4   0   48.80    5.70
 -10   4   0   39.50    4.90
 -10   4   0   40.00    6.90
 -10   4   0   32.90   12.60
  10   4   0   38.00    6.40
 -10   4   0   39.80    6.40
  10   4   0   43.20   14.40
 -10   4   0   31.30    9.40
  10   4   0   50.59    7.70
  10   4   0   22.60    6.90
  10   4   0   43.80   10.50
 -10   4   0   38.60    4.40
 -10   4   0   51.69    7.70
 -11  -4   0   35.30   11.40
 -11  -4   0   52.39    7.40
 -11  -4   0   53.39   14.60
  11  -4   0   67.29   17.90
  11  -4   0   41.80    8.20
  11  -4   0   19.90    9.80
  11  -4   0   56.39    8.90
 -11  -4   0   38.00    6.20
 -11  -4   0   48.70    7.50
  11  -4   0   43.70    8.10
 -11  -4   0   46.00    7.10
 -11   4   0   53.89    5.90
  11   4   0   38.70    6.20
  11   4   0   63.09    7.40
  11   4   0   39.00   10.80
 -11   4   0   48.50    7.80
  11   4   0   36.30   14.00
  11   4   0   44.80    7.60
 -11   4   0   45.60    8.10
  11   4   0   44.40    8.90
 -11   4   0   40.60    4.90
 -11   4   0   51.49    7.30
 -11   4   0   37.90   10.30
  12  -4   0   99.29   11.00
 -12  -4   0   90.59    8.70
 -12  -4   0   91.59    9.20
 -12  -4   0   84.89    8.70
  12  -4   0   81.69    9.40
  12  -4   0  107.49   10.90
 -12  -4   0   80.99    8.20
 -12   4   0   77.09    7.60
 -12   4   0   82.59    8.50
  12   4   0   81.79    9.40
  12   4   0   91.39    9.20
  12   4   0   82.19    7.80
 -12   4   0  101.89   10.20
 -12   4   0   82.89    8.80
 -12   4   0   87.69    7.40
 -13  -4   0    4.80    3.20
 -13  -4   0   -0.90    1.90
 -13  -4   0    0.00    2.70
  13  -4   0    3.30    3.20
 -13  -4   0    2.70    2.30
  13  -4   0    0.00    3.20
  13  -4   0    3.90    3.70
 -13   4   0   -2.20    2.60
 -13   4   0    0.50    2.30
  13   4   0   -3.10    3.60
 -13   4   0    4.00    2.50
  13   4   0    0.60    2.60
  13   4   0    1.90    4.30
 -13   4   0   -2.80    1.70
 -13   4   0    1.50    2.20
  14  -4   0   11.50    4.90
 -14  -4   0   12.00    5.10
  14  -4   0    5.40    5.80
 -14  -4   0    8.60    4.20
  14  -4   0   16.60    5.90
 -14  -4   0    9.40    3.80
 -14  -4   0   14.90    4.50
  14   4   0    5.00    4.80
 -14   4   0    2.10    2.50
 -14   4   0    6.80    4.30
  14   4   0    7.20    4.50
 -14   4   0   10.50    3.50
  14   4   0    3.10    3.40
 -14   4   0    5.70    3.70
 -14   4   0    5.60    3.40
   0  -5   0    0.50    0.20
   0  -5   0    0.10    0.30
   0  -5   0    0.80    0.80
   0  -5   0    0.60    0.40
   0  -5   0    0.00    2.40
   0  -5   0    1.60    3.80
   0  -5   0    1.20    0.60
   0  -5   0    1.20    0.60
   0  -5   0    0.50    0.70
   0   5   0    1.00    0.90
   0   5   0    0.70    0.20
   0   5   0   -1.20    0.90
   0   5   0    0.40    0.40
   0   5   0    1.20    0.60
  -1  -5   0   -3.00    5.20
   1  -5   0    2.20    0.80
   1  -5   0    1.80    0.60
   1  -5   0    2.40    1.80
   1  -5   0    4.40    1.40
   1  -5   0    1.90    0.90
  -1  -5   0   -3.00    4.20
   1  -5   0    4.60    3.60
   1  -5   0    1.70    2.30
   1  -5   0    1.60    0.60
   1  -5   0    1.50    1.60
   1  -5   0    0.80    0.80
   1  -5   0    2.90    1.20
   1  -5   0    1.10    0.90
   1  -5   0    4.40    2.80
   1  -5   0    0.30    4.80
   1  -5   0    1.80    0.60
  -1  -5   0   -7.80    3.90
   1  -5   0    6.20    4.40
   1  -5   0    3.50    1.10
  -1   5   0    2.20    0.50
  -1   5   0    3.40    1.00
  -1   5   0    1.20    0.80
  -1   5   0    1.90    0.50
  -1   5   0   -2.80    3.00
   1   5   0    0.00    0.70
  -1   5   0    1.60    1.00
  -1   5   0    1.30    0.80
  -1   5   0    3.70    1.00
  -1   5   0    4.50    2.40
  -1   5   0    1.30    0.50
  -1   5   0    3.60    2.00
  -1   5   0   -1.70    1.90
  -1   5   0    1.60    0.80
   2  -5   0  149.59   11.20
  -2  -5   0  162.48    9.40
   2  -5   0  154.18    5.30
  -2  -5   0  163.68    4.90
  -2  -5   0  160.08    5.50
   2  -5   0  158.38    6.40
  -2  -5   0  154.28    6.70
  -2  -5   0  164.38    3.90
   2  -5   0  143.79    6.40
  -2  -5   0  163.88   20.20
   2  -5   0  185.78   19.10
   2  -5   0  158.98   11.70
  -2  -5   0  179.58   24.80
  -2  -5   0  159.98   23.40
  -2  -5   0  162.98    4.40
   2  -5   0  160.38    9.80
  -2  -5   0  161.98    7.20
   2  -5   0  144.49    5.30
   2  -5   0  168.28   10.00
   2  -5   0  152.78    5.90
   2  -5   0  147.59   21.60
  -2  -5   0  169.98    6.80
  -2  -5   0  160.78    5.40
   2  -5   0  161.88    5.50
  -2   5   0  154.28    8.40
  -2   5   0  154.78   15.00
  -2   5   0  136.09   16.50
   2   5   0  160.58    4.30
  -2   5   0  142.49    6.00
  -2   5   0  151.18    6.20
  -2   5   0  158.18    5.10
  -2   5   0  167.18    6.00
  -2   5   0  147.99    5.60
  -2   5   0  147.29   16.00
  -2   5   0  162.08    8.20
   2   5   0  173.48    7.20
  -2   5   0  157.68    4.70
   2   5   0  158.28    8.60
   2   5   0  162.28    4.20
  -2   5   0  136.99    9.40
  -2   5   0  151.48    6.30
  -2   5   0  127.99   10.60
   3  -5   0   11.80    2.10
  -3  -5   0    6.00    1.10
  -3  -5   0   14.50   11.90
  -3  -5   0    5.80    2.30
   3  -5   0    6.50    1.80
   3  -5   0    8.30    2.30
  -3  -5   0    6.60    1.40
   3  -5   0    7.00    3.10
  -3  -5   0    5.80    1.40
  -3  -5   0   17.70    9.60
  -3  -5   0    5.50    1.50
   3  -5   0    7.70    3.60
   3  -5   0    7.70    1.90
   3  -5   0    4.80    8.50
  -3  -5   0    5.90    4.20
  -3  -5   0    7.60    1.50
  -3  -5   0    6.20    1.50
  -3  -5   0    8.80    3.00
  -3  -5   0    5.90    2.00
   3  -5   0    8.80    1.80
  -3  -5   0    4.70    8.00
   3  -5   0    5.60    3.40
   3  -5   0    8.20    1.50
   3  -5   0    6.50    1.70
   3  -5   0    1.80    8.30
  -3  -5   0    6.90    2.00
   3  -5   0    6.90    1.90
   3  -5   0    9.60    3.80
  -3   5   0   16.40    7.60
   3   5   0    7.00    1.30
  -3   5   0    9.00    2.10
  -3   5   0    5.80    1.60
  -3   5   0    5.00    2.50
  -3   5   0    4.20    3.00
  -3   5   0    8.40    0.70
  -3   5   0    8.50    3.00
  -3   5   0    7.70    1.60
  -3   5   0    6.10    2.40
  -3   5   0    5.20    1.40
  -3   5   0    8.50    1.90
  -3   5   0    9.90    1.70
  -3   5   0    8.90    2.00
  -3   5   0    8.80    1.60
  -4  -5   0   32.20    2.90
  -4  -5   0   30.00    2.60
   4  -5   0   36.00    4.00
  -4  -5   0   11.30   13.90
  -4  -5   0   27.20    4.60
  -4  -5   0   32.70    6.40
  -4  -5   0   19.20   12.50
   4  -5   0   32.00    3.20
   4  -5   0   33.70    3.90
   4  -5   0   34.40    3.10
   4  -5   0   26.00   16.40
  -4  -5   0   30.90    3.00
  -4  -5   0   33.10    2.90
   4  -5   0   22.20    5.40
   4  -5   0   33.40    2.60
   4  -5   0   27.50    7.40
  -4  -5   0   29.60    5.20
  -4  -5   0   27.40    3.20
   4  -5   0   33.40    3.50
  -4  -5   0   24.80    3.60
  -4  -5   0   29.30   10.80
   4  -5   0   24.70   13.70
  -4  -5   0   27.60    6.20
   4  -5   0   35.90    8.60
   4  -5   0   25.90    3.70
   4   5   0   30.10    2.00
  -4   5   0   33.00    3.70
   4   5   0   29.10    2.40
  -4   5   0   32.80    3.60
   4   5   0   32.10    2.90
  -4   5   0   34.10    1.90
  -4   5   0   38.70    3.90
  -4   5   0   35.20    7.00
  -4   5   0   30.80    3.10
  -4   5   0   33.80    3.50
  -4   5   0   40.00   14.30
  -4   5   0   39.00    3.20
   4   5   0   29.30    3.40
   4   5   0   33.80    3.00
  -4   5   0   19.80    5.80
  -4   5   0   62.19   13.70
  -4   5   0   34.80    3.00
  -4   5   0   31.80    6.00
   4   5   0   29.90    1.70
   4   5   0   35.10    3.00
  -4   5   0   31.70    8.20
  -4   5   0   34.60    2.80
  -4   5   0   37.10   10.50
   4   5   0   19.00    6.80
   4   5   0   31.80    6.60
  -5  -5   0   38.80    8.10
  -5  -5   0   26.20   14.90
  -5  -5   0   38.00   13.30
   5  -5   0   22.50    3.80
  -5  -5   0   12.60   14.90
  -5  -5   0   21.20    3.20
   5  -5   0   22.20    5.80
  -5  -5   0   30.80    3.50
  -5  -5   0   24.10   18.70
  -5  -5   0   27.30    6.00
   5  -5   0   32.00    4.70
  -5  -5   0   30.40    6.90
  -5  -5   0   28.50    2.80
   5  -5   0   46.00   10.70
  -5  -5   0   27.90    3.20
  -5  -5   0   32.00    2.90
   5  -5   0   23.70    2.50
   5  -5   0    7.10   14.00
   5  -5   0   24.00    7.20
   5  -5   0   18.70   17.00
   5  -5   0   29.70    4.50
  -5  -5   0   26.20    3.10
   5  -5   0   27.50    4.20
  -5   5   0   27.80    4.20
   5   5   0   25.10    2.40
  -5   5   0   22.00    7.40
  -5   5   0   32.30    2.90
   5   5   0   22.80    6.60
  -5   5   0   25.50    3.10
  -5   5   0   27.40    7.00
   5   5   0   26.10    2.40
   5   5   0   47.30   14.20
   5   5   0   24.30    3.50
  -5   5   0   10.30   14.80
   5   5   0   23.40    4.40
  -5   5   0   28.30    2.20
  -5   5   0   36.10    3.40
   5   5   0   23.20    3.80
  -5   5   0   22.60    6.70
  -5   5   0   10.00    7.90
   5   5   0   25.20    1.90
  -5   5   0   24.20    3.40
  -5   5   0   21.20    5.50
   5   5   0   27.20    3.10
  -5   5   0   23.80    3.80
  -6  -5   0   17.00    5.50
   6  -5   0   15.40    5.60
  -6  -5   0   12.10    2.60
  -6  -5   0   14.90    5.40
   6  -5   0   15.40    3.80
   6  -5   0    5.00    4.60
   6  -5   0   19.90    4.10
  -6  -5   0   12.70    2.80
  -6  -5   0   -5.90   13.20
   6  -5   0   26.50    9.40
  -6  -5   0    5.40    4.00
  -6  -5   0   10.60    2.30
   6  -5   0   22.90    4.60
  -6  -5   0   11.00   14.30
  -6  -5   0   16.40   15.90
  -6  -5   0   12.80    2.90
   6  -5   0   21.40   19.30
   6  -5   0   14.70    4.00
  -6  -5   0   13.70    2.70
  -6   5   0   15.50    6.60
  -6   5   0   16.50    3.90
  -6   5   0   14.90    2.20
  -6   5   0   21.40    6.90
   6   5   0   14.00    2.90
  -6   5   0   13.00    2.60
  -6   5   0   -9.80   13.50
  -6   5   0   12.40    2.30
  -6   5   0   -5.40   18.30
   6   5   0   13.10   11.30
   6   5   0   15.90    3.90
   6   5   0   13.80    2.40
   6   5   0   15.20    1.70
  -6   5   0   25.20    8.80
  -6   5   0   14.60    3.30
   6   5   0   19.10    5.30
   6   5   0   10.90    5.30
  -6   5   0   20.00   10.50
  -6   5   0    7.50    4.00
   6   5   0   16.70    3.20
  -6   5   0   15.70    3.00
  -6   5   0   11.60   13.40
  -7  -5   0   29.50    7.90
   7  -5   0   20.40   24.20
  -7  -5   0   31.40    4.90
  -7  -5   0   31.30    3.70
   7  -5   0   18.40    8.20
  -7  -5   0   29.50    4.30
  -7  -5   0   13.10    6.10
   7  -5   0   16.90    6.80
  -7  -5   0   22.20   16.70
   7  -5   0   22.30    4.90
  -7  -5   0   30.40    4.90
  -7  -5   0   36.50   19.40
   7  -5   0   18.40    4.40
  -7  -5   0   22.50    4.00
   7  -5   0   19.80    4.60
  -7  -5   0   23.00    7.60
  -7  -5   0   57.79   19.30
  -7  -5   0  -17.90   19.80
   7  -5   0   27.70    7.70
   7   5   0   -4.50   19.10
   7   5   0   17.20    6.50
  -7   5   0   28.00    4.10
  -7   5   0    1.70   27.40
  -7   5   0   23.70   18.70
  -7   5   0   62.59   18.70
   7   5   0   28.70    4.20
   7   5   0   24.20    5.20
  -7   5   0   16.70    3.40
   7   5   0   30.60    4.70
  -7   5   0   26.30    4.70
   7   5   0   24.30    2.40
  -7   5   0   26.80    7.00
  -7   5   0   25.10   10.70
  -7   5   0   31.70    9.10
  -7   5   0   20.80    3.60
   7   5   0   25.80    3.60
  -7   5   0   29.70    2.90
  -7   5   0   18.60    7.00
   7   5   0   24.90    6.30
  -8  -5   0  132.19   38.20
  -8  -5   0  166.48   38.70
  -8  -5   0  122.29   15.70
   8  -5   0  149.19   10.70
  -8  -5   0  135.59    8.60
  -8  -5   0  139.29   15.20
   8  -5   0  120.99   14.90
   8  -5   0  150.08   10.50
  -8  -5   0  138.39   38.60
   8  -5   0  143.99   10.80
  -8  -5   0  148.29    8.60
  -8  -5   0  135.09   34.80
   8  -5   0   68.59   32.80
  -8  -5   0  131.99   16.20
  -8  -5   0  124.99    8.70
   8  -5   0  119.99   21.50
  -8  -5   0  147.99    9.30
   8  -5   0  133.59   22.20
  -8  -5   0  146.09    8.40
  -8   5   0  129.89   21.50
   8   5   0  160.88    9.80
  -8   5   0  141.29   35.90
  -8   5   0  108.79   19.70
  -8   5   0   77.69   31.80
  -8   5   0  134.79    8.90
  -8   5   0  152.78   18.50
  -8   5   0  115.59   48.40
  -8   5   0  144.49    8.80
   8   5   0  141.19   18.00
   8   5   0  153.98   14.60
  -8   5   0  131.79   29.40
   8   5   0  147.69    9.00
  -8   5   0  120.79   28.30
  -8   5   0  123.39    9.20
  -8   5   0  155.88   16.20
  -8   5   0  128.09    7.60
  -8   5   0  136.29    6.90
   8   5   0  140.29   11.50
   8   5   0  145.99    7.90
   8   5   0  142.49    6.40
  -9  -5   0  189.68   11.10
  -9  -5   0  198.58   10.70
   9  -5   0  179.78   19.80
   9  -5   0  220.28   25.70
  -9  -5   0  162.78   20.70
   9  -5   0  192.88   12.90
  -9  -5   0  200.08   21.70
   9  -5   0  215.18   24.80
  -9  -5   0  220.58   11.20
   9  -5   0  181.98   13.00
   9  -5   0  188.48   12.50
  -9  -5   0  216.78   20.20
  -9   5   0  179.08   10.70
   9   5   0  179.88   14.20
  -9   5   0  170.58   18.40
  -9   5   0  188.38   11.30
  -9   5   0  199.18   10.10
  -9   5   0  190.78    8.90
  -9   5   0  185.58   12.00
   9   5   0  207.58   12.00
  -9   5   0  191.28   23.30
   9   5   0  187.78   17.40
   9   5   0  212.88   23.80
  -9   5   0  221.18   24.30
   9   5   0  216.18   11.90
   9   5   0  209.88   10.20
  -9   5   0  194.48   22.10
  10  -5   0   -0.10    6.40
  10  -5   0    2.80    3.10
 -10  -5   0    2.00    7.70
  10  -5   0   -3.00    5.70
 -10  -5   0    3.00    6.80
  10  -5   0    2.10    2.60
 -10  -5   0    8.50    3.30
 -10  -5   0    2.40    2.10
  10  -5   0   -0.70    1.80
 -10  -5   0   -1.30    1.40
  10   5   0    1.60    2.60
  10   5   0    3.10    2.70
 -10   5   0    0.50    5.90
 -10   5   0    3.70    2.00
 -10   5   0    8.80    4.50
  10   5   0    0.00    3.10
 -10   5   0    3.60    2.90
 -10   5   0    0.80    1.50
 -10   5   0    2.90    2.10
 -10   5   0    3.30    2.20
  10   5   0    3.90    4.70
  10   5   0    3.60    2.30
  10   5   0    6.00    6.90
  11  -5   0   -1.20    3.10
  11  -5   0    8.80    5.40
 -11  -5   0    1.50    2.10
  11  -5   0   -1.80    2.20
 -11  -5   0    0.80    2.10
 -11  -5   0    4.00    2.60
  11  -5   0   -1.00    3.00
  11  -5   0   19.00    8.90
 -11  -5   0   -4.40    6.20
 -11  -5   0   -4.00    5.30
  11   5   0    1.00    2.90
  11   5   0    9.60    6.30
 -11   5   0    3.90    2.60
 -11   5   0    4.20    2.70
 -11   5   0    5.20    2.50
 -11   5   0    4.50    2.80
  11   5   0  -13.50    6.00
  11   5   0   -0.90    2.70
  11   5   0   -3.90    4.00
 -11   5   0    5.20    5.70
  11   5   0    4.30    2.50
 -11   5   0    1.40    1.90
 -12  -5   0    1.90    2.40
 -12  -5   0    1.80    2.70
 -12  -5   0   -0.70    2.10
 -12  -5   0    5.80    3.30
  12  -5   0    1.30    3.10
  12  -5   0    1.90    3.30
  12  -5   0    1.40    3.10
  12   5   0    4.10    3.10
 -12   5   0    1.20    2.50
 -12   5   0   -1.20    2.40
 -12   5   0    5.40    2.70
 -12   5   0    3.60    2.30
  12   5   0   -0.50    3.20
  12   5   0   10.40    3.40
 -12   5   0    3.80    2.90
 -13  -5   0   -1.80    2.40
 -13  -5   0    6.20    3.30
 -13  -5   0    5.30    2.70
  13  -5   0    3.20    4.20
 -13  -5   0    1.40    2.50
  13  -5   0    5.10    4.10
  13  -5   0    5.50    3.30
 -13   5   0    0.40    2.00
 -13   5   0    1.60    2.40
 -13   5   0   10.40    3.90
 -13   5   0    2.70    2.40
  13   5   0    1.80    4.50
 -13   5   0    1.30    2.50
  13   5   0    1.70    2.60
  13   5   0    0.50    3.50
 -14  -5   0   57.59    9.10
 -14  -5   0   50.69    8.80
  14  -5   0   70.59   11.00
 -14  -5   0   67.59    9.80
  14  -5   0   72.49   12.20
  14  -5   0   72.69   11.10
 -14  -5   0   68.69    8.30
 -14   5   0   59.39    6.20
  14   5   0   72.89   10.80
 -14   5   0   56.99    9.40
  14   5   0   65.59    6.80
 -14   5   0   53.89    8.10
  14   5   0   58.09    9.30
 -14   5   0   63.79    9.40
 -14   5   0   42.30    7.60
   0  -6   0   28.40    1.70
   0  -6   0    8.20    7.30
   0  -6   0   25.00    2.90
   0  -6   0   24.10    1.40
   0  -6   0   28.00    1.60
   0  -6   0   37.80    9.90
   0  -6   0   23.20    1.00
   0  -6   0   28.30    6.70
   0  -6   0   23.50    1.20
   0  -6   0   27.70    2.50
   0   6   0   23.60    1.00
   0   6   0   26.30    3.30
   0   6   0   25.30    2.30
   0   6   0   22.60    0.80
   0   6   0   21.60    2.40
   1  -6   0   31.40    5.60
   1  -6   0   33.30   10.40
  -1  -6   0   19.10    3.60
   1  -6   0   27.20    2.40
   1  -6   0   30.70    2.40
   1  -6   0   27.40    4.60
   1  -6   0   31.90    3.30
   1  -6   0   31.20    2.40
   1  -6   0   31.90    3.30
  -1  -6   0   26.70    1.10
   1  -6   0   28.30    2.40
   1  -6   0   19.00    6.60
  -1  -6   0   38.50    9.80
  -1  -6   0   27.90    2.60
   1  -6   0   29.10    1.70
   1  -6   0   32.30    1.80
   1  -6   0   28.90    2.30
  -1  -6   0   38.50   12.40
   1  -6   0   22.60    6.60
   1  -6   0   30.90    1.60
   1  -6   0   27.90    8.20
  -1  -6   0   31.40   10.40
  -1   6   0   26.60    6.30
  -1   6   0   30.80    2.10
  -1   6   0   24.40    2.60
  -1   6   0   28.80    2.10
  -1   6   0   27.70    2.80
  -1   6   0   26.20    4.90
   1   6   0   23.50    2.70
   2  -6   0   26.10    2.80
  -2  -6   0   32.10    3.10
   2  -6   0   26.10    8.80
  -2  -6   0   30.90    1.20
  -2  -6   0   33.00    2.50
   2  -6   0   27.50    2.20
   2  -6   0   24.70    5.60
   2  -6   0   29.10    3.00
   2  -6   0   29.50    2.80
   2  -6   0   31.60    2.20
   2  -6   0   39.60    4.80
  -2  -6   0   32.90    1.80
   2  -6   0   25.40    2.10
  -2  -6   0   29.60   13.00
   2  -6   0   39.50    6.00
   2  -6   0   28.70    2.60
  -2  -6   0   34.60   12.90
   2  -6   0   28.20    2.90
  -2  -6   0   30.50    1.40
   2  -6   0   29.50    6.00
  -2  -6   0   10.30    9.20
   2  -6   0   36.80   12.90
  -2  -6   0   35.20    2.50
  -2   6   0   28.40    2.80
  -2   6   0   28.40    2.70
  -2   6   0   29.00    1.90
  -2   6   0   28.90    6.10
  -2   6   0   39.60   12.10
  -2   6   0   22.30    7.90
  -2   6   0   28.40    3.50
  -2   6   0   29.50    3.20
  -2   6   0   27.60    2.60
  -2   6   0   29.00    1.60
  -2   6   0   35.90    9.30
  -2   6   0   34.70    2.80
  -2   6   0   32.00    4.90
  -2   6   0   28.60    2.20
   2   6   0   29.80    3.20
   2   6   0   30.90    3.40
   3  -6   0  386.76   42.00
  -3  -6   0  358.56   10.30
  -3  -6   0  344.57   40.90
   3  -6   0  385.46   12.60
   3  -6   0  353.36   10.80
   3  -6   0  368.86   12.60
  -3  -6   0  351.16   21.90
   3  -6   0  354.16   18.00
  -3  -6   0  363.06   42.40
  -3  -6   0  358.46   11.80
   3  -6   0  360.06   12.20
   3  -6   0  368.86   11.40
  -3  -6   0  356.16   10.00
   3  -6   0  339.17   11.90
  -3  -6   0  369.86   15.30
  -3  -6   0  353.36    8.70
  -3  -6   0  344.47   12.40
   3  -6   0  396.06   19.60
  -3  -6   0  362.26   14.50
   3  -6   0  361.76   10.00
   3  -6   0  393.96   21.90
  -3  -6   0  351.06   36.80
  -3  -6   0  353.26    9.70
   3  -6   0  370.56   21.10
   3  -6   0  368.06   35.30
  -3   6   0  354.46   15.90
  -3   6   0  362.86    9.70
  -3   6   0  374.36   27.50
  -3   6   0  359.26   11.70
  -3   6   0  356.76   18.40
  -3   6   0  332.77   15.20
  -3   6   0  387.36   11.10
  -3   6   0  353.26   10.10
  -3   6   0  356.36   11.80
  -3   6   0  358.66   12.10
   3   6   0  335.17    9.50
  -3   6   0  341.57   29.00
  -3   6   0  323.97   29.90
  -3   6   0  352.46   11.20
  -3   6   0  362.36   21.40
   3   6   0  333.37    9.80
  -4  -6   0  344.57   44.50
  -4  -6   0  328.57   16.80
  -4  -6   0  341.97   10.70
  -4  -6   0  365.56   40.80
  -4  -6   0  321.27   13.60
   4  -6   0  342.37   11.90
  -4  -6   0  310.47   27.20
   4  -6   0  325.27   10.10
   4  -6   0  319.47   19.00
  -4  -6   0  303.87   41.10
   4  -6   0  313.87   22.00
  -4  -6   0  312.97    9.30
   4  -6   0  360.66   13.30
  -4  -6   0  338.77   10.40
  -4  -6   0  343.27   15.20
  -4  -6   0  342.37   10.50
   4  -6   0  340.97   12.80
  -4  -6   0  331.37   12.00
   4  -6   0  337.27   41.60
   4  -6   0  336.67   22.50
   4  -6   0  321.37   11.00
  -4  -6   0  351.56   18.00
   4  -6   0  297.77   43.10
  -4  -6   0  340.87   10.80
   4  -6   0  320.37   12.90
  -4  -6   0  342.97   12.90
  -4   6   0  345.97   10.80
  -4   6   0  347.37    7.80
  -4   6   0  362.36   21.10
  -4   6   0  350.16   10.80
   4   6   0  338.57   10.50
  -4   6   0  346.57   12.00
  -4   6   0  344.47   10.50
  -4   6   0  372.56   21.40
  -4   6   0  357.06   23.50
  -4   6   0  348.37   18.40
  -4   6   0  337.67   28.30
  -4   6   0  338.57   11.90
  -4   6   0  342.87   17.90
   4   6   0  335.27   18.30
  -4   6   0  315.67   33.80
  -4   6   0  315.27   12.60
   5  -6   0   21.20    3.90
   5  -6   0   17.90    5.60
   5  -6   0    4.00   18.60
   5  -6   0    1.30   17.80
   5  -6   0   25.80    2.60
  -5  -6   0   29.90   19.40
   5  -6   0   28.60    8.60
  -5  -6   0   33.50    3.00
   5  -6   0   31.70    8.80
  -5  -6   0   37.30   19.80
  -5  -6   0   30.60    7.20
   5  -6   0   31.20    4.80
  -5  -6   0   31.70    3.40
  -5  -6   0   25.70    3.00
  -5  -6   0   16.20   10.00
   5  -6   0   23.60    4.30
   5  -6   0   30.50    4.70
  -5  -6   0   37.20    6.60
  -5  -6   0   34.10    3.30
  -5  -6   0   44.50    8.30
  -5  -6   0   33.10    3.80
  -5  -6   0    7.70   16.30
  -5  -6   0   31.30    2.80
   5   6   0   27.70    1.90
  -5   6   0   24.60    2.90
  -5   6   0   29.30    2.90
   5   6   0   41.30   10.00
   5   6   0   32.80    3.10
  -5   6   0   33.50    7.80
  -5   6   0   22.70    3.60
  -5   6   0   28.10    1.90
  -5   6   0   28.90    6.70
  -5   6   0   27.80    3.30
  -5   6   0   26.10    4.10
   5   6   0   31.40    2.80
   5   6   0   34.40    3.30
   5   6   0   30.40    7.20
  -5   6   0   23.50    2.80
  -5   6   0    6.30    9.90
   5   6   0   32.30    1.80
  -5   6   0   25.50    7.90
  -5   6   0   43.40   11.80
  -5   6   0   20.60    7.20
   5   6   0   28.70    3.40
   5   6   0   31.70    3.10
   6  -6   0   24.50    7.40
  -6  -6   0   21.20   13.40
  -6  -6   0  -15.40   15.80
  -6  -6   0   16.00   18.00
  -6  -6   0   26.90    6.60
   6  -6   0  -14.00   18.40
   6  -6   0   22.60    6.00
  -6  -6   0   23.40    5.60
   6  -6   0   16.20    6.40
  -6  -6   0   -6.20   15.30
   6  -6   0   20.20    3.90
  -6  -6   0   24.00    6.50
  -6   6   0   45.10   13.00
  -6   6   0   12.50    2.40
  -6   6   0   10.10   11.00
  -6   6   0   22.50    7.30
   6   6   0   10.20   10.60
   6   6   0   18.40    3.90
   6   6   0   15.80    3.00
  -6   6   0   13.60    2.60
  -6   6   0   16.10    6.00
  -6   6   0   13.00    4.50
  -6   6   0   19.50    5.90
  -6   6   0   19.40    3.40
  -6   6   0    4.90   11.40
  -6   6   0    2.40   17.00
   6   6   0   27.40    7.40
  -7  -6   0   33.50    9.00
   7  -6   0   31.70    9.20
  -7  -6   0   29.70   17.80
   7  -6   0   27.90    5.30
   7  -6   0   30.20    5.20
   7  -6   0   47.10   11.80
  -7  -6   0   45.10   24.20
  -7  -6   0   22.30    3.90
   7  -6   0   26.60    7.60
  -7  -6   0   31.90    4.40
   7  -6   0   32.70    5.70
  -7  -6   0    2.50   16.70
  -7  -6   0   36.40    9.40
   7  -6   0   39.90    6.30
  -7  -6   0   24.20    7.10
  -7  -6   0   35.40    3.90
   7  -6   0   18.20   24.20
  -7  -6   0   35.70    3.90
  -7  -6   0   30.90    4.50
  -7   6   0   31.80   12.40
  -7   6   0   34.70    2.80
   7   6   0   29.30    8.60
  -7   6   0   23.90   10.00
  -7   6   0   60.39   33.80
   7   6   0   34.80    4.30
   7   6   0   26.70    6.00
  -7   6   0   34.40   21.20
  -7   6   0   24.80    4.40
   7   6   0   35.50    3.20
  -7   6   0   32.20    9.20
  -7   6   0   35.80    3.80
  -7   6   0   37.80   20.00
  -7   6   0   41.80   19.90
  -7   6   0   29.00    4.70
  -7   6   0   38.10    9.80
   7   6   0   24.80    4.70
   7   6   0   47.40   20.10
  -7   6   0   36.60    4.20
   7   6   0   34.80    4.60
  -7   6   0   39.40    9.40
   7   6   0   29.70    2.50
   8  -6   0   27.40    5.20
   8  -6   0   19.00    5.20
  -8  -6   0   18.00    3.60
  -8  -6   0   27.20    4.40
   8  -6   0   15.90    8.30
   8  -6   0   33.80    9.70
  -8  -6   0   22.50    7.20
  -8  -6   0   15.80    5.60
   8  -6   0   20.10    8.20
   8  -6   0   34.10    6.60
  -8  -6   0   25.80    4.20
  -8  -6   0   22.90    8.40
  -8   6   0   23.80    5.00
  -8   6   0   23.80    7.40
  -8   6   0   18.50    8.20
   8   6   0   24.50    6.20
  -8   6   0   26.10    4.50
  -8   6   0   26.90    2.90
  -8   6   0   27.90    4.10
   8   6   0   25.30    4.40
  -8   6   0   18.70    8.20
   8   6   0   20.80    5.10
  -8   6   0   21.50    4.10
   8   6   0   24.20    2.40
   8   6   0   15.70    7.70
   8   6   0   25.50    4.30
  -8   6   0   22.70    8.80
   8   6   0   28.40    3.30
   9  -6   0    1.20    6.00
  -9  -6   0    4.40    2.30
   9  -6   0    5.10    3.10
   9  -6   0    4.60    3.30
  -9  -6   0    0.80    5.60
  -9  -6   0    3.50    2.20
  -9  -6   0    2.60    3.90
   9  -6   0    3.00    2.70
  -9  -6   0   18.40    5.90
   9  -6   0   -1.70    3.50
   9  -6   0    2.40    4.00
  -9  -6   0    3.60    2.10
  -9   6   0    8.50    6.80
   9   6   0   -0.10    2.50
  -9   6   0   16.80    8.10
  -9   6   0    2.60    2.20
  -9   6   0   -1.30    2.50
  -9   6   0    9.30    5.70
   9   6   0    2.20    2.20
   9   6   0   -1.80    3.10
  -9   6   0    0.80    1.90
   9   6   0   -2.00    1.90
  -9   6   0    3.60    2.20
   9   6   0    3.80    2.00
   9   6   0    1.10    5.00
  -9   6   0    3.60    1.90
   9   6   0    4.90    1.40
 -10  -6   0    1.00    2.30
  10  -6   0    1.10    2.80
 -10  -6   0    4.60    4.30
 -10  -6   0  -11.40    6.00
  10  -6   0    1.70    2.30
 -10  -6   0   -7.40    4.00
 -10  -6   0    1.40    2.00
 -10  -6   0    0.80    2.00
  10  -6   0    5.70    3.30
  10  -6   0    5.80    5.20
  10  -6   0   -9.60    5.20
 -10   6   0   -1.60    1.60
 -10   6   0   -4.90    5.40
 -10   6   0    0.90    1.50
  10   6   0   -1.30    2.10
 -10   6   0   -6.20    3.80
  10   6   0    2.10    1.90
 -10   6   0   -0.20    2.00
  10   6   0   -1.40    4.00
  10   6   0   -7.70    5.80
 -10   6   0   -0.70    1.40
  10   6   0    2.60    3.30
 -10   6   0    0.40    1.70
  10   6   0    8.00    3.00
 -11  -6   0   36.50    6.20
  11  -6   0   19.00    8.70
 -11  -6   0   12.80    9.20
  11  -6   0   29.90    7.00
 -11  -6   0   26.40   11.90
 -11  -6   0   35.90    6.10
 -11  -6   0   33.00    6.20
  11  -6   0   36.90    7.40
  11  -6   0   25.00    6.30
  11  -6   0   21.50    9.60
  11   6   0   28.20    5.40
 -11   6   0   27.50    6.00
  11   6   0   19.70    5.80
 -11   6   0   33.00    4.60
  11   6   0   32.60    4.80
 -11   6   0   39.00    5.90
 -11   6   0   56.29   13.20
  11   6   0   36.60    6.70
  11   6   0   23.30   11.30
 -11   6   0   33.70    6.60
 -11   6   0   31.60    5.80
  11   6   0   16.50    6.30
  12  -6   0   60.39    9.70
  12  -6   0   50.99    8.80
  12  -6   0   49.50    9.30
 -12  -6   0   50.59    8.50
 -12  -6   0   48.60    7.20
 -12  -6   0   48.60    7.40
 -12  -6   0   60.59    7.10
 -12   6   0   39.50    6.90
  12   6   0   51.39    8.10
 -12   6   0   59.79    5.30
 -12   6   0   48.20    7.20
  12   6   0   57.19    5.80
 -12   6   0   52.49    7.90
 -12   6   0   52.89    9.30
  13  -6   0   51.89    9.50
 -13  -6   0   48.40    8.00
 -13  -6   0   42.40    7.40
 -13  -6   0   33.80    6.90
 -13  -6   0   32.50    6.30
  13  -6   0   55.59   10.60
  13  -6   0   46.50    8.70
  13   6   0   53.49    8.40
  13   6   0   48.90    8.20
 -13   6   0   57.39    8.00
  13   6   0   49.70    5.90
 -13   6   0   48.20    7.50
 -13   6   0   63.39    9.20
 -13   6   0   44.00    8.40
 -13   6   0   52.29    5.40
  14  -6   0    0.80    4.30
  14  -6   0    8.00    5.10
  14  -6   0   -2.10    4.40
 -14  -6   0    8.70    4.30
 -14  -6   0    1.50    3.10
 -14  -6   0    5.00    3.60
 -14  -6   0   11.00    4.40
 -14   6   0   12.20    4.60
  14   6   0    4.60    5.20
 -14   6   0    6.70    3.00
 -14   6   0   13.60    4.10
 -14   6   0    8.10    4.10
  14   6   0    5.10    2.90
  14   6   0    4.00    5.00
 -14   6   0   10.60    5.10
   0  -7   0    3.90    3.40
   0  -7   0    0.40    0.80
   0  -7   0    0.50    0.50
   0  -7   0   -1.00    5.60
   0  -7   0    3.00    3.30
   0  -7   0    1.10    0.50
   0  -7   0   -0.10    0.40
   0  -7   0    0.20    0.60
   0  -7   0    0.40    0.30
   0  -7   0  -10.10    5.40
   0  -7   0   -1.40    0.70
   0  -7   0    1.80    2.20
   0  -7   0    1.90    0.70
   0  -7   0    0.10    0.60
   0   7   0   -0.40    0.70
   0   7   0    3.60    1.40
   0   7   0   -0.20    0.80
   1  -7   0   92.89    6.10
   1  -7   0   85.39   16.40
   1  -7   0   96.69    3.70
   1  -7   0  100.39    6.10
   1  -7   0  102.69   11.90
  -1  -7   0  121.79   22.60
   1  -7   0   98.59    3.30
   1  -7   0   90.79    4.50
  -1  -7   0  106.19   20.50
  -1  -7   0   94.49    5.20
   1  -7   0   96.59    4.50
  -1  -7   0   97.79    7.30
   1  -7   0   85.99   15.90
   1  -7   0   92.79    7.60
  -1  -7   0  102.59   14.40
   1  -7   0   80.49    9.70
   1  -7   0   91.99    3.40
   1  -7   0   85.69    4.70
   1  -7   0   90.09    4.10
   1  -7   0   95.49    4.30
  -1   7   0   94.49    5.30
  -1   7   0   91.79    5.60
  -1   7   0   84.19    8.90
  -1   7   0   88.89    3.80
  -1   7   0   92.89    4.00
  -1   7   0   82.59    7.60
   1   7   0   97.39    5.50
  -2  -7   0   15.70    0.80
   2  -7   0   18.50    6.60
  -2  -7   0   -0.90    8.90
   2  -7   0   15.00    4.30
   2  -7   0   12.90    4.40
   2  -7   0   10.80    1.70
   2  -7   0   14.10   10.40
   2  -7   0   19.70    8.70
   2  -7   0   13.60    2.40
  -2  -7   0   18.40    1.60
   2  -7   0   11.50    3.20
   2  -7   0   14.70    2.30
  -2  -7   0   30.90   14.20
  -2  -7   0   16.60    2.00
  -2  -7   0   16.00    0.70
  -2  -7   0   15.40    1.20
   2  -7   0   14.90    1.90
   2  -7   0   12.10    3.40
  -2  -7   0   16.20    2.80
  -2  -7   0   15.90    9.30
   2  -7   0   14.40    2.00
   2  -7   0   15.10    2.40
   2  -7   0   16.00    2.60
  -2   7   0   16.90    2.60
  -2   7   0   12.40    2.20
  -2   7   0   14.00    5.30
  -2   7   0   14.70    1.20
   2   7   0   18.80    3.20
  -2   7   0   14.00    1.60
   2   7   0   21.20    2.70
  -2   7   0   15.90    1.40
  -2   7   0   17.80    2.40
  -2   7   0   13.10    4.10
  -2   7   0   11.20    2.60
  -2   7   0    7.80    5.10
  -2   7   0   16.50    2.80
  -2   7   0   16.40    2.40
  -2   7   0   12.10    2.40
   3  -7   0    0.20    1.10
  -3  -7   0    0.30    0.80
   3  -7   0    0.30    0.80
   3  -7   0  -16.00    7.90
   3  -7   0    0.60    0.70
  -3  -7   0   -0.70   10.90
   3  -7   0    2.40    2.10
  -3  -7   0    1.30    0.80
  -3  -7   0   -0.20    9.40
  -3  -7   0    2.20    1.50
   3  -7   0    1.80    0.80
   3  -7   0    0.30    1.90
   3  -7   0    1.40    0.90
  -3  -7   0   -0.20    0.90
  -3  -7   0   -0.60    0.70
  -3  -7   0   -0.40    0.80
  -3  -7   0  -11.60    7.00
   3  -7   0   -0.50    0.90
   3  -7   0    2.00    2.20
  -3  -7   0   -1.20    0.50
   3  -7   0    2.30    1.50
  -3  -7   0   -0.10    0.40
  -3  -7   0    0.30    0.60
   3  -7   0   -0.80    1.50
  -3  -7   0   -1.60    3.50
   3  -7   0    3.30    7.80
   3  -7   0   -0.10    0.60
  -3   7   0   -1.40    1.10
  -3   7   0    0.10    0.90
  -3   7   0    0.10    0.80
   3   7   0    1.00    0.50
  -3   7   0   -0.70    0.80
  -3   7   0   -5.20    7.40
  -3   7   0    3.70    2.00
  -3   7   0   -0.90    2.30
   3   7   0    0.90    0.50
  -3   7   0   -4.60    2.50
  -3   7   0   -0.40    0.40
  -3   7   0    4.00    6.00
  -3   7   0    0.30    0.80
  -3   7   0   -0.40    0.50
   3   7   0    1.10    1.50
  -3   7   0    0.50    1.10
  -3   7   0    1.90    1.10
  -4  -7   0  109.39    5.20
  -4  -7   0  133.29   29.90
   4  -7   0   95.19   10.40
   4  -7   0  122.99   30.40
  -4  -7   0  119.99   10.10
   4  -7   0   96.19   29.20
   4  -7   0  115.49    6.20
  -4  -7   0  107.99    7.80
   4  -7   0  125.49   13.80
  -4  -7   0  107.59    6.40
   4  -7   0  108.79    7.00
   4  -7   0   94.79    6.50
  -4  -7   0  116.59    4.50
  -4  -7   0  111.79   16.60
  -4  -7   0  119.29    5.50
  -4  -7   0  113.59    5.30
   4  -7   0   98.79   12.40
   4  -7   0  109.29    7.00
  -4  -7   0  122.89    9.10
  -4  -7   0  119.29   31.80
  -4  -7   0  116.29   28.80
  -4  -7   0   99.79    7.30
   4  -7   0  110.69    5.10
  -4   7   0  107.69    3.00
  -4   7   0  114.09   11.30
  -4   7   0   95.79   19.90
  -4   7   0  113.99    6.50
  -4   7   0   73.79   18.60
  -4   7   0  101.99    5.90
  -4   7   0  108.29    5.30
  -4   7   0  101.59    4.80
  -4   7   0  105.89   20.50
  -4   7   0  101.29   12.40
  -4   7   0  111.59    5.70
  -4   7   0   98.99    9.20
  -4   7   0  106.99    9.40
   5  -7   0  166.88    9.40
   5  -7   0  154.48   16.90
  -5  -7   0  169.88   14.00
   5  -7   0  161.08   17.30
  -5  -7   0  167.98    6.60
   5  -7   0  144.59   33.20
  -5  -7   0  172.58    8.80
  -5  -7   0  164.18    7.50
  -5  -7   0  162.88    7.50
  -5  -7   0  127.89   35.00
  -5  -7   0  172.78   11.90
   5  -7   0  155.38    6.80
   5  -7   0  178.58    8.80
   5  -7   0  159.98   14.50
  -5  -7   0  177.78   13.30
   5  -7   0  140.59   35.00
   5  -7   0  176.08    9.90
  -5  -7   0  158.18   26.30
  -5  -7   0  157.58    7.00
   5  -7   0  163.28    9.30
  -5  -7   0  132.39   37.30
  -5  -7   0  149.79   33.00
   5   7   0  148.69    6.60
  -5   7   0  170.98   16.30
  -5   7   0  148.09    8.10
  -5   7   0  155.68   12.80
  -5   7   0  161.58   22.20
  -5   7   0  159.58    7.30
  -5   7   0  133.79   14.10
  -5   7   0  155.48    4.60
   5   7   0  155.08    6.60
  -5   7   0  160.18    7.30
  -5   7   0  162.18    8.30
  -5   7   0  145.99   16.50
  -5   7   0  187.18   26.30
  -5   7   0  156.58   13.50
  -5   7   0  166.28    9.50
  -5   7   0  111.49   26.10
  -5   7   0  161.28    7.10
   5   7   0  185.08   14.80
   6  -7   0   25.60    4.80
  -6  -7   0    5.10   17.00
  -6  -7   0   25.40    3.10
   6  -7   0   39.20   23.80
   6  -7   0   25.00    4.40
  -6  -7   0   29.30    3.50
   6  -7   0   25.10    4.80
  -6  -7   0   36.90    5.30
   6  -7   0   24.80    8.20
  -6  -7   0   45.80   22.80
  -6  -7   0   27.30    6.60
  -6  -7   0   38.80   19.40
  -6  -7   0   29.20    6.70
  -6  -7   0    0.00   17.90
  -6  -7   0   26.70    7.20
   6  -7   0   28.80    5.30
  -6  -7   0   27.70    3.10
   6  -7   0   20.30    6.60
  -6   7   0   23.90    1.90
  -6   7   0   29.30    3.30
  -6   7   0   27.70    4.60
  -6   7   0   32.90   18.20
  -6   7   0   20.50    3.40
   6   7   0   25.30    1.70
   6   7   0   30.00    3.40
  -6   7   0   24.20    3.30
  -6   7   0   19.80    3.80
   6   7   0   32.80    8.30
  -6   7   0   37.80   14.00
   6   7   0   31.60    3.30
  -6   7   0   24.40    6.60
  -6   7   0   22.80    8.00
  -6   7   0   30.40    9.00
   6   7   0   27.90    1.60
  -6   7   0   28.60    7.20
  -6   7   0    5.10   13.00
  -7  -7   0  636.24   19.10
   7  -7   0  638.04   23.60
  -7  -7   0  647.74   32.90
  -7  -7   0  646.74   59.79
   7  -7   0  618.64   22.60
  -7  -7   0  591.44   19.80
  -7  -7   0  573.14   29.70
   7  -7   0  600.74   78.39
  -7  -7   0  523.95   67.29
  -7  -7   0  608.84   34.10
  -7  -7   0  533.55   73.39
   7  -7   0  614.84   22.90
  -7  -7   0  598.34   73.49
  -7  -7   0  630.84   21.20
   7  -7   0  576.64   38.70
   7  -7   0  639.94   22.70
   7  -7   0  585.64   33.80
   7  -7   0  602.14   39.60
  -7  -7   0  647.94   18.90
  -7   7   0  619.14   62.99
   7   7   0  598.84   34.10
   7   7   0  634.74   18.90
   7   7   0  637.24   15.40
  -7   7   0  615.84   19.50
  -7   7   0  559.14   32.50
  -7   7   0  607.94   31.80
  -7   7   0  594.84   36.00
   7   7   0  598.04   14.40
  -7   7   0  606.64   18.70
  -7   7   0  598.34   15.20
   7   7   0  642.84   19.50
   7   7   0  609.34   20.80
  -7   7   0  583.74   39.10
  -7   7   0  589.44   22.10
  -7   7   0  685.93   52.59
  -7   7   0  505.05   68.59
  -7   7   0  628.54   20.90
  -7   7   0  589.94   51.69
   7   7   0  631.54   19.30
   8  -7   0    0.50    2.30
  -8  -7   0    0.60    1.40
   8  -7   0    1.20    3.90
   8  -7   0    0.30    2.60
  -8  -7   0    2.20    1.80
  -8  -7   0   -1.00    3.90
   8  -7   0   -0.30    2.40
   8  -7   0    3.90    4.70
   8  -7   0   -4.90    3.00
  -8  -7   0   -2.70    1.30
  -8  -7   0    0.50    5.50
  -8  -7   0    3.60    2.90
  -8  -7   0   -0.40    1.70
   8   7   0    2.60    2.20
  -8   7   0    0.30    2.10
   8   7   0    5.20    2.30
  -8   7   0    3.90    2.10
   8   7   0    7.20    4.90
   8   7   0    0.10    2.50
  -8   7   0    0.60    1.60
  -8   7   0   -8.00    3.60
   8   7   0    1.00    0.90
  -8   7   0   -0.10    1.00
   8   7   0   -1.20    1.00
  -8   7   0   -2.60    3.40
   8   7   0   -0.80    1.70
  -8   7   0    2.40    1.80
  -8   7   0    1.10    1.70
   9  -7   0   -3.30    4.30
  -9  -7   0   -0.20    1.30
   9  -7   0   -2.10    1.80
  -9  -7   0    1.80    5.00
   9  -7   0    7.00    6.80
   9  -7   0   -2.00    2.00
  -9  -7   0   -0.20    1.60
  -9  -7   0    5.90    4.40
  -9  -7   0   -0.30    1.40
   9  -7   0    3.70    5.10
  -9  -7   0   -9.00    4.70
  -9   7   0    0.00    1.60
  -9   7   0   10.70    6.70
   9   7   0   -0.50    1.20
   9   7   0   -0.10    0.90
  -9   7   0    1.40    1.80
   9   7   0    3.80    3.40
   9   7   0    3.50    1.80
  -9   7   0   11.10    5.60
   9   7   0    1.40    2.40
  -9   7   0    1.50    5.20
  -9   7   0    5.20    4.10
   9   7   0   -2.50    4.90
   9   7   0    2.60    2.10
  -9   7   0    0.50    1.50
  -9   7   0   -1.10    1.30
  -9   7   0    1.50    1.30
  10  -7   0  106.79   10.50
  10  -7   0  120.49   21.70
 -10  -7   0   95.19   17.10
 -10  -7   0   69.19   15.00
  10  -7   0  105.29   10.80
 -10  -7   0  105.69    8.20
 -10  -7   0  108.19    9.00
 -10  -7   0   94.09   17.90
 -10  -7   0  121.49    8.80
 -10   7   0   99.89    7.70
  10   7   0  111.39    8.50
  10   7   0  110.09    8.20
 -10   7   0   90.69   17.40
 -10   7   0  115.09    6.20
 -10   7   0  104.19    8.40
  10   7   0  110.79   11.80
 -10   7   0  105.79   10.10
 -10   7   0  105.99    9.00
  10   7   0  103.49    6.30
  10   7   0   82.69   18.40
  10   7   0  103.49    5.30
  10   7   0  111.19    9.40
 -10   7   0   82.99   15.70
 -11  -7   0    4.60    2.90
  11  -7   0   -1.10    2.60
  11  -7   0    0.90    3.20
 -11  -7   0    4.10    2.90
  11  -7   0    8.20    4.40
 -11  -7   0    4.20    2.80
 -11   7   0    3.30    2.40
  11   7   0    3.40    2.10
 -11   7   0    2.50    2.60
  11   7   0    1.00    2.80
  11   7   0    1.70    2.80
 -11   7   0    4.40    3.10
 -11   7   0    7.40    2.10
 -11   7   0   -1.00    1.70
  12  -7   0    5.20    4.00
 -12  -7   0    0.20    2.30
  12  -7   0   -1.00    3.20
  12  -7   0    1.50    3.20
 -12  -7   0    1.00    2.50
 -12  -7   0   -3.90    1.80
 -12  -7   0    0.60    2.30
 -12   7   0   -1.60    1.60
 -12   7   0    0.60    2.60
 -12   7   0   -0.50    2.00
  12   7   0    4.60    2.10
 -12   7   0    0.90    2.40
 -12   7   0   -0.50    1.50
  12   7   0    3.40    3.40
  12   7   0   -0.30    2.70
 -13  -7   0    1.60    3.00
  13  -7   0    0.90    3.50
 -13  -7   0   -2.30    2.00
 -13  -7   0    0.50    2.20
  13  -7   0   -0.10    3.10
  13  -7   0   -2.80    3.40
 -13  -7   0    3.00    2.30
  13   7   0    1.30    3.50
  13   7   0   -0.40    2.30
 -13   7   0   -3.10    1.70
 -13   7   0    2.90    2.50
  13   7   0   -0.80    3.60
 -13   7   0   -1.00    2.00
 -13   7   0   -5.20    1.80
 -13   7   0   -2.70    1.60
   0  -8   0  817.32   21.80
   0  -8   0  883.91   48.40
   0  -8   0  847.12   17.60
   0  -8   0  873.71   24.10
   0  -8   0  864.21   22.50
   0  -8   0  878.91   18.50
   0  -8   0  879.11   35.20
   0  -8   0  846.92   52.39
   0  -8   0  855.11   20.30
   0  -8   0  822.72   37.70
   0  -8   0  852.81   18.20
   0   8   0  900.71   23.00
   0   8   0  861.01   21.00
   0   8   0  868.91   24.10
  -1  -8   0  159.48   29.20
  -1  -8   0  175.38   29.30
  -1  -8   0  179.08   19.90
   1  -8   0  136.99    5.50
   1  -8   0  144.59    5.60
   1  -8   0  143.99    4.50
  -1  -8   0  154.68    7.20
   1  -8   0  145.69   14.10
   1  -8   0  151.78   15.00
   1  -8   0  145.19    6.20
   1  -8   0  144.69    7.90
   1  -8   0  143.19   19.40
   1  -8   0  144.39    5.80
   1  -8   0  141.39    4.70
  -1  -8   0  167.38    9.80
   1  -8   0  158.98   10.30
   1  -8   0  141.29   19.10
   1  -8   0  136.79    6.50
   1  -8   0  143.49    5.10
   1  -8   0  149.39    8.20
  -1   8   0  137.69    9.90
  -1   8   0  149.59    7.90
  -1   8   0  148.69    7.20
   1   8   0  149.59    7.40
  -1   8   0  150.28   12.20
  -1   8   0  144.99    5.10
  -2  -8   0  338.67   32.50
   2  -8   0  336.87   11.30
   2  -8   0  328.37   10.20
   2  -8   0  347.87   11.10
   2  -8   0  326.77   18.50
   2  -8   0  367.76   37.80
  -2  -8   0  371.86   42.70
   2  -8   0  318.57   12.00
   2  -8   0  334.57    9.80
  -2  -8   0  359.86   12.50
   2  -8   0  347.97    9.40
   2  -8   0  350.86   27.50
   2  -8   0  295.07   26.70
   2  -8   0  334.07   15.00
  -2  -8   0  364.76    7.80
  -2  -8   0  362.66   10.70
  -2  -8   0  408.66   41.90
   2  -8   0  352.16   11.50
   2  -8   0  327.17   15.80
   2  -8   0  343.87   11.20
  -2   8   0  343.77    8.30
  -2   8   0  359.06   19.00
  -2   8   0  344.57   23.10
  -2   8   0  311.27   11.10
   2   8   0  349.57   12.80
  -2   8   0  365.86   17.80
  -2   8   0  343.97    8.40
  -2   8   0  325.87   10.30
  -2   8   0  350.86   12.30
  -2   8   0  363.06   19.70
  -2   8   0  328.87   10.60
  -2   8   0  340.67    8.00
  -2   8   0  341.57   10.70
  -2   8   0  332.27   12.30
   3  -8   0  444.56   24.20
   3  -8   0  449.36   14.50
  -3  -8   0  442.26   10.30
  -3  -8   0  453.95   11.30
  -3  -8   0  470.35   16.70
  -3  -8   0  434.86   50.09
  -3  -8   0  460.25   13.70
  -3  -8   0  464.05   23.30
   3  -8   0  445.86   14.00
  -3  -8   0  436.36   15.30
   3  -8   0  447.86   21.30
   3  -8   0  450.25   12.50
  -3  -8   0  448.46   11.30
   3  -8   0  445.46   13.10
   3  -8   0  454.35   15.00
  -3  -8   0  455.25   13.00
   3  -8   0  456.85   25.10
   3  -8   0  418.86   39.70
   3  -8   0  439.96   49.80
  -3  -8   0  484.55   44.70
   3  -8   0  489.65   13.10
   3  -8   0  473.25   15.00
  -3  -8   0  456.65   13.60
   3  -8   0  442.76   21.20
  -3  -8   0  484.85   53.89
  -3   8   0  440.66   32.00
  -3   8   0  453.45   14.90
   3   8   0  449.76   15.80
  -3   8   0  472.95   20.20
   3   8   0  438.66   16.50
  -3   8   0  469.25   16.80
  -3   8   0  453.85   11.70
  -3   8   0  448.86   17.40
  -3   8   0  456.25   15.30
  -3   8   0  448.26   12.60
  -3   8   0  430.56   38.80
  -3   8   0  474.95   14.20
  -3   8   0  477.95   25.90
  -3   8   0  474.25   16.00
  -3   8   0  462.25   30.90
  -3   8   0  448.86   11.00
  -4  -8   0  674.63   22.10
   4  -8   0  680.73   20.50
   4  -8   0  636.14   29.20
  -4  -8   0  701.83   17.20
  -4  -8   0  711.13   23.00
  -4  -8   0  675.03   15.80
  -4  -8   0  701.43   18.00
   4  -8   0  605.34   55.99
  -4  -8   0  672.13   17.20
   4  -8   0  693.23   34.20
  -4  -8   0  769.42   71.09
   4  -8   0  614.64   63.59
  -4  -8   0  734.73   70.99
  -4  -8   0  688.83   26.00
   4  -8   0  677.23   20.90
  -4  -8   0  674.83   20.10
   4  -8   0  659.03   17.30
  -4  -8   0  734.33   59.69
   4  -8   0  690.43   18.90
   4  -8   0  662.63   33.90
   4  -8   0  659.03   20.90
   4   8   0  668.93   15.40
  -4   8   0  662.43   20.00
  -4   8   0  683.13   48.90
  -4   8   0  684.63   18.90
  -4   8   0  660.73   42.20
  -4   8   0  664.33   47.10
  -4   8   0  655.73   24.70
  -4   8   0  644.04   34.00
   4   8   0  662.33   15.10
  -4   8   0  675.13   17.30
  -4   8   0  688.73   25.90
  -4   8   0  672.43   16.40
  -4   8   0  675.63   29.40
  -4   8   0  668.53   18.70
   5  -8   0   -3.90   14.10
   5  -8   0    4.80    2.40
   5  -8   0    0.90    1.50
   5  -8   0   31.80   19.20
  -5  -8   0    5.90    3.10
  -5  -8   0    3.90   10.20
  -5  -8   0    6.10    1.60
   5  -8   0    3.40    3.40
   5  -8   0    2.30    2.00
  -5  -8   0   -9.90   10.90
   5  -8   0    5.50    2.50
  -5  -8   0    3.90    2.10
  -5  -8   0   23.60   11.60
  -5  -8   0    3.20    1.40
   5  -8   0    7.60    3.80
  -5  -8   0   -3.20   12.10
  -5  -8   0    0.70    2.40
  -5  -8   0    9.00    4.40
  -5  -8   0    6.10    1.70
   5  -8   0    3.40    2.90
   5  -8   0    4.40    1.50
  -5   8   0    6.10    1.80
  -5   8   0    5.20    1.90
  -5   8   0    4.20    1.20
  -5   8   0    8.60    3.70
  -5   8   0    4.10    4.20
  -5   8   0    5.40    0.70
  -5   8   0    2.80    1.40
  -5   8   0    6.40    4.20
  -5   8   0    7.60   10.00
   5   8   0    8.20    3.50
  -5   8   0    3.50    1.80
  -5   8   0   -6.10   11.20
  -5   8   0    1.10    2.10
  -6  -8   0   20.30    6.60
  -6  -8   0   18.50    3.30
   6  -8   0   36.10   26.20
   6  -8   0    1.00   18.40
   6  -8   0   18.60    4.50
  -6  -8   0   23.10    6.00
   6  -8   0   37.60   11.20
  -6  -8   0    4.30   23.10
   6  -8   0   12.20    7.30
   6  -8   0   26.60    8.10
  -6  -8   0   12.30   18.60
  -6  -8   0   18.00    3.10
   6  -8   0   16.70    4.00
  -6  -8   0   22.80    4.50
   6  -8   0   25.90    4.70
  -6  -8   0   15.50   14.30
  -6  -8   0   19.50    2.90
   6  -8   0   21.80    4.60
  -6  -8   0   26.90   24.80
  -6  -8   0    8.60    4.50
  -6   8   0   24.30    7.00
  -6   8   0   19.40    1.40
  -6   8   0   28.00    4.00
  -6   8   0   26.10    3.90
  -6   8   0   25.40    7.80
  -6   8   0   27.70    7.40
  -6   8   0   16.50    3.30
  -6   8   0   27.40    8.90
   6   8   0   23.10    3.10
   6   8   0   24.70    7.10
  -6   8   0   13.30   14.40
  -6   8   0   20.80    3.10
  -6   8   0   18.30    9.80
  -6   8   0   36.60   16.40
   6   8   0   22.10    3.20
  -7  -8   0   88.49    7.30
  -7  -8   0   75.09   11.80
   7  -8   0  101.49    8.80
  -7  -8   0   83.59    6.20
   7  -8   0   91.09   18.30
  -7  -8   0  103.79   16.10
  -7  -8   0   81.09   13.20
   7  -8   0   80.79    7.60
  -7  -8   0   92.39    6.20
   7  -8   0   89.89    7.80
  -7  -8   0   99.49    6.20
   7  -8   0  101.99    8.80
   7  -8   0   78.89   14.60
   7  -8   0   90.29   17.90
  -7   8   0  113.69   12.70
  -7   8   0   93.79    3.90
  -7   8   0   86.19   14.00
   7   8   0   86.99    5.70
   7   8   0   94.89    6.20
   7   8   0  103.79   16.20
  -7   8   0   92.29    7.20
  -7   8   0   91.59    8.20
  -7   8   0   89.79    6.40
  -7   8   0   76.89   15.60
  -7   8   0   86.29    6.10
  -7   8   0   88.49   15.20
  -8  -8   0   50.69    5.90
   8  -8   0   23.20    7.70
  -8  -8   0   41.00    9.90
   8  -8   0   40.20   12.00
  -8  -8   0   39.80    4.70
   8  -8   0   46.50   12.70
  -8  -8   0   40.60    4.60
   8  -8   0   36.20    6.70
  -8  -8   0   65.59   12.10
  -8  -8   0   45.10    4.80
   8  -8   0   37.90    6.70
  -8  -8   0   44.90   12.10
   8  -8   0   37.40    6.70
  -8   8   0   32.00   10.50
   8   8   0   47.10    4.90
  -8   8   0   29.80    8.70
  -8   8   0   58.39    7.00
   8   8   0   50.39   11.90
   8   8   0   36.60    2.20
   8   8   0   46.90    4.70
  -8   8   0   41.90    4.90
  -8   8   0   38.90    2.80
  -8   8   0   34.90   10.60
  -8   8   0   22.00    7.70
   8   8   0   41.30    2.40
  -8   8   0   39.90    4.50
  -8   8   0   48.50    5.70
   9  -8   0  150.38   11.70
   9  -8   0  140.69   23.30
  -9  -8   0  163.98   10.90
   9  -8   0  144.89   12.00
   9  -8   0  179.78   12.80
  -9  -8   0  185.88   18.50
   9  -8   0  160.58   26.60
  -9  -8   0  163.68    9.60
  -9  -8   0  169.88   10.30
   9  -8   0  207.08   38.00
  -9  -8   0  159.18    9.70
  -9  -8   0  168.98   17.90
  -9  -8   0  177.38   21.20
   9   8   0  148.89    8.10
  -9   8   0  164.88   20.80
   9   8   0  172.98    6.10
  -9   8   0  164.68   10.80
   9   8   0  164.38    9.60
  -9   8   0  154.08   11.70
  -9   8   0  140.49   18.70
  -9   8   0  122.49   30.10
  -9   8   0  173.58   18.50
  -9   8   0  147.79    9.40
   9   8   0  164.68    9.10
   9   8   0  149.19   22.40
  -9   8   0  150.78    6.30
   9   8   0  141.19    8.80
   9   8   0  150.98    5.50
  -9   8   0  153.68    9.20
 -10  -8   0   22.40    7.30
  10  -8   0    5.40    3.70
 -10  -8   0   19.00    6.60
 -10  -8   0   11.00    3.10
  10  -8   0   11.10    9.10
  10  -8   0   13.10    4.50
  10  -8   0   11.10    4.50
 -10  -8   0   14.80    3.90
 -10  -8   0   16.70    4.90
 -10  -8   0    5.50    7.50
  10  -8   0   14.10    8.60
 -10   8   0   16.30    7.20
 -10   8   0   14.80    3.90
 -10   8   0   14.10    2.50
  10   8   0   12.10    1.80
  10   8   0   11.70    4.00
 -10   8   0   16.20    7.90
 -10   8   0   16.70    4.10
  10   8   0   13.80    3.80
 -10   8   0   16.20    4.10
  10   8   0   18.90    4.10
  10   8   0   14.30    3.40
  10   8   0   11.40    2.00
  10   8   0   10.90    8.20
 -10   8   0   17.60    5.20
  11  -8   0   19.50    5.90
  11  -8   0   14.80    5.50
 -11  -8   0   25.90    5.60
 -11  -8   0   17.30    4.40
 -11  -8   0   19.60    4.80
  11  -8   0   15.00    5.40
  11   8   0   15.90    4.00
  11   8   0   16.30    2.60
 -11   8   0   16.00    4.40
 -11   8   0   18.80    5.80
  11   8   0   21.60    4.80
 -11   8   0   19.80    4.50
 -11   8   0   24.00    5.70
 -11   8   0   20.00    3.00
  12  -8   0   84.99   11.60
 -12  -8   0   88.89    9.00
 -12  -8   0   98.19   10.30
 -12  -8   0   91.29    8.70
  12  -8   0   98.79   11.40
 -12  -8   0   85.29    8.50
  12  -8   0  109.49   11.70
  12   8   0  107.29    9.50
  12   8   0   93.39    5.40
 -12   8   0  102.79    9.90
 -12   8   0  105.89   11.10
 -12   8   0  100.29    8.70
 -12   8   0  104.59    9.10
 -12   8   0   83.89    5.70
  12   8   0   91.59    8.60
 -13  -8   0    3.00    3.80
  13  -8   0    0.20    3.90
  13  -8   0    1.50    3.30
 -13  -8   0    0.70    3.00
 -13  -8   0    0.30    2.10
 -13  -8   0    1.00    2.70
  13  -8   0    7.30    4.50
 -13   8   0   -0.10    2.40
 -13   8   0   -2.10    2.80
 -13   8   0   -2.20    1.70
 -13   8   0    0.00    2.80
  13   8   0   -1.90    1.80
 -13   8   0    0.40    2.20
   0  -9   0   -2.80    4.20
   0  -9   0  -12.30    6.50
   0  -9   0    1.70    0.70
   0  -9   0    0.70    1.00
   0  -9   0    4.10    1.00
   0  -9   0   25.60   11.30
   0  -9   0    4.70    7.70
   0  -9   0    1.80    1.30
   0  -9   0    0.80    0.60
   0  -9   0    2.10    0.90
   0   9   0    2.00    1.00
   0   9   0    1.90    1.20
   0   9   0    5.30    1.70
   1  -9   0   13.50    4.00
   1  -9   0   25.80    9.80
   1  -9   0   16.60    2.20
   1  -9   0   14.40    2.70
  -1  -9   0    2.00   11.30
   1  -9   0   14.70    1.40
   1  -9   0   17.80    1.50
   1  -9   0   32.00    8.20
  -1  -9   0   13.90    2.50
   1  -9   0   13.60    1.60
  -1  -9   0   32.10   13.20
   1  -9   0   11.80    2.90
  -1  -9   0   12.00    3.30
   1  -9   0   15.10    2.20
   1  -9   0   10.90   10.10
   1  -9   0   14.90    2.20
  -1  -9   0   23.80    7.30
   1  -9   0   31.50    7.20
   1  -9   0   15.20    3.30
   1  -9   0   14.20    2.30
  -1   9   0   23.20    5.40
   1   9   0   18.60    3.40
  -1   9   0   20.00    3.50
  -1   9   0   14.20    1.50
  -2  -9   0   52.09   19.20
   2  -9   0   40.50    6.50
  -2  -9   0   45.70    3.40
  -2  -9   0   41.40    6.80
   2  -9   0   54.29   18.10
   2  -9   0   35.90    3.30
   2  -9   0   41.10    2.60
   2  -9   0   34.50    3.20
   2  -9   0   45.90    8.20
   2  -9   0   41.70    5.20
   2  -9   0   32.70    2.60
   2  -9   0   36.70    2.90
   2  -9   0   41.10    3.50
  -2  -9   0   50.39   13.30
   2  -9   0   38.10    3.50
   2  -9   0   17.60   10.00
  -2  -9   0   47.70    4.10
  -2  -9   0   46.50    1.70
   2  -9   0   50.89   12.10
  -2   9   0   48.00    8.90
  -2   9   0   35.40    9.10
  -2   9   0   40.40    3.20
  -2   9   0   35.20    2.90
   2   9   0   48.90    4.50
  -2   9   0   39.50    3.90
  -2   9   0   33.60    3.90
  -2   9   0   42.10    7.00
  -3  -9   0  144.89    4.20
  -3  -9   0  107.69   29.60
  -3  -9   0  140.09    5.50
  -3  -9   0  142.49    6.40
  -3  -9   0  136.89    4.80
  -3  -9   0  122.59   11.30
   3  -9   0  129.39   22.80
   3  -9   0  122.19   12.80
   3  -9   0  151.48   11.70
   3  -9   0  137.79    5.90
   3  -9   0  135.99    7.40
   3  -9   0  133.09    5.80
   3  -9   0  141.89   18.60
  -3  -9   0  134.59   26.70
   3  -9   0  155.18   31.10
  -3  -9   0  142.19    6.40
   3  -9   0  150.38   13.80
   3  -9   0  144.29    7.70
  -3  -9   0  144.39    8.30
  -3  -9   0  123.79   31.00
  -3  -9   0  135.59    4.50
   3  -9   0  150.98   11.80
   3  -9   0  135.09    6.20
   3  -9   0  147.29    7.50
  -3   9   0  143.59    8.30
  -3   9   0  151.88   17.60
  -3   9   0  132.79   13.60
  -3   9   0  136.79    7.60
   3   9   0  153.88    7.70
  -3   9   0  145.09    4.70
  -3   9   0  123.79    9.10
  -3   9   0  129.59    5.30
  -3   9   0  148.89   17.40
  -3   9   0  161.08    8.80
  -3   9   0  145.99    7.30
   3   9   0  146.39    8.40
  -4  -9   0   19.90    3.50
   4  -9   0   20.60    2.20
  -4  -9   0   38.70   19.00
   4  -9   0   18.50    6.70
   4  -9   0   53.29   17.90
  -4  -9   0   30.50   19.30
  -4  -9   0   16.60    2.60
  -4  -9   0   17.30    1.90
   4  -9   0   22.00    3.90
  -4  -9   0   14.80    4.10
   4  -9   0   16.80    3.40
  -4  -9   0   16.20    1.60
  -4  -9   0   14.90    3.00
   4  -9   0   13.80    5.20
   4  -9   0   18.50    3.10
   4  -9   0   51.99   19.30
   4  -9   0   12.50    3.20
  -4  -9   0   18.00    3.50
  -4  -9   0   28.10   17.00
  -4  -9   0   20.40    8.40
   4  -9   0   18.80    5.20
   4   9   0   22.30    4.70
  -4   9   0   14.00    7.50
  -4   9   0   16.50   10.40
  -4   9   0   14.60    1.60
  -4   9   0   17.80    2.70
  -4   9   0   17.90    6.10
  -4   9   0   23.20    4.60
  -4   9   0   13.50    4.70
  -4   9   0   20.70    3.50
  -4   9   0   10.70   11.60
  -4   9   0   14.00    3.90
  -4   9   0   19.10    2.20
  -4   9   0   15.40    3.40
   5  -9   0  435.76   17.00
   5  -9   0  433.96   14.90
  -5  -9   0  479.15   20.40
   5  -9   0  417.46   59.99
  -5  -9   0  410.16   12.00
   5  -9   0  391.06   28.40
  -5  -9   0  387.26   34.80
  -5  -9   0  426.26   13.60
  -5  -9   0  513.35   55.49
  -5  -9   0  402.16   18.30
  -5  -9   0  405.36   12.80
  -5  -9   0  485.65   62.39
  -5  -9   0  431.96   15.90
   5  -9   0  435.96   29.00
   5  -9   0  429.66   25.40
  -5  -9   0  427.36   57.29
   5  -9   0  442.16   17.10
   5  -9   0  426.66   16.30
   5  -9   0  413.76   53.09
  -5  -9   0  394.76   13.10
  -5  -9   0  388.26   21.60
  -5   9   0  431.26   14.50
  -5   9   0  434.46   15.90
  -5   9   0  463.35   37.60
  -5   9   0  428.26   13.10
  -5   9   0  436.06   21.60
  -5   9   0  459.55   21.20
  -5   9   0  405.16   28.50
  -5   9   0  474.65   45.30
  -5   9   0  462.15   25.80
  -5   9   0  428.56   14.50
  -5   9   0  423.66   12.20
  -5   9   0  417.06   43.80
  -6  -9   0   52.89    5.50
   6  -9   0   78.49   35.10
   6  -9   0   53.99    6.30
  -6  -9   0   91.79   33.20
  -6  -9   0   73.49   11.60
   6  -9   0   50.89   12.30
  -6  -9   0   61.29    4.70
  -6  -9   0   26.60   18.90
   6  -9   0   63.59    6.40
  -6  -9   0   60.59    4.40
  -6  -9   0   12.40   20.40
  -6  -9   0  106.49   30.50
   6  -9   0   65.79   12.30
   6  -9   0   63.59    6.70
   6  -9   0   56.99   12.50
  -6  -9   0   56.79    9.50
  -6  -9   0   70.99    8.30
  -6  -9   0   61.39    4.70
   6  -9   0   58.69    5.60
   6  -9   0   66.29   22.80
  -6   9   0   70.89    5.50
  -6   9   0   64.29   10.40
  -6   9   0   61.89    4.30
  -6   9   0   61.49    5.70
  -6   9   0   77.29   19.90
  -6   9   0  126.09   31.50
  -6   9   0   67.79    9.10
  -6   9   0   46.60   12.40
  -6   9   0   60.09    4.70
  -6   9   0   51.09   11.30
   6   9   0   63.79   10.50
   7  -9   0  174.98   11.30
  -7  -9   0  204.28   16.30
  -7  -9   0  152.58    8.40
   7  -9   0  167.88   11.70
   7  -9   0  179.88   21.60
  -7  -9   0  173.08    8.80
  -7  -9   0  190.68   17.90
  -7  -9   0  173.68   10.40
   7  -9   0  186.78   18.50
   7  -9   0  175.98   21.40
   7  -9   0  187.98   11.00
  -7  -9   0  173.48    8.30
   7  -9   0  182.98   12.00
  -7  -9   0  166.98   15.10
   7   9   0  168.58   16.90
  -7   9   0  169.78    5.10
  -7   9   0  158.58   15.30
  -7   9   0  175.78    9.20
  -7   9   0  168.98   18.40
  -7   9   0  175.48   10.30
  -7   9   0  183.38   16.40
  -7   9   0  154.88   24.20
  -7   9   0  172.58    8.80
   8  -9   0    0.80    2.50
  -8  -9   0    4.90    2.70
   8  -9   0    2.10    2.50
   8  -9   0   -2.60    4.90
  -8  -9   0   -0.60    1.50
  -8  -9   0   -0.20    1.60
  -8  -9   0    3.80    3.10
   8  -9   0    0.80    2.50
  -8  -9   0    4.80    5.10
  -8  -9   0    0.40    1.80
   8  -9   0    1.20    4.60
  -8  -9   0    0.00    1.30
  -8   9   0   -2.20    1.20
  -8   9   0    4.40    3.50
  -8   9   0    0.40    0.60
   8   9   0    0.40    5.20
   8   9   0    3.10    1.70
  -8   9   0    0.90    1.70
  -8   9   0   -1.60    3.50
  -8   9   0   -0.90    6.30
  -8   9   0    0.80    1.50
  -8   9   0   -6.80    5.20
   8   9   0    0.00    1.50
  -9  -9   0   77.99   13.20
   9  -9   0   85.79    9.40
  -9  -9   0   67.19   12.70
   9  -9   0   67.39    9.30
  -9  -9   0   81.69    6.80
  -9  -9   0   77.89    7.00
  -9  -9   0   68.09    6.30
   9  -9   0   78.49   17.80
  -9  -9   0   79.49    7.80
  -9  -9   0   68.69   14.40
   9  -9   0   71.69   15.30
   9  -9   0   79.79    9.00
  -9   9   0   87.59   15.40
  -9   9   0   89.09    8.10
   9   9   0   76.49    6.30
  -9   9   0   80.09    6.80
   9   9   0   72.29   15.30
  -9   9   0   76.59    6.80
   9   9   0   85.79    6.30
  -9   9   0   71.59   13.80
  -9   9   0   83.89    4.00
  -9   9   0   73.19   15.70
 -10  -9   0   33.30    5.30
 -10  -9   0   43.10   11.70
  10  -9   0   23.10    9.30
  10  -9   0   34.30    7.50
 -10  -9   0   40.30    6.10
  10  -9   0   35.50   10.40
  10  -9   0   41.80    7.60
  10  -9   0   44.90    8.20
 -10  -9   0   47.90   13.70
 -10  -9   0   34.80    6.30
 -10  -9   0   62.29   13.10
  10   9   0   41.40    5.50
  10   9   0   48.40    5.40
 -10   9   0   43.80   10.60
 -10   9   0   28.20    9.00
 -10   9   0   36.70    5.70
  10   9   0   28.70   11.60
 -10   9   0   40.00    7.00
 -10   9   0   35.60    5.50
 -10   9   0   39.10    3.00
  11  -9   0    0.90    2.90
  11  -9   0   -1.00    2.80
 -11  -9   0    2.80    3.30
 -11  -9   0    3.60    2.50
  11  -9   0    2.50    3.60
 -11  -9   0    6.20    2.80
  11   9   0   -4.10    2.20
 -11   9   0    2.60    2.80
 -11   9   0    1.50    2.20
  11   9   0   -2.00    2.20
 -11   9   0    2.80    1.30
 -11   9   0   -1.00    1.60
 -12  -9   0    5.40    3.30
  12  -9   0    9.90    4.60
 -12  -9   0   10.90    3.90
 -12  -9   0    4.60    3.60
 -12  -9   0   10.50    4.20
  12  -9   0    7.70    4.70
  12  -9   0    9.10    5.40
 -12   9   0    5.40    2.80
 -12   9   0    4.40    2.80
 -12   9   0    4.30    1.80
  13  -9   0    8.60    5.20
 -13  -9   0   16.00    5.20
 -13  -9   0   18.30    5.00
 -13  -9   0   11.80    4.50
  13  -9   0    6.80    5.10
  13  -9   0   16.40    6.40
 -13  -9   0   11.70    4.60
 -13   9   0   21.20    5.40
 -13   9   0   23.60    3.50
 -13   9   0   19.10    6.00
 -13   9   0   21.30    5.40
   0 -10   0   83.69   18.70
   0 -10   0   93.69    3.30
   0 -10   0   96.99    7.00
   0 -10   0   94.99    3.70
   0 -10   0  101.49    4.00
   0 -10   0  102.49    5.50
   0 -10   0   96.19   25.50
   0 -10   0  106.69    7.30
   0 -10   0  140.59   16.90
   0 -10   0  104.59   14.90
   0 -10   0   95.99    5.50
   0 -10   0  103.39    6.10
   0  10   0  102.99    6.60
   0  10   0   90.59    4.90
   0  10   0   91.59    6.30
   1 -10   0   84.19   14.70
   1 -10   0   97.19   12.90
  -1 -10   0   80.49    2.50
  -1 -10   0   73.19    6.90
   1 -10   0   79.99    6.20
   1 -10   0   76.59    3.30
   1 -10   0   85.69    6.50
  -1 -10   0   79.69    2.30
   1 -10   0   81.09    4.40
   1 -10   0   78.29    4.80
   1 -10   0   67.39    7.60
   1 -10   0   78.49    5.20
  -1 -10   0   65.39   14.60
   1 -10   0   88.29    4.50
   1 -10   0  100.39   19.60
  -1 -10   0   78.69    5.50
  -1 -10   0   85.59   21.40
   1 -10   0   58.19   16.00
   1 -10   0   74.39    3.50
   1 -10   0   82.79    4.20
  -1 -10   0   80.39   22.80
   1 -10   0   76.49    3.80
  -1  10   0   86.99    6.00
  -1  10   0   81.89    7.90
  -1  10   0   79.29    3.30
   1  10   0   83.69    6.10
  -1  10   0   76.69    2.70
   2 -10   0    5.30    0.70
   2 -10   0    4.40    1.80
   2 -10   0   -3.60    6.90
  -2 -10   0    9.10   14.90
   2 -10   0    6.50    0.60
  -2 -10   0    8.50    0.70
   2 -10   0    5.80    3.50
  -2 -10   0    7.80    1.80
   2 -10   0    5.30    1.80
   2 -10   0    3.80    1.20
  -2 -10   0    6.70    0.60
   2 -10   0    5.40    2.40
  -2 -10   0   15.40   11.70
  -2 -10   0   11.40    3.50
   2 -10   0   -2.10   11.40
   2 -10   0    5.00    1.70
   2 -10   0    5.10    1.50
   2 -10   0    6.60    2.80
  -2 -10   0   11.90    8.20
   2 -10   0    7.30    1.50
   2 -10   0   -6.80    7.30
  -2  10   0    4.50    1.80
   2  10   0    8.80    2.70
  -2  10   0   11.90    4.60
  -2  10   0    6.00    2.00
  -2  10   0    5.00    1.50
  -2  10   0    9.00    3.20
  -2  10   0    6.30    3.30
   3 -10   0   99.39    6.50
  -3 -10   0  101.39    3.40
   3 -10   0  105.59    5.10
   3 -10   0   98.89    9.60
   3 -10   0   98.79    5.10
  -3 -10   0   97.69   29.10
  -3 -10   0  114.59    7.10
   3 -10   0  110.69   10.40
   3 -10   0  110.39   20.80
  -3 -10   0  100.29    3.30
   3 -10   0  102.69    6.30
  -3 -10   0  111.29   32.30
   3 -10   0   74.69   25.40
   3 -10   0  118.39   12.80
   3 -10   0  108.09    6.60
  -3 -10   0   92.59    5.30
   3 -10   0   90.29   17.50
  -3 -10   0   93.69    3.80
  -3 -10   0  101.49    5.20
  -3 -10   0  107.09   21.50
  -3  10   0  112.09   15.20
  -3  10   0  107.39    7.00
  -3  10   0  104.49    4.10
  -3  10   0  103.39    6.70
   3  10   0   92.69    7.00
  -3  10   0  107.59    7.10
  -3  10   0  106.79   19.20
  -3  10   0  102.29    3.70
  -3  10   0   88.69   11.50
  -3  10   0  101.09    6.10
  -3  10   0  123.89   11.60
  -3  10   0  101.49    3.70
   4 -10   0   28.60    4.60
  -4 -10   0   29.40    2.10
   4 -10   0   33.10    4.90
   4 -10   0   29.70    3.10
   4 -10   0   34.80    7.50
   4 -10   0   38.10    9.00
   4 -10   0   29.50   17.90
  -4 -10   0   82.99   27.50
  -4 -10   0   31.60    3.20
  -4 -10   0   41.50    7.40
  -4 -10   0   20.80    4.90
   4 -10   0   34.20    8.70
  -4 -10   0   31.30    2.60
  -4 -10   0   25.00    3.80
  -4 -10   0   35.00    2.40
  -4 -10   0    9.90   16.00
   4 -10   0   27.50    2.70
   4 -10   0   29.80    4.40
  -4 -10   0   14.20   15.20
  -4 -10   0   30.70    3.10
  -4  10   0   26.40    2.80
  -4  10   0   37.70    6.80
  -4  10   0   31.90    5.10
  -4  10   0   20.00    7.20
  -4  10   0   29.20    4.40
  -4  10   0   31.50    2.20
  -4  10   0   33.60   12.70
   4  10   0   28.50    4.90
  -4  10   0   27.20    5.30
  -4  10   0   34.00    2.70
  -4  10   0   28.90    7.20
  -4  10   0   30.00   13.80
  -4  10   0   31.50    3.70
   5 -10   0   20.10    4.20
  -5 -10   0   26.90    7.40
  -5 -10   0   14.30    2.30
  -5 -10   0   15.30    2.60
   5 -10   0   36.70   21.30
  -5 -10   0   17.40    5.60
  -5 -10   0   33.70   18.10
  -5 -10   0   13.80    3.10
  -5 -10   0   16.90    4.10
   5 -10   0   16.40    3.30
   5 -10   0   17.30    4.10
  -5 -10   0   -6.30   13.80
  -5 -10   0    8.60   17.40
  -5 -10   0   21.30    3.20
   5 -10   0   16.60    7.70
   5 -10   0   23.60    7.60
  -5 -10   0   12.10    3.90
  -5 -10   0   16.50    2.50
   5 -10   0   18.30    3.90
  -5  10   0   17.30    3.00
  -5  10   0   16.70    5.00
  -5  10   0   17.10    4.50
  -5  10   0   23.00    6.20
  -5  10   0  -10.60   11.50
  -5  10   0   18.30    3.80
  -5  10   0   22.60   27.30
  -5  10   0   17.70    2.70
  -5  10   0   20.90    3.70
  -5  10   0    6.50    5.70
   5  10   0   16.40    4.40
  -5  10   0   16.40    1.90
   6 -10   0  240.18   13.20
  -6 -10   0  223.18    9.30
   6 -10   0  259.37   13.60
  -6 -10   0  227.28   15.80
  -6 -10   0  242.98    9.20
   6 -10   0  246.78   24.10
  -6 -10   0  222.58   14.10
   6 -10   0  216.08   19.10
  -6 -10   0  235.58   10.00
   6 -10   0  244.28   12.70
   6 -10   0  232.58   11.20
  -6 -10   0  254.17   18.70
   6 -10   0  245.38   23.80
  -6 -10   0  239.78   12.10
  -6  10   0  257.37   10.00
  -6  10   0  272.27   24.10
  -6  10   0  245.18   12.20
  -6  10   0  230.48    8.60
  -6  10   0  242.88   10.90
  -6  10   0  234.38   16.80
  -6  10   0  235.08   16.10
  -6  10   0  243.38   20.20
  -7 -10   0    9.30    2.80
  -7 -10   0    9.30    2.60
  -7 -10   0    3.10    3.80
   7 -10   0   11.20    5.90
   7 -10   0   16.70    4.20
   7 -10   0   13.10    4.00
   7 -10   0   14.70    6.70
  -7 -10   0   12.40    2.70
  -7 -10   0   28.20    6.60
   7 -10   0   13.40    6.80
  -7 -10   0   13.20    4.50
  -7 -10   0    8.50    2.40
   7 -10   0   10.70    4.20
   7 -10   0   15.90    4.20
  -7  10   0   10.90    6.10
  -7  10   0   10.70    7.30
  -7  10   0   17.60    5.70
  -7  10   0    6.30    5.20
   7  10   0    3.30    4.20
  -7  10   0   13.20    3.20
  -7  10   0   16.70    4.00
  -7  10   0   10.70    2.80
  -8 -10   0   20.60    3.80
   8 -10   0   36.40    9.40
   8 -10   0   20.70    5.50
   8 -10   0   23.50    5.80
  -8 -10   0   16.20    3.70
   8 -10   0   11.00    6.90
   8 -10   0   17.50    4.90
   8 -10   0   30.30   10.50
  -8 -10   0   14.40    3.20
  -8 -10   0    8.00    7.20
  -8 -10   0   21.20    6.70
  -8 -10   0   21.30    5.00
  -8  10   0   24.20    5.30
  -8  10   0   27.50    7.40
  -8  10   0   11.70    8.50
  -8  10   0   24.10    4.30
  -8  10   0    1.30    6.40
  -8  10   0   19.90    7.00
   8  10   0   24.10    7.80
  -8  10   0   18.90    3.90
  -8  10   0   22.00    2.10
  -8  10   0   18.10    1.50
  -9 -10   0    0.30    3.40
  -9 -10   0    2.90    2.50
  -9 -10   0    2.30    2.10
  -9 -10   0    0.40    1.90
  -9 -10   0    8.30    4.80
   9 -10   0    0.00    2.90
  -9 -10   0    3.80    2.30
   9 -10   0    0.90    2.90
   9 -10   0   12.80    5.60
   9 -10   0    0.30    2.30
  -9 -10   0    0.70    5.10
   9 -10   0    0.00    6.10
  -9  10   0    9.50    6.60
  -9  10   0    3.00    5.10
  -9  10   0    5.80    2.50
  -9  10   0    2.50    1.50
   9  10   0   -2.60    5.80
  -9  10   0    4.20    2.30
  -9  10   0    2.40    0.90
  -9  10   0    6.00    2.50
  -9  10   0    8.40    5.30
  10 -10   0    4.70    3.80
 -10 -10   0   -0.40    2.00
 -10 -10   0    2.40    1.90
  10 -10   0    0.80    2.80
  10 -10   0   -6.30    3.00
 -10 -10   0   -1.40    1.30
 -10  10   0   -0.60    3.30
 -10  10   0    1.80    2.10
 -10  10   0    0.70    0.80
 -10  10   0   -0.20    1.60
 -10  10   0   -0.90    1.80
 -11 -10   0   14.60    4.00
 -11 -10   0    5.60    3.40
  11 -10   0   13.70    5.10
  11 -10   0   11.40    5.00
 -11 -10   0   13.80    4.10
  11 -10   0   12.10    4.90
 -11  10   0   20.60    4.90
 -11  10   0   18.60    5.10
 -11  10   0   18.40    4.60
 -11  10   0   14.70    2.10
  12 -10   0   10.50    5.10
 -12 -10   0    0.10    2.80
 -12 -10   0    2.70    3.10
 -12 -10   0    6.50    4.10
  12 -10   0    5.70    5.20
  12 -10   0    7.20    4.30
 -12 -10   0    2.20    2.10
 -12  10   0    0.50    2.80
 -12  10   0   -0.60    2.60
 -12  10   0    4.60    1.80
 -12  10   0    2.50    2.60
  13 -10   0    7.00    4.70
  13 -10   0    5.70    4.90
 -13 -10   0    3.00    2.70
  13 -10   0   -1.60    3.30
 -13 -10   0   -2.50    2.40
 -13 -10   0    7.90    3.80
 -13 -10   0    1.40    3.80
 -13  10   0    4.70    3.50
 -13  10   0    7.80    3.60
 -13  10   0    8.00    3.20
   0 -11   0   -0.10    0.70
   0 -11   0   14.20   12.80
   0 -11   0   -3.30    6.10
   0 -11   0    1.10    1.10
   0 -11   0    0.00    0.50
   0 -11   0    0.10    1.00
   0 -11   0    1.00    0.80
   0 -11   0   21.90   11.90
   0 -11   0    2.30    1.50
   0 -11   0   23.00    9.70
   0  11   0    2.00    1.40
   0  11   0   -0.40    0.90
   0  11   0    1.00    0.80
   1 -11   0   81.19    4.60
  -1 -11   0   34.70   19.50
  -1 -11   0   70.89    2.40
   1 -11   0   76.89    8.30
  -1 -11   0   63.19    2.70
   1 -11   0   90.49   21.10
   1 -11   0   84.39    6.80
   1 -11   0   76.89   13.40
   1 -11   0   76.19    5.00
   1 -11   0   84.69    3.50
  -1 -11   0   74.49    3.60
  -1 -11   0   66.99    6.60
   1 -11   0   70.79    3.80
   1 -11   0   72.69    3.50
   1 -11   0   47.50   14.20
   1 -11   0   68.09   16.60
   1 -11   0   74.49    6.70
  -1 -11   0   61.59   14.80
  -1 -11   0   76.09   20.00
  -1  11   0   76.69    6.20
  -1  11   0   77.79    2.40
   1  11   0   73.69    6.00
  -1  11   0   86.19    6.30
  -1  11   0   71.19    2.70
  -1  11   0   93.39    8.50
   2 -11   0   36.90    1.50
  -2 -11   0   39.20    3.60
   2 -11   0   38.80    6.90
  -2 -11   0   19.70   14.40
   2 -11   0   43.00    3.90
  -2 -11   0   42.10   18.10
   2 -11   0   35.90    6.20
  -2 -11   0   50.19    6.50
   2 -11   0   56.89   15.20
  -2 -11   0   48.50   14.40
   2 -11   0   38.60    3.70
   2 -11   0   37.60   12.90
   2 -11   0   45.70    2.80
   2 -11   0   35.20    3.40
   2 -11   0   39.00    8.30
  -2 -11   0   39.00    1.70
   2 -11   0    3.60   14.30
  -2 -11   0   38.80    1.60
   2 -11   0   37.60    2.90
   2 -11   0   37.50    1.60
   2 -11   0   38.30    3.30
  -2  11   0   32.40    3.10
   2  11   0   32.00    4.70
  -2  11   0   45.00    8.30
  -2  11   0   43.50    4.70
  -2  11   0   40.40    4.50
  -2  11   0   47.10   10.30
  -2  11   0   30.50    5.80
   3 -11   0   13.50    5.60
  -3 -11   0    7.70    1.60
  -3 -11   0    5.70    0.80
   3 -11   0    6.70    2.30
  -3 -11   0    5.50    0.80
   3 -11   0    4.30    1.30
   3 -11   0    4.20    1.90
  -3 -11   0   10.10   16.10
  -3 -11   0    4.90    1.00
   3 -11   0    5.20    2.30
  -3 -11   0    3.50    1.50
   3 -11   0    5.40   15.10
  -3 -11   0    4.20    3.30
  -3 -11   0   14.50   16.50
   3 -11   0    5.10    1.40
   3 -11   0    6.50    3.60
   3 -11   0    2.80    2.60
  -3 -11   0  -15.50    9.90
  -3 -11   0    3.90    2.20
   3 -11   0   23.90   10.00
  -3  11   0    4.00    3.30
  -3  11   0    0.90    2.80
   3  11   0    6.70    2.50
  -3  11   0    3.30    1.90
  -3  11   0   -0.30    4.80
  -3  11   0    2.10    1.70
  -4 -11   0  125.79    4.60
  -4 -11   0   96.09   30.80
  -4 -11   0  123.79    7.60
   4 -11   0   88.79   32.50
   4 -11   0  121.49    7.70
  -4 -11   0  133.99    9.90
  -4 -11   0  122.09    5.30
   4 -11   0  113.19    7.80
  -4 -11   0  100.79   26.50
  -4 -11   0  139.59    8.20
   4 -11   0  126.09   15.30
   4 -11   0  124.49   12.20
  -4 -11   0  130.19    8.00
  -4 -11   0  123.29    4.50
   4 -11   0  126.09    8.10
   4 -11   0  127.49    6.40
  -4 -11   0   80.39   29.50
  -4 -11   0  134.89    6.80
  -4  11   0  124.19   21.10
  -4  11   0  117.09    8.00
  -4  11   0  126.49   13.40
  -4  11   0  120.39    4.90
  -4  11   0  124.29    8.40
  -4  11   0  127.79    8.50
  -4  11   0  120.89    9.40
  -4  11   0  121.79    4.60
  -4  11   0  119.89   14.30
  -4  11   0  113.59    5.20
  -5 -11   0  385.16   14.20
   5 -11   0  391.66   13.80
  -5 -11   0  394.46   18.00
  -5 -11   0  449.16   51.19
  -5 -11   0  367.06   21.20
  -5 -11   0  391.96   21.20
  -5 -11   0  377.16   12.30
  -5 -11   0  387.06   13.20
   5 -11   0  383.86   28.80
   5 -11   0  386.86   15.90
   5 -11   0  380.56   16.20
  -5 -11   0  403.56   15.80
  -5 -11   0  473.75   59.59
   5 -11   0  356.86   24.10
  -5 -11   0  426.46   58.39
  -5 -11   0  383.46   11.10
   5 -11   0  287.67   55.89
  -5 -11   0  377.96   11.20
   5 -11   0  393.86   16.40
  -5  11   0  358.76   27.20
   5  11   0  401.86   17.90
  -5  11   0  386.96   16.00
  -5  11   0  372.96   10.70
  -5  11   0  399.96   19.30
  -5  11   0  410.66   26.60
  -5  11   0  397.06   14.80
  -5  11   0  398.66   11.90
  -5  11   0  359.16   20.80
  -5  11   0  384.16   17.70
  -5  11   0  386.16   34.50
  -5  11   0  381.66   12.70
   6 -11   0  128.09   20.20
  -6 -11   0  130.69    6.60
   6 -11   0  136.49    9.70
  -6 -11   0  143.59    6.70
  -6 -11   0  157.18    8.00
  -6 -11   0  127.79   12.80
   6 -11   0  154.98   10.50
   6 -11   0  145.99   15.90
  -6 -11   0  151.08   12.40
  -6 -11   0  145.29   10.10
   6 -11   0  145.09   10.30
   6 -11   0  139.49   22.00
   6 -11   0  139.79    8.40
  -6 -11   0  153.58    9.70
  -6  11   0  139.89   11.50
  -6  11   0  129.29   14.00
  -6  11   0  134.09    8.60
  -6  11   0  176.58   19.30
  -6  11   0  144.29    7.10
  -6  11   0  137.99    8.40
  -6  11   0  144.89    9.60
  -6  11   0  137.49    6.00
  -6  11   0  129.29   16.10
  -6  11   0  146.99   12.70
   6  11   0  171.78   13.60
   7 -11   0   28.20    5.50
   7 -11   0   27.20    5.90
   7 -11   0   24.10    7.90
   7 -11   0   14.70    8.10
  -7 -11   0   23.20    3.70
   7 -11   0   23.20    4.50
  -7 -11   0   19.40    3.40
   7 -11   0   36.70   11.40
  -7 -11   0   19.60    5.50
  -7 -11   0   22.10    3.40
   7 -11   0   38.10    6.80
  -7 -11   0   22.00    6.60
  -7 -11   0   23.60    4.70
  -7 -11   0   10.50    6.90
  -7  11   0   22.00    6.10
   7  11   0   15.40    6.20
  -7  11   0   20.30    5.70
  -7  11   0   21.40    7.60
  -7  11   0   26.30    7.80
  -7  11   0   25.70    3.90
  -7  11   0   25.70    5.40
  -7  11   0   22.10    4.30
   8 -11   0   39.10    9.50
  -8 -11   0   35.20    9.70
   8 -11   0   27.30    5.80
   8 -11   0   35.60    6.90
   8 -11   0   32.70   10.80
   8 -11   0   37.70   12.00
  -8 -11   0   35.70    4.30
  -8 -11   0   46.50    7.30
  -8 -11   0   36.90    4.50
  -8 -11   0   35.00    7.80
   8 -11   0   45.60    7.70
  -8 -11   0   47.20   11.00
  -8 -11   0   38.10    4.50
  -8  11   0   35.40   10.80
  -8  11   0   33.80    8.50
  -8  11   0   36.70    4.90
  -8  11   0   35.70    6.00
  -8  11   0   64.89   15.60
   8  11   0   44.70    9.20
  -8  11   0   40.30    5.80
  -8  11   0   45.00    9.80
  -9 -11   0    4.50    2.30
  -9 -11   0    3.90    5.20
   9 -11   0    1.70    2.70
   9 -11   0    1.80    2.90
  -9 -11   0    0.00    2.00
  -9 -11   0    4.20    2.10
   9 -11   0   -4.20    6.20
  -9 -11   0    0.30    2.10
   9 -11   0   -1.60    2.40
  -9 -11   0   17.30    5.90
   9 -11   0    5.10    5.80
   9  11   0    8.60    6.70
  -9  11   0   -3.40    3.90
  -9  11   0    5.00    2.60
  -9  11   0    4.10    5.10
  -9  11   0    1.80    2.20
  -9  11   0   -5.30    4.10
  -9  11   0    6.70    7.60
  -9  11   0    3.00    2.30
  10 -11   0   60.49    9.50
 -10 -11   0   60.99    7.40
  10 -11   0   61.79    9.30
 -10 -11   0   62.19    6.30
  10 -11   0   64.29    9.90
 -10 -11   0   61.29    6.50
 -10  11   0   59.19    6.20
 -10  11   0   65.39    7.90
 -10  11   0   62.89    6.90
  11 -11   0   21.60    5.90
  11 -11   0   11.90    4.50
 -11 -11   0   16.20    4.70
 -11 -11   0   22.00    4.70
  11 -11   0   18.80    6.10
 -11 -11   0   13.80    4.20
 -11  11   0   16.00    4.20
 -11  11   0   16.90    4.70
 -11  11   0    8.70    4.00
 -12 -11   0    4.40    3.30
  12 -11   0    6.60    5.10
 -12 -11   0    6.80    3.10
 -12 -11   0   11.20    4.20
  12 -11   0    7.40    4.10
 -12 -11   0   12.10    5.00
  12 -11   0   13.80    5.50
 -12  11   0    7.50    4.20
 -12  11   0    1.80    2.70
 -12  11   0    8.90    3.80
   0 -12   0  787.02   17.70
   0 -12   0  805.22   19.20
   0 -12   0  815.62   27.00
   0 -12   0  791.82   21.80
   0 -12   0  867.31   54.19
   0 -12   0  821.92   25.90
   0 -12   0  798.32   18.30
   0 -12   0  826.62   23.50
   0 -12   0  773.22   43.30
   0 -12   0  804.42   62.89
   0  12   0  821.02   24.90
   1 -12   0   95.79    7.60
   1 -12   0   81.59    3.90
  -1 -12   0   76.49    2.70
  -1 -12   0   82.69    4.60
  -1 -12   0   77.49    3.20
  -1 -12   0   91.19    6.10
   1 -12   0   83.69    3.70
   1 -12   0   65.69   19.60
  -1 -12   0   61.09   23.10
   1 -12   0   74.69    4.10
   1 -12   0   86.09    7.20
  -1 -12   0   81.79    3.90
  -1 -12   0   80.29    7.50
   1 -12   0   88.29    9.10
  -1 -12   0   97.19   16.70
  -1 -12   0   74.49   22.50
   1 -12   0   72.99    4.60
  -1  12   0   91.99    6.80
   1  12   0   88.39    6.80
  -1  12   0   81.79    6.30
  -1  12   0   75.79    8.20
  -2 -12   0  247.58   14.80
  -2 -12   0  220.48    5.50
   2 -12   0  222.08    9.40
   2 -12   0  209.28    8.90
  -2 -12   0  217.08   41.00
  -2 -12   0  215.68    5.50
   2 -12   0  202.88    7.80
   2 -12   0  196.18   28.70
   2 -12   0  203.28    5.10
   2 -12   0  232.68   17.10
   2 -12   0  212.08    7.10
   2 -12   0  198.38   12.20
   2 -12   0  206.78    8.50
   2 -12   0  313.07   38.80
  -2 -12   0  239.18    9.70
  -2 -12   0  293.17   41.80
   2 -12   0  203.48   13.70
  -2 -12   0  230.68   28.30
   2  12   0  208.98   11.10
  -2  12   0  223.48   11.20
  -2  12   0  225.18   16.10
  -3 -12   0  727.93   20.00
  -3 -12   0  685.13   15.20
   3 -12   0  698.83   20.50
  -3 -12   0  711.23   56.19
  -3 -12   0  696.03   18.70
   3 -12   0  682.53   67.59
   3 -12   0  688.23   30.10
  -3 -12   0  573.24   66.39
  -3 -12   0  698.73   30.20
   3 -12   0  686.73   21.40
  -3 -12   0  674.23   70.99
   3 -12   0  702.53   21.10
   3 -12   0  706.83   34.90
  -3 -12   0  736.03   21.90
  -3 -12   0  691.83   16.00
   3 -12   0  714.83   18.00
   3 -12   0  689.33   27.70
  -3  12   0  724.43   40.10
  -3  12   0  750.82   23.50
   3  12   0  704.33   23.80
  -3  12   0  737.43   22.80
  -3  12   0  729.83   30.60
  -3  12   0  705.73   33.90
  -4 -12   0  352.66   61.19
   4 -12   0  448.66   25.80
   4 -12   0  463.45   17.20
  -4 -12   0  485.75   20.30
  -4 -12   0  458.45   26.10
   4 -12   0  476.75   17.50
   4 -12   0  439.16   29.20
   4 -12   0  474.75   14.20
  -4 -12   0  484.65   48.60
  -4 -12   0  460.15   17.00
   4 -12   0  476.35   61.59
  -4 -12   0  454.65   12.70
  -4 -12   0  447.36   11.40
  -4 -12   0  468.95   15.10
  -4 -12   0  449.46   16.20
  -4 -12   0  466.15   11.10
   4 -12   0  478.95   16.90
  -4 -12   0  397.56   58.99
  -4  12   0  472.95   11.30
  -4  12   0  467.75   11.50
  -4  12   0  467.05   11.60
  -4  12   0  453.65   17.80
  -4  12   0  462.75   26.40
  -4  12   0  491.15   17.90
  -4  12   0  480.05   29.70
  -4  12   0  482.35   15.90
  -4  12   0  460.85   15.10
  -4  12   0  443.36   34.80
  -5 -12   0   55.89    9.00
  -5 -12   0   46.60    5.30
   5 -12   0   51.79    5.90
  -5 -12   0   46.50    3.60
  -5 -12   0   55.69    3.40
   5 -12   0   45.80   12.10
   5 -12   0   47.00    5.60
  -5 -12   0   60.19    4.80
  -5 -12   0   48.30    3.10
  -5 -12   0   51.19    6.40
   5 -12   0   47.00    4.30
   5 -12   0   52.49    7.10
  -5 -12   0   45.60    4.40
   5 -12   0   49.50   10.30
  -5  12   0   47.60   11.20
  -5  12   0   49.30    7.70
  -5  12   0   40.20    2.70
  -5  12   0   56.29   13.30
  -5  12   0   41.00    5.40
  -5  12   0   43.70    6.80
  -5  12   0   38.80    5.60
  -5  12   0   46.00    3.70
  -5  12   0   39.50    4.70
  -5  12   0   48.80    3.40
   6 -12   0  203.28   12.50
   6 -12   0  223.68   12.40
   6 -12   0  214.98   23.10
   6 -12   0  223.58   10.70
  -6 -12   0  217.48   15.00
  -6 -12   0  221.88   12.80
  -6 -12   0  215.18    8.30
   6 -12   0  214.38   20.40
  -6 -12   0  242.88   12.60
   6 -12   0  246.78   13.50
  -6 -12   0  227.18   10.10
  -6 -12   0  222.58    8.60
  -6 -12   0  240.88   17.50
  -6 -12   0  220.78   11.10
  -6  12   0  224.08   14.10
  -6  12   0  171.38   19.10
  -6  12   0  232.98   15.60
  -6  12   0  206.28   16.80
  -6  12   0  210.88    8.60
  -6  12   0  211.58   22.70
  -6  12   0  216.28    7.70
  -6  12   0  200.78   11.90
  -6  12   0  205.78    9.40
  -6  12   0  216.58   11.20
  -7 -12   0   18.70    4.40
  -7 -12   0   30.10    7.40
  -7 -12   0   30.80    7.80
   7 -12   0   22.10    5.00
  -7 -12   0   18.60    4.90
  -7 -12   0   25.30    3.10
   7 -12   0   23.20    8.20
   7 -12   0   21.60    5.30
   7 -12   0   19.90    5.00
   7 -12   0   26.30    9.90
  -7 -12   0   18.10    3.30
  -7 -12   0   24.50    6.30
  -7  12   0   18.80    8.70
  -7  12   0   22.40    3.50
  -7  12   0   22.40    4.90
  -7  12   0   18.50    5.70
  -7  12   0    6.70    7.40
  -7  12   0   19.70    6.10
  -7  12   0   20.20    6.90
  -7  12   0   26.10    4.90
  -8 -12   0   99.69   15.60
  -8 -12   0  104.09   12.10
   8 -12   0  115.59   10.40
  -8 -12   0  101.49    6.80
  -8 -12   0  108.59    7.60
  -8 -12   0  107.79    9.10
   8 -12   0   87.49    9.50
  -8 -12   0  122.39   11.20
  -8 -12   0  108.89    7.10
  -8 -12   0  117.59   16.90
   8 -12   0  109.69    9.90
   8 -12   0  108.29   20.90
  -8  12   0   91.49   17.20
  -8  12   0  104.99   19.70
  -8  12   0   84.59   13.00
  -8  12   0  107.29    7.00
  -8  12   0   98.89   14.40
  -8  12   0   97.09    7.90
  -8  12   0  120.79    9.70
   9 -12   0  132.39   11.90
   9 -12   0  136.19   11.90
  -9 -12   0  131.49    8.90
  -9 -12   0  127.99   10.40
  -9 -12   0  145.29    8.80
   9 -12   0  148.69   11.90
  -9 -12   0  141.19   13.50
  -9  12   0  135.09   10.80
  -9  12   0  122.09    9.30
  -9  12   0  138.49    8.60
  10 -12   0   59.69    9.80
  10 -12   0   44.60    8.40
  10 -12   0   48.80    8.00
 -10 -12   0   67.09    8.00
 -10 -12   0   51.89    7.20
 -10 -12   0   55.79    6.20
 -10  12   0   52.99    8.00
 -10  12   0   50.49    7.50
 -10  12   0   48.10    5.60
 -11 -12   0   48.80    7.00
  11 -12   0   39.70    8.60
 -11 -12   0   53.89    6.40
 -11 -12   0   44.50    7.70
  11 -12   0   46.40    9.10
  11 -12   0   46.00    8.80
 -11 -12   0   37.20    7.80
 -11  12   0   42.00    6.20
 -11  12   0   54.49    6.70
 -11  12   0   59.89    9.50
 -12 -12   0  194.58   15.40
 -12 -12   0  184.88   12.20
  12 -12   0  218.08   16.30
  12 -12   0  229.18   17.50
 -12 -12   0  205.08   14.40
  12 -12   0  192.88   16.20
 -12 -12   0  173.98   12.30
 -12  12   0  186.78   14.40
 -12  12   0  194.68   12.20
 -12  12   0  206.48   13.30
   0 -13   0   -0.90   15.90
   0 -13   0    0.80    0.70
   0 -13   0    1.00    0.90
   0 -13   0   -0.10    2.00
   0 -13   0    3.50    1.40
   0 -13   0    1.20    0.60
   0 -13   0   -0.70    1.40
   0 -13   0    0.00    0.80
   0  13   0    1.60    1.90
  -1 -13   0   10.80    2.90
   1 -13   0   12.60    1.80
  -1 -13   0   13.00    1.20
   1 -13   0   13.50    2.50
  -1 -13   0    8.40    1.40
   1 -13   0   15.60    5.00
   1 -13   0   13.90    2.10
  -1 -13   0   19.70   15.40
  -1 -13   0   12.80    1.90
   1 -13   0   19.50   17.70
   1 -13   0   11.20    3.40
  -1 -13   0   14.60    3.30
   1 -13   0   12.00    1.80
  -1 -13   0   11.40    3.50
  -1 -13   0   29.00   18.90
   1 -13   0    6.90    3.10
  -1 -13   0   12.10    2.50
   1  13   0   11.80    3.50
  -1  13   0   13.80    3.00
  -1  13   0    9.90    3.50
  -1  13   0    9.20    2.90
  -2 -13   0   45.00   16.20
  -2 -13   0   65.19   26.70
  -2 -13   0   56.09    7.40
   2 -13   0   61.99    7.50
   2 -13   0   57.99    6.90
   2 -13   0   48.80    4.50
  -2 -13   0   54.79    4.70
  -2 -13   0   17.80   21.40
   2 -13   0   58.19   10.80
  -2 -13   0   52.99    2.30
   2 -13   0   62.69    3.50
  -2 -13   0   60.49    2.40
   2  13   0   59.39    6.20
  -2  13   0   62.89   10.40
  -2  13   0   61.09    6.00
  -2  13   0   52.19    2.60
  -3 -13   0  125.79    7.00
   3 -13   0  122.39   14.30
   3 -13   0  110.69    7.40
  -3 -13   0  115.69    4.20
  -3 -13   0  124.99    3.90
   3 -13   0  116.19    5.40
  -3 -13   0  133.29    7.90
   3 -13   0  105.59   11.50
  -3 -13   0  118.09   11.60
   3 -13   0  114.49    6.90
   3 -13   0  114.09    7.10
   3 -13   0  108.09   10.10
  -3 -13   0  118.89    6.20
  -3  13   0  132.99    8.90
  -3  13   0  107.19    7.80
   3  13   0  115.49    8.80
  -3  13   0  120.49   13.50
  -3  13   0  101.59   10.90
   4 -13   0   92.09   11.80
   4 -13   0  110.49   17.50
   4 -13   0   93.79    5.30
  -4 -13   0   92.59    7.20
  -4 -13   0   93.69    3.80
   4 -13   0   93.19    7.30
  -4 -13   0   95.09    4.50
  -4 -13   0  106.19    6.50
  -4 -13   0   95.29    6.70
   4 -13   0  104.39    7.30
  -4 -13   0   94.89    3.30
   4 -13   0  102.29    7.80
  -4 -13   0  101.39    8.60
  -4 -13   0   97.69   11.60
  -4  13   0   97.29   12.30
  -4  13   0  104.39   16.90
  -4  13   0  101.09    7.60
  -4  13   0   99.09    8.00
  -5 -13   0   16.20    4.20
   5 -13   0   18.40    3.30
  -5 -13   0   16.70    2.50
  -5 -13   0   12.00    4.80
   5 -13   0   23.10    8.10
  -5 -13   0   19.20    1.80
   5 -13   0   15.00    3.90
  -5 -13   0   20.30    2.20
  -5 -13   0   13.40    3.60
  -5 -13   0   16.50    5.00
   5 -13   0    4.40    5.30
  -5 -13   0   12.70    2.70
   5 -13   0   22.20    4.40
   5 -13   0   22.10    5.00
  -5  13   0   26.50    5.30
  -5  13   0   23.70    8.20
  -5  13   0   22.00    4.60
  -5  13   0   22.30    4.70
  -5  13   0   26.20    7.60
  -5  13   0   16.50    2.30
  -5  13   0   16.30    2.10
  -5  13   0   15.90    1.70
   6 -13   0    0.90    2.10
  -6 -13   0    2.30    1.60
  -6 -13   0    3.10    1.70
  -6 -13   0    4.80    3.50
  -6 -13   0    4.50    1.60
   6 -13   0    1.00    2.00
   6 -13   0    3.70    4.50
  -6 -13   0    4.30    4.10
   6 -13   0    3.50    3.00
  -6 -13   0    4.30    2.20
   6 -13   0    3.10    2.30
   6 -13   0    4.40    4.40
  -6 -13   0    2.10    2.00
  -6 -13   0    3.00    1.20
  -6  13   0    3.30    1.60
  -6  13   0    2.40    6.20
  -6  13   0    4.50    2.50
  -6  13   0    3.10    2.50
  -6  13   0    2.50    4.10
  -6  13   0    1.80    2.00
  -6  13   0    5.20    3.30
  -6  13   0   -2.40    4.80
  -7 -13   0   31.40    7.60
   7 -13   0   27.20   10.80
   7 -13   0   38.70    6.90
  -7 -13   0   35.10    3.30
  -7 -13   0   38.90    5.00
  -7 -13   0   37.70    6.10
  -7 -13   0   35.80    8.00
  -7 -13   0   36.00    5.90
   7 -13   0   34.00   10.30
  -7 -13   0   36.20    5.10
   7 -13   0   30.50    5.50
  -7 -13   0   38.20    3.90
   7 -13   0   25.70    5.80
  -7  13   0   32.20    7.10
  -7  13   0   24.40    6.90
  -7  13   0   30.70    6.20
  -7  13   0   32.20    3.60
  -7  13   0   33.40    8.20
  -7  13   0   33.30    5.80
  -7  13   0   17.70    8.10
  -8 -13   0    5.70    3.70
  -8 -13   0    7.90    3.30
  -8 -13   0   16.00    3.20
  -8 -13   0    9.50    2.90
  -8 -13   0    6.10    2.20
  -8 -13   0   -1.10    3.60
   8 -13   0    6.60    3.90
  -8 -13   0    5.40    5.80
  -8 -13   0   24.40    7.30
   8 -13   0   -3.10    5.50
   8 -13   0   10.90    4.10
   8 -13   0    7.50    4.20
  -8  13   0    9.10    5.40
  -8  13   0   17.80    7.90
  -8  13   0   13.10    7.00
  -8  13   0   14.40    4.10
  -8  13   0    3.10    4.20
  -8  13   0    9.40    3.30
  -8  13   0   14.60    3.20
  -9 -13   0    0.30    1.70
  -9 -13   0    2.20    2.70
  -9 -13   0    0.70    1.60
   9 -13   0   -0.30    2.50
   9 -13   0    0.00    2.80
   9 -13   0    0.20    2.40
  -9  13   0    2.20    2.40
  -9  13   0    0.60    2.00
  -9  13   0    1.90    1.90
  10 -13   0   24.60    5.80
  10 -13   0   12.80    4.90
 -10 -13   0   14.50    4.10
 -10 -13   0   15.90    4.20
 -10 -13   0   12.40    4.10
  10 -13   0   18.70    5.60
 -10  13   0   27.60    6.40
 -10  13   0   18.40    4.10
 -10  13   0   15.80    4.70
 -11 -13   0   10.80    3.50
  11 -13   0    6.10    4.20
 -11 -13   0    8.80    4.30
 -11 -13   0    9.70    3.50
 -11 -13   0    7.10    4.70
  11 -13   0    4.80    4.10
  11 -13   0    6.80    4.00
 -11  13   0    9.40    4.30
 -11  13   0    7.60    3.90
 -11  13   0    6.80    2.80
  12 -13   0   20.10    7.10
 -12 -13   0   24.90    6.30
  12 -13   0   26.40    7.40
 -12 -13   0   24.20    6.20
 -12 -13   0   37.00    6.30
 -12 -13   0   31.00    5.80
  12 -13   0   22.80    6.90
 -12  13   0   36.70    6.40
 -12  13   0   31.80    7.20
 -12  13   0   20.90    4.60
   0 -14   0  414.96   14.00
   0 -14   0  414.66   19.60
   0 -14   0  412.66   12.10
   0 -14   0  422.86   16.50
   0 -14   0  415.86   10.90
   0 -14   0  423.36   11.20
   0 -14   0  423.46   18.00
   0  14   0  420.56   17.40
  -1 -14   0   16.40    1.40
   1 -14   0   20.20    4.20
  -1 -14   0   19.10    2.00
   1 -14   0   16.30    2.20
   1 -14   0   20.70    4.70
   1 -14   0   19.40    2.10
   1 -14   0   20.70    3.20
   1 -14   0   19.30    1.90
  -1 -14   0   14.50    3.70
   1 -14   0   16.00    5.00
  -1 -14   0   15.70    4.10
   1 -14   0   18.90    2.00
  -1 -14   0   24.40    3.60
  -1 -14   0   15.30    1.80
  -1  14   0   15.90    4.10
  -1  14   0   14.00    3.60
   1  14   0   21.60    4.50
  -1  14   0   14.20    3.00
  -2 -14   0   14.20    2.60
   2 -14   0   14.20    3.00
   2 -14   0   13.20    2.00
   2 -14   0   12.00    5.70
  -2 -14   0   19.10    3.50
  -2 -14   0   14.50    2.30
  -2 -14   0   16.00    4.90
  -2 -14   0   10.50    1.10
   2 -14   0    9.10    4.00
  -2 -14   0   12.70    1.30
   2 -14   0   14.10    4.40
  -2  14   0   13.70    1.20
  -2  14   0   16.50    4.80
   2  14   0   16.50    4.00
  -3 -14   0  151.78    7.30
   3 -14   0  144.59    7.80
   3 -14   0  155.88    6.20
   3 -14   0  127.69   15.50
  -3 -14   0  138.99    4.80
  -3 -14   0  144.29    7.80
   3 -14   0  151.38   11.60
   3 -14   0  137.09   13.00
   3 -14   0  156.38    8.90
   3 -14   0  153.38    8.40
  -3 -14   0  124.99   11.80
  -3 -14   0  138.59    4.40
  -3 -14   0  144.99    8.30
   3  14   0  157.18   10.60
  -3  14   0  144.49   15.10
  -3  14   0  129.69   11.90
  -3  14   0  143.49    9.80
  -4 -14   0   96.99    4.60
  -4 -14   0  105.19    7.00
   4 -14   0  108.69    8.10
   4 -14   0  104.79    7.70
   4 -14   0  100.89    5.40
   4 -14   0   70.79   14.40
  -4 -14   0  101.69    8.60
  -4 -14   0   94.19    3.90
  -4 -14   0  112.09    6.90
   4 -14   0  112.39    7.50
  -4 -14   0  105.89    7.90
  -4 -14   0  108.29   11.90
   4 -14   0  101.69   12.70
  -4  14   0  106.09    7.60
  -4  14   0   97.59    8.20
  -4  14   0  109.39   12.20
  -4  14   0  108.89   14.10
  -5 -14   0   86.89   14.70
  -5 -14   0  124.39    9.40
   5 -14   0  111.59    8.90
  -5 -14   0   94.09    7.80
   5 -14   0  101.09    8.00
   5 -14   0   90.09   17.00
  -5 -14   0  103.59    3.80
  -5 -14   0   95.99    4.60
   5 -14   0   99.59    5.90
  -5 -14   0   92.59    5.80
   5 -14   0   95.89    8.20
  -5 -14   0  120.69   10.50
  -5 -14   0  103.69    6.60
   5 -14   0   85.19   14.20
  -5  14   0  117.29    9.20
  -5  14   0   93.29    4.00
  -5  14   0   99.09   15.80
  -5  14   0   97.79    3.20
  -5  14   0   94.59   16.70
  -5  14   0  105.29    7.80
  -6 -14   0   18.50    4.30
  -6 -14   0   19.80    7.30
  -6 -14   0   26.10    4.10
  -6 -14   0   21.90    2.20
   6 -14   0   20.40   10.00
  -6 -14   0   30.00    6.00
   6 -14   0   22.40    4.80
   6 -14   0   10.70    6.50
   6 -14   0   30.50    5.80
   6 -14   0   26.70    5.60
  -6 -14   0   21.70    3.00
  -6 -14   0   10.00    4.20
  -6  14   0   19.60    4.80
  -6  14   0   22.20    4.60
  -6  14   0   18.80    4.50
  -6  14   0   22.40    2.10
  -6  14   0   19.80    2.30
  -6  14   0   12.70    9.90
  -6  14   0   20.10    2.60
  -6  14   0   29.30    9.00
  -6  14   0   15.70    4.30
  -7 -14   0   63.09   11.80
   7 -14   0   71.19    8.10
   7 -14   0   65.29    7.80
   7 -14   0   69.59   13.20
   7 -14   0   75.79   16.80
   7 -14   0   68.39    7.40
  -7 -14   0   73.29    7.50
  -7 -14   0   71.79    6.00
  -7 -14   0   78.39    5.30
  -7 -14   0   79.49   11.50
  -7 -14   0   65.69    5.00
  -7 -14   0   64.49    4.20
  -7  14   0   54.19   13.70
  -7  14   0   68.79    4.70
  -7  14   0   62.49    7.60
  -7  14   0   60.89    9.20
  -7  14   0   66.89    5.50
  -7  14   0   70.99   10.80
  -7  14   0   65.69    7.40
  -7  14   0   60.49    6.60
  -8 -14   0   33.00    6.50
   8 -14   0   22.90    5.30
  -8 -14   0   32.60    5.10
  -8 -14   0   27.10    3.30
   8 -14   0   30.70    6.40
   8 -14   0   40.90    7.80
  -8  14   0   29.60    5.40
  -8  14   0   35.80    4.20
  -8  14   0   27.30    6.10
  -9 -14   0  126.89    8.90
   9 -14   0  117.79   11.50
  -9 -14   0  125.59   10.70
  -9 -14   0  123.59    8.20
   9 -14   0  130.99   12.00
   9 -14   0  130.19   11.50
  -9  14   0  121.69    7.70
  -9  14   0  117.59   10.50
  -9  14   0  114.19    9.50
 -10 -14   0   32.60    5.30
  10 -14   0   35.50    7.90
  10 -14   0   31.80    6.80
  10 -14   0   30.30    7.10
 -10 -14   0   23.10    5.40
 -10  14   0   31.10    4.90
 -10  14   0   25.50    5.60
 -10  14   0   29.40    6.20
  11 -14   0   -1.70    3.30
 -11 -14   0    4.60    3.30
 -11 -14   0    0.20    2.70
  11 -14   0    0.70    3.90
 -11 -14   0    2.30    3.10
  11 -14   0   -3.00    3.30
 -11 -14   0    6.10    3.00
 -11  14   0    2.90    3.60
 -11  14   0    4.70    2.80
 -11  14   0    5.60    2.30
   0 -15   0   -2.30    1.30
   0 -15   0    1.90    1.10
   0 -15   0    3.70    2.10
   0 -15   0   -0.30    0.70
   0 -15   0    2.50    2.90
   0 -15   0   -0.30    1.60
   0  15   0   -0.20    1.80
   1 -15   0   21.20    4.70
   1 -15   0   28.90    7.00
   1 -15   0   22.50    2.20
   1 -15   0   27.40    2.40
  -1 -15   0   23.90    3.90
   1 -15   0   28.30    5.10
  -1 -15   0   30.30    5.70
  -1 -15   0   26.80    5.20
  -1 -15   0   26.20    2.40
   1 -15   0   26.80    3.70
  -1 -15   0   23.50    1.80
  -1 -15   0   23.40    2.20
   1 -15   0   27.20    2.50
  -1  15   0   28.90    4.60
   1  15   0   32.90    6.20
  -1  15   0   29.10    5.40
  -1  15   0   24.00    3.50
   2 -15   0  232.78   16.10
   2 -15   0  204.58    7.30
   2 -15   0  229.58   10.30
  -2 -15   0  228.28    8.20
  -2 -15   0  238.78   10.80
  -2 -15   0  222.88   10.30
   2 -15   0  255.37   19.70
  -2 -15   0  217.48    6.10
  -2 -15   0  247.98   15.30
  -2 -15   0  225.68    6.40
   2 -15   0  219.88   13.20
  -2 -15   0  251.87    9.90
  -2  15   0  235.48   12.80
  -2  15   0  192.28   15.20
  -2  15   0  238.48   13.00
   2  15   0  232.48   13.10
  -3 -15   0    4.20    3.00
   3 -15   0    5.30    2.50
   3 -15   0    9.60    5.40
  -3 -15   0    3.90    2.00
  -3 -15   0    5.80    1.00
  -3 -15   0    3.10    1.70
   3 -15   0    6.90    1.50
  -3 -15   0    1.60    1.80
  -3 -15   0    4.50    0.90
   3 -15   0   13.70    5.50
  -3  15   0    1.90    2.30
   3  15   0    4.40    3.00
  -3  15   0   -2.90    3.20
  -4 -15   0   50.99    2.70
  -4 -15   0   50.39    4.80
  -4 -15   0   47.40    3.10
   4 -15   0   55.99    6.10
   4 -15   0   48.10    5.20
   4 -15   0   52.09    3.50
   4 -15   0   51.99   10.10
  -4 -15   0   59.89    6.20
   4 -15   0   79.49   14.80
   4 -15   0   52.69    5.60
  -4 -15   0   46.80    5.00
  -4 -15   0   64.69   11.90
  -4 -15   0   40.50    5.90
  -4  15   0   68.59    7.00
  -4  15   0   47.20    9.50
  -4  15   0   47.90   10.80
  -5 -15   0   99.89   12.70
   5 -15   0   91.19    7.50
  -5 -15   0  107.39    8.50
   5 -15   0   98.49    8.10
  -5 -15   0  105.49    4.80
   5 -15   0  101.39   16.10
   5 -15   0   99.89    5.60
  -5 -15   0   94.69    9.90
  -5 -15   0   97.09    3.30
   5 -15   0  117.99   19.80
   5 -15   0  108.69    8.80
  -5 -15   0   99.99    8.60
  -5 -15   0   98.39    6.70
  -5  15   0  105.19   13.70
  -5  15   0  102.19   17.10
  -5  15   0  103.89    7.60
  -5  15   0  104.69    9.00
   6 -15   0   23.30    8.50
   6 -15   0   11.20    7.70
  -6 -15   0   27.80    2.80
  -6 -15   0   10.90    6.20
  -6 -15   0   26.80    2.00
  -6 -15   0   22.60    4.80
   6 -15   0   29.40    5.80
  -6 -15   0   32.80    8.90
   6 -15   0   16.00    4.60
   6 -15   0   24.90    5.00
  -6 -15   0   24.00    4.00
  -6  15   0   27.60    9.30
  -6  15   0   20.90    1.80
  -6  15   0   19.70    2.50
  -6  15   0   24.80    4.70
  -6  15   0   18.50    2.00
  -6  15   0   16.50    4.70
  -7 -15   0   18.50    3.60
  -7 -15   0   22.90    5.40
  -7 -15   0   17.90    2.30
   7 -15   0   15.30    4.50
   7 -15   0   21.10    5.60
  -7 -15   0   20.80    3.40
   7 -15   0   20.50    5.60
  -7  15   0   15.70    3.10
  -7  15   0   10.70    3.80
  -7  15   0   21.20    2.80
  -8 -15   0    9.80    2.90
  -8 -15   0    9.50    3.90
   8 -15   0   16.40    5.00
  -8 -15   0    7.10    2.60
   8 -15   0    5.80    3.60
  -8 -15   0    8.40    1.80
   8 -15   0    6.30    4.00
  -8  15   0   11.40    3.90
  -8  15   0    7.40    2.20
   9 -15   0   21.40    6.10
  -9 -15   0   14.90    3.80
   9 -15   0   21.70    5.90
  -9 -15   0   16.80    5.00
   9 -15   0   17.70    6.20
  -9 -15   0   23.30    4.10
  -9  15   0   18.90    3.60
  -9  15   0   17.70    4.80
  -9  15   0   20.40    5.20
 -10 -15   0   -3.50    1.90
  10 -15   0   -2.50    2.80
 -10 -15   0   -0.20    1.70
 -10 -15   0   -0.90    2.10
 -10 -15   0    1.60    2.90
  10 -15   0    0.40    3.30
  10 -15   0    1.30    3.00
 -10  15   0    1.30    1.70
 -10  15   0    2.40    2.60
 -10  15   0   -0.10    2.40
  11 -15   0   28.90    7.30
  11 -15   0   19.80    6.20
  11 -15   0   26.10    7.20
 -11 -15   0   21.30    4.70
 -11 -15   0   42.60    8.30
 -11 -15   0   25.60    5.30
 -11 -15   0   28.60    7.40
 -11  15   0   28.90    6.70
 -11  15   0   35.60    6.60
 -11  15   0   25.30    4.40
   0 -16   0  281.17    8.60
   0 -16   0  281.27   15.00
   0 -16   0  279.97   10.20
   0 -16   0  329.17   18.20
   0 -16   0  273.97    9.70
   0 -16   0  269.67   10.80
   0 -16   0  285.87   14.50
   0 -16   0  249.28    8.40
   0  16   0  290.77   15.00
   1 -16   0   28.50    3.90
   1 -16   0   24.00    2.30
   1 -16   0   29.50    2.40
   1 -16   0   30.50    7.90
   1 -16   0   31.10    5.80
  -1 -16   0   30.10    5.80
   1 -16   0   27.70    2.40
  -1 -16   0   26.60    2.40
   1 -16   0   25.50    5.90
  -1 -16   0   37.10    4.30
  -1 -16   0   28.60    5.40
  -1 -16   0   24.20    2.00
  -1 -16   0   26.80    2.40
   1  16   0   26.50    5.60
  -1  16   0   30.50    6.00
   2 -16   0    5.40    3.40
  -2 -16   0    4.60    2.80
  -2 -16   0    2.60    1.70
   2 -16   0    5.70    1.40
   2 -16   0    5.30    4.60
  -2 -16   0    7.10    2.20
   2 -16   0    4.10    2.90
   2 -16   0   10.60    2.80
  -2 -16   0    5.30    1.50
  -2 -16   0    6.10    1.20
  -2 -16   0    7.10    1.00
  -2  16   0    3.80    2.70
  -2  16   0    5.60    3.80
   2  16   0    3.80    2.70
   3 -16   0   41.60    2.60
  -3 -16   0   56.79    9.40
  -3 -16   0   45.50    4.30
   3 -16   0   37.20    9.70
  -3 -16   0   45.90    4.80
   3 -16   0   45.00    6.00
  -3 -16   0   37.30    2.20
  -3 -16   0   38.10    2.30
  -3 -16   0   44.10    5.30
   3 -16   0   36.80    8.10
  -3 -16   0   42.20    4.30
  -3 -16   0   42.20    3.50
  -3  16   0   38.20    2.20
  -3  16   0   48.70    9.70
  -3  16   0   43.90    7.10
   3  16   0   40.50    6.80
  -4 -16   0   38.00    5.10
  -4 -16   0   30.70    2.40
   4 -16   0   32.90    2.60
  -4 -16   0   19.10    6.80
   4 -16   0   39.70    6.00
  -4 -16   0   33.00    5.80
   4 -16   0   33.10    9.40
  -4 -16   0   35.70    4.00
  -4 -16   0   44.00    6.50
  -4 -16   0   30.20    2.20
   4 -16   0   34.10    8.10
  -4  16   0   22.90    8.40
  -4  16   0   18.70    6.90
  -4  16   0   33.40    6.30
  -5 -16   0   39.50   10.00
   5 -16   0   58.19    6.00
  -5 -16   0   53.79    3.40
  -5 -16   0   64.99    5.60
  -5 -16   0   66.49    6.90
   5 -16   0   84.39   16.90
  -5 -16   0   67.89    8.20
   5 -16   0   61.19    6.60
   5 -16   0   58.39   11.20
   5 -16   0   78.39    7.60
  -5 -16   0   54.59    7.60
  -5  16   0   58.79    8.50
  -5  16   0   76.79   13.70
  -6 -16   0   64.59    2.70
  -6 -16   0   68.89    4.50
   6 -16   0   73.29    7.60
   6 -16   0   68.79    7.10
  -6 -16   0   66.99    7.30
  -6 -16   0   57.19    5.50
   6 -16   0   76.19    8.20
  -6  16   0   69.89    7.90
  -7 -16   0   62.39    4.80
  -7 -16   0   62.09    5.90
  -7 -16   0   64.19    3.30
   7 -16   0   62.29    8.80
  -7 -16   0   64.69    7.30
   7 -16   0   64.99    7.50
   7 -16   0   69.19    8.00
  -7  16   0   58.49    2.90
  -7  16   0   55.29    9.00
  -8 -16   0  143.79    8.10
  -8 -16   0  141.89    9.20
   8 -16   0  134.79   12.00
   8 -16   0  144.29   11.70
  -8 -16   0  145.39   11.50
   8 -16   0  122.09   10.70
  -8  16   0  127.29   11.20
  -8  16   0  131.19    6.30
   9 -16   0   70.99    9.80
  -9 -16   0   78.19    7.10
   9 -16   0   63.39    9.80
  -9 -16   0   70.39   10.60
  -9 -16   0   85.59    8.90
  -9 -16   0   71.29    6.30
   9 -16   0   70.29   10.90
  -9  16   0   79.79    5.50
  -9  16   0   84.09   11.60
  10 -16   0    9.30    4.70
 -10 -16   0    4.70    3.60
 -10 -16   0    2.90    2.80
 -10 -16   0    3.90    2.80
 -10 -16   0    2.90    2.50
  10 -16   0   11.10    4.40
  10 -16   0    0.90    4.30
 -10  16   0    7.20    4.10
 -10  16   0    5.80    2.40
 -10  16   0    9.50    4.50
   0 -17   0   -4.20    3.50
   0 -17   0   -3.20    1.20
   0 -17   0    1.40    1.30
   0 -17   0   -0.30    1.20
   0 -17   0   -2.70    2.00
   0 -17   0    3.20    1.60
   0 -17   0    1.10    0.90
   0  17   0   -4.10    1.60
  -1 -17   0   28.80    4.10
   1 -17   0   43.90    9.10
  -1 -17   0   30.90    4.50
  -1 -17   0   27.00    2.10
  -1 -17   0   30.60    6.50
  -1 -17   0   26.60    2.50
   1 -17   0   33.90    5.80
   1 -17   0   26.70    2.30
   1 -17   0   26.70    2.30
  -1 -17   0   24.70    4.50
   1 -17   0   29.00    3.90
  -1 -17   0   18.90    4.90
   1 -17   0   30.30    6.10
   1 -17   0   29.10    2.30
  -1 -17   0   25.50    2.40
  -1  17   0   26.20    5.50
   1  17   0   24.50    5.50
   2 -17   0    3.50    2.90
  -2 -17   0    3.50    1.00
  -2 -17   0   -0.90    2.10
  -2 -17   0    7.50    3.40
   2 -17   0    3.30    1.00
  -2 -17   0    4.60    2.20
   2 -17   0   10.70    5.50
  -2 -17   0    2.50    0.80
   2 -17   0    1.70    1.90
  -2 -17   0    2.40    2.50
  -2 -17   0    6.40    1.80
  -2  17   0   -2.10    2.10
  -2  17   0    3.40    2.80
   2  17   0    2.40    2.90
  -2  17   0    5.50    3.40
  -3 -17   0   34.60    3.40
   3 -17   0   32.70    7.10
  -3 -17   0   38.00    5.10
  -3 -17   0   35.90    2.30
   3 -17   0   62.19   13.00
  -3 -17   0   36.20    4.50
  -3 -17   0   38.00    2.30
  -3 -17   0   40.30    4.80
  -3 -17   0   35.90    5.60
  -3 -17   0   40.40    8.00
   3 -17   0   47.40    5.40
  -3  17   0   45.10    7.40
   3  17   0   47.80    7.90
  -3  17   0   39.00    6.70
  -3  17   0   51.39   10.00
  -4 -17   0   -0.10    1.20
  -4 -17   0   -1.20    1.70
  -4 -17   0    0.70    1.30
  -4 -17   0   -3.90    2.40
  -4 -17   0    0.90    0.80
   4 -17   0   -0.20    2.10
  -4 -17   0    3.10    2.90
   4 -17   0   14.80    5.60
  -4 -17   0    1.20    2.00
  -4  17   0   -1.00    0.90
  -4  17   0    3.60    3.90
  -4  17   0   -1.30    2.00
  -4  17   0   12.20    5.90
  -5 -17   0   22.40    5.10
   5 -17   0   19.70    4.60
  -5 -17   0   22.10    4.10
  -5 -17   0   17.60    2.30
  -5  17   0   18.20    5.20
   6 -17   0   37.60    6.70
  -6 -17   0   32.20    3.30
  -6 -17   0   35.90    5.40
  -6 -17   0   31.90    5.90
  -6  17   0   41.80    7.60
  -7 -17   0   -0.80    1.40
   7 -17   0   -3.40    2.30
  -7 -17   0   -3.30    1.90
   7 -17   0   -4.50    2.10
  -7 -17   0    2.50    1.70
  -7 -17   0   -0.30    0.60
   7 -17   0   -1.60    2.40
  -7  17   0    2.30    2.70
   8 -17   0    1.50    3.00
   8 -17   0    2.10    3.60
  -8 -17   0   -0.80    2.30
   8 -17   0    1.00    2.80
  -8 -17   0    0.50    2.40
  -8 -17   0   -1.00    1.80
  -8 -17   0   -2.30    1.40
  -8  17   0   -0.60    2.30
   9 -17   0   12.00    5.00
  -9 -17   0   -0.90    2.20
  -9 -17   0    9.40    3.10
  -9 -17   0    6.00    3.40
   9 -17   0    5.90    3.60
  -9 -17   0    0.90    3.70
   9 -17   0    4.80    3.90
  -9  17   0    7.00    3.70
  -9  17   0    2.90    1.90
   0 -18   0  485.65   23.50
   0 -18   0  457.45   13.90
   0 -18   0  412.46   14.00
   0 -18   0  449.26   12.30
   0 -18   0  454.55   20.10
   0 -18   0  456.75   13.80
   0 -18   0  414.16   14.70
   0 -18   0  457.25   20.70
   0  18   0  505.05   21.60
   1 -18   0    1.80    1.00
   1 -18   0    3.80    1.70
  -1 -18   0    4.10    1.30
   1 -18   0    1.00    0.90
  -1 -18   0   -2.50    2.90
  -1 -18   0    7.90    3.50
   1 -18   0   10.30    3.40
  -1 -18   0    1.20    1.10
   1 -18   0   -3.60    2.90
  -1 -18   0   -3.00    2.60
   1 -18   0    2.20    0.90
  -1 -18   0    6.10    2.20
  -1 -18   0   -3.30    1.70
   1 -18   0    3.30    1.40
   1 -18   0    2.00    3.80
  -1  18   0    5.80    3.40
   1  18   0    2.30    3.00
   2 -18   0   40.10    8.60
  -2 -18   0   37.00    2.50
  -2 -18   0   30.60    4.70
  -2 -18   0   39.30    7.50
  -2 -18   0   40.20    5.60
   2 -18   0   38.70    5.20
  -2 -18   0   24.40    4.40
  -2 -18   0   35.40    5.20
   2 -18   0   34.90    8.10
  -2 -18   0   34.40    3.10
   2  18   0   41.70    7.60
  -2  18   0   35.30    6.60
  -2  18   0   34.70    4.40
  -2  18   0   35.20    5.30
  -3 -18   0   52.29    6.20
  -3 -18   0   72.39    6.30
   3 -18   0   63.29    6.40
  -3 -18   0   61.09    3.00
  -3 -18   0   71.69    4.60
   3  18   0   58.49    8.60
  -3  18   0   77.69    8.30
  -4 -18   0   27.50    3.30
   4 -18   0   32.70    5.50
  -4 -18   0   35.10    5.70
  -4 -18   0   34.20    5.20
  -4 -18   0   33.50    2.20
  -4  18   0   37.80    7.00
  -5 -18   0   14.50    2.10
  -5 -18   0   17.60    4.80
   5 -18   0   18.60    5.00
  -5 -18   0   17.00    3.70
  -5  18   0   11.30    4.40
  -6 -18   0   57.99    7.00
  -6 -18   0   46.30    3.60
   6 -18   0   65.09    9.20
  -6 -18   0   48.10    5.30
  -6  18   0   50.19    7.80
  -7 -18   0   19.80    3.10
   7 -18   0   12.90    4.90
  -7 -18   0   24.00    5.70
  -7 -18   0   17.10    4.20
  -7 -18   0   18.10    4.90
  -7  18   0   22.60    5.50
  -8 -18   0   62.09    9.40
  -8 -18   0   58.09    5.40
  -8 -18   0   63.09    9.20
  -8 -18   0   59.89    6.50
   8 -18   0   73.89   11.10
  -8  18   0   56.59    9.30
  -9 -18   0   49.50    8.30
   9 -18   0   45.00    8.00
  -9 -18   0   37.20    5.50
  -9 -18   0   36.80    7.40
  -9  18   0   22.00    5.80
   0 -19   0    0.90    1.00
   0 -19   0    2.50    1.20
   0 -19   0    1.40    1.40
   0  19   0    3.00    2.80
  -1 -19   0   68.39    4.00
  -1 -19   0   73.49    4.10
  -1 -19   0   71.59    6.70
   1 -19   0   66.39    5.50
   1 -19   0   67.69    2.90
  -1 -19   0   68.49    5.30
  -1  19   0   73.79    8.30
   1  19   0   66.29    9.00
   2 -19   0  137.19    8.40
  -2 -19   0  158.58    9.80
  -2 -19   0  137.69    5.20
  -2 -19   0  148.89    8.80
  -2 -19   0  137.99    6.30
  -2  19   0  134.39   11.20
   2  19   0  138.99   11.60
  -3 -19   0   13.30    3.60
  -3 -19   0   11.80    1.50
  -3 -19   0   11.50    3.30
  -3 -19   0   12.60    2.50
  -3 -19   0   14.60    3.80
   3 -19   0    9.30    3.50
  -3  19   0   14.30    4.40
   3  19   0   14.40    4.80
  -4 -19   0   72.69    4.00
  -4 -19   0   78.69    6.70
   4 -19   0   58.49    6.90
  -4 -19   0   69.09    5.00
  -4 -19   0   67.99    7.10
  -4 -19   0   87.79    8.00
  -4  19   0   83.79    9.10
  -5 -19   0   16.70    4.70
  -5 -19   0   15.50    3.70
  -5 -19   0   11.60    3.80
  -5 -19   0    8.80    2.40
   5 -19   0    3.70    3.30
  -5  19   0   14.70    5.10
  -6 -19   0    7.20    2.60
  -6 -19   0    8.50    3.90
   6 -19   0    5.60    3.10
  -6 -19   0    5.70    3.30
  -6  19   0    5.10    3.50
  -7 -19   0   38.60    7.40
  -7 -19   0   41.50    7.40
  -7 -19   0   31.70    5.40
   7 -19   0   30.50    6.60
  -7  19   0   30.80    6.50
  -8 -19   0    6.60    3.70
  -8 -19   0    4.80    2.90
   8 -19   0    0.10    3.10
  -8 -19   0    1.30    2.10
  -8  19   0   -0.50    2.40
   0 -20   0  268.57   10.10
   0 -20   0  268.17    9.20
   0 -20   0  272.37    7.80
   0  20   0  293.57   17.00
  -1 -20   0   44.30    4.30
   1 -20   0   52.49    4.90
  -1 -20   0   43.80    3.10
  -1 -20   0   54.29    5.90
  -1 -20   0   49.70    3.40
  -1  20   0   48.30    7.90
   1  20   0   40.90    7.80
  -2 -20   0   22.30    2.50
   2 -20   0   20.10    4.10
  -2 -20   0   22.70    4.50
  -2 -20   0   23.30    4.50
  -2 -20   0   31.50    4.90
   2  20   0   19.60    5.60
  -2  20   0   16.50    5.20
  -3 -20   0    1.70    2.10
  -3 -20   0    1.50    1.30
  -3 -20   0    0.00    1.80
  -3 -20   0    2.00    1.90
   3 -20   0    3.40    2.50
  -3  20   0    1.30    2.60
   3  20   0    0.20    2.70
  -4 -20   0    4.80    3.00
  -4 -20   0    3.70    2.20
  -4 -20   0    8.60    2.20
  -4 -20   0    9.40    3.30
   4 -20   0    7.40    3.80
  -4  20   0    1.70    3.00
  -5 -20   0    4.10    2.80
   5 -20   0    1.20    3.00
  -5 -20   0    2.30    1.50
  -5 -20   0   -1.00    1.60
  -5 -20   0    0.80    2.00
  -5  20   0    1.60    3.10
   6 -20   0   23.70    5.80
  -6 -20   0   10.80    4.20
  -6 -20   0   13.80    4.50
  -6 -20   0   12.60    3.60
  -6 -20   0   16.20    3.30
  -6  20   0   19.20    5.60
  -7 -20   0    3.90    2.40
  -7 -20   0   10.90    3.70
   7 -20   0    8.80    4.40
  -7 -20   0    6.90    4.10
  -7  20   0    0.70    3.60
   0 -21   0    2.90    1.00
   0 -21   0    3.40    1.60
   0  21   0   -0.10    2.80
   1 -21   0   38.20    4.50
  -1 -21   0   44.20    6.70
  -1 -21   0   40.10    4.00
  -1  21   0   37.20    7.40
   1  21   0   50.39    8.10
  -2 -21   0   40.90    6.60
  -2 -21   0   45.30    4.70
   2 -21   0   31.20    4.80
  -2 -21   0   38.00    3.10
  -2 -21   0   30.90    5.50
   2  21   0   36.30    7.10
  -2  21   0   35.90    6.90
  -3 -21   0    7.70    3.00
  -3 -21   0    6.50    2.60
  -3 -21   0    4.50    1.70
  -3 -21   0    6.70    2.60
   3 -21   0    0.70    2.60
  -3  21   0    1.70    2.90
  -4 -21   0   36.60    6.00
  -4 -21   0   35.00    5.40
  -4 -21   0   38.00    6.30
  -4 -21   0   32.30    4.20
   4 -21   0   29.30    5.60
  -4  21   0   40.10    8.10
  -5 -21   0   11.10    3.50
  -5 -21   0    9.50    3.80
   5 -21   0    5.00    4.00
  -5 -21   0   11.10    4.00
  -5 -21   0   12.60    2.80
  -5  21   0   11.90    4.80
   6 -21   0   -2.50    3.00
  -6 -21   0    7.50    3.50
  -6 -21   0    2.90    2.10
  -6 -21   0    2.40    2.10
  -6 -21   0    1.80    2.60
  -6  21   0   -0.70    2.50
   0  22   0  128.09   11.60
  -1 -22   0   10.70    3.20
  -1 -22   0    8.20    2.30
  -1 -22   0   12.20    3.60
  -1  22   0    8.60    4.20
   1  22   0   19.40    6.10
  -2 -22   0    3.10    1.90
   2 -22   0    1.20    2.50
  -2 -22   0   -2.60    1.50
  -2 -22   0   -1.00    1.90
  -2  22   0    0.30    2.80
   2  22   0    1.30    2.60
  -3 -22   0    4.30    2.80
  -3 -22   0   10.60    3.40
  -3 -22   0    3.20    2.70
  -3  22   0    3.70    3.70
  -4 -22   0    4.80    2.60
  -4 -22   0    2.30    1.60
  -4 -22   0    5.60    3.00
   4 -22   0    3.70    3.40
  -4 -22   0    6.50    2.70
  -4  22   0    8.90    4.30
   0 -23   0    0.80    2.50
   0  23   0    3.60    3.40
  -1 -23   0   40.70    6.20
   1  23   0   46.00    9.00
  -1  23   0   41.70    8.10
 -14   0   1    0.00    2.50
  14   0  -1   -0.70    3.20
 -14   0   1   -4.00    2.30
 -14   0   1   -2.50    2.10
 -14   0   1    0.70    2.30
  14   0  -1    2.00    4.20
 -14   0   1    0.90    2.20
  14   0  -1    5.10    3.30
 -13   0   1    3.30    3.10
 -13   0   1    0.90    2.30
 -13   0   1   -0.30    2.30
  13   0  -1    1.40    3.60
  13   0  -1    0.60    2.80
  13   0  -1    0.10    3.00
 -13   0   1    0.70    2.50
 -12   0   1   -2.40    1.60
  12   0  -1   -2.10    2.70
  12   0  -1    0.10    2.90
 -12   0   1   -2.10    2.00
 -12   0   1   -0.20    2.20
 -12   0   1    0.50    2.00
  12   0  -1    6.10    3.50
  11   0  -1    3.20    2.80
 -11   0   1    1.80    1.90
 -11   0   1  -12.00    6.00
  11   0  -1    1.70    7.60
  11   0  -1    1.60    3.10
  11   0  -1   10.40    6.60
 -11   0   1    0.30    2.00
 -11   0   1   -1.50    1.70
 -11   0   1   -0.10    2.00
  11   0  -1    1.40    3.00
 -11   0   1   -1.70    4.20
 -10   0   1    0.50    1.80
 -10   0   1   -3.20    4.80
  10   0  -1    0.20    2.50
  10   0  -1    0.60    6.60
 -10   0   1    3.90    5.80
 -10   0   1    6.10    5.50
  10   0  -1   -1.90    2.30
  10   0  -1    6.00    4.80
 -10   0   1   -2.40    2.70
  10   0  -1    2.80    4.90
 -10   0   1   -1.10    1.40
 -10   0   1    3.30    2.50
  10   0  -1   -1.00    2.20
  -9   0   1    1.20    1.80
   9   0  -1    0.20    2.00
  -9   0   1   -2.50    4.90
   9   0  -1   -1.50    1.90
  -9   0   1   -1.30    1.30
   9   0  -1    1.80    2.50
   9   0  -1    8.10    6.10
  -9   0   1   -3.00    3.80
  -9   0   1   -7.00    3.60
  -9   0   1    5.50    4.90
  -9   0   1    0.60    1.50
  -8   0   1   -0.80    1.50
  -8   0   1  -14.40   20.30
  -8   0   1    0.50    4.90
   8   0  -1   -3.40    2.60
  -8   0   1   -0.80    1.00
   8   0  -1   -2.00    1.60
   8   0  -1   -1.50    1.50
  -8   0   1    9.50   12.80
  -8   0   1    1.80    1.80
  -8   0   1    7.20   17.50
   8   0  -1   -1.80    1.70
   8   0  -1   -4.20    2.00
  -8   0   1    0.70    4.80
  -8   0   1    0.50    3.60
  -8   0   1    8.80    4.50
   8   0  -1   35.20   23.70
  -8   0   1    7.70   22.60
   8   0  -1    0.90    4.50
   7   0  -1    2.70    2.80
  -7   0   1   -0.30    2.60
  -7   0   1    1.60   18.90
   7   0  -1    0.40    1.80
  -7   0   1    4.40    3.70
  -7   0   1   -0.70    0.80
  -7   0   1    2.10   16.20
  -7   0   1   -0.70    1.00
  -7   0   1    0.90    3.50
   7   0  -1   -0.50    2.20
  -7   0   1   19.40   15.50
  -7   0   1    1.40    1.30
   7   0  -1   -0.60    1.40
   7   0  -1   -1.00    1.20
  -7   0   1    0.70    3.20
  -7   0   1   10.30   17.70
   7   0  -1    1.70   18.50
  -6   0   1   -0.20    1.20
   6   0  -1   -0.30    1.20
   6   0  -1    1.50    1.80
  -6   0   1    0.20    1.20
  -6   0   1    0.30    0.90
   6   0  -1    0.80    1.40
   6   0  -1    0.30    1.40
   6   0  -1    4.00    3.00
  -6   0   1   -2.70    2.10
  -6   0   1   -6.20   13.10
  -6   0   1  -26.90   10.80
  -6   0   1   -0.70    1.10
  -6   0   1    4.00    2.90
  -6   0   1    1.90    2.90
  -6   0   1   -0.10    2.40
  -6   0   1   -0.10    0.70
  -6   0   1   12.80   12.50
   6   0  -1  -11.90   12.40
  -6   0   1    8.20   16.60
  -5   0   1   -1.30    1.10
  -5   0   1   -6.50   10.80
   5   0  -1   -1.10    0.60
   5   0  -1    0.10    1.50
   5   0  -1    0.50    1.40
   5   0  -1    0.00    0.50
  -5   0   1    0.40    0.90
  -5   0   1   -0.60    1.00
  -5   0   1   -0.10    1.00
  -5   0   1    2.80    9.30
  -5   0   1   -2.00    0.90
   5   0  -1   -1.20    0.90
  -5   0   1    2.40    2.90
  -5   0   1    2.90    2.50
   5   0  -1   -1.70    1.30
  -5   0   1    1.00    1.20
  -5   0   1  -17.40    7.90
   5   0  -1    2.80    3.60
   5   0  -1    0.10    0.80
   5   0  -1   -7.40   11.00
  -5   0   1    0.10    2.50
   5   0  -1    0.40    1.40
  -5   0   1    0.20    0.80
  -5   0   1   -2.00    1.20
  -5   0   1   -5.50    7.40
  -4   0   1   -0.40    0.80
   4   0  -1   -0.40    0.40
  -4   0   1    3.70    5.10
   4   0  -1   -0.40    1.20
  -4   0   1    0.30    1.70
  -4   0   1   -0.20    0.90
   4   0  -1   -0.90    1.40
   4   0  -1   -0.50    2.00
   4   0  -1    0.50    1.40
  -4   0   1   -0.10    0.80
   4   0  -1   11.80    9.70
  -4   0   1    0.30    0.70
  -4   0   1   -2.20    1.20
   4   0  -1   -0.70    1.10
  -4   0   1    1.90    2.20
  -4   0   1   -0.50    0.50
   4   0  -1   -0.70    1.20
   4   0  -1   -0.30    1.20
  -4   0   1   13.30   10.50
  -4   0   1    0.40    1.20
   4   0  -1   -0.20    6.70
   4   0  -1    0.60    0.70
  -4   0   1   -0.20    1.40
  -4   0   1    7.70    7.10
  -4   0   1    0.50    1.20
   3   0  -1    0.00    1.10
  -3   0   1    0.00    0.60
  -3   0   1    2.00    4.40
   3   0  -1    0.60    1.00
  -3   0   1    2.20    2.30
  -3   0   1    0.70    0.70
  -3   0   1    1.10    1.10
  -3   0   1    0.90    0.90
   3   0  -1   -6.00    7.70
   3   0  -1    1.50    1.50
  -3   0   1    1.50    5.20
   3   0  -1    0.80    2.00
   3   0  -1    0.80    1.90
  -3   0   1    1.70    2.20
   3   0  -1    0.40    0.60
   3   0  -1    0.40    0.50
  -3   0   1    0.10    1.00
  -3   0   1   -0.50    0.80
  -3   0   1   -5.80    4.30
  -3   0   1   -0.70    1.00
  -3   0   1    1.30    1.10
   3   0  -1    1.30    1.30
  -3   0   1    0.80    1.50
   3   0  -1   -2.80    5.30
   3   0  -1    0.20    0.90
  -2   0   1   -0.70    1.30
  -2   0   1   -0.20    0.60
  -2   0   1    0.40    1.00
  -2   0   1    0.20    0.80
  -2   0   1    0.10    0.80
  -2   0   1    0.20    0.90
   2   0  -1   -0.80    1.00
   2   0  -1    0.40    0.80
  -2   0   1   -0.10    0.50
   2   0  -1   -0.80    0.90
   2   0  -1   -0.10    0.40
  -2   0   1   -1.60    2.40
   2   0  -1    0.80    1.60
   2   0  -1    0.40    1.00
   2   0  -1   -0.80    1.10
  -2   0   1    0.10    0.50
  -2   0   1    0.70    0.90
  -2   0   1   -2.40    2.70
  -2   0   1    1.10    1.70
   2   0  -1   -0.40    0.50
  -2   0   1   -4.60    3.10
  -2   0   1   -0.40    1.20
   2   0  -1   -0.10    4.20
   2   0  -1   -0.70    0.50
   2   0  -1    3.00    5.90
   2   0  -1    0.20    0.90
  -1   0   1    2.70    1.50
  -1   0   1    3.30    2.50
   1   0  -1    0.50    0.40
   1   0  -1   -0.20    2.30
   1   0  -1    0.60    0.90
  -1   0   1    0.30    0.40
   1   0  -1    0.50    0.30
  -1   0   1    0.30    0.70
  -1   0   1   -0.10    0.30
  -1   0   1    0.80    0.70
   1   0  -1    0.00    0.10
  -1   0   1    0.00    0.30
   1   0  -1   -0.40    0.60
  -1   0   1    0.00    0.30
  -1   0   1   -0.20    0.30
   1   0  -1    0.10    0.30
   1   0  -1   -0.40    1.50
  -1   0   1    0.60    0.60
   1   0  -1    0.20    0.40
   1   0  -1    3.60    2.30
   1   0  -1    0.50    0.50
  -1   0   1   -0.10    0.40
   1   0  -1    0.10    0.70
  -1   0   1    1.30    1.30
  -1   0   1    0.10    0.30
   1   0   1    0.80    0.50
   1   0   1   -0.10    0.10
  -1   0  -1    0.20    0.50
  -1   0  -1    0.10    0.60
   1   0   1    0.00    0.20
  -1   0  -1    0.40    0.70
   1   0   1   -0.70    0.50
  -1   0  -1    0.00    0.20
  -1   0  -1    2.30    2.00
  -1   0  -1   -0.10    0.50
  -1   0  -1    0.20    0.40
  -1   0  -1    0.70    1.30
  -1   0  -1    0.00    0.30
  -1   0  -1   -0.10    0.30
  -1   0  -1    0.60    1.40
   1   0   1    0.10    0.40
   1   0   1   -0.80    0.50
  -1   0  -1    0.70    0.40
  -1   0  -1    1.40    1.50
   1   0   1    0.00    0.10
  -1   0  -1    0.20    0.40
  -1   0  -1    0.80    1.40
   1   0   1    2.90    2.60
   1   0   1    0.00    0.40
   1   0   1    0.10    0.30
   1   0   1   -0.40    1.10
   1   0   1   -0.10    0.30
  -2   0  -1    0.20    0.80
  -2   0  -1   -0.30    0.50
   2   0   1    1.40    3.30
  -2   0  -1    0.20    0.60
  -2   0  -1    0.20    0.80
  -2   0  -1    0.60    2.70
   2   0   1   -0.10    0.80
   2   0   1   -1.20    0.70
  -2   0  -1    2.10    3.10
   2   0   1   -0.30    0.80
  -2   0  -1    0.00    0.40
   2   0   1   -1.30    1.40
   2   0   1   -0.40    0.50
  -2   0  -1    0.50    1.50
   2   0   1    0.60    0.50
  -2   0  -1   -1.70    1.20
   2   0   1    0.00    0.50
  -2   0  -1    1.80    1.50
  -2   0  -1   -0.10    0.80
   2   0   1    1.10    1.60
  -2   0  -1    2.10    2.50
   2   0   1    0.20    0.90
   3   0   1   -0.50    0.40
   3   0   1   -1.30    1.30
  -3   0  -1   -0.80    1.40
  -3   0  -1    0.40    0.60
  -3   0  -1    0.60    1.10
  -3   0  -1    0.90    6.30
   3   0   1    6.40    7.30
  -3   0  -1   -0.60    1.40
   3   0   1   -1.60    0.90
  -3   0  -1    0.10    0.90
  -3   0  -1   -1.90    4.20
  -3   0  -1   -0.20    0.80
  -3   0  -1   -0.80    0.40
  -3   0  -1    0.20    1.40
  -3   0  -1   -0.20    0.90
   3   0   1   -0.70    0.90
   3   0   1    0.00    0.90
   3   0   1   -0.20    0.70
   3   0   1   -0.20    0.40
   3   0   1    1.80    2.10
  -3   0  -1    9.50    4.70
  -3   0  -1    5.20    6.10
  -3   0  -1    1.10    0.90
   3   0   1   -1.70    0.70
   4   0   1    0.30    1.40
  -4   0  -1   -1.40    1.30
  -4   0  -1   11.70    7.00
   4   0   1    0.40    0.60
  -4   0  -1    0.00    0.70
  -4   0  -1    0.60    1.00
   4   0   1    0.60    0.80
  -4   0  -1   18.30    9.60
  -4   0  -1    0.60    1.00
  -4   0  -1   -0.30    1.00
   4   0   1   -0.50    0.60
  -4   0  -1    6.40    5.90
   4   0   1   -0.70    1.70
  -4   0  -1   -0.60    2.10
   4   0   1   12.30    7.80
   4   0   1   -0.80    1.10
   4   0   1    0.60    1.30
  -4   0  -1    0.20    1.10
  -4   0  -1    1.70    1.90
   4   0   1    0.00    1.80
  -4   0  -1   -4.00    6.30
   4   0   1    0.50    1.30
  -4   0  -1    0.40    0.70
  -4   0  -1    0.40    1.20
   5   0   1   -0.10    1.20
  -5   0  -1    0.20    2.10
   5   0   1    1.20    2.00
  -5   0  -1    0.80    1.20
   5   0   1   -0.20    0.80
   5   0   1   -3.20    1.40
  -5   0  -1   -7.60    6.00
   5   0   1    0.40    0.90
  -5   0  -1    0.50    1.00
  -5   0  -1   -0.20    0.70
   5   0   1   -1.70    1.00
  -5   0  -1    2.60    8.70
  -5   0  -1    2.10    1.20
  -5   0  -1    3.50    1.60
   5   0   1    1.10    1.40
  -5   0  -1    1.20    1.40
  -5   0  -1    0.10    0.80
  -5   0  -1   21.70   10.30
   5   0   1    0.20    0.60
   5   0   1    4.40    3.20
   5   0   1    4.80   12.50
  -5   0  -1   -2.10    1.40
  -5   0  -1    3.60    9.10
  -5   0  -1    3.20    2.60
  -6   0  -1   -1.20    1.10
  -6   0  -1    1.60    2.00
  -6   0  -1   -0.20    2.40
   6   0   1    0.50    0.90
   6   0   1    6.00    4.10
  -6   0  -1   -0.50    0.80
  -6   0  -1    0.00    1.00
   6   0   1   -1.20    1.20
  -6   0  -1    0.20    0.90
   6   0   1   -2.70    1.70
  -6   0  -1    2.30   10.50
  -6   0  -1    3.90    3.80
  -6   0  -1   11.70   14.20
   6   0   1    0.30    1.40
   6   0   1    2.10    2.70
  -6   0  -1   -4.60   13.90
   6   0   1    0.20    1.30
  -6   0  -1   -0.10    1.30
  -6   0  -1   13.40   11.90
  -7   0  -1    2.60    1.70
  -7   0  -1   18.20   16.70
   7   0   1    1.30    1.80
   7   0   1   -5.40   14.40
  -7   0  -1    0.80    1.10
  -7   0  -1    4.00   15.10
  -7   0  -1    0.60    1.10
  -7   0  -1    1.00    2.40
   7   0   1    1.70    2.20
  -7   0  -1    1.60    3.50
  -7   0  -1   -4.30    2.40
  -7   0  -1    0.70   12.70
   7   0   1    4.00    3.10
   7   0   1   -0.20    2.40
   7   0   1   -0.10    1.50
  -7   0  -1   22.80   20.90
   7   0   1    0.80    2.20
  -8   0  -1   -4.30   11.40
   8   0   1    4.90    4.80
   8   0   1  -15.70   14.90
  -8   0  -1    0.40    1.40
  -8   0  -1   35.80   23.90
   8   0   1   -6.50    2.50
  -8   0  -1    0.90    3.70
  -8   0  -1   20.40   19.80
  -8   0  -1   -0.50    2.90
  -8   0  -1    1.10    3.40
  -8   0  -1    0.30    1.30
   8   0   1    2.00    2.10
   8   0   1   -1.00    1.70
  -8   0  -1   -0.40    1.40
  -8   0  -1    3.20    4.80
  -8   0  -1  -35.30   14.60
   8   0   1   -0.80    2.00
   8   0   1    4.30    3.50
  -8   0  -1    0.10    1.40
   9   0   1    2.50    2.40
   9   0   1    7.40    3.80
  -9   0  -1    0.80    1.80
  -9   0  -1    2.60    5.50
   9   0   1    1.30    2.60
  -9   0  -1   -1.70    0.90
  -9   0  -1    2.00    2.30
  -9   0  -1   -1.50    1.10
   9   0   1    0.10    2.10
  -9   0  -1   18.60    7.40
  -9   0  -1   10.60    6.80
  -9   0  -1   -0.90    3.00
   9   0   1   -1.00    4.30
   9   0   1  -11.80    4.40
  10   0   1   -0.80    1.90
 -10   0  -1    3.20    2.00
  10   0   1    7.00    3.50
 -10   0  -1    2.10    4.20
  10   0   1    3.00    2.70
 -10   0  -1   11.20    6.90
 -10   0  -1   -0.60    1.50
  10   0   1    5.40    4.50
 -10   0  -1    4.90    5.30
  10   0   1   -3.00    3.30
  11   0   1    0.80    2.30
  11   0   1   -0.30    5.40
 -11   0  -1    1.90    2.10
 -11   0  -1   -2.30    1.50
  11   0   1   12.10    7.10
 -11   0  -1    4.20    5.60
  11   0   1   -0.10    2.90
 -11   0  -1   -1.70    1.80
 -11   0  -1   13.40    9.00
 -11   0  -1    1.70    2.00
 -12   0  -1    1.30    2.20
  12   0   1    1.90    3.20
 -12   0  -1   -0.20    2.60
  12   0   1   -1.30    2.60
  12   0   1    2.40    2.90
 -12   0  -1    4.00    2.70
 -12   0  -1    1.60    2.00
 -13   0  -1    1.10    2.80
 -13   0  -1    1.80    2.50
 -13   0  -1    1.50    2.40
  13   0   1   -1.30    3.20
 -13   0  -1    1.40    2.30
 -13   0  -1    0.60    2.00
  13   0   1   -5.40    2.70
  13   0   1   -1.30    3.50
 -14   0  -1    3.70    3.20
  14   0   1    4.90    4.10
 -14   0  -1    1.70    3.00
 -14   0  -1   -0.30    3.30
  14   0   1    7.90    4.60
 -14   0  -1    2.30    3.00
  14   0   1    3.80    3.30
  14  -1  -1   32.90    8.30
  14  -1  -1   23.60    6.60
 -14  -1   1   44.10    7.80
 -14  -1   1   35.50    6.70
  14  -1  -1   32.80    7.20
 -14  -1   1   29.10    6.30
 -14  -1   1   40.50    8.20
  14   1  -1   41.60    7.90
 -14   1   1   41.30    7.00
 -14   1   1   30.40    7.00
 -14   1   1   30.30    6.10
  14   1  -1   26.40    6.40
 -14   1   1   31.80    7.00
  14   1  -1   35.10    8.00
 -14   1   1   30.10    6.80
 -13  -1   1   46.40    8.70
 -13  -1   1   43.10    7.10
 -13  -1   1   41.70    7.40
 -13  -1   1   45.00    7.50
  13  -1  -1   49.80    8.70
  13  -1  -1   28.80    6.40
  13  -1  -1   33.60    7.50
 -13   1   1   50.39    7.60
  13   1  -1   55.39    9.90
 -13   1   1   36.20    6.30
 -13   1   1   37.70    6.70
  13   1  -1   44.80    8.50
  13   1  -1   34.20    6.90
 -13   1   1   35.90    7.10
 -13   1   1   39.70    7.60
  12  -1  -1    1.50    3.00
 -12  -1   1    0.80    2.30
  12  -1  -1    5.20    4.00
  12  -1  -1    3.90    3.40
 -12  -1   1   -0.60    2.10
 -12  -1   1    1.70    2.20
 -12  -1   1   -1.50    2.30
 -12   1   1    2.20    2.60
 -12   1   1   -0.50    2.10
 -12   1   1   -0.20    1.80
  12   1  -1    5.40    4.00
 -12   1   1    0.80    2.20
  12   1  -1    3.60    3.20
  12   1  -1    3.00    3.10
 -11  -1   1    3.20    2.50
  11  -1  -1   -1.00    5.30
 -11  -1   1    4.30    5.00
 -11  -1   1  -13.80    6.80
  11  -1  -1    4.10    3.60
 -11  -1   1   -0.50    2.30
 -11  -1   1    2.10    2.50
  11  -1  -1    9.00    8.90
  11  -1  -1    1.10    2.60
  11  -1  -1    1.40    3.20
  11   1  -1    9.60    4.00
  11   1  -1    1.30    2.70
  11   1  -1    2.60    7.00
 -11   1   1    2.50    2.30
 -11   1   1    2.30    2.60
  11   1  -1   -3.10    3.60
  11   1  -1    6.90    6.50
 -11   1   1   -7.40    6.70
 -11   1   1   -0.40    2.10
 -11   1   1   -0.20    1.70
  11   1  -1    5.50    3.40
 -11   1   1    0.20    4.50
 -10  -1   1  398.56   33.30
 -10  -1   1  394.06   17.10
 -10  -1   1  391.66   17.40
 -10  -1   1  365.06   37.00
  10  -1  -1  399.36   19.10
 -10  -1   1  371.66   33.00
 -10  -1   1  391.36   30.60
  10  -1  -1  400.46   18.80
  10  -1  -1  399.46   33.50
  10  -1  -1  410.26   37.10
  10  -1  -1  397.56   19.80
  10  -1  -1  330.07   25.50
 -10  -1   1  358.36   15.90
 -10   1   1  343.07   34.80
  10   1  -1  366.26   18.70
 -10   1   1  421.76   31.20
  10   1  -1  418.76   18.50
  10   1  -1  361.46   30.60
 -10   1   1  369.36   34.10
 -10   1   1  378.06   16.80
  10   1  -1  404.56   18.80
 -10   1   1  381.96   15.90
  10   1  -1  319.07   24.10
 -10   1   1  400.36   17.90
  10   1  -1  361.66   34.00
 -10   1   1  341.77   32.00
 -10   1   1  374.66   16.10
   9  -1  -1  137.19   15.50
  -9  -1   1  143.79   17.20
  -9  -1   1  164.78   20.20
   9  -1  -1  160.28   26.20
   9  -1  -1  113.09   19.00
   9  -1  -1  152.68   11.10
  -9  -1   1  124.19   21.80
  -9  -1   1  171.28   20.40
  -9  -1   1  153.08    9.80
  -9  -1   1  154.18    9.70
   9  -1  -1  172.18   12.00
   9  -1  -1  162.08   11.10
  -9  -1   1  139.69    9.00
   9   1  -1  160.08   15.70
   9   1  -1  204.78   23.80
  -9   1   1  134.49   16.70
  -9   1   1  165.38   26.00
  -9   1   1  173.18    9.40
   9   1  -1  142.79   10.80
  -9   1   1  164.18    9.90
   9   1  -1  169.88   10.90
  -9   1   1  174.68   26.90
  -9   1   1  148.49   24.10
  -9   1   1  156.88   10.10
   9   1  -1  140.39   10.40
   9   1  -1  169.88   19.80
   8  -1  -1   14.40    6.90
   8  -1  -1   22.00    7.40
  -8  -1   1   23.10    3.70
   8  -1  -1   27.20    5.20
  -8  -1   1   30.70    9.00
  -8  -1   1   35.80   10.40
  -8  -1   1   13.20   25.70
  -8  -1   1   70.49   25.90
  -8  -1   1   34.50    4.30
  -8  -1   1   30.00    4.70
  -8  -1   1   45.70   11.90
   8  -1  -1   15.40    7.00
   8  -1  -1   25.20    4.80
  -8  -1   1   15.20   17.60
  -8  -1   1   21.10    7.90
   8  -1  -1   28.80    5.60
  -8  -1   1   50.29   25.10
   8  -1  -1   45.30   27.80
   8   1  -1   30.20    9.60
  -8   1   1   19.50    7.50
   8   1  -1   24.80    4.70
  -8   1   1   45.80   12.60
  -8   1   1   33.90   20.10
  -8   1   1   21.80    8.90
  -8   1   1   61.29   22.70
   8   1  -1   38.30    5.80
  -8   1   1   24.90    8.30
  -8   1   1   35.40    5.40
   8   1  -1   36.80    8.50
   8   1  -1   23.00    4.60
  -8   1   1   -1.30   25.10
  -8   1   1   32.50    4.00
  -8   1   1   29.90    4.80
   8   1  -1   45.40   12.60
  -8   1   1   51.79   22.90
  -7  -1   1   92.89    6.40
   7  -1  -1   90.49    7.60
  -7  -1   1   86.89    6.10
  -7  -1   1   78.79   12.70
  -7  -1   1   48.40   12.50
   7  -1  -1   86.49    7.20
  -7  -1   1   88.19   28.70
  -7  -1   1   97.59   33.30
   7  -1  -1   86.99   33.40
  -7  -1   1   70.29   13.60
  -7  -1   1   85.59    6.10
  -7  -1   1   61.19   21.10
  -7  -1   1   80.49   13.90
   7  -1  -1   96.09    7.50
   7  -1  -1   81.89   14.50
   7  -1  -1   72.99   12.00
   7  -1  -1   90.89   17.00
  -7   1   1   78.09   14.10
   7   1  -1   71.49    6.50
   7   1  -1   89.29    6.90
   7   1  -1   77.69   14.50
  -7   1   1   53.79   22.40
  -7   1   1   84.89    6.40
  -7   1   1   67.99   24.80
   7   1  -1   75.79    9.40
  -7   1   1   87.69    6.30
  -7   1   1   69.89   12.60
   7   1  -1   78.79    6.90
  -7   1   1  112.89   32.20
   7   1  -1   73.39   13.60
  -7   1   1   84.39   17.40
  -7   1   1   72.59   13.60
   7   1  -1   59.39   29.50
  -7   1   1   61.99   26.80
  -7   1   1   86.29    5.80
  -6  -1   1    4.40    3.10
   6  -1  -1    4.40    4.30
  -6  -1   1   14.20   13.00
  -6  -1   1   -2.30    2.60
  -6  -1   1    4.40    4.30
   6  -1  -1    4.60    2.80
  -6  -1   1   11.70   13.30
  -6  -1   1   12.50   12.30
   6  -1  -1    4.20    2.40
   6  -1  -1   -1.50    2.50
  -6  -1   1    5.50    1.80
   6  -1  -1   -7.10   13.70
  -6  -1   1   -2.80   14.60
  -6  -1   1    6.80    4.10
   6  -1  -1    2.90    2.00
   6  -1  -1    0.10    1.40
   6  -1  -1    4.00    2.00
  -6  -1   1    2.30    1.50
  -6  -1   1    1.90    1.10
  -6  -1   1    2.90    1.50
  -6  -1   1    2.70    1.40
   6   1  -1    1.20    2.90
  -6   1   1    3.50    3.10
   6   1  -1    4.10    1.90
  -6   1   1    4.90    1.90
  -6   1   1    7.60    4.60
  -6   1   1    6.50    3.10
  -6   1   1   -7.30   13.60
  -6   1   1   13.40   12.70
  -6   1   1    6.80    2.30
   6   1  -1    6.40    2.40
  -6   1   1    7.60   13.40
   6   1  -1    5.30   16.80
   6   1  -1   -1.40    1.80
  -6   1   1   -7.50   11.50
   6   1  -1    2.80    3.50
  -6   1   1    2.00    1.20
   6   1  -1   -0.30    1.50
   6   1  -1    2.60    1.10
  -6   1   1    2.60    1.30
  -6   1   1   -1.50    1.80
  -6   1   1    2.50    2.50
  -5  -1   1  288.97   11.70
   5  -1  -1  308.97   21.50
   5  -1  -1  295.47   10.40
  -5  -1   1  318.37   10.80
   5  -1  -1  301.17   22.30
  -5  -1   1  329.27   39.20
  -5  -1   1  361.66   43.70
   5  -1  -1  310.67   10.50
   5  -1  -1  300.17   12.20
  -5  -1   1  322.97   10.90
  -5  -1   1  348.47   37.30
  -5  -1   1  307.07   12.70
   5  -1  -1  302.07   10.30
   5  -1  -1  267.37   40.00
   5  -1  -1  331.17   57.19
   5  -1  -1  297.67   12.10
  -5  -1   1  315.67   39.90
   5  -1  -1  304.87   13.20
   5  -1  -1  286.87   17.60
   5  -1  -1  302.97   12.50
  -5  -1   1  307.47   18.30
  -5  -1   1  318.37   21.50
  -5  -1   1  309.07   11.60
  -5  -1   1  323.57   21.40
  -5  -1   1  308.87   11.70
  -5   1   1  313.87   10.40
  -5   1   1  325.27   11.40
   5   1  -1  323.97   12.10
   5   1  -1  311.77   11.80
  -5   1   1  323.47   22.20
   5   1  -1  302.67   10.00
  -5   1   1  291.97   12.00
  -5   1   1  314.07   12.00
   5   1  -1  325.57   10.10
  -5   1   1  312.17   23.40
   5   1  -1  323.77   12.50
  -5   1   1  291.87   12.00
  -5   1   1  261.67   32.70
  -5   1   1  315.47   11.90
  -5   1   1  370.56   40.00
   5   1  -1  302.17   10.80
   5   1  -1  365.46   23.60
  -5   1   1  315.97   19.10
   5   1  -1  375.46   45.00
  -5   1   1  317.37   11.00
   5   1  -1  318.87   17.20
   5   1  -1  341.27   21.40
  -5   1   1  351.26   39.10
  -4  -1   1  290.87    9.30
  -4  -1   1  295.27   18.50
   4  -1  -1  286.87    9.20
   4  -1  -1  268.97   18.80
   4  -1  -1  320.27   11.50
  -4  -1   1  274.47   10.00
   4  -1  -1  266.17    9.00
  -4  -1   1  329.17   34.30
   4  -1  -1  306.57   11.00
   4  -1  -1  279.17    9.20
  -4  -1   1  275.67   15.50
   4  -1  -1  298.97   19.10
  -4  -1   1  283.67   10.50
  -4  -1   1  295.07   11.30
  -4  -1   1  251.17   34.10
   4  -1  -1  264.77   34.80
  -4  -1   1  287.67   18.00
   4  -1  -1  297.07   42.30
  -4  -1   1  287.87   10.20
  -4  -1   1  295.47   31.10
  -4  -1   1  280.27    9.30
   4  -1  -1  273.07   15.50
  -4  -1   1  343.97   37.30
   4  -1  -1  292.37   11.50
  -4   1   1  281.07   19.90
  -4   1   1  281.17   10.40
  -4   1   1  289.17   10.50
   4   1  -1  291.97   17.70
  -4   1   1  308.97   32.40
  -4   1   1  295.37    9.20
   4   1  -1  284.47    8.70
  -4   1   1  283.77    9.60
  -4   1   1  308.67   30.30
  -4   1   1  269.17   15.80
  -4   1   1  298.87   10.90
   4   1  -1  269.77    8.70
   4   1  -1  293.47   12.00
   4   1  -1  291.37   10.40
   4   1  -1  283.47   10.60
   4   1  -1  285.57    9.60
  -4   1   1  288.57   31.60
  -4   1   1  275.67   10.60
   4   1  -1  278.57   14.50
  -4   1   1  257.87   17.60
   4   1  -1  295.77   19.00
   4   1  -1  271.87   10.10
   4   1  -1  251.87   32.40
   3  -1  -1   18.30    2.90
   3  -1  -1    8.00    8.90
  -3  -1   1   21.70    8.90
  -3  -1   1   21.00    2.40
  -3  -1   1   23.20    2.50
   3  -1  -1   21.80    2.00
  -3  -1   1   31.60    9.70
  -3  -1   1   21.50    2.00
  -3  -1   1   24.80    2.90
   3  -1  -1   26.40    4.80
  -3  -1   1   21.70    7.80
   3  -1  -1   24.00   13.60
  -3  -1   1   18.40    4.00
   3  -1  -1   14.90    4.20
   3  -1  -1   23.70    2.90
   3  -1  -1   19.60    2.80
  -3  -1   1   21.60    2.10
  -3  -1   1   23.90    5.10
  -3  -1   1   19.10    4.50
   3  -1  -1   16.20    2.40
   3  -1  -1   18.00    1.90
   3  -1  -1   19.40    5.60
  -3  -1   1   24.90    2.70
  -3  -1   1   22.80    2.20
  -3  -1   1   22.40    8.20
   3  -1  -1   18.70    1.80
   3   1  -1   22.10   10.90
  -3   1   1   12.30    7.40
  -3   1   1   22.20    4.50
   3   1  -1   22.80    2.10
   3   1  -1   19.20    1.70
  -3   1   1   17.70    2.60
   3   1  -1   18.60    3.70
  -3   1   1   19.80    2.10
  -3   1   1    6.00    6.00
  -3   1   1   19.60    2.70
   3   1  -1   25.30    2.60
  -3   1   1   22.40    2.50
   3   1  -1   19.90    1.80
  -3   1   1   19.10    1.80
   3   1  -1   16.90    4.80
  -3   1   1   11.50    3.90
   3   1  -1   24.80    2.80
  -3   1   1   18.00    2.00
   3   1  -1   11.90    4.00
   3   1  -1   21.20    2.50
  -3   1   1   19.70    8.40
  -3   1   1   21.70    5.40
  -3   1   1   21.70    2.40
  -3   1   1   17.90    4.80
   2  -1  -1 3556.04   70.59
   2  -1  -1 3591.54   70.69
   2  -1  -1 3588.64   76.89
  -2  -1   1 3501.95   78.69
  -2  -1   1 3553.34   79.09
  -2  -1   1 3504.75   69.99
   2  -1  -1 3581.74   82.79
   2  -1  -1 3564.44   81.59
  -2  -1   1 3611.04   75.49
   2  -1  -1 3443.56   69.49
  -2  -1   1 3544.75  106.69
  -2  -1   1 3476.55   69.99
   2  -1  -1 3509.65   69.09
   2  -1  -1 3511.75   69.59
  -2  -1   1 3432.26   70.09
   2  -1  -1 3540.25  112.99
   2  -1  -1 3476.65   70.89
  -2  -1   1 3517.45   69.79
   2  -1  -1 3482.55   80.19
  -2  -1   1 3592.04   96.99
  -2  -1   1 3476.35  110.39
   2  -1  -1 3597.24  116.19
  -2  -1   1 3394.26   71.09
   2   1  -1 3560.94   69.79
   2   1  -1 3573.64   78.59
  -2   1   1 3479.45   70.39
  -2   1   1 3531.35   76.99
   2   1  -1 3497.35  106.79
  -2   1   1 3545.55   70.79
  -2   1   1 3635.84   95.99
  -2   1   1 3598.24   81.49
   2   1  -1 3488.25   74.19
  -2   1   1 3481.95   79.59
   2   1  -1 3547.25   70.19
  -2   1   1 3477.15   80.69
  -2   1   1 3609.74   99.89
   2   1  -1 3494.35   79.49
  -2   1   1 3564.34   70.49
   2   1  -1 3601.24   70.39
  -2   1   1 3377.66   70.39
   2   1  -1 3566.84  123.79
  -2   1   1 3480.35  101.79
   2   1  -1 3543.95   70.09
   1  -1  -1  404.46    9.10
   1  -1  -1  413.96   12.30
   1  -1  -1  389.56   21.00
   1  -1  -1  400.06   22.90
  -1  -1   1  376.36    9.00
   1  -1  -1  413.76    9.60
  -1  -1   1  396.56   17.10
   1  -1  -1  402.06    9.00
   1  -1  -1  392.06   13.40
  -1  -1   1  399.16   23.70
  -1  -1   1  419.56   12.60
  -1  -1   1  411.36   12.40
  -1  -1   1  356.16   21.80
  -1  -1   1  410.56    8.90
   1  -1  -1  405.26   23.30
   1  -1  -1  408.86   16.30
  -1  -1   1  404.46    9.70
  -1  -1   1  413.96   10.90
   1  -1  -1  400.56    9.30
  -1  -1   1  403.46    8.60
   1  -1  -1  392.56   13.00
   1  -1  -1  396.16    8.50
  -1  -1   1  420.56    9.20
  -1   1   1  402.86    9.00
   1   1  -1  372.96    9.60
  -1   1   1  398.76    9.10
  -1   1   1  397.56   12.20
   1   1  -1  414.96   12.60
   1   1  -1  401.56    9.80
   1   1  -1  402.16    9.10
  -1   1   1  389.56   13.50
   1   1  -1  413.06   21.70
  -1   1   1  388.86    8.40
   1   1  -1  411.86   26.70
  -1   1   1  362.96    9.30
   1   1  -1  396.36    9.20
  -1   1   1  342.67   15.40
  -1   1   1  403.86   20.50
   1   1  -1  404.56   12.50
   1  -1   1  673.13   18.20
  -1  -1  -1  677.33   21.20
  -1  -1  -1  669.43   25.60
   1  -1   1  664.93   14.70
  -1  -1  -1  681.83   16.80
   1  -1   1  688.93   33.20
  -1  -1  -1  715.53   30.90
   1  -1   1  660.63   14.50
  -1  -1  -1  679.03   13.90
   1  -1   1  698.83   26.60
  -1  -1  -1  718.03   25.70
  -1  -1  -1  692.33   14.50
   1  -1   1  712.43   15.30
  -1  -1  -1  697.23   17.20
  -1  -1  -1  691.03   18.60
  -1  -1  -1  704.03   14.30
   1  -1   1  690.33   14.40
  -1  -1  -1  684.03   14.10
   1  -1   1  701.43   14.10
  -1  -1  -1  690.23   14.60
   1  -1   1  700.73   20.20
   1  -1   1  694.83   15.10
   1  -1   1  724.43   25.50
  -1  -1  -1  654.13   14.50
  -1   1  -1  680.93   14.50
  -1   1  -1  689.43   18.10
  -1   1  -1  701.93   15.10
  -1   1  -1  625.34   23.00
  -1   1  -1  673.33   28.30
  -1   1  -1  664.83   25.40
   1   1   1  688.73   16.50
  -1   1  -1  726.13   24.80
  -1   1  -1  689.13   15.00
  -1   1  -1  671.93   14.50
  -1   1  -1  701.93   14.10
   1   1   1  677.53   14.10
  -1   1  -1  684.03   20.20
   1   1   1  693.83   24.50
  -1   1  -1  727.63   26.90
  -1   1  -1  712.93   15.40
  -2  -1  -1 2095.09   42.30
  -2  -1  -1 2110.39   43.20
   2  -1   1 2104.19   42.90
  -2  -1  -1 2167.68   43.40
   2  -1   1 2131.29   44.20
  -2  -1  -1 2122.09   43.00
   2  -1   1 2070.69   43.00
  -2  -1  -1 2173.08   52.49
  -2  -1  -1 2193.78   76.49
  -2  -1  -1 2082.19   48.50
  -2  -1  -1 2108.59   68.59
   2  -1   1 2105.49   49.99
   2  -1   1 2135.79   43.80
   2  -1   1 2108.79   80.99
   2  -1   1 2141.09   44.00
  -2  -1  -1 2120.69   43.50
   2  -1   1 2090.69   52.79
  -2  -1  -1 2156.08   77.49
   2  -1   1 2065.59   53.59
  -2  -1  -1 2162.28   50.89
   2  -1   1 2067.59   42.60
  -2  -1  -1 2178.38   42.60
  -2  -1  -1 2189.48   79.79
  -2   1  -1 2081.29   43.20
   2   1   1 2022.80   42.00
   2   1   1 2140.89   43.50
  -2   1  -1 2105.59   42.40
  -2   1  -1 2109.89   72.89
   2   1   1 2135.59   43.20
  -2   1  -1 2099.09   67.09
  -2   1  -1 2120.49   44.10
  -2   1  -1 2098.09   44.00
  -2   1  -1 2171.78   69.59
   2   1   1 2070.09   42.20
   2   1   1 2137.89   42.90
  -2   1  -1 2109.59   42.90
  -2   1  -1 2091.39   43.90
   2   1   1 2123.19   51.99
   2   1   1 2134.89   49.60
   2   1   1 2150.78   43.10
  -2   1  -1 2041.40   52.79
   2   1   1 2150.68   72.39
  -2   1  -1 2093.19   71.69
  -2   1  -1 2079.49   49.90
  -2   1  -1 2103.09   42.60
   2   1   1 2169.28   48.30
  -2   1  -1 2093.79   54.09
  -2   1  -1 2142.09   43.90
   3  -1   1  272.37    8.20
   3  -1   1  266.67    8.30
  -3  -1  -1  294.77    8.20
  -3  -1  -1  283.47   16.10
  -3  -1  -1  289.67    8.70
  -3  -1  -1  277.67    9.00
   3  -1   1  275.37   14.00
  -3  -1  -1  285.27   13.60
   3  -1   1  272.77    9.40
  -3  -1  -1  287.87    8.30
  -3  -1  -1  283.77    9.10
   3  -1   1  278.37   16.00
  -3  -1  -1  236.48   23.80
   3  -1   1  269.17    9.60
   3  -1   1  253.47    8.20
  -3  -1  -1  271.57   29.20
  -3  -1  -1  274.77   10.20
   3  -1   1  266.57   30.50
  -3  -1  -1  298.67   15.90
  -3  -1  -1  249.68   27.80
  -3  -1  -1  283.57   27.00
   3  -1   1  272.37    9.40
  -3  -1  -1  281.27    9.30
  -3   1  -1  266.37    9.30
  -3   1  -1  268.37   16.10
  -3   1  -1  265.87   26.80
  -3   1  -1  260.67   16.50
  -3   1  -1  277.67    9.50
   3   1   1  286.07    8.10
  -3   1  -1  237.28   24.10
  -3   1  -1  268.67    9.60
   3   1   1  279.17   14.60
  -3   1  -1  251.47   13.60
   3   1   1  283.77   13.10
  -3   1  -1  263.87    8.00
  -3   1  -1  260.67    8.50
   3   1   1  295.97    9.20
  -3   1  -1  273.77   23.90
  -3   1  -1  252.47   26.10
   3   1   1  281.37    8.80
  -3   1  -1  269.57    9.50
   3   1   1  288.77   16.10
  -3   1  -1  280.37    8.60
   3   1   1  276.37    9.20
   3   1   1  281.97    7.90
   3   1   1  268.17   28.10
   3   1   1  280.57    8.60
  -4  -1  -1    1.40    1.10
   4  -1   1    1.50    7.40
  -4  -1  -1   -0.60    1.00
   4  -1   1    0.00    0.50
   4  -1   1    0.30    0.50
   4  -1   1    0.50    1.20
  -4  -1  -1    7.30    7.00
  -4  -1  -1   14.80    8.10
  -4  -1  -1    1.30    2.50
  -4  -1  -1   -0.40    1.10
   4  -1   1    0.50    2.20
  -4  -1  -1    0.70    0.70
   4  -1   1    0.80    2.20
   4  -1   1    0.60    1.30
  -4  -1  -1  -12.80    6.10
  -4  -1  -1    0.30    1.20
   4  -1   1   -0.60    0.70
  -4  -1  -1    1.20    1.10
   4  -1   1   -1.00    1.10
  -4  -1  -1    0.00    1.50
  -4  -1  -1    5.90    5.90
  -4  -1  -1    0.80    0.90
   4  -1   1    0.00    1.20
  -4  -1  -1    0.50    1.90
   4   1   1   -0.50    1.30
  -4   1  -1    2.50    1.50
   4   1   1    0.60    1.10
  -4   1  -1    4.60    8.10
   4   1   1   -0.60    0.50
   4   1   1   -1.00    1.00
   4   1   1    5.00    7.60
  -4   1  -1    0.70    1.00
  -4   1  -1    0.40    0.90
   4   1   1    0.50    0.60
  -4   1  -1   -1.00    0.90
   4   1   1    5.50    3.20
   4   1   1    0.60    0.60
  -4   1  -1    0.20    1.20
  -4   1  -1    0.90    2.00
  -4   1  -1    1.10    1.80
  -4   1  -1    0.20    1.90
  -4   1  -1   -1.60    6.70
  -4   1  -1    0.20    6.50
  -4   1  -1    0.00    0.60
   4   1   1    1.40    2.40
  -4   1  -1   -0.30    0.70
   4   1   1   -1.20    0.90
  -5  -1  -1  231.38    8.90
   5  -1   1  232.58    8.70
  -5  -1  -1  202.48   30.20
  -5  -1  -1  239.98    9.00
  -5  -1  -1  229.98    9.90
   5  -1   1  222.98   18.70
  -5  -1  -1  250.57   19.30
   5  -1   1  226.98    8.90
  -5  -1  -1  239.08   18.30
   5  -1   1  232.58   10.20
  -5  -1  -1  231.28    9.80
  -5  -1  -1  291.17   35.50
  -5  -1  -1  225.28    8.90
   5  -1   1  231.58   18.00
   5  -1   1  197.78   14.50
   5  -1   1  225.68   10.40
  -5  -1  -1  227.88   10.10
  -5  -1  -1  243.68   34.50
   5  -1   1  172.78   34.30
  -5  -1  -1  223.38   10.80
   5  -1   1  240.78    8.90
  -5  -1  -1  183.58   33.50
   5  -1   1  225.88   10.10
  -5  -1  -1  227.78   15.70
   5   1   1  252.57   15.40
  -5   1  -1  240.08   19.60
   5   1   1  244.28   18.90
  -5   1  -1  251.07   10.90
  -5   1  -1  228.78    8.60
  -5   1  -1  263.07   34.40
  -5   1  -1  231.38   16.20
   5   1   1  227.58    9.10
   5   1   1  226.58    8.10
  -5   1  -1  233.88    9.40
  -5   1  -1  234.28   18.60
  -5   1  -1  235.18    9.10
   5   1   1  236.58   10.20
   5   1   1  234.08   17.00
  -5   1  -1  237.28   10.20
   5   1   1  247.98   35.80
   5   1   1  217.48    9.60
  -5   1  -1  186.68   31.50
   5   1   1  236.78    9.70
  -5   1  -1  229.88   10.40
   5   1   1  228.58    8.40
  -5   1  -1  228.28   28.90
  -5   1  -1  225.88   10.10
  -5   1  -1  165.28   34.30
  -6  -1  -1   44.50   22.40
  -6  -1  -1   40.90    4.60
   6  -1   1   50.69   10.30
  -6  -1  -1   54.79    4.40
  -6  -1  -1   37.80    8.90
   6  -1   1   55.19    5.40
   6  -1   1   45.00    4.70
  -6  -1  -1   28.50   15.50
  -6  -1  -1   49.30    4.30
  -6  -1  -1   70.29   23.30
   6  -1   1   44.50    4.60
  -6  -1  -1   47.40    9.10
  -6  -1  -1   43.30    4.00
   6  -1   1   36.20    7.70
  -6  -1  -1   34.10   16.30
   6  -1   1   50.99   26.10
  -6  -1  -1   46.70    4.60
  -6  -1  -1   47.40   11.00
   6   1   1   51.79    8.30
  -6   1  -1   47.60    3.90
   6   1   1   51.89    4.70
  -6   1  -1   46.70    4.20
   6   1   1   40.40    8.80
  -6   1  -1   33.50    8.60
  -6   1  -1   47.40    4.30
   6   1   1   54.29    3.90
  -6   1  -1   41.40   18.80
   6   1   1   34.30    8.70
  -6   1  -1   16.70   14.60
   6   1   1   33.30    4.80
  -6   1  -1   34.90    9.40
   6   1   1   37.20   20.10
  -6   1  -1   36.60   16.40
  -6   1  -1   41.10    8.30
  -6   1  -1   49.20    5.80
   6   1   1   45.30    4.60
  -6   1  -1   50.19    5.50
  -6   1  -1   46.60   16.80
   7  -1   1   10.30    4.00
   7  -1   1   10.40    6.00
   7  -1   1    5.10    4.40
  -7  -1  -1    6.30    2.30
  -7  -1  -1   -2.90    3.10
   7  -1   1    4.60    2.20
   7  -1   1    7.60    2.80
  -7  -1  -1   10.90   13.20
  -7  -1  -1  -25.20   18.50
  -7  -1  -1   11.10    2.90
  -7  -1  -1   10.60    5.50
  -7  -1  -1    5.70   16.10
  -7  -1  -1    5.90    3.80
  -7  -1  -1   -5.00   18.20
  -7  -1  -1    5.60    2.00
   7  -1   1    9.20    3.10
   7  -1   1    8.00   21.80
  -7   1  -1   19.70   18.10
  -7   1  -1    8.90    4.00
   7   1   1    7.90    2.80
  -7   1  -1    6.40    2.40
  -7   1  -1   13.70    5.80
   7   1   1    8.40    3.30
   7   1   1    4.60    2.30
  -7   1  -1   12.10    5.60
  -7   1  -1   38.20   26.20
  -7   1  -1    4.50    2.00
   7   1   1    4.90    2.50
   7   1   1   16.60    6.60
   7   1   1   14.20    5.50
  -7   1  -1   -3.00   11.10
  -7   1  -1    8.60    5.00
  -7   1  -1    5.90    1.90
  -7   1  -1   10.30   13.40
   7   1   1    6.80   18.10
  -7   1  -1    9.70    2.60
  -8  -1  -1  353.56   51.49
  -8  -1  -1  467.65   60.19
   8  -1   1  432.26   17.60
   8  -1   1  430.06   17.70
  -8  -1  -1  426.76   31.80
   8  -1   1  370.46   25.00
  -8  -1  -1  409.96   15.50
  -8  -1  -1  405.46   15.60
   8  -1   1  430.26   63.19
  -8  -1  -1  379.06   26.60
  -8  -1  -1  438.36   32.10
   8  -1   1  432.56   33.40
  -8  -1  -1  389.66   55.69
   8  -1   1  393.76   29.40
  -8  -1  -1  436.36   71.09
  -8  -1  -1  428.06   16.10
   8  -1   1  433.66   18.40
  -8   1  -1  437.66   32.50
  -8   1  -1  512.05   79.89
   8   1   1  404.76   16.60
  -8   1  -1  420.26   34.70
   8   1   1  394.76   31.40
   8   1   1  308.17   53.09
   8   1   1  392.36   17.40
   8   1   1  411.66   17.10
  -8   1  -1  388.96   26.70
  -8   1  -1  439.56   33.30
  -8   1  -1  436.76   15.70
  -8   1  -1  349.17   56.49
  -8   1  -1  372.76   53.99
  -8   1  -1  363.26   49.70
  -8   1  -1  434.26   15.40
   8   1   1  384.86   24.10
  -8   1  -1  428.46   16.30
  -8   1  -1  436.56   16.70
  -8   1  -1  414.16   41.80
   8   1   1  426.66   29.00
  -9  -1  -1  314.87   29.30
  -9  -1  -1  336.97   14.30
   9  -1   1  346.27   31.90
  -9  -1  -1  304.07   25.30
   9  -1   1  313.37   27.80
   9  -1   1  350.36   24.90
  -9  -1  -1  347.77   15.20
   9  -1   1  330.17   16.90
  -9  -1  -1  335.47   32.80
  -9  -1  -1  309.67   14.30
  -9  -1  -1  345.17   15.20
   9  -1   1  345.67   16.50
  -9  -1  -1  373.56   31.70
   9  -1   1  334.67   16.20
   9   1   1  332.67   15.90
   9   1   1  353.56   16.00
  -9   1  -1  347.27   15.10
   9   1   1  346.07   16.80
  -9   1  -1  332.17   14.20
  -9   1  -1  356.36   14.30
  -9   1  -1  339.07   26.70
  -9   1  -1  314.27   32.10
   9   1   1  358.76   27.90
  -9   1  -1  331.37   29.90
   9   1   1  364.96   31.80
  -9   1  -1  312.47   15.10
  -9   1  -1  323.97   30.10
   9   1   1  331.17   23.40
  10  -1   1   84.89    8.50
 -10  -1  -1   80.49   19.10
  10  -1   1   89.59    9.20
 -10  -1  -1  124.19   25.50
 -10  -1  -1   91.69    8.00
 -10  -1  -1  110.49   22.00
  10  -1   1  102.99   21.90
  10  -1   1  112.19    9.70
 -10  -1  -1   92.39    8.00
  10  -1   1   86.79   15.00
 -10  -1  -1   98.09    8.10
 -10  -1  -1   85.89   16.10
  10  -1   1  109.59   19.10
 -10  -1  -1   95.39    7.70
  10   1   1   85.99    8.80
  10   1   1   88.99   16.10
 -10   1  -1   56.19   15.50
  10   1   1  113.29   13.50
 -10   1  -1   80.99   19.90
 -10   1  -1   97.69    8.60
  10   1   1   98.79    8.40
  10   1   1   85.79   19.10
 -10   1  -1   98.59    7.70
  10   1   1   80.59    8.20
 -10   1  -1   91.79    7.30
 -10   1  -1   96.69    8.10
 -10   1  -1   98.59   18.20
 -10   1  -1   78.49   18.20
 -11  -1  -1   -0.70    1.60
 -11  -1  -1   -0.20    7.50
  11  -1   1    3.30    2.80
 -11  -1  -1    4.20    3.90
  11  -1   1  -10.60    5.10
 -11  -1  -1    0.60    2.10
  11  -1   1    3.80    2.80
 -11  -1  -1   -1.10    1.30
  11  -1   1   -1.40    2.50
 -11  -1  -1   -0.70    2.00
  11  -1   1    6.30    7.40
  11   1   1    2.60    3.00
  11   1   1    1.90    5.60
 -11   1  -1    0.20    2.10
  11   1   1   -0.10    1.80
  11   1   1   -1.30    4.10
 -11   1  -1    4.10    4.90
 -11   1  -1   12.20    7.10
  11   1   1    3.90    3.20
  11   1   1    0.50    4.90
 -11   1  -1   -1.60    1.80
 -11   1  -1    4.60    2.90
 -11   1  -1    0.90    1.90
  12  -1   1   54.79    8.70
  12  -1   1   49.10    8.20
 -12  -1  -1   42.60    7.40
  12  -1   1   51.39    9.00
 -12  -1  -1   42.40    7.00
 -12  -1  -1   45.00    7.50
 -12  -1  -1   44.00    7.20
 -12   1  -1   58.19    8.30
 -12   1  -1   37.80    7.40
 -12   1  -1   38.70    6.50
  12   1   1   48.90    8.80
 -12   1  -1   42.60    6.50
 -12   1  -1   37.70    6.70
  12   1   1   46.10    7.90
 -13  -1  -1   21.00    4.90
 -13  -1  -1   13.90    4.50
  13  -1   1   11.10    5.00
  13  -1   1    8.30    4.10
 -13  -1  -1   14.00    4.40
  13  -1   1   11.10    5.50
 -13  -1  -1    8.40    4.00
 -13   1  -1    4.10    2.90
 -13   1  -1   28.80    7.10
  13   1   1   15.00    4.90
 -13   1  -1   16.20    4.50
  13   1   1   14.20    6.00
 -13   1  -1   10.50    4.10
  13   1   1   12.60    5.70
 -13   1  -1   10.00    4.10
 -14  -1  -1   30.20    7.30
 -14  -1  -1   24.40    6.20
  14  -1   1   27.60    7.70
 -14  -1  -1   31.50    6.40
 -14  -1  -1   22.20    5.50
 -14  -1  -1   31.30    6.70
  14  -1   1   33.20    7.30
  14  -1   1   32.40    8.00
 -14   1  -1   31.50    6.80
 -14   1  -1   32.70    6.70
 -14   1  -1   23.90    5.80
  14   1   1   21.50    6.00
  14   1   1   22.10    6.30
  14   1   1   28.80    7.20
 -14   1  -1   25.40    5.40
 -14   1  -1   18.70    5.00
  14  -2  -1   21.60    6.60
  14  -2  -1   21.50    6.10
 -14  -2   1   25.90    6.40
 -14  -2   1   29.00    6.80
  14  -2  -1   23.10    6.50
 -14  -2   1   31.00    6.60
 -14  -2   1   16.90    5.30
 -14   2   1   31.20    6.10
  14   2  -1   20.20    5.60
 -14   2   1   23.60    5.30
  14   2  -1   35.80    8.00
 -14   2   1   28.20    7.00
  14   2  -1   18.40    6.00
 -14   2   1   24.20    6.60
 -14   2   1   29.30    6.80
 -13  -2   1    3.50    2.40
 -13  -2   1    6.20    3.50
 -13  -2   1    2.70    2.20
  13  -2  -1    4.40    4.50
  13  -2  -1    1.10    3.20
  13  -2  -1   -5.30    2.80
 -13  -2   1    0.40    2.40
 -13   2   1   -0.90    1.60
 -13   2   1    3.90    3.10
 -13   2   1   -1.10    1.40
 -13   2   1   -0.10    2.10
  13   2  -1    0.50    2.70
 -13   2   1   -0.50    2.50
  13   2  -1   -5.80    2.90
  13   2  -1   -5.80    3.50
 -12  -2   1    1.10    2.70
  12  -2  -1    3.70    3.50
 -12  -2   1   -1.70    2.00
  12  -2  -1    2.30    3.20
 -12  -2   1    5.20    3.40
  12  -2  -1    4.70    3.80
 -12  -2   1    3.30    2.80
  12   2  -1    2.30    3.40
 -12   2   1    3.90    2.70
  12   2  -1   -0.40    2.90
  12   2  -1    5.20    3.90
 -12   2   1    3.50    2.60
 -12   2   1    4.50    3.10
 -12   2   1    2.40    2.50
 -12   2   1    2.60    2.90
  11  -2  -1   51.19    8.70
 -11  -2   1   48.10   13.20
 -11  -2   1   53.99    7.70
 -11  -2   1   50.19    7.70
  11  -2  -1   47.20    7.90
 -11  -2   1   37.70   12.00
  11  -2  -1   52.19   16.20
  11  -2  -1   68.39   10.10
  11  -2  -1   42.20   13.20
 -11  -2   1   72.19    7.10
 -11   2   1   60.39    6.90
 -11   2   1   52.99   12.30
 -11   2   1   64.59    9.30
 -11   2   1   67.99    6.80
  11   2  -1   65.89   11.90
  11   2  -1   70.29   10.00
 -11   2   1   64.59    6.50
  11   2  -1   71.59   16.00
  11   2  -1   58.09    8.00
 -11   2   1   27.90   12.40
  11   2  -1   55.89    8.50
  11   2  -1   54.99   16.50
  10  -2  -1  601.74   24.40
 -10  -2   1  559.04   40.30
 -10  -2   1  578.14   21.40
 -10  -2   1  592.24   22.20
 -10  -2   1  524.35   44.10
 -10  -2   1  655.73   43.70
  10  -2  -1  577.44   35.30
 -10  -2   1  570.54   36.80
  10  -2  -1  565.14   44.00
 -10  -2   1  587.44   21.80
  10  -2  -1  632.04   25.00
  10  -2  -1  611.14   25.50
 -10   2   1  591.34   37.50
 -10   2   1  622.54   43.50
 -10   2   1  616.54   45.40
 -10   2   1  599.74   20.90
  10   2  -1  577.84   24.10
  10   2  -1  569.24   37.90
  10   2  -1  520.35   41.10
 -10   2   1  580.14   22.00
 -10   2   1  582.84   23.00
  10   2  -1  612.14   32.50
  10   2  -1  587.24   23.20
 -10   2   1  545.65   42.00
  10   2  -1  596.44   22.60
 -10   2   1  587.84   20.50
  -9  -2   1   68.99    6.50
  -9  -2   1   53.89   14.50
   9  -2  -1   70.19   14.40
   9  -2  -1   61.79   14.90
  -9  -2   1   53.89   13.10
  -9  -2   1   60.59    6.00
   9  -2  -1   69.09    7.60
   9  -2  -1   70.59    7.70
  -9  -2   1   46.70   13.60
  -9  -2   1   55.19   11.90
   9  -2  -1   52.89    7.90
   9  -2  -1   57.59   11.10
  -9  -2   1   73.09    6.60
  -9   2   1   67.89   13.10
  -9   2   1   65.29    5.90
   9   2  -1   72.79   11.90
  -9   2   1   60.99   14.40
   9   2  -1   62.09    7.00
   9   2  -1   78.99    7.10
  -9   2   1   97.49   19.40
   9   2  -1   65.69   13.90
   9   2  -1   58.79   14.90
  -9   2   1   56.89    6.00
  -9   2   1   68.19   14.00
   9   2  -1   76.99    7.60
  -9   2   1   63.89    6.70
   8  -2  -1   22.20    5.00
  -8  -2   1   26.10    8.10
   8  -2  -1   18.20    6.20
  -8  -2   1   20.60   19.00
  -8  -2   1   16.30    3.40
   8  -2  -1   26.10    5.60
   8  -2  -1   22.80    4.70
  -8  -2   1   29.50    8.10
  -8  -2   1   -9.00   22.20
  -8  -2   1   26.40    4.50
  -8  -2   1   28.90   21.10
   8  -2  -1   11.30    5.80
  -8  -2   1   25.60    4.40
   8  -2  -1   32.10   10.70
  -8  -2   1    2.70   23.40
  -8  -2   1   36.30    9.70
  -8   2   1   24.40    8.50
  -8   2   1   32.00   10.60
   8   2  -1   15.80    7.10
   8   2  -1   24.30    4.70
   8   2  -1   35.60   11.50
  -8   2   1   21.50    7.40
  -8   2   1   26.30    4.60
   8   2  -1   24.90    5.30
  -8   2   1  -10.00   23.20
  -8   2   1   19.20    3.30
   8   2  -1    7.60   25.70
   8   2  -1   27.00    4.90
  -8   2   1   17.80    3.60
  -8   2   1    4.70    6.50
  -8   2   1   -9.60   25.00
  -8   2   1    3.10   18.80
  -8   2   1   38.40   18.10
   8   2  -1   26.20    6.80
   7  -2  -1   81.89    7.70
  -7  -2   1   71.49   26.70
  -7  -2   1   89.79   17.90
  -7  -2   1   53.39   26.10
  -7  -2   1   71.49    5.50
  -7  -2   1   67.59    5.50
  -7  -2   1   72.59   12.20
   7  -2  -1   72.69    6.70
  -7  -2   1   21.80   20.80
   7  -2  -1   82.49   15.20
  -7  -2   1   70.09    6.00
  -7  -2   1   74.99    5.70
  -7  -2   1   81.99   15.30
   7  -2  -1   72.09    6.60
  -7  -2   1   70.09   28.70
   7  -2  -1   48.40   11.70
  -7  -2   1   62.19   12.30
   7  -2  -1   27.20   17.60
   7  -2  -1   69.19    6.80
  -7  -2   1   67.19    6.10
   7  -2  -1   72.89   12.10
   7   2  -1   70.99   13.30
   7   2  -1   67.99    6.20
  -7   2   1   67.79    5.60
  -7   2   1   96.09   27.80
   7   2  -1   65.39    8.30
  -7   2   1   72.39    6.00
  -7   2   1   89.29   30.80
  -7   2   1   65.29   14.00
  -7   2   1   77.19   14.90
   7   2  -1   93.59   30.30
   7   2  -1   70.09    6.60
   7   2  -1   73.99    6.10
  -7   2   1   67.99   12.10
  -7   2   1   65.49   24.80
  -7   2   1   75.09    5.30
  -7   2   1   68.09   14.00
   7   2  -1   57.39   12.80
  -6  -2   1    7.20    2.20
  -6  -2   1    8.40    4.60
   6  -2  -1    2.50    1.90
  -6  -2   1    7.90    2.10
   6  -2  -1   12.80    4.90
  -6  -2   1   11.00    2.90
  -6  -2   1    4.30   12.40
   6  -2  -1    6.90    2.60
  -6  -2   1    2.90    9.20
  -6  -2   1    8.30    4.40
  -6  -2   1   -8.20   13.70
   6  -2  -1    7.30    2.50
   6  -2  -1   11.00    3.10
   6  -2  -1   12.80    5.60
   6  -2  -1   -4.90   14.60
   6  -2  -1    1.80    2.80
  -6  -2   1   10.10    2.60
  -6  -2   1    4.60    2.80
  -6  -2   1    9.70    2.60
  -6  -2   1   13.30   12.90
  -6   2   1   12.90   14.60
   6   2  -1   18.20   14.80
  -6   2   1    5.90    4.40
   6   2  -1    9.60    2.80
   6   2  -1    5.30    2.10
  -6   2   1    9.40   11.30
  -6   2   1    8.70   14.30
   6   2  -1    7.10    2.40
   6   2  -1   12.20    5.50
  -6   2   1    7.60    1.80
  -6   2   1   10.60    4.70
  -6   2   1   10.10    2.70
   6   2  -1    8.30    4.40
  -6   2   1    9.30    2.40
  -6   2   1   11.30    5.80
  -6   2   1   -9.50   12.10
   6   2  -1    7.30    1.90
  -6   2   1    3.70    3.30
   6   2  -1    7.40    3.00
   5  -2  -1  300.87   22.40
  -5  -2   1  280.57   39.80
  -5  -2   1  301.87   11.10
  -5  -2   1  336.17   21.60
  -5  -2   1  295.37   40.10
  -5  -2   1  314.37   10.70
  -5  -2   1  300.37   11.40
   5  -2  -1  315.27   12.50
  -5  -2   1  307.77   11.60
   5  -2  -1  324.87   10.90
   5  -2  -1  320.57   19.10
   5  -2  -1  298.37   21.50
  -5  -2   1  314.77   18.20
  -5  -2   1  299.67   41.00
   5  -2  -1  327.37   10.70
   5  -2  -1  313.07   42.30
   5  -2  -1  306.17   13.10
  -5  -2   1  279.37   33.20
  -5  -2   1  316.97   12.00
  -5  -2   1  274.47   12.40
  -5  -2   1  282.17   19.70
  -5  -2   1  314.97   10.70
   5  -2  -1  440.46   55.59
  -5   2   1  331.57   37.50
   5   2  -1  323.87   11.90
  -5   2   1  316.77   22.50
  -5   2   1  305.97   12.00
   5   2  -1  310.87   10.00
  -5   2   1  343.17   11.80
   5   2  -1  290.47   10.80
  -5   2   1  298.67   18.90
   5   2  -1  311.07    9.70
   5   2  -1  317.37   21.60
  -5   2   1  327.27   10.40
  -5   2   1  330.17   34.30
  -5   2   1  301.67   21.20
   5   2  -1  320.57   20.10
  -5   2   1  312.17   12.00
  -5   2   1  302.17   12.30
   5   2  -1  321.57   12.30
  -5   2   1  328.67   11.30
  -5   2   1  270.47   35.90
   5   2  -1  323.87   11.60
  -5   2   1  317.37   12.20
  -5   2   1  311.47   22.60
   5   2  -1  313.27   16.20
   5   2  -1  340.67   40.30
  -4  -2   1    2.40    1.30
   4  -2  -1    2.90    1.60
  -4  -2   1    3.10    2.30
  -4  -2   1    9.30   10.00
  -4  -2   1    8.60    8.30
  -4  -2   1   -7.30    7.30
   4  -2  -1    3.90    2.90
   4  -2  -1    1.80    0.90
   4  -2  -1    2.00    1.50
   4  -2  -1    3.40   13.10
  -4  -2   1    1.40    1.30
   4  -2  -1    2.40    9.00
  -4  -2   1    1.00    0.80
   4  -2  -1    2.40    1.60
  -4  -2   1    4.10    1.30
  -4  -2   1    0.80    1.70
   4  -2  -1    1.80    1.50
  -4  -2   1    3.70    1.40
  -4  -2   1    2.40    1.30
   4  -2  -1    5.10    3.20
   4  -2  -1    3.70    1.10
   4  -2  -1    3.50    1.10
   4  -2  -1    1.00    1.90
  -4  -2   1    2.00    1.30
  -4  -2   1    5.00    5.70
  -4  -2   1    0.40    1.30
   4   2  -1    2.80    1.40
   4   2  -1    5.70    9.40
  -4   2   1    2.80    1.30
  -4   2   1    4.10    1.10
   4   2  -1    5.20    2.70
  -4   2   1    1.20    2.60
  -4   2   1   -1.80    5.70
  -4   2   1   10.20    7.90
  -4   2   1    2.30    1.50
  -4   2   1    4.20    2.80
  -4   2   1    1.70    7.70
  -4   2   1    5.50    1.80
   4   2  -1    0.90    1.30
   4   2  -1   -0.50    2.40
   4   2  -1    3.00    1.10
   4   2  -1    3.20    1.00
  -4   2   1    2.20    1.30
   4   2  -1    3.00    1.00
  -4   2   1    4.60    3.40
  -4   2   1    0.80    1.00
  -4   2   1    1.70    2.10
  -4   2   1    3.20    1.40
   4   2  -1    3.90    1.50
   4   2  -1    2.70    1.90
  -3  -2   1 1237.68   34.80
   3  -2  -1 1296.47   29.80
   3  -2  -1 1240.38   40.90
  -3  -2   1 1248.28   28.60
   3  -2  -1 1272.97   30.10
  -3  -2   1 1284.97   27.70
  -3  -2   1 1244.48   68.89
   3  -2  -1 1331.97   30.10
   3  -2  -1 1272.17   28.40
  -3  -2   1 1364.46   39.40
  -3  -2   1 1334.97   58.19
   3  -2  -1 1198.58   69.69
   3  -2  -1 1290.17   28.30
  -3  -2   1 1329.57   27.60
   3  -2  -1 1266.07   29.70
  -3  -2   1 1293.37   28.80
  -3  -2   1 1237.68   66.99
  -3  -2   1 1321.37   39.40
  -3  -2   1 1299.07   28.70
   3  -2  -1 1264.97   74.29
   3  -2  -1 1247.58   42.00
  -3  -2   1 1279.07   67.19
  -3  -2   1 1271.97   28.90
   3  -2  -1 1303.07   37.70
   3  -2  -1 1308.47   27.60
   3   2  -1 1276.87   29.10
   3   2  -1 1238.98   27.30
   3   2  -1 1268.37   31.20
  -3   2   1 1262.07   28.20
   3   2  -1 1309.07   63.99
  -3   2   1 1317.37   27.40
  -3   2   1 1289.07   29.40
  -3   2   1 1244.78   56.59
  -3   2   1 1278.27   28.80
  -3   2   1 1243.38   40.20
  -3   2   1 1304.87   41.30
  -3   2   1 1331.07   29.60
  -3   2   1 1280.87   37.50
  -3   2   1 1290.57   62.79
   3   2  -1 1247.08   26.80
  -3   2   1 1310.57   53.09
   3   2  -1 1286.97   28.80
  -3   2   1 1264.37   29.10
   3   2  -1 1272.87   39.90
   3   2  -1 1269.67   37.70
  -3   2   1 1269.27   29.70
  -3   2   1 1278.97   41.90
   3   2  -1 1279.97   28.50
  -2  -2   1 1168.18   28.60
   2  -2  -1 1164.88   35.40
   2  -2  -1 1183.28   24.00
  -2  -2   1 1183.98   54.99
   2  -2  -1 1112.19   25.70
   2  -2  -1 1160.18   31.50
  -2  -2   1 1164.08   26.00
   2  -2  -1 1215.28   58.39
   2  -2  -1 1162.48   24.80
   2  -2  -1 1128.09   34.20
  -2  -2   1 1159.68   55.49
  -2  -2   1 1176.78   31.90
  -2  -2   1 1137.79   58.09
   2  -2  -1 1185.78   25.60
  -2  -2   1 1149.29   26.50
  -2  -2   1 1107.69   25.10
  -2  -2   1 1043.00   24.70
  -2  -2   1 1164.38   24.90
   2  -2  -1 1160.18   26.10
  -2  -2   1 1137.49   23.80
  -2  -2   1 1171.58   31.80
   2  -2  -1 1124.49   34.40
  -2  -2   1 1183.18   24.40
   2  -2  -1 1244.08   59.49
   2  -2  -1 1139.79   25.10
   2  -2  -1 1144.79   25.70
  -2  -2   1 1185.48   43.70
   2   2  -1 1152.38   24.30
  -2   2   1 1181.88   43.80
  -2   2   1 1174.28   25.60
  -2   2   1 1165.58   25.90
  -2   2   1 1127.69   25.30
  -2   2   1 1158.98   31.40
   2   2  -1 1163.98   31.00
  -2   2   1 1139.69   33.40
   2   2  -1 1178.98   24.70
   2   2  -1 1232.68   27.70
  -2   2   1 1148.19   24.70
   2   2  -1 1160.18   32.60
   2   2  -1 1155.88   25.10
   2   2  -1 1224.48   50.09
  -2   2   1 1207.98   51.09
  -2   2   1 1195.48   40.30
  -2   2   1 1156.68   33.50
   2   2  -1 1175.88   24.90
  -2   2   1 1151.18   25.30
  -2   2   1 1138.49   23.80
   2   2  -1 1204.68   27.10
   2   2  -1 1127.19   23.50
  -2   2   1 1137.29   34.70
  -2   2   1 1093.59   25.00
   1  -2  -1   72.99    4.90
  -1  -2   1   66.89    2.50
  -1  -2   1   70.49    9.80
  -1  -2   1   83.49   12.00
   1  -2  -1   72.49    4.50
   1  -2  -1   76.09    5.20
   1  -2  -1   67.29    4.80
   1  -2  -1   72.19    2.60
  -1  -2   1   71.59    2.60
   1  -2  -1   77.19    7.30
  -1  -2   1   72.59    3.30
   1  -2  -1   70.69    2.90
   1  -2  -1   72.59    2.10
  -1  -2   1   75.09    4.40
   1  -2  -1   72.99    3.20
  -1  -2   1   79.39    3.50
   1  -2  -1   71.59    9.70
   1  -2  -1   73.79    9.80
   1  -2  -1   70.49    2.50
   1  -2  -1   83.69    6.00
  -1  -2   1   80.59   11.30
  -1  -2   1   72.29    2.20
   1  -2  -1   74.39    2.70
   1  -2  -1   70.29    3.00
  -1  -2   1   73.79    6.20
   1  -2  -1   71.69    2.90
  -1  -2   1   83.59    8.70
  -1  -2   1   76.59    4.10
  -1  -2   1   75.19    2.60
  -1   2   1   61.39    5.80
  -1   2   1   71.89    2.60
  -1   2   1   76.79    8.60
   1   2  -1   70.09    3.30
  -1   2   1   72.59    2.60
  -1   2   1   63.79    2.40
   1   2  -1   70.99    3.30
   1   2  -1   68.89    7.60
   1   2  -1   63.89    3.00
  -1   2   1   69.19    2.10
  -1   2   1   72.69    4.40
   1   2  -1   65.29    2.00
   1   2  -1   74.39    4.00
  -1   2   1   63.69    4.30
  -1   2   1   75.09    3.00
   1   2  -1   72.49    2.40
   1   2  -1   60.39    5.40
  -1   2   1   63.09    4.40
  -1   2   1   71.99    5.40
  -1   2   1   69.99    2.90
   0  -2  -1   25.00    1.20
   0  -2   1   29.00    2.00
   0  -2  -1   28.40    4.90
   0  -2  -1   23.20    4.40
   0  -2   1   25.60    1.50
   0  -2  -1   22.30    4.60
   0  -2  -1   24.60    0.90
   0  -2  -1   24.50    1.80
   0  -2   1   23.40    4.60
   0  -2   1   18.60    3.60
   0  -2   1   25.90    1.20
   0  -2   1   17.20    5.00
   0  -2  -1   27.00    1.30
   0  -2   1   27.80    3.10
   0  -2   1   27.20    2.30
   0  -2   1   26.40    1.10
   0  -2   1   29.10    1.70
   0  -2   1   35.40    4.30
   0  -2   1   25.70    1.00
   0  -2   1   29.80    5.40
   0  -2   1   26.80    2.10
   0  -2  -1   26.00    1.20
   0  -2  -1   25.80    2.20
   0   2   1   25.00    1.20
   0   2  -1   25.60    1.70
   0   2  -1   25.60    5.50
   0   2  -1   24.40    3.90
   0   2  -1   26.60    1.00
   0   2  -1   27.00    1.70
   0   2  -1   23.50    1.50
  -1  -2  -1 1005.50   40.00
   1  -2   1  960.70   26.40
   1  -2   1  995.30   43.20
  -1  -2  -1  974.00   19.30
  -1  -2  -1  927.71   18.70
  -1  -2  -1  961.50   18.70
   1  -2   1  980.50   20.50
   1  -2   1  962.70   19.90
  -1  -2  -1  971.50   42.70
  -1  -2  -1  969.60   19.40
   1  -2   1  966.90   31.40
   1  -2   1  951.70   19.60
  -1  -2  -1  979.10   20.20
   1  -2   1  970.90   19.00
  -1  -2  -1  961.60   19.20
  -1  -2  -1  964.60   20.40
  -1  -2  -1  979.40   25.60
  -1  -2  -1  979.20   23.00
  -1  -2  -1  979.60   20.10
   1  -2   1  957.90   20.60
  -1  -2  -1  949.21   25.20
  -1  -2  -1  957.90   20.10
   1  -2   1  943.21   19.90
   1  -2   1  943.91   20.40
   1  -2   1  966.90   26.50
  -1  -2  -1 1011.40   42.30
  -1  -2  -1  963.80   24.90
   1  -2   1  966.60   24.00
   1  -2   1  980.50   27.30
   1  -2   1  934.11   20.80
   1  -2   1  980.20   20.70
  -1   2  -1  943.11   19.70
  -1   2  -1  986.50   36.00
  -1   2  -1  971.60   26.80
  -1   2  -1  926.91   20.40
  -1   2  -1  878.81   19.40
  -1   2  -1  879.71   33.20
  -1   2  -1  974.00   20.20
  -1   2  -1  954.50   20.70
  -1   2  -1  930.51   20.50
  -1   2  -1  943.51   20.50
  -1   2  -1  971.20   19.00
  -1   2  -1  961.20   35.80
  -1   2  -1  931.21   23.20
  -1   2  -1  951.30   25.50
   1   2   1  960.60   20.10
  -1   2  -1  939.11   30.70
   1   2   1  962.10   19.30
  -1   2  -1  913.21   25.80
  -1   2  -1  945.11   23.50
  -1   2  -1  960.90   26.30
  -2  -2  -1  579.24   12.60
  -2  -2  -1  611.74   37.50
  -2  -2  -1  565.74   13.10
   2  -2   1  573.84   14.00
  -2  -2  -1  593.84   13.50
   2  -2   1  566.84   14.30
   2  -2   1  553.84   19.10
   2  -2   1  568.24   14.50
   2  -2   1  573.64   14.20
   2  -2   1  555.04   21.90
   2  -2   1  553.14   14.60
   2  -2   1  578.54   22.00
  -2  -2  -1  495.05   17.60
   2  -2   1  555.94   13.00
  -2  -2  -1  555.54   37.30
  -2  -2  -1  523.65   38.30
  -2  -2  -1  574.14   13.60
   2  -2   1  567.64   39.70
  -2  -2  -1  614.34   29.50
  -2  -2  -1  582.44   19.90
   2  -2   1  559.84   13.50
  -2  -2  -1  572.14   17.10
  -2  -2  -1  557.34   13.60
  -2  -2  -1  576.34   12.70
  -2   2  -1  548.05   28.20
  -2   2  -1  590.44   32.00
  -2   2  -1  552.54   13.10
  -2   2  -1  557.04   14.30
   2   2   1  561.14   13.60
  -2   2  -1  561.54   12.30
  -2   2  -1  560.94   13.40
   2   2   1  569.04   13.20
  -2   2  -1  581.84   21.90
  -2   2  -1  549.05   13.70
   2   2   1  587.74   12.30
   2   2   1  565.44   15.80
   2   2   1  548.35   12.60
  -2   2  -1  557.94   27.20
  -2   2  -1  549.65   14.30
  -2   2  -1  550.34   13.80
   2   2   1  576.14   13.40
  -2   2  -1  558.54   14.60
   2   2   1  560.74   27.60
  -2   2  -1  572.44   27.70
   2   2   1  565.04   16.60
   2   2   1  571.64   19.60
  -2   2  -1  547.15   22.10
  -2   2  -1  543.65   32.90
   2   2   1  567.74   12.50
  -2   2  -1  547.55   18.80
  -2   2  -1  571.94   14.20
  -3  -2  -1  355.16   17.60
   3  -2   1  406.86   11.50
  -3  -2  -1  406.06   11.60
  -3  -2  -1  426.56   19.70
   3  -2   1  401.56   12.40
  -3  -2  -1  416.06   11.50
  -3  -2  -1  368.56   33.90
  -3  -2  -1  377.26   36.30
   3  -2   1  389.16   11.10
   3  -2   1  386.16   20.60
  -3  -2  -1  410.06   10.70
  -3  -2  -1  387.06   11.70
  -3  -2  -1  389.76   28.80
   3  -2   1  408.76   10.80
   3  -2   1  386.86   17.80
   3  -2   1  395.96   20.40
  -3  -2  -1  409.56   16.40
  -3  -2  -1  430.56   10.70
   3  -2   1  395.76   12.60
   3  -2   1  399.86   39.20
  -3  -2  -1  364.86   34.20
  -3  -2  -1  409.96   11.50
   3  -2   1  399.66   12.40
   3  -2   1  430.06   12.80
  -3   2  -1  390.66   17.60
  -3   2  -1  400.66   12.10
   3   2   1  409.36   11.40
  -3   2  -1  412.56   10.40
   3   2   1  411.86   16.80
  -3   2  -1  412.76   10.80
  -3   2  -1  384.96   20.10
   3   2   1  404.36   10.90
   3   2   1  405.76   11.50
  -3   2  -1  406.06   11.80
  -3   2  -1  412.56   12.40
   3   2   1  426.56   31.80
  -3   2  -1  368.46   31.50
  -3   2  -1  411.26   30.20
  -3   2  -1  409.06   11.30
   3   2   1  407.46   11.70
   3   2   1  416.56   19.30
  -3   2  -1  428.56   29.20
  -3   2  -1  418.76   12.80
  -3   2  -1  415.36   33.00
  -3   2  -1  404.36   12.30
   3   2   1  395.06   10.20
   3   2   1  405.86   10.10
   3   2   1  409.16   15.30
  -4  -2  -1  120.59    5.40
  -4  -2  -1  102.19   21.80
  -4  -2  -1  123.49    7.30
   4  -2   1  117.19    5.60
  -4  -2  -1  125.79   11.50
  -4  -2  -1  139.89   19.80
  -4  -2  -1  128.69   12.00
  -4  -2  -1  120.49    6.10
   4  -2   1  116.79    6.60
   4  -2   1  134.89   13.00
   4  -2   1  122.79    5.50
   4  -2   1  122.39    6.90
  -4  -2  -1  125.79    5.90
  -4  -2  -1  120.39    6.30
  -4  -2  -1  106.89    9.30
   4  -2   1  124.79    6.70
  -4  -2  -1  125.59    6.20
   4  -2   1  103.99   25.10
   4  -2   1  110.19   12.00
   4  -2   1  118.89   10.40
   4  -2   1  113.99    5.60
  -4  -2  -1  102.89   20.50
  -4  -2  -1  107.99    5.10
  -4   2  -1  125.99    5.90
  -4   2  -1  123.09   10.70
   4   2   1  126.99    5.00
  -4   2  -1  151.18   20.50
   4   2   1  126.69    6.30
   4   2   1  140.19   12.40
   4   2   1  117.69    5.70
  -4   2  -1  122.09    6.50
  -4   2  -1  127.49    5.30
  -4   2  -1  119.29    6.50
  -4   2  -1  140.69   26.80
  -4   2  -1  128.59   12.50
  -4   2  -1   92.69   17.90
  -4   2  -1  166.18   28.80
  -4   2  -1  121.89    5.30
   4   2   1  106.79    8.40
  -4   2  -1  117.59    6.70
   4   2   1  123.59   10.30
  -4   2  -1  117.79    6.00
   4   2   1   95.49   20.10
   4   2   1  126.79    5.90
   4   2   1  134.29    6.20
  -4   2  -1  115.59    6.30
   4   2   1  124.59    5.00
   5  -2   1    8.90    2.10
  -5  -2  -1    2.70    1.60
  -5  -2  -1   10.80    8.90
  -5  -2  -1  -19.90   12.00
  -5  -2  -1    6.40    1.90
   5  -2   1    6.90    1.90
  -5  -2  -1   14.30   11.60
   5  -2   1    0.60    2.50
   5  -2   1    6.50    3.40
  -5  -2  -1    0.80   12.70
   5  -2   1    5.00    2.10
  -5  -2  -1    1.90    1.30
   5  -2   1   -1.70   12.30
   5  -2   1    5.50    2.10
  -5  -2  -1    3.80    1.30
  -5  -2  -1   -0.30    2.70
  -5  -2  -1    5.20    1.60
   5  -2   1    5.70    2.10
   5  -2   1   -1.60    2.70
  -5  -2  -1    9.00    3.60
   5  -2   1    5.20    1.50
  -5  -2  -1    5.30    3.90
  -5  -2  -1    6.10    2.40
  -5  -2  -1    7.20    2.00
  -5   2  -1    5.00    1.50
   5   2   1    4.80    1.60
  -5   2  -1    3.30    1.50
   5   2   1    7.70    1.60
  -5   2  -1    1.50    9.10
  -5   2  -1    4.20    1.80
  -5   2  -1    6.40    2.10
  -5   2  -1   -1.10    2.10
  -5   2  -1    2.40    2.20
  -5   2  -1    3.50    1.60
  -5   2  -1    5.80    3.50
   5   2   1    5.60    1.60
   5   2   1    4.90    1.90
   5   2   1    2.70    3.30
  -5   2  -1  -11.30    8.70
   5   2   1    1.60    2.50
   5   2   1    4.60    1.60
   5   2   1    4.50    1.20
  -5   2  -1  -11.40   10.80
  -5   2  -1    6.10    1.90
  -5   2  -1    5.40    1.70
  -5   2  -1    5.70    9.90
  -5   2  -1    4.90    1.50
   5   2   1    6.40   11.70
   5   2   1    5.20    2.30
  -6  -2  -1   40.70    4.40
   6  -2   1   61.89   12.50
  -6  -2  -1   13.90   16.00
  -6  -2  -1   38.80    4.20
  -6  -2  -1   49.60    4.20
  -6  -2  -1   45.70    9.10
  -6  -2  -1   45.60    4.00
  -6  -2  -1   62.99   20.90
   6  -2   1   52.29    9.90
   6  -2   1   25.10   17.50
   6  -2   1   43.00   11.30
   6  -2   1   51.59    5.00
   6  -2   1   47.30    5.20
  -6  -2  -1   12.60   15.80
   6  -2   1   42.20    4.80
  -6  -2  -1   40.60   10.20
  -6  -2  -1   47.30   17.90
  -6  -2  -1   38.90    9.00
  -6  -2  -1   47.40    4.30
   6   2   1   40.50   10.00
  -6   2  -1   24.10   15.90
   6   2   1   44.30    4.50
  -6   2  -1   40.80    8.20
  -6   2  -1   52.29    4.10
  -6   2  -1   66.49   14.90
   6   2   1   35.30   21.80
  -6   2  -1   40.90   16.50
  -6   2  -1   22.60   15.50
  -6   2  -1   64.39   25.50
  -6   2  -1   50.19    4.00
   6   2   1   42.90    3.40
   6   2   1   43.80    4.30
  -6   2  -1   52.79   11.30
   6   2   1   52.59    4.90
  -6   2  -1   49.20    4.60
   6   2   1   46.70    8.70
  -6   2  -1   47.60    4.30
  -6   2  -1   35.20   10.30
   6   2   1   39.90    7.40
   7  -2   1   11.50    5.20
  -7  -2  -1   17.60    7.10
  -7  -2  -1   13.50    3.20
   7  -2   1   25.40   21.70
  -7  -2  -1   32.40   16.10
  -7  -2  -1   21.80    3.40
  -7  -2  -1   14.90   15.60
   7  -2   1   21.30    4.40
  -7  -2  -1   -9.30   19.00
   7  -2   1   21.10    4.30
  -7  -2  -1   16.10    6.60
   7  -2   1   18.60    6.80
   7  -2   1   31.40    8.20
   7  -2   1   22.90    4.40
  -7  -2  -1   22.70    3.90
  -7  -2  -1   21.70    3.60
  -7  -2  -1   17.00    3.10
  -7  -2  -1   21.20    6.70
   7   2   1   34.70   22.00
   7   2   1   25.90    4.60
  -7   2  -1   21.10    3.50
  -7   2  -1   32.50   10.30
  -7   2  -1   24.10   18.20
   7   2   1   14.70    6.00
   7   2   1   23.20    7.10
   7   2   1   27.30    4.30
  -7   2  -1    8.60   15.00
   7   2   1   21.50    4.10
   7   2   1   23.80    6.40
  -7   2  -1   19.00    6.60
  -7   2  -1   28.60    4.20
  -7   2  -1  -13.80   17.00
  -7   2  -1   21.80    7.90
  -7   2  -1   25.70    3.80
  -7   2  -1   68.79   27.30
  -7   2  -1   19.70    3.60
  -8  -2  -1   10.00   21.80
  -8  -2  -1   43.60   20.20
  -8  -2  -1   30.90    9.80
  -8  -2  -1   29.50   22.40
   8  -2   1   51.39   27.40
   8  -2   1   35.20    9.30
   8  -2   1   29.00   10.90
  -8  -2  -1   42.90    4.80
  -8  -2  -1   38.40   11.00
  -8  -2  -1   42.60   10.00
   8  -2   1   37.00    6.00
  -8  -2  -1   38.50    4.60
  -8  -2  -1   -6.30   17.20
   8  -2   1   30.40    5.50
  -8  -2  -1   36.90    4.50
   8  -2   1   47.30   11.80
   8  -2   1   28.00    5.20
  -8   2  -1   25.20    4.30
  -8   2  -1   38.90   11.20
  -8   2  -1   37.00    4.20
   8   2   1   30.00   23.00
   8   2   1   40.60    5.70
  -8   2  -1   50.39   17.20
  -8   2  -1   32.30    8.70
   8   2   1   25.20    6.80
  -8   2  -1   20.80    8.30
  -8   2  -1   34.50   10.60
  -8   2  -1   40.50   22.40
  -8   2  -1   35.90    4.20
   8   2   1   29.60    5.20
   8   2   1   42.00   10.40
   8   2   1   29.30    5.10
  -8   2  -1   51.49   31.70
  -8   2  -1   39.80    4.70
   8   2   1   45.60   12.90
   9  -2   1   41.60   12.90
  -9  -2  -1   45.30   11.60
  -9  -2  -1   62.19   12.60
  -9  -2  -1   46.70    5.40
  -9  -2  -1   53.59    5.60
   9  -2   1   48.70    7.40
  -9  -2  -1   63.39   15.20
   9  -2   1   59.69    8.50
  -9  -2  -1   49.10    6.60
  -9  -2  -1   56.49   14.30
   9  -2   1   58.99    6.90
   9  -2   1   46.00   12.90
  -9   2  -1   35.30    9.70
  -9   2  -1   81.49   17.50
  -9   2  -1   57.79    5.50
  -9   2  -1   53.29    5.30
  -9   2  -1   29.70   11.70
  -9   2  -1   47.60    5.60
   9   2   1   34.40    9.00
   9   2   1   59.19    8.10
  -9   2  -1   55.99   13.90
   9   2   1   58.29   12.50
  -9   2  -1   36.80    5.50
   9   2   1   63.39    6.80
   9   2   1   55.99    6.00
   9   2   1   72.49   17.20
 -10  -2  -1  197.18   21.20
  10  -2   1  222.98   24.70
  10  -2   1  246.88   28.60
  10  -2   1  244.38   14.30
 -10  -2  -1  236.68   12.80
  10  -2   1  216.68   14.40
 -10  -2  -1  211.78   11.80
 -10  -2  -1  208.18   24.90
  10  -2   1  220.68   20.70
 -10  -2  -1  234.58   12.50
 -10  -2  -1  227.48   26.20
 -10  -2  -1  214.88   12.60
  10  -2   1  226.68   14.20
 -10  -2  -1  171.88   27.50
 -10   2  -1  197.58   25.80
  10   2   1  232.68   22.90
 -10   2  -1  213.78   11.40
 -10   2  -1  208.48   12.10
 -10   2  -1  198.18   32.40
 -10   2  -1  244.38   23.50
  10   2   1  224.38   26.60
 -10   2  -1  200.68   12.60
  10   2   1  207.98   13.40
  10   2   1  238.28   13.10
 -10   2  -1  212.38   11.30
  10   2   1  197.28   18.20
 -10   2  -1  204.68   25.30
  10   2   1  209.38   12.80
 -10   2  -1  214.58   12.70
 -11  -2  -1   40.60    6.50
  11  -2   1   13.50   10.30
  11  -2   1   35.70    6.90
 -11  -2  -1   40.40    6.80
  11  -2   1   36.00    7.00
 -11  -2  -1   48.80   13.40
  11  -2   1   37.00    7.40
 -11  -2  -1   35.10    6.00
 -11  -2  -1   39.60    6.50
 -11  -2  -1   34.70    9.70
  11  -2   1   27.80   10.40
 -11   2  -1   20.50    9.10
 -11   2  -1   39.30    6.50
  11   2   1   32.60    6.00
  11   2   1   48.30   10.60
  11   2   1   32.50   10.00
  11   2   1   38.70    7.50
 -11   2  -1   36.10   11.70
 -11   2  -1   36.60    6.80
 -11   2  -1   38.50    6.20
 -11   2  -1   23.60    4.90
  11   2   1   31.00   10.20
 -11   2  -1   35.60    5.50
  11   2   1   42.40    7.40
 -12  -2  -1  129.89   10.50
  12  -2   1  128.39   12.20
 -12  -2  -1  129.89   10.10
  12  -2   1  142.29   11.70
 -12  -2  -1  130.69   10.70
  12  -2   1  125.19   11.40
 -12  -2  -1  125.59   10.20
 -12   2  -1  117.99    9.30
 -12   2  -1  144.09   10.90
  12   2   1  106.59   10.40
 -12   2  -1  147.49   12.00
  12   2   1  124.69   11.80
 -12   2  -1  152.18   11.70
 -12   2  -1  135.99    9.60
  12   2   1  116.49    9.90
 -13  -2  -1    9.30    3.90
  13  -2   1    8.20    4.20
 -13  -2  -1    6.70    4.00
  13  -2   1   22.60    5.80
  13  -2   1    3.60    4.70
 -13  -2  -1    6.20    3.20
 -13  -2  -1    7.50    4.00
 -13   2  -1   11.50    4.30
 -13   2  -1    8.30    3.60
  13   2   1    8.30    3.90
 -13   2  -1   10.30    4.40
  13   2   1   13.70    5.50
 -13   2  -1   15.20    4.40
  13   2   1   10.00    4.60
 -13   2  -1   17.40    4.90
  14  -2   1   -4.00    3.40
 -14  -2  -1   -0.40    2.70
 -14  -2  -1   -0.80    2.60
 -14  -2  -1   -0.30    2.30
  14  -2   1    3.00    3.80
  14  -2   1    3.70    5.30
  14   2   1    1.70    4.10
 -14   2  -1   -3.90    2.80
 -14   2  -1   -1.30    2.00
 -14   2  -1    4.50    3.50
 -14   2  -1   -1.40    2.80
  14   2   1   11.70    4.40
  14   2   1   -2.20    3.20
 -14   2  -1    2.30    2.60
 -14  -3   1    5.40    3.30
 -14  -3   1    6.20    3.70
  14  -3  -1    2.50    4.40
 -14  -3   1    0.80    2.80
 -14  -3   1    6.40    3.20
  14  -3  -1   -0.70    3.80
  14  -3  -1    0.50    3.30
  14   3  -1   -2.50    3.70
  14   3  -1    6.80    3.90
 -14   3   1    2.20    2.70
 -14   3   1    1.30    4.30
  14   3  -1   -2.00    4.60
 -14   3   1   -2.50    2.50
 -14   3   1    2.10    2.80
 -14   3   1   -1.90    1.90
 -13  -3   1    1.20    2.50
  13  -3  -1    8.60    3.80
 -13  -3   1   -1.50    2.00
  13  -3  -1    3.10    3.80
  13  -3  -1   -2.20    3.70
 -13  -3   1    1.20    2.90
 -13  -3   1    1.40    2.60
 -13   3   1    0.30    1.70
 -13   3   1    0.10    2.10
  13   3  -1   -3.20    2.60
 -13   3   1    2.50    2.70
  13   3  -1   -2.90    3.40
 -13   3   1   -2.30    2.20
 -13   3   1    2.70    2.80
  13   3  -1    0.00    3.80
 -12  -3   1   14.00    4.30
  12  -3  -1    3.70    3.60
 -12  -3   1   11.70    4.20
 -12  -3   1   16.80    5.00
  12  -3  -1    4.70    4.30
 -12  -3   1   17.70    4.40
  12  -3  -1   13.40    5.30
  12   3  -1   12.00    4.80
 -12   3   1   17.10    4.70
  12   3  -1    8.60    4.80
 -12   3   1   13.40    4.00
 -12   3   1   11.10    4.50
 -12   3   1   14.50    3.90
  12   3  -1   12.80    4.10
 -12   3   1   13.90    4.20
 -11  -3   1   14.00    3.90
  11  -3  -1    3.30    3.80
 -11  -3   1   14.30    4.10
  11  -3  -1    7.30    4.10
  11  -3  -1    2.70    4.40
 -11  -3   1    8.60    7.30
  11  -3  -1    5.30    3.80
 -11  -3   1   12.90    4.00
 -11  -3   1    2.60    7.60
  11  -3  -1   -1.50    5.40
  11   3  -1    7.20    6.00
 -11   3   1    9.50    3.40
 -11   3   1    6.20    2.50
 -11   3   1   11.90    4.10
  11   3  -1   10.10    3.80
  11   3  -1   12.00    4.70
  11   3  -1    4.50    4.40
 -11   3   1    6.20    2.90
  11   3  -1    2.80    6.70
 -11   3   1   12.70    4.20
 -11   3   1    9.30    7.00
  11   3  -1    2.70    3.40
 -10  -3   1    0.40    1.40
 -10  -3   1    7.20    5.30
  10  -3  -1   -3.90    2.00
 -10  -3   1   -7.00    4.20
  10  -3  -1   -2.30    2.10
 -10  -3   1   -5.20    4.30
  10  -3  -1  -10.10    3.70
 -10  -3   1   -2.40    4.50
 -10  -3   1    0.30    1.50
  10  -3  -1   -6.30    2.40
  10  -3  -1   -1.80    4.70
 -10  -3   1    1.20    2.00
  10  -3  -1   -1.10    2.90
  10   3  -1  -11.80    4.10
 -10   3   1    4.50    8.00
 -10   3   1    2.10    2.10
 -10   3   1   -0.70    1.40
 -10   3   1   -0.20    1.50
 -10   3   1    7.50    4.30
 -10   3   1  -11.60    5.60
 -10   3   1   -1.10    1.10
 -10   3   1    2.50    2.30
  10   3  -1   -1.70    2.20
  10   3  -1   -7.50    4.30
  10   3  -1   -1.00    2.30
  10   3  -1    0.60    2.80
   9  -3  -1   73.79    7.90
  -9  -3   1   80.59   17.10
   9  -3  -1   81.89   18.50
   9  -3  -1   53.69   14.00
   9  -3  -1   70.89    7.80
  -9  -3   1   84.39   19.20
  -9  -3   1   76.59    6.80
  -9  -3   1   73.59    6.60
  -9  -3   1   68.49    6.50
  -9  -3   1   81.89   15.90
  -9  -3   1   58.99   12.10
   9  -3  -1   70.79   12.40
   9   3  -1   61.99   15.50
   9   3  -1   57.19   12.40
  -9   3   1   45.50   12.30
   9   3  -1   78.09    7.60
  -9   3   1   66.69    5.70
   9   3  -1   72.69    6.80
  -9   3   1   75.69    7.40
  -9   3   1   49.80   12.40
  -9   3   1   90.09   18.30
  -9   3   1   67.79    6.50
  -9   3   1   71.79   16.10
   9   3  -1   56.89    6.90
   9   3  -1   65.29   10.90
  -9   3   1   60.19    5.50
   8  -3  -1   38.00    6.80
  -8  -3   1   38.50    4.50
  -8  -3   1   38.00   12.70
  -8  -3   1   40.80   29.50
  -8  -3   1   29.30    9.20
  -8  -3   1   60.99   25.70
   8  -3  -1   32.50    5.80
  -8  -3   1   35.80    5.20
   8  -3  -1   40.20    9.90
  -8  -3   1   39.10    9.40
   8  -3  -1   36.90   11.00
  -8  -3   1   43.60   19.90
  -8  -3   1   39.50    4.60
  -8  -3   1   31.50    9.50
   8  -3  -1   61.19   29.20
  -8  -3   1   11.60   20.40
   8  -3  -1   36.80    6.20
   8  -3  -1   37.30   11.90
   8   3  -1   40.90    8.40
  -8   3   1   30.20    3.70
   8   3  -1   54.49   14.00
  -8   3   1   30.40    8.50
  -8   3   1   35.50    5.10
  -8   3   1   50.29   12.90
  -8   3   1   33.00   10.40
  -8   3   1   44.40    6.40
   8   3  -1   32.20    5.60
   8   3  -1   37.20    5.50
  -8   3   1   25.50   31.40
   8   3  -1   44.60   10.20
  -8   3   1   -3.90   17.50
   8   3  -1   31.70    5.30
  -8   3   1   48.40   12.70
   8   3  -1   33.90   26.90
  -8   3   1   43.50   21.00
  -8   3   1   29.20   27.40
   7  -3  -1  257.17   20.00
  -7  -3   1  248.48   11.90
  -7  -3   1  260.17   19.50
  -7  -3   1  259.47   11.00
  -7  -3   1  296.57   23.60
  -7  -3   1  239.68   11.30
   7  -3  -1  296.97   26.00
   7  -3  -1  257.97   13.40
  -7  -3   1  253.27   10.90
  -7  -3   1  211.68   46.00
   7  -3  -1  239.08   55.09
  -7  -3   1  225.58   20.50
   7  -3  -1  257.97   13.90
  -7  -3   1  197.78   41.70
  -7  -3   1  179.48   41.50
   7  -3  -1  243.68   22.90
   7  -3  -1  257.17   12.90
  -7  -3   1  296.07   41.20
   7  -3  -1  263.07   13.30
  -7   3   1  286.77   37.10
  -7   3   1  316.17   59.59
   7   3  -1  241.98    9.10
  -7   3   1  263.67   10.40
  -7   3   1  277.87   39.50
  -7   3   1  249.38   42.70
  -7   3   1  247.98   22.30
  -7   3   1  223.98   19.10
   7   3  -1  276.87   12.30
   7   3  -1  255.67   16.40
  -7   3   1  242.48   22.70
   7   3  -1  263.57   48.20
   7   3  -1  259.77   23.30
  -7   3   1  248.48   23.70
   7   3  -1  257.97   11.40
  -7   3   1  250.57   11.20
   7   3  -1  250.97   20.00
   7   3  -1  262.37   12.50
   6  -3  -1  291.37   13.20
  -6  -3   1  313.87   11.40
   6  -3  -1  300.57   13.70
   6  -3  -1  303.17   13.90
  -6  -3   1  363.16   50.39
  -6  -3   1  302.47   45.30
  -6  -3   1  318.77   11.40
  -6  -3   1  321.37   45.00
   6  -3  -1  283.47   53.09
   6  -3  -1  323.17   46.40
  -6  -3   1  289.27   12.20
  -6  -3   1  301.77   12.10
  -6  -3   1  304.07   11.90
   6  -3  -1  303.37   13.40
  -6  -3   1  309.47   22.60
   6  -3  -1  289.87   23.30
  -6  -3   1  305.67   40.00
   6  -3  -1  319.07   20.80
  -6  -3   1  320.27   20.00
   6  -3  -1  280.77   24.00
  -6  -3   1  314.47   22.20
  -6   3   1  322.57   35.00
  -6   3   1  301.27   10.60
  -6   3   1  279.47   23.40
   6   3  -1  316.97   13.00
   6   3  -1  299.27    9.80
   6   3  -1  299.37   23.10
   6   3  -1  335.87   17.30
  -6   3   1  300.97   11.70
  -6   3   1  296.17   36.80
  -6   3   1  277.07   40.50
  -6   3   1  274.57   19.60
   6   3  -1  311.47   11.80
  -6   3   1  289.27   12.20
   6   3  -1  305.17   20.30
  -6   3   1  317.67   23.50
  -6   3   1  268.77   22.70
   6   3  -1  323.87   12.60
   6   3  -1  279.97   47.10
   5  -3  -1   41.20    4.40
   5  -3  -1   50.39    4.90
  -5  -3   1   31.80    3.40
   5  -3  -1   34.90    8.70
  -5  -3   1   34.70    3.10
   5  -3  -1   32.10    3.20
  -5  -3   1   13.70   14.00
  -5  -3   1   36.80    3.60
  -5  -3   1   34.40    3.50
  -5  -3   1   40.20    8.60
  -5  -3   1   33.70    3.10
   5  -3  -1   35.30    4.30
  -5  -3   1   44.70    4.00
  -5  -3   1   37.00    4.30
  -5  -3   1   25.00    6.70
  -5  -3   1   13.40   14.20
   5  -3  -1   34.30   20.20
   5  -3  -1   39.90    3.20
  -5  -3   1   39.00    7.40
   5  -3  -1   34.80    9.00
   5  -3  -1   28.20    3.20
   5  -3  -1   36.90    4.30
   5  -3  -1   26.50    6.10
  -5  -3   1   75.39   21.40
  -5  -3   1   30.50   14.30
   5   3  -1   27.10   16.60
   5   3  -1   36.90    3.80
  -5   3   1   36.00    4.20
   5   3  -1   39.70    2.80
  -5   3   1   37.80    3.90
   5   3  -1   33.50    7.10
  -5   3   1   30.20    6.50
  -5   3   1   35.80    8.10
  -5   3   1   41.00    3.90
  -5   3   1   37.30    3.10
  -5   3   1   32.30    9.00
   5   3  -1   40.50    4.10
  -5   3   1   34.20    3.40
   5   3  -1   39.90    3.00
  -5   3   1   35.80    4.60
  -5   3   1   36.60    3.70
   5   3  -1   40.30    8.40
  -5   3   1   52.09   16.80
   5   3  -1   39.60    3.60
  -5   3   1   58.39   14.60
  -5   3   1   25.10    7.70
  -5   3   1   29.40   11.90
   4  -3  -1    0.10    1.60
  -4  -3   1   -0.70    7.20
   4  -3  -1    1.20    1.40
  -4  -3   1    0.70    0.70
   4  -3  -1    2.10    1.00
   4  -3  -1   -0.90    1.00
  -4  -3   1    4.60    2.80
   4  -3  -1    8.40    9.90
   4  -3  -1    0.50    2.40
  -4  -3   1    1.80    1.40
  -4  -3   1    2.40    2.20
  -4  -3   1    1.30    1.10
  -4  -3   1    0.30    9.40
   4  -3  -1   -0.10    1.40
   4  -3  -1  -11.60    9.40
  -4  -3   1    0.70    0.90
   4  -3  -1    0.30    1.40
   4  -3  -1    0.90    0.70
  -4  -3   1    2.20    1.10
  -4  -3   1    1.70    1.10
   4  -3  -1    1.80    1.10
  -4  -3   1    1.50    1.80
  -4  -3   1    1.10    1.00
  -4  -3   1   -6.40    7.90
  -4  -3   1   -5.20    5.80
   4  -3  -1    0.50    1.30
  -4   3   1    2.40    1.90
   4   3  -1    1.10    1.20
   4   3  -1  -12.90    6.10
  -4   3   1    7.30    6.30
  -4   3   1    0.80    1.30
  -4   3   1    0.00    0.70
   4   3  -1    0.90    0.70
  -4   3   1    1.20    1.00
  -4   3   1    1.40    1.90
  -4   3   1    7.00    5.80
   4   3  -1    0.50    0.90
  -4   3   1    1.50    1.40
  -4   3   1    1.40    1.30
   4   3  -1    1.60    0.70
  -4   3   1    0.10    2.00
   4   3  -1    1.10    1.30
   4   3  -1    1.50    1.80
   4   3  -1    6.50    3.30
  -4   3   1    1.10    0.80
   4   3  -1    0.90    1.00
  -4   3   1    0.40    0.80
  -4   3   1    1.90    8.80
   3  -3  -1 1388.66   30.70
   3  -3  -1 1374.16   40.30
   3  -3  -1 1373.16   31.10
   3  -3  -1 1375.16   32.30
  -3  -3   1 1415.66   30.10
   3  -3  -1 1356.96   45.40
   3  -3  -1 1403.46   29.70
  -3  -3   1 1395.56   57.49
   3  -3  -1 1445.66   45.60
  -3  -3   1 1427.06   30.70
  -3  -3   1 1389.26   74.09
  -3  -3   1 1432.16   31.10
  -3  -3   1 1386.16   36.50
  -3  -3   1 1429.86   29.50
  -3  -3   1 1451.05   79.09
  -3  -3   1 1422.56   30.90
  -3  -3   1 1474.35   41.20
  -3  -3   1 1390.86   33.30
   3  -3  -1 1448.46   32.20
   3  -3  -1 1381.46   75.39
   3  -3  -1 1350.96   44.10
  -3  -3   1 1394.06   32.40
  -3  -3   1 1447.46   72.89
  -3  -3   1 1430.46   40.70
   3  -3  -1 1478.15   78.89
  -3   3   1 1375.96   31.00
   3   3  -1 1419.26   30.90
  -3   3   1 1366.66   51.49
  -3   3   1 1390.46   30.60
  -3   3   1 1396.76   43.30
  -3   3   1 1422.26   66.79
  -3   3   1 1376.36   31.70
  -3   3   1 1366.66   44.90
  -3   3   1 1361.86   32.20
   3   3  -1 1394.06   28.70
  -3   3   1 1412.06   42.80
   3   3  -1 1380.36   41.70
   3   3  -1 1422.96   30.20
  -3   3   1 1364.16   56.39
  -3   3   1 1464.75   29.60
  -3   3   1 1354.96   31.70
   3   3  -1 1399.26   29.90
   3   3  -1 1396.06   33.80
  -3   3   1 1340.17   30.60
  -3   3   1 1379.46   39.90
   3   3  -1 1441.26   31.20
   3   3  -1 1402.06   38.30
   3   3  -1 1409.16   61.79
   2  -3  -1  234.48    7.70
  -2  -3   1  230.78    6.70
   2  -3  -1  261.57   26.50
  -2  -3   1  216.38   15.30
  -2  -3   1  236.18   10.90
   2  -3  -1  232.88    7.40
  -2  -3   1  231.18    8.30
   2  -3  -1  235.18    7.80
   2  -3  -1  236.68   12.70
  -2  -3   1  213.88   23.50
   2  -3  -1  248.48    8.20
   2  -3  -1  238.98    7.30
   2  -3  -1  213.48   21.80
   2  -3  -1  234.68   13.70
  -2  -3   1  242.48    6.80
  -2  -3   1  228.98    6.80
  -2  -3   1  237.18   25.60
   2  -3  -1  209.78   12.50
   2  -3  -1  227.78   11.30
  -2  -3   1  225.48    8.00
  -2  -3   1  235.68   10.70
   2  -3  -1  233.38    6.90
  -2  -3   1  272.67   27.80
  -2  -3   1  225.98    5.90
   2  -3  -1  244.78    6.20
  -2  -3   1  223.98    8.60
  -2   3   1  224.98   11.40
  -2   3   1  237.08   11.10
  -2   3   1  230.48    6.20
  -2   3   1  235.18   15.30
  -2   3   1  241.78   12.40
  -2   3   1  231.78    7.60
  -2   3   1  228.48    6.80
  -2   3   1  240.68    6.90
  -2   3   1  234.88   21.20
  -2   3   1  239.68   14.30
  -2   3   1  241.58    7.90
   2   3  -1  227.98    6.70
  -2   3   1  249.08   13.80
   2   3  -1  231.68   17.50
   2   3  -1  225.88    5.60
   2   3  -1  226.18    7.50
   2   3  -1  231.58    6.20
  -2   3   1  248.98    7.70
   2   3  -1  240.78   11.50
  -2   3   1  237.38   16.60
   2   3  -1  218.08    6.80
   2   3  -1  221.68    9.20
  -2   3   1  239.98    7.10
  -2   3   1  230.18    7.30
   2   3  -1  222.98    6.60
  -1  -3   1 4729.83  130.99
   1  -3  -1 4672.43   95.89
  -1  -3   1 4751.92  100.89
   1  -3  -1 4710.03  115.59
  -1  -3   1 4740.53   93.99
   1  -3  -1 4720.33   98.89
  -1  -3   1 4752.62  107.19
   1  -3  -1 4816.12   97.79
  -1  -3   1 4667.93   93.29
  -1  -3   1 4787.02   92.39
   1  -3  -1 4781.02  100.09
   1  -3  -1 4775.72  120.09
  -1  -3   1 4852.61   90.69
  -1  -3   1 4775.12  129.19
   1  -3  -1 4736.63   96.79
  -1  -3   1 4841.72  120.49
  -1  -3   1 4690.93   92.69
   1  -3  -1 4634.54   99.49
  -1   3   1 4626.24   91.79
  -1   3   1 4587.74   95.29
  -1   3   1 4607.94   94.49
  -1   3   1 4650.03   99.19
  -1   3   1 4634.64  104.09
  -1   3   1 4756.02  109.49
  -1   3   1 4682.23   96.89
  -1   3   1 4681.93   95.59
   0  -3  -1  359.16    9.60
   0  -3   1  342.47    8.80
   0  -3  -1  350.26    8.50
   0  -3   1  348.27   15.20
   0  -3   1  345.67    9.30
   0  -3   1  352.66   10.60
   0  -3   1  333.57   19.80
   0  -3   1  341.67   13.50
   0  -3   1  334.57   20.70
   0  -3  -1  371.86   11.10
   0  -3   1  359.36   17.90
   0  -3   1  364.16    7.50
   0  -3  -1  353.96    7.90
   0  -3  -1  354.26    7.40
   0  -3   1  357.76    9.40
   0  -3   1  344.57    7.90
   0  -3  -1  382.96   20.00
   0  -3  -1  362.46   19.70
   0  -3   1  352.46   10.40
   0  -3  -1  339.67   17.90
   0   3   1  350.16    9.20
   0   3  -1  346.07    7.10
   0   3   1  356.56   11.20
   0   3  -1  334.27   14.70
   0   3  -1  342.87    8.00
   0   3  -1  343.07    9.40
   0   3  -1  338.27    7.90
   0   3   1  350.26    8.60
   1  -3   1 8527.35  171.48
   1  -3   1 8689.73  182.28
   1  -3   1 8756.82  173.98
  -1  -3  -1 8859.41  168.98
   1  -3   1 8743.22  204.08
  -1  -3  -1 8646.33  165.98
  -1  -3  -1 8828.62  203.88
  -1  -3  -1 8809.12  207.18
   1  -3   1 8709.53  182.58
  -1  -3  -1 8746.32  167.08
  -1  -3  -1 8767.92  197.58
  -1   3  -1 8493.95  176.08
  -1   3  -1 8698.33  169.38
  -1   3  -1 8599.34  174.68
  -1   3  -1 8159.18  180.38
  -1   3  -1 8478.65  176.98
  -1   3  -1 8613.84  172.58
  -1   3  -1 8621.94  197.18
  -1   3  -1 7734.43  171.98
  -1   3  -1 8511.75  166.78
  -1   3  -1 8754.42  187.48
   2  -3   1   49.10    2.80
   2  -3   1   40.60   11.90
  -2  -3  -1   44.80    4.00
   2  -3   1   61.39   12.90
  -2  -3  -1   36.40    7.00
  -2  -3  -1   45.90    2.60
  -2  -3  -1   60.49   15.60
   2  -3   1   47.90    2.90
   2  -3   1   46.50    3.10
  -2  -3  -1   44.50   11.50
  -2  -3  -1   49.10    2.30
   2  -3   1   49.90    3.30
  -2  -3  -1   44.30    2.50
   2  -3   1   48.20    2.90
   2  -3   1   39.30    6.60
  -2  -3  -1   49.10    2.30
  -2  -3  -1   47.50    3.10
   2  -3   1   53.89    3.50
   2  -3   1   53.79    3.60
  -2  -3  -1   43.00    2.80
   2  -3   1   51.69    6.60
  -2  -3  -1   49.00    3.70
   2  -3   1   52.89    2.10
  -2  -3  -1   49.60    4.90
   2  -3   1   39.50    4.70
   2  -3   1   52.49    2.60
  -2   3  -1   58.39    6.40
   2   3   1   47.60    1.80
  -2   3  -1   49.00    1.90
  -2   3  -1   69.69   13.40
   2   3   1   47.60    2.80
  -2   3  -1   45.40    2.60
  -2   3  -1   49.00    3.30
  -2   3  -1   51.39    3.30
   2   3   1   47.60    2.30
  -2   3  -1   48.00    6.70
   2   3   1   46.50    2.20
  -2   3  -1   69.69   11.60
   2   3   1   47.40    1.60
  -2   3  -1   47.30    2.60
   2   3   1   42.50    4.90
  -2   3  -1   54.99    5.10
  -2   3  -1   45.60    7.20
  -2   3  -1   49.00    2.70
  -2   3  -1   50.59    3.00
  -2   3  -1   51.39    3.40
   2   3   1   48.70    4.50
  -2   3  -1   47.60    3.20
  -2   3  -1   54.79    9.90
   3  -3   1 1347.07   39.80
  -3  -3  -1 1294.47   29.90
  -3  -3  -1 1342.77   29.40
   3  -3   1 1326.47   30.30
   3  -3   1 1306.77   28.80
  -3  -3  -1 1323.57   56.99
   3  -3   1 1331.37   29.70
  -3  -3  -1 1355.66   38.70
   3  -3   1 1299.17   43.20
  -3  -3  -1 1321.87   75.09
   3  -3   1 1326.27   31.50
  -3  -3  -1 1342.37   28.50
   3  -3   1 1373.36   44.50
  -3  -3  -1 1305.07   71.79
   3  -3   1 1477.45   31.20
   3  -3   1 1289.57   75.09
   3  -3   1 1327.27   31.20
  -3  -3  -1 1359.56   30.00
  -3  -3  -1 1407.66   36.20
  -3  -3  -1 1310.87   39.80
  -3  -3  -1 1340.47   29.60
  -3  -3  -1 1353.36   70.19
  -3  -3  -1 1344.67   28.40
   3  -3   1 1345.97   31.10
   3   3   1 1349.77   34.40
  -3   3  -1 1308.47   31.40
  -3   3  -1 1347.97   27.80
  -3   3  -1 1357.26   30.20
   3   3   1 1330.77   32.60
   3   3   1 1317.57   27.50
  -3   3  -1 1349.36   38.90
  -3   3  -1 1303.67   63.99
   3   3   1 1366.36   53.29
  -3   3  -1 1328.67   28.90
  -3   3  -1 1383.76   61.99
  -3   3  -1 1355.96   43.30
  -3   3  -1 1400.06   53.39
  -3   3  -1 1342.07   54.89
  -3   3  -1 1429.76   31.20
  -3   3  -1 1309.87   44.50
  -3   3  -1 1333.07   31.00
  -3   3  -1 1310.07   30.90
  -3   3  -1 1381.46   42.40
   3   3   1 1312.37   39.50
   3   3   1 1297.77   29.80
   3   3   1 1341.27   29.60
   3   3   1 1327.07   29.20
   3   3   1 1313.27   28.10
   3   3   1 1316.47   28.20
   4  -3   1  105.19    5.00
  -4  -3  -1  107.89   10.70
  -4  -3  -1  117.09    5.80
   4  -3   1  107.69    6.50
  -4  -3  -1   95.59    6.60
  -4  -3  -1  111.69    5.00
   4  -3   1  111.09   12.20
  -4  -3  -1   64.99   18.50
   4  -3   1  106.19    6.40
  -4  -3  -1  109.39    5.60
  -4  -3  -1   80.29   21.50
   4  -3   1  108.09   10.10
  -4  -3  -1   77.89   17.70
   4  -3   1  108.29    6.50
  -4  -3  -1  114.99    5.00
  -4  -3  -1  132.19   11.30
  -4  -3  -1  107.99    5.60
   4  -3   1  114.69    5.70
   4  -3   1  106.69    6.30
   4  -3   1  118.79   29.00
  -4  -3  -1  105.99    5.80
   4  -3   1  101.79   11.70
  -4  -3  -1   92.99   23.10
  -4  -3  -1  108.69    9.10
   4  -3   1   99.59    5.20
  -4   3  -1  106.19    5.90
  -4   3  -1   94.89   19.90
  -4   3  -1  101.09   17.80
  -4   3  -1  105.19    4.50
  -4   3  -1   85.49   17.20
  -4   3  -1  113.69    6.40
   4   3   1  113.89   10.90
  -4   3  -1  110.69    6.00
  -4   3  -1   65.69   17.40
  -4   3  -1   97.69    6.00
  -4   3  -1  110.99    5.70
  -4   3  -1  107.89   11.60
   4   3   1  108.19    5.60
  -4   3  -1   92.99    9.30
  -4   3  -1  108.39    5.40
   4   3   1  103.99    4.20
   4   3   1  107.49   19.20
   4   3   1  111.39    5.50
   4   3   1  113.59    5.10
  -4   3  -1  107.79    5.00
  -4   3  -1  111.59   12.30
   4   3   1  107.19    7.50
   4   3   1  114.39    9.00
  -4   3  -1   80.09   10.00
   4   3   1  108.79    5.60
   4   3   1  107.19    4.50
   5  -3   1  259.47   11.60
  -5  -3  -1  270.87   38.10
  -5  -3  -1  296.57   42.60
   5  -3   1  236.58   45.80
   5  -3   1  239.78   20.10
  -5  -3  -1  270.57   19.00
   5  -3   1  258.87   11.30
   5  -3   1  222.58   19.00
  -5  -3  -1  276.57    9.60
   5  -3   1  261.87    9.50
  -5  -3  -1  273.87   10.40
  -5  -3  -1  285.87   19.70
   5  -3   1  255.67   10.00
  -5  -3  -1  256.87   38.80
   5  -3   1  249.88   10.90
  -5  -3  -1  279.47   11.00
  -5  -3  -1  243.28   29.90
   5  -3   1  258.77   17.70
  -5  -3  -1  277.77   10.80
  -5  -3  -1  286.57    9.70
  -5  -3  -1  279.37   10.60
   5  -3   1  275.57   11.60
  -5  -3  -1  287.47   17.20
  -5   3  -1  274.57    9.50
   5   3   1  282.37   10.80
  -5   3  -1  277.37   42.70
  -5   3  -1  232.38   19.10
  -5   3  -1  261.27   11.10
   5   3   1  268.27    8.80
   5   3   1  279.47    9.70
  -5   3  -1  263.27    8.90
  -5   3  -1  267.17   11.20
   5   3   1  280.67   14.50
  -5   3  -1  253.97   30.50
  -5   3  -1  258.37   10.80
  -5   3  -1  256.97   11.40
   5   3   1  290.57   10.50
  -5   3  -1  238.48   31.90
   5   3   1  290.07   19.90
  -5   3  -1  289.87   30.00
  -5   3  -1  255.17    9.90
  -5   3  -1  249.97   10.60
   5   3   1  285.87   16.80
  -5   3  -1  257.57   20.30
   5   3   1  283.47    8.60
  -5   3  -1  225.28   16.60
   5   3   1  276.17   34.30
  -6  -3  -1    4.20    1.70
  -6  -3  -1    6.80    2.10
   6  -3   1    4.30   15.70
   6  -3   1    2.50    3.70
   6  -3   1    2.90    3.80
   6  -3   1    0.40    1.90
  -6  -3  -1    9.00    2.50
  -6  -3  -1    2.20    2.80
  -6  -3  -1   10.60   14.70
  -6  -3  -1    3.90    2.80
   6  -3   1    7.80    2.60
   6  -3   1    1.80    1.60
  -6  -3  -1   22.20   11.90
  -6  -3  -1    8.70    4.60
  -6  -3  -1    5.70    2.10
  -6  -3  -1  -18.60   10.50
  -6  -3  -1    6.30    1.80
   6  -3   1    3.80    2.20
  -6  -3  -1    7.20   14.00
  -6   3  -1    6.00    2.20
   6   3   1    6.40    2.00
   6   3   1    7.30    1.50
   6   3   1    9.00    2.60
  -6   3  -1    6.40    4.50
  -6   3  -1   -1.00   15.60
   6   3   1   10.40    4.50
   6   3   1    4.50    3.80
  -6   3  -1    1.50    4.10
  -6   3  -1    8.30   12.80
   6   3   1    3.30    1.50
  -6   3  -1    7.40    2.30
  -6   3  -1    6.90    2.00
   6   3   1    3.60    2.40
  -6   3  -1   -0.20    3.20
  -6   3  -1    5.60    1.70
  -6   3  -1    3.90    3.00
  -6   3  -1    3.90    1.60
  -6   3  -1   17.00   12.80
  -6   3  -1    0.50   10.80
   6   3   1   29.30   14.60
  -7  -3  -1  160.18    8.30
   7  -3   1  165.58   18.60
   7  -3   1  185.68   11.00
  -7  -3  -1  175.68   36.10
  -7  -3  -1  180.78   38.30
  -7  -3  -1  178.58   18.60
   7  -3   1  149.19   41.70
   7  -3   1  141.59   17.90
  -7  -3  -1  174.68    8.60
  -7  -3  -1  148.19    9.10
  -7  -3  -1  136.29   37.10
   7  -3   1  153.18    9.80
  -7  -3  -1  118.59   34.10
  -7  -3  -1  164.78   15.50
   7  -3   1  161.08   15.70
   7  -3   1  157.28    9.90
  -7  -3  -1  145.69    8.40
  -7  -3  -1  152.78   17.30
  -7  -3  -1  145.89    8.80
   7   3   1  152.48    6.90
   7   3   1  163.58    8.40
  -7   3  -1  185.68   32.30
  -7   3  -1  217.08   47.30
  -7   3  -1  166.08    8.20
  -7   3  -1  147.09   27.70
  -7   3  -1  152.08   33.60
  -7   3  -1  132.49   14.80
  -7   3  -1  146.39   18.10
   7   3   1  165.88    9.60
   7   3   1  167.78    9.20
  -7   3  -1  154.98    8.50
  -7   3  -1  145.29   18.00
   7   3   1  175.78   41.30
  -7   3  -1  145.49    8.60
  -7   3  -1  159.48    9.30
   7   3   1  133.69   12.00
  -7   3  -1  165.08   19.10
  -7   3  -1  148.59   34.20
   7   3   1  146.49   16.90
   7   3   1  191.08   16.40
  -7   3  -1  166.98    7.80
  -8  -3  -1  148.29    8.80
  -8  -3  -1  142.19   15.90
  -8  -3  -1  150.78   35.70
   8  -3   1  149.19   19.30
  -8  -3  -1  145.19   17.80
   8  -3   1  146.69   10.60
   8  -3   1  154.58   18.90
   8  -3   1  152.18   10.40
  -8  -3  -1  160.28    9.00
  -8  -3  -1  177.98   42.30
   8  -3   1  128.69   38.30
  -8  -3  -1  167.08   38.40
  -8  -3  -1  179.58   19.90
  -8  -3  -1  153.78    8.80
   8  -3   1  159.48   10.60
  -8  -3  -1  177.98   41.70
   8  -3   1  154.78   16.20
  -8   3  -1  156.78   19.10
  -8   3  -1  147.09    8.80
   8   3   1  151.58    9.70
   8   3   1  161.98   36.60
   8   3   1  153.08   13.60
  -8   3  -1   84.59   27.10
   8   3   1  104.19   18.30
  -8   3  -1  161.08    8.20
  -8   3  -1  142.09   46.90
  -8   3  -1  140.39    9.40
  -8   3  -1  168.18    9.70
  -8   3  -1  148.49    8.20
  -8   3  -1  121.39   15.10
   8   3   1  125.99   15.10
  -8   3  -1  179.18   40.80
  -8   3  -1  136.89   28.90
   8   3   1  160.68    9.10
  -8   3  -1  135.49   22.40
  -8   3  -1  165.68   32.00
   8   3   1  145.99    9.20
  -8   3  -1  117.29   19.60
   9  -3   1   16.00    7.10
  -9  -3  -1   -1.30    6.00
  -9  -3  -1   10.60    4.60
   9  -3   1    3.90    2.90
   9  -3   1    4.30    3.00
  -9  -3  -1   -0.30    1.60
  -9  -3  -1    8.20    3.00
  -9  -3  -1    3.60    2.20
   9  -3   1    0.90    4.50
  -9  -3  -1    4.20    5.50
   9  -3   1    9.90    5.80
   9  -3   1    6.00    3.00
  -9   3  -1    7.50    5.40
  -9   3  -1    3.00    2.10
  -9   3  -1    4.00    2.10
   9   3   1    5.10    2.60
   9   3   1    0.50    2.40
  -9   3  -1    7.00    2.90
   9   3   1    8.60    4.90
   9   3   1   -0.10    2.30
   9   3   1    7.70    4.10
  -9   3  -1    9.10    4.00
  -9   3  -1    2.90    1.90
  -9   3  -1    3.20    2.10
  -9   3  -1   19.30    6.20
  -9   3  -1   -1.10    5.50
   9   3   1   -5.30    6.30
 -10  -3  -1    5.80    5.40
 -10  -3  -1   13.50    3.70
  10  -3   1   10.70    4.40
  10  -3   1   13.10   10.10
  10  -3   1    9.30    3.90
  10  -3   1   16.00    5.90
  10  -3   1    9.60    3.80
  10  -3   1    8.80    5.50
 -10  -3  -1    6.10    7.90
 -10  -3  -1   15.80    4.30
 -10  -3  -1    6.60    9.00
 -10  -3  -1   11.10    3.40
 -10  -3  -1   -0.50    7.10
 -10  -3  -1   15.40    4.50
 -10   3  -1   18.00    4.20
 -10   3  -1   11.60    9.10
 -10   3  -1   11.60    3.80
  10   3   1   12.60    6.50
  10   3   1   14.70    4.50
  10   3   1    6.90    2.90
 -10   3  -1   12.70    3.30
 -10   3  -1   12.00    3.60
 -10   3  -1   31.50   11.30
  10   3   1    7.30    3.70
 -10   3  -1   26.20   11.30
  10   3   1   26.70    7.00
  10   3   1    5.30    7.00
 -10   3  -1    9.60    6.90
 -10   3  -1   11.90    3.70
 -11  -3  -1    4.60    6.00
  11  -3   1    3.70    3.00
  11  -3   1   11.40    6.80
 -11  -3  -1    1.10    2.70
  11  -3   1    0.30    2.40
  11  -3   1    5.80    3.80
 -11  -3  -1    5.30    2.60
  11  -3   1   -9.40    5.70
 -11  -3  -1    5.30    3.10
 -11  -3  -1    2.00    2.40
 -11  -3  -1   -2.30    6.10
  11   3   1    4.60    2.80
  11   3   1    9.20    5.10
  11   3   1    4.90    3.10
  11   3   1    2.90    7.30
 -11   3  -1    4.70    2.50
 -11   3  -1   -3.30    4.50
 -11   3  -1    6.00    2.80
  11   3   1   -6.60    5.50
 -11   3  -1    1.20    2.60
  11   3   1    4.10    3.20
 -11   3  -1    2.30    2.40
 -11   3  -1    2.40    2.50
 -12  -3  -1   26.10    6.00
  12  -3   1   15.20    5.20
 -12  -3  -1   10.60    3.70
  12  -3   1    6.20    3.70
 -12  -3  -1   14.40    3.90
  12  -3   1    6.30    4.20
 -12  -3  -1   12.30    4.00
 -12   3  -1   13.20    4.40
  12   3   1   20.00    5.70
 -12   3  -1   12.30    3.60
 -12   3  -1   15.70    3.90
  12   3   1    9.60    3.70
 -12   3  -1   12.20    4.40
  12   3   1   16.40    5.10
 -12   3  -1   14.10    4.50
 -13  -3  -1    1.90    2.50
 -13  -3  -1   -0.70    1.60
  13  -3   1    1.00    2.90
  13  -3   1    0.10    3.70
 -13  -3  -1    1.30    3.20
  13  -3   1    1.30    3.00
 -13  -3  -1   -2.90    2.00
 -13   3  -1    0.10    2.00
  13   3   1    0.70    2.70
  13   3   1    0.10    3.70
 -13   3  -1    2.90    2.90
  13   3   1   -1.20    3.20
 -13   3  -1    4.50    3.20
 -13   3  -1    0.00    2.10
 -13   3  -1   -1.40    2.00
  14  -3   1    5.30    4.30
  14  -3   1    5.70    4.40
 -14  -3  -1    9.70    4.30
 -14  -3  -1    6.70    4.00
 -14  -3  -1    1.60    3.50
 -14  -3  -1    5.70    3.90
  14  -3   1    6.70    4.80
 -14   3  -1    5.80    3.10
 -14   3  -1    3.50    3.30
  14   3   1    5.50    4.70
 -14   3  -1    8.10    4.10
 -14   3  -1    3.60    3.20
  14   3   1   -3.00    3.90
  14   3   1    2.30    3.50
 -14   3  -1    3.40    3.50
 -14  -4   1    8.00    3.80
 -14  -4   1   10.80    4.40
 -14  -4   1    8.40    4.10
  14  -4  -1   15.30    7.00
 -14  -4   1    6.80    3.40
  14  -4  -1    7.60    4.20
  14  -4  -1    4.20    4.80
 -14   4   1    2.10    3.30
  14   4  -1   11.40    5.40
 -14   4   1    4.50    3.30
 -14   4   1    3.50    3.00
 -14   4   1    5.40    2.70
  14   4  -1    3.30    3.60
  14   4  -1    6.80    5.10
 -14   4   1    8.10    3.90
  13  -4  -1   -0.70    3.70
  13  -4  -1    5.20    3.80
 -13  -4   1    4.50    3.20
 -13  -4   1    6.70    3.50
 -13  -4   1    6.10    3.60
 -13  -4   1    8.10    4.10
  13  -4  -1   10.90    5.10
 -13   4   1    8.80    3.40
 -13   4   1    8.90    3.80
  13   4  -1    6.00    3.60
 -13   4   1    4.30    3.30
  13   4  -1   -0.10    4.10
 -13   4   1   10.40    3.90
  13   4  -1    3.00    3.80
 -13   4   1   11.40    4.90
 -12  -4   1    4.20    3.10
 -12  -4   1    3.70    2.40
  12  -4  -1   -1.10    2.90
 -12  -4   1    3.90    2.80
  12  -4  -1   -1.60    2.50
 -12  -4   1    6.70    3.40
  12  -4  -1   -1.40    2.60
  12   4  -1    0.60    2.90
 -12   4   1    2.90    2.40
 -12   4   1    3.40    2.30
 -12   4   1    2.10    2.10
 -12   4   1   -0.20    2.20
  12   4  -1    3.80    2.90
  12   4  -1   -1.00    3.00
 -12   4   1    0.20    2.20
  11  -4  -1    2.30    3.40
  11  -4  -1    0.70    2.90
 -11  -4   1   -0.90    1.60
  11  -4  -1  -12.10    6.70
 -11  -4   1  -10.60    5.60
  11  -4  -1   -0.10    2.70
 -11  -4   1    3.60    2.30
  11  -4  -1   -3.00    5.60
 -11  -4   1   -2.40    1.60
  11   4  -1   -2.20    2.00
 -11   4   1   -1.10    1.40
 -11   4   1    9.50    5.10
  11   4  -1    1.70    2.80
  11   4  -1   -0.10    2.40
 -11   4   1   -1.60    1.40
  11   4  -1   -9.40    6.90
 -11   4   1    1.20    2.20
 -11   4   1   -0.20    2.00
  11   4  -1    3.10    5.90
 -11   4   1   -0.50    1.40
  10  -4  -1    3.60    4.70
 -10  -4   1    1.90    1.70
 -10  -4   1   -3.40    4.00
  10  -4  -1    7.60    6.10
  10  -4  -1   -2.30    2.10
 -10  -4   1   -0.80    1.40
  10  -4  -1    4.20    3.10
 -10  -4   1   -2.60    3.80
  10  -4  -1  -11.90    4.60
 -10  -4   1   12.00    5.90
  10  -4  -1    1.90    2.60
 -10  -4   1    1.40    2.20
 -10   4   1    2.70    6.50
  10   4  -1   -0.70    6.50
  10   4  -1    2.40    3.30
  10   4  -1   -1.50    5.00
 -10   4   1   -0.50    1.50
 -10   4   1   -1.70    1.20
  10   4  -1    0.40    2.30
 -10   4   1   -1.00    5.00
 -10   4   1   14.20    6.60
 -10   4   1    0.40    1.90
 -10   4   1   -3.70    3.80
 -10   4   1   -0.90    1.40
 -10   4   1   -0.10    1.80
  10   4  -1   -0.50    1.80
  10   4  -1   -1.40    2.00
   9  -4  -1   59.29   12.20
  -9  -4   1   70.49   15.50
  -9  -4   1   63.09    6.10
  -9  -4   1   53.49    5.70
   9  -4  -1   49.10    7.30
  -9  -4   1   56.59    6.00
   9  -4  -1   50.39   13.80
  -9  -4   1   67.29   15.70
  -9  -4   1   53.89   12.20
   9  -4  -1   47.00   12.80
   9  -4  -1   42.80    7.00
  -9  -4   1   81.79   16.40
   9   4  -1   45.50   13.70
  -9   4   1   55.39    6.00
  -9   4   1   48.80    4.80
   9   4  -1   63.79    6.50
   9   4  -1   71.89    7.40
  -9   4   1   43.80   12.00
   9   4  -1   68.49   13.00
   9   4  -1   62.79   10.20
  -9   4   1   52.29    5.10
   9   4  -1   64.69    6.10
  -9   4   1   63.09   13.80
  -9   4   1   37.70    5.50
  -9   4   1   50.99   13.00
  -9   4   1   47.50    6.90
  -9   4   1   52.99   11.70
   8  -4  -1   29.70    5.70
  -8  -4   1   45.60   25.90
  -8  -4   1    6.70   18.30
   8  -4  -1   35.20   10.50
   8  -4  -1   30.10    5.80
  -8  -4   1   34.00    4.90
  -8  -4   1   33.90    9.90
  -8  -4   1   27.60    8.40
  -8  -4   1   45.80   25.00
   8  -4  -1   36.50    6.40
  -8  -4   1   36.90    4.30
  -8  -4   1   35.10   10.60
  -8  -4   1   23.20   10.20
   8  -4  -1   19.70    7.80
   8  -4  -1   29.40    8.00
   8  -4  -1   -3.90   20.70
  -8  -4   1   23.70    4.00
  -8  -4   1   18.30   18.90
   8   4  -1   32.10   10.00
   8   4  -1   26.90    6.10
  -8   4   1   14.70   21.00
  -8   4   1   33.90    5.10
  -8   4   1   33.20    5.40
   8   4  -1   29.00    4.90
  -8   4   1   15.10   25.50
  -8   4   1   29.90    3.50
  -8   4   1   32.60    3.80
  -8   4   1   43.70   12.10
  -8   4   1   15.60   22.90
   8   4  -1   28.80   27.80
  -8   4   1   31.10   11.20
  -8   4   1   21.90    8.40
   8   4  -1   29.40    7.90
  -8   4   1   30.30    5.30
   8   4  -1   34.30    5.50
  -8   4   1   46.70   20.90
   8   4  -1   27.60    4.40
  -8   4   1   37.60    9.20
  -7  -4   1    6.60    2.20
   7  -4  -1    4.10    2.40
  -7  -4   1    2.40    1.80
  -7  -4   1   11.10   15.70
  -7  -4   1  -10.00   18.80
  -7  -4   1    8.00    2.30
  -7  -4   1    5.80   13.10
   7  -4  -1   10.50    4.70
   7  -4  -1    9.40   20.60
  -7  -4   1   13.70   20.70
   7  -4  -1    2.40    2.30
  -7  -4   1   13.30    5.60
   7  -4  -1    6.60    4.50
   7  -4  -1    4.90    2.70
  -7  -4   1    5.00    2.00
   7  -4  -1    5.40    4.60
  -7  -4   1    4.70    3.30
   7  -4  -1    8.50    3.30
  -7   4   1    9.50    4.30
  -7   4   1    6.70    2.40
  -7   4   1   16.60   14.40
  -7   4   1    2.50    1.40
   7   4  -1    2.90    2.20
   7   4  -1    7.70    5.90
  -7   4   1    0.80    3.70
  -7   4   1   11.10    4.90
  -7   4   1   27.00   19.20
   7   4  -1    3.10    1.80
   7   4  -1    2.40    3.20
  -7   4   1    0.40    3.90
   7   4  -1    7.40    2.50
  -7   4   1    8.30    3.00
   7   4  -1    6.10    2.30
   7   4  -1  -19.50   17.20
  -7   4   1   -9.10   12.30
  -7   4   1   17.10   21.90
   7   4  -1    6.00    1.70
   6  -4  -1   83.59    7.20
  -6  -4   1   95.89    6.30
  -6  -4   1   88.39    6.20
  -6  -4   1  120.79   31.80
   6  -4  -1   74.79    6.60
  -6  -4   1   78.29   12.90
  -6  -4   1   96.69    5.70
   6  -4  -1   57.69   12.60
   6  -4  -1   95.19    7.40
   6  -4  -1   83.79   15.10
   6  -4  -1   86.39   11.10
  -6  -4   1  104.69   23.70
  -6  -4   1   86.89   10.30
  -6  -4   1   82.89    5.80
   6  -4  -1   85.79    7.00
   6  -4  -1   76.99   28.60
  -6  -4   1   54.79   23.90
  -6  -4   1  103.99   26.90
   6  -4  -1  117.49   34.60
  -6  -4   1   89.29    5.60
  -6  -4   1   97.89   12.30
  -6   4   1   80.69    5.00
  -6   4   1   79.79   14.40
   6   4  -1   81.99    7.90
   6   4  -1   91.29   10.60
  -6   4   1   82.79    6.30
  -6   4   1   83.89    5.80
   6   4  -1   78.99    5.90
   6   4  -1   99.09    6.60
   6   4  -1   85.09    5.50
  -6   4   1   64.69   17.00
  -6   4   1   90.89   16.60
   6   4  -1   90.29   25.90
   6   4  -1   91.39   14.90
  -6   4   1   71.99   21.20
  -6   4   1   92.29   23.90
  -6   4   1   81.69   12.50
   6   4  -1   88.09    4.40
  -6   4   1   82.99    5.80
  -6   4   1   71.49   12.40
  -5  -4   1   59.69   10.40
   5  -4  -1   70.79   23.60
   5  -4  -1   52.49   10.30
   5  -4  -1   54.79    5.40
  -5  -4   1   56.19    4.50
  -5  -4   1   75.09   17.50
   5  -4  -1   58.69    5.20
   5  -4  -1   21.30   21.10
  -5  -4   1   48.40    4.20
  -5  -4   1   66.29    7.90
   5  -4  -1   36.60    9.30
  -5  -4   1   50.49    4.20
   5  -4  -1   54.89    5.10
  -5  -4   1   33.00   19.20
  -5  -4   1   60.89   18.20
  -5  -4   1   53.39   23.40
  -5  -4   1   51.39    3.80
  -5  -4   1   50.89    9.50
  -5  -4   1   50.19    4.00
  -5  -4   1   51.59    3.80
   5  -4  -1   50.29    3.50
   5  -4  -1   50.39    4.90
   5  -4  -1   48.50    8.90
   5   4  -1   51.79    4.30
   5   4  -1   57.19    4.00
  -5   4   1   57.09   10.50
  -5   4   1   47.00    4.10
  -5   4   1   30.30   15.10
  -5   4   1   49.10    4.10
  -5   4   1   25.10   11.80
   5   4  -1   45.30    4.20
   5   4  -1   58.09    5.90
  -5   4   1   61.39   13.50
   5   4  -1   50.49    9.90
  -5   4   1   47.40    4.40
   5   4  -1   55.49    8.50
   5   4  -1   57.59   15.90
   5   4  -1   49.80    2.90
  -5   4   1   49.50   10.30
  -5   4   1   49.00    4.40
  -5   4   1   46.80    3.40
  -5   4   1   44.70   11.00
  -5   4   1   49.80    4.10
   5   4  -1   52.09    3.50
  -5   4   1   40.60    7.80
  -4  -4   1  271.97   16.70
   4  -4  -1  299.77   10.00
  -4  -4   1  295.57    8.90
  -4  -4   1  279.87    9.80
  -4  -4   1  289.17   11.20
   4  -4  -1  329.47   41.00
   4  -4  -1  294.87   11.10
  -4  -4   1  285.87   14.60
  -4  -4   1  273.87    9.90
   4  -4  -1  287.57   11.20
   4  -4  -1  284.57   10.20
   4  -4  -1  277.27   11.10
  -4  -4   1  292.77   28.50
  -4  -4   1  263.27   11.50
  -4  -4   1  278.77   16.60
   4  -4  -1  283.77   19.80
  -4  -4   1  280.97    9.20
   4  -4  -1  244.88   36.60
   4  -4  -1  299.97   20.90
   4  -4  -1  282.17   11.50
  -4  -4   1  298.87   10.60
   4  -4  -1  291.07    9.00
  -4  -4   1  280.17   35.50
  -4  -4   1  258.27   45.30
   4  -4  -1  299.37   17.30
  -4   4   1  300.57   10.10
  -4   4   1  285.87   24.00
  -4   4   1  286.67   10.80
  -4   4   1  315.77   27.30
   4   4  -1  282.07   11.70
   4   4  -1  291.77    9.90
   4   4  -1  291.37    7.80
  -4   4   1  304.47   11.00
  -4   4   1  262.57   10.80
  -4   4   1  305.37   18.70
  -4   4   1  290.27   10.60
  -4   4   1  254.57   31.40
   4   4  -1  294.87   14.80
   4   4  -1  271.37   17.50
  -4   4   1  321.57    9.10
  -4   4   1  288.27   18.70
   4   4  -1  266.37   28.80
   4   4  -1  288.17    9.00
   4   4  -1  273.27    9.90
  -4   4   1  275.27   19.70
  -4   4   1  299.27   10.10
  -4   4   1  292.27    9.80
   4   4  -1  277.47    8.90
  -4   4   1  284.77   16.70
   3  -4  -1  387.26   12.40
  -3  -4   1  426.86   39.50
   3  -4  -1  395.06   20.60
   3  -4  -1  371.26   38.30
  -3  -4   1  375.76   12.50
  -3  -4   1  426.86   10.90
   3  -4  -1  372.86   12.20
  -3  -4   1  401.46   14.70
  -3  -4   1  381.06   11.70
   3  -4  -1  367.86   21.00
  -3  -4   1  385.36   36.80
   3  -4  -1  391.56   20.80
  -3  -4   1  387.46   10.90
   3  -4  -1  380.66   11.70
  -3  -4   1  383.66   17.30
   3  -4  -1  372.96   11.00
   3  -4  -1  379.36   10.00
   3  -4  -1  367.36   11.50
  -3  -4   1  418.96   42.90
   3  -4  -1  386.36   12.70
  -3  -4   1  413.16   17.40
  -3  -4   1  396.46   11.00
  -3  -4   1  386.06   13.20
   3  -4  -1  435.06   40.00
  -3  -4   1  398.76    9.80
   3  -4  -1  364.16   17.60
  -3  -4   1  374.56   25.90
  -3   4   1  394.76   18.50
  -3   4   1  373.56   11.10
   3   4  -1  396.86   10.90
   3   4  -1  390.26    9.80
  -3   4   1  374.46   18.90
  -3   4   1  386.66   12.10
  -3   4   1  361.76   11.70
  -3   4   1  392.66   23.20
  -3   4   1  381.06   25.10
  -3   4   1  366.36   10.00
   3   4  -1  384.76    9.00
   3   4  -1  413.26   14.60
   3   4  -1  384.76   10.50
  -3   4   1  381.26   33.00
   3   4  -1  386.96   11.10
  -3   4   1  371.36   12.20
   3   4  -1  378.86   18.00
  -3   4   1  360.56   16.90
   3   4  -1  403.86   26.50
   3   4  -1  402.46   12.00
  -3   4   1  370.26   10.80
  -3   4   1  377.16   20.90
  -3   4   1  361.06   11.50
  -2  -4   1   50.59    4.40
  -2  -4   1   52.39    2.60
   2  -4  -1   56.09    7.00
   2  -4  -1   59.29    5.70
  -2  -4   1   43.20    3.30
  -2  -4   1   49.99    2.10
  -2  -4   1   28.90    9.80
   2  -4  -1   47.10    5.60
   2  -4  -1   51.79    3.70
   2  -4  -1   54.89    3.60
   2  -4  -1   53.29    3.40
  -2  -4   1   45.40    2.70
  -2  -4   1   46.00   14.90
   2  -4  -1   56.79    3.10
  -2  -4   1   48.30    2.60
  -2  -4   1   58.89   14.20
   2  -4  -1   48.80   13.50
  -2  -4   1   53.69    3.70
   2  -4  -1   53.79    2.40
   2  -4  -1   50.99    6.40
   2  -4  -1   57.49    3.00
  -2  -4   1   52.29    6.50
   2  -4  -1   54.59    2.90
   2  -4  -1   49.99    3.20
  -2  -4   1   48.80    3.70
  -2  -4   1   55.49    4.90
  -2   4   1   50.09    6.40
  -2   4   1   48.40    4.80
  -2   4   1   51.39    2.60
  -2   4   1   52.19    5.60
  -2   4   1   54.79    5.80
  -2   4   1   58.29    5.30
  -2   4   1   57.19    3.50
  -2   4   1   51.49    8.70
  -2   4   1   55.29    2.60
  -2   4   1   47.50    2.90
  -2   4   1   48.20   10.40
  -2   4   1   56.89    3.40
  -2   4   1   62.49    6.30
   2   4  -1   42.60    2.60
  -2   4   1   56.19    2.80
  -2   4   1   51.09    3.00
   2   4  -1   51.59    3.80
  -2   4   1   53.89    3.50
  -1  -4   1  654.63   21.00
  -1  -4   1  616.84   15.30
   1  -4  -1  630.14   13.90
  -1  -4   1  627.84   13.10
   1  -4  -1  659.13   18.10
   1  -4  -1  621.14   14.20
  -1  -4   1  580.94   37.50
   1  -4  -1  633.64   14.70
   1  -4  -1  665.03   27.20
   1  -4  -1  638.64   13.80
   1  -4  -1  634.54   14.60
   1  -4  -1  643.74   32.40
  -1  -4   1  586.84   31.40
   1  -4  -1  658.73   30.70
  -1  -4   1  633.84   13.00
   1  -4  -1  607.84   15.30
   1  -4  -1  652.63   15.00
  -1  -4   1  597.34   15.80
  -1  -4   1  626.84   22.70
  -1  -4   1  626.74   14.60
   1  -4  -1  638.64   13.70
  -1  -4   1  630.74   12.80
  -1  -4   1  610.94   15.20
   1  -4  -1  645.44   19.30
   1  -4  -1  635.64   12.40
   1  -4  -1  656.43   24.20
   1  -4  -1  652.13   18.60
   1  -4  -1  654.63   19.30
   1  -4  -1  664.63   21.10
  -1  -4   1  613.44   39.40
  -1   4   1  656.43   25.30
  -1   4   1  633.54   21.90
  -1   4   1  618.04   14.80
  -1   4   1  627.04   13.10
  -1   4   1  641.74   14.40
  -1   4   1  639.74   13.50
  -1   4   1  633.74   20.60
  -1   4   1  651.73   15.60
  -1   4   1  625.24   13.30
  -1   4   1  628.74   14.40
  -1   4   1  622.64   16.00
  -1   4   1  632.54   23.60
   1   4  -1  601.44   16.10
   0  -4   1 3945.71   81.29
   0  -4   1 4052.69   98.09
   0  -4   1 4008.90   92.39
   0  -4  -1 4159.88   84.19
   0  -4  -1 4205.98  106.49
   0  -4   1 4120.39  110.89
   0  -4   1 4095.89   81.19
   0  -4   1 4081.19   90.49
   0  -4   1 4082.99   81.29
   0  -4  -1 4166.68  105.29
   0  -4  -1 4066.69   81.59
   0  -4   1 4144.59   83.19
   0  -4   1 4101.99  107.59
   0  -4   1 4072.59   88.59
   0  -4   1 4103.59   79.19
   0  -4   1 4157.68   83.59
   0  -4  -1 3971.20   80.39
   0  -4  -1 4099.39   99.99
   0  -4   1 4158.08   80.79
   0   4  -1 3999.20   94.19
   0   4  -1 4042.60   79.39
   0   4  -1 4047.09   79.19
   0   4   1 4315.97   85.09
   1  -4   1  131.29   10.00
  -1  -4  -1  107.49    4.60
   1  -4   1  124.99    6.60
   1  -4   1  120.19    4.80
  -1  -4  -1  118.29   13.80
   1  -4   1  123.69   15.30
   1  -4   1  126.19    4.60
   1  -4   1  122.69    3.30
   1  -4   1  124.89    4.80
   1  -4   1  120.79    4.60
   1  -4   1  138.29    9.00
   1  -4   1  119.79    7.70
   1  -4   1  118.09    3.20
   1  -4   1  119.59   10.70
   1  -4   1  116.39    3.80
   1  -4   1  119.29    5.30
   1  -4   1  115.19    4.40
  -1  -4  -1  111.19   18.70
  -1  -4  -1  109.89    2.80
  -1  -4  -1  110.19    2.80
  -1  -4  -1  148.89   17.20
   1  -4   1  131.89    8.30
  -1   4  -1  115.69    7.30
  -1   4  -1  119.79    5.80
  -1   4  -1  128.49   10.50
  -1   4  -1  114.29    4.10
  -1   4  -1  116.99    2.80
  -1   4  -1  113.89   11.10
  -1   4  -1  115.09    4.40
  -1   4  -1  100.09    7.60
   1   4   1  108.79    4.60
  -1   4  -1  116.09    3.80
  -1   4  -1  123.49    4.80
  -1   4  -1  117.29    3.60
  -1   4  -1  116.79    7.10
  -1   4  -1  112.39    4.90
  -1   4  -1  114.79    7.40
  -1   4  -1  124.99    4.70
  -1   4  -1  116.59    4.20
  -1   4  -1  111.09   15.20
   2  -4   1  328.37    8.80
  -2  -4  -1  321.17   16.30
  -2  -4  -1  307.47    9.80
   2  -4   1  319.57    9.80
  -2  -4  -1  338.87    9.60
   2  -4   1  327.07   10.20
  -2  -4  -1  323.17    8.40
  -2  -4  -1  314.87   28.40
  -2  -4  -1  329.77    8.30
   2  -4   1  303.67   25.50
   2  -4   1  326.37   16.70
  -2  -4  -1  327.47    8.30
   2  -4   1  321.87    8.70
  -2  -4  -1  254.97   30.40
  -2  -4  -1  323.27   10.40
   2  -4   1  340.37   32.60
  -2  -4  -1  320.57    7.60
   2  -4   1  317.67    8.90
   2  -4   1  319.77   10.00
   2  -4   1  328.57    9.60
  -2  -4  -1  322.77    9.60
  -2  -4  -1  326.87   12.60
   2  -4   1  340.07   14.60
   2  -4   1  318.67   16.50
  -2  -4  -1  286.37   28.50
   2  -4   1  289.27    7.20
   2  -4   1  332.87   16.50
  -2  -4  -1  323.87    7.20
  -2   4  -1  325.07    9.80
  -2   4  -1  326.67    8.70
  -2   4  -1  356.86   25.70
  -2   4  -1  330.47    9.80
  -2   4  -1  311.57   16.80
  -2   4  -1  325.97    7.20
  -2   4  -1  323.47   13.40
  -2   4  -1  324.67   25.00
  -2   4  -1  314.47   10.00
  -2   4  -1  326.87   15.90
  -2   4  -1  338.67   21.30
  -2   4  -1  332.57   13.10
  -2   4  -1  318.57    8.20
  -2   4  -1  311.07    9.80
  -2   4  -1  324.47    9.20
  -2   4  -1  317.57   13.20
   2   4   1  310.27    8.30
   3  -4   1  470.25   13.20
  -3  -4  -1  491.55   20.00
  -3  -4  -1  485.75   30.30
  -3  -4  -1  478.35   45.60
  -3  -4  -1  486.85   11.50
   3  -4   1  463.55   20.40
   3  -4   1  447.76   12.10
  -3  -4  -1  469.75   40.30
  -3  -4  -1  488.65   12.30
  -3  -4  -1  453.55   18.30
   3  -4   1  503.75   45.00
   3  -4   1  472.55   14.10
  -3  -4  -1  486.25   16.90
   3  -4   1  478.05   14.60
   3  -4   1  446.76   23.20
   3  -4   1  465.55   13.70
  -3  -4  -1  435.16   41.60
   3  -4   1  469.35   13.40
   3  -4   1  466.45   40.10
  -3  -4  -1  486.35   12.80
  -3  -4  -1  459.15   13.30
  -3  -4  -1  469.05   11.80
  -3  -4  -1  489.85   12.60
   3  -4   1  461.45   12.80
  -3  -4  -1  452.65   13.90
  -3   4  -1  464.45   13.40
   3   4   1  475.05   10.40
  -3   4  -1  467.35   12.70
  -3   4  -1  443.96   29.00
   3   4   1  463.75   13.10
  -3   4  -1  449.76   19.20
   3   4   1  481.65   11.80
  -3   4  -1  456.05   13.80
   3   4   1  481.45   19.80
  -3   4  -1  488.75   36.40
  -3   4  -1  474.15   14.30
  -3   4  -1  442.26   14.20
  -3   4  -1  463.55   20.40
  -3   4  -1  475.15   30.80
  -3   4  -1  462.35   24.90
  -3   4  -1  456.35   22.40
  -3   4  -1  459.45   12.50
   3   4   1  463.05   21.10
  -3   4  -1  472.75   12.50
  -3   4  -1  456.55   13.90
   3   4   1  460.05   12.40
  -3   4  -1  478.05   24.40
  -3   4  -1  466.35   10.60
   3   4   1  480.45   12.00
   3   4   1  491.35   12.30
   3   4   1  474.85   10.10
  -4  -4  -1   76.59   22.10
  -4  -4  -1   86.09    4.20
  -4  -4  -1   78.69    8.70
  -4  -4  -1   98.59   18.90
   4  -4   1   96.19   11.40
  -4  -4  -1   78.89    4.70
  -4  -4  -1   53.09   18.10
  -4  -4  -1   79.59    8.80
   4  -4   1  105.59   28.00
   4  -4   1   87.39    5.90
   4  -4   1   90.99    5.00
   4  -4   1   78.59    9.00
  -4  -4  -1   80.99    4.90
  -4  -4  -1   96.19   20.00
  -4  -4  -1   79.99    7.70
  -4  -4  -1   82.89    4.20
  -4  -4  -1   85.49    4.80
   4  -4   1   84.89    6.00
   4  -4   1   86.09    4.40
   4  -4   1   93.59   11.50
   4  -4   1   86.89    5.50
   4  -4   1   92.59    5.90
   4  -4   1   87.59    5.20
  -4   4  -1   87.79    4.50
  -4   4  -1   84.79   16.30
  -4   4  -1   96.09   10.40
  -4   4  -1   77.09   15.30
  -4   4  -1  103.09   20.30
  -4   4  -1   85.89    5.60
  -4   4  -1   85.29    4.80
  -4   4  -1   84.29   10.30
  -4   4  -1   86.49    5.00
   4   4   1   79.19    3.80
  -4   4  -1   83.59    5.50
  -4   4  -1   84.49    8.70
   4   4   1   78.49    4.80
   4   4   1   80.39    3.30
   4   4   1   84.89    4.80
   4   4   1   61.19   13.60
  -4   4  -1   75.99   14.30
  -4   4  -1   81.59    5.30
  -4   4  -1   89.69    3.70
  -4   4  -1   79.39    4.90
  -4   4  -1   88.49   13.80
  -4   4  -1   80.29    5.60
   4   4   1   78.29    3.90
   4   4   1   99.39    6.20
   4   4   1   86.59    6.80
  -4   4  -1  115.89   22.60
   4   4   1   77.59    8.90
   4   4   1   81.79    4.50
  -5  -4  -1  124.19    6.70
  -5  -4  -1  112.09   10.50
   5  -4   1  115.39    7.30
  -5  -4  -1  168.88   34.00
  -5  -4  -1  119.79    6.70
   5  -4   1  102.09   11.10
   5  -4   1  114.29    5.70
  -5  -4  -1  121.39    6.60
  -5  -4  -1  127.69    6.00
  -5  -4  -1  110.79   22.30
   5  -4   1  120.09   14.00
  -5  -4  -1  119.09   12.40
   5  -4   1  110.59    7.40
  -5  -4  -1  131.89   32.20
  -5  -4  -1  125.79    6.60
   5  -4   1  128.19    7.70
  -5  -4  -1  127.59    5.90
   5  -4   1  131.99   32.90
  -5  -4  -1  133.49   13.00
   5  -4   1  113.99    7.40
  -5  -4  -1  105.79   27.80
   5  -4   1  117.39   14.00
   5   4   1  126.19   12.90
  -5   4  -1  111.29   12.80
  -5   4  -1  110.09   20.50
  -5   4  -1  116.09    7.00
   5   4   1  114.39    5.20
   5   4   1  122.99    4.80
  -5   4  -1  119.19    5.10
   5   4   1  118.59    6.30
   5   4   1  116.69    8.30
  -5   4  -1  106.39   24.20
   5   4   1  125.59    5.60
   5   4   1  119.49   21.60
   5   4   1  114.29    6.40
  -5   4  -1  105.79    6.40
   5   4   1  113.69    9.40
  -5   4  -1  108.29   27.40
  -5   4  -1  108.49   12.90
  -5   4  -1   98.99   10.70
  -5   4  -1  124.99    7.30
  -5   4  -1  122.59   14.70
  -5   4  -1   85.29   17.20
  -5   4  -1  137.79   23.20
  -5   4  -1  119.19    5.80
  -5   4  -1  122.59    6.40
   6  -4   1  133.99   13.70
   6  -4   1  147.59   16.60
  -6  -4  -1  144.69   33.00
   6  -4   1  157.68    9.40
  -6  -4  -1  142.59    7.20
  -6  -4  -1  137.99    8.00
   6  -4   1  157.18    9.20
  -6  -4  -1  148.69    8.00
  -6  -4  -1  143.79    7.10
  -6  -4  -1  152.48    8.10
   6  -4   1  139.99    9.10
  -6  -4  -1  133.89   12.70
  -6  -4  -1  160.08   15.70
  -6  -4  -1   86.99   28.70
  -6  -4  -1  128.99   27.90
  -6  -4  -1  178.78   38.90
  -6  -4  -1  148.39   15.10
   6  -4   1  149.59   17.10
  -6   4  -1  132.69   15.30
   6   4   1  148.59    8.10
  -6   4  -1  161.28   22.40
  -6   4  -1  155.18    6.60
  -6   4  -1  156.38    7.30
  -6   4  -1  165.48   29.00
  -6   4  -1  153.88   14.30
   6   4   1  149.88    6.00
  -6   4  -1  136.09    8.00
   6   4   1  157.08    7.20
   6   4   1  124.39   11.50
   6   4   1  126.09   14.50
  -6   4  -1  184.38   41.80
  -6   4  -1  141.09   16.10
  -6   4  -1  105.69   25.90
   6   4   1  157.58    7.90
   6   4   1  145.09   10.60
   6   4   1  146.49   29.10
  -6   4  -1  158.78   17.90
  -6   4  -1  151.58    8.10
  -6   4  -1  142.59    7.60
  -6   4  -1  154.78    8.70
  -6   4  -1  185.58   29.60
  -7  -4  -1    2.80    1.60
  -7  -4  -1    2.30    1.70
  -7  -4  -1    1.60   11.90
  -7  -4  -1    2.70    1.90
   7  -4   1  -24.30   15.80
   7  -4   1    1.40    2.00
  -7  -4  -1    8.20    4.80
   7  -4   1    9.40    3.30
  -7  -4  -1    9.70   17.40
  -7  -4  -1    0.90    1.00
  -7  -4  -1    1.60   14.10
   7  -4   1    1.70    3.10
  -7  -4  -1    2.80    3.10
   7  -4   1    3.80    4.50
   7  -4   1    4.50    2.60
  -7  -4  -1   11.50    5.70
   7  -4   1   11.90    5.70
  -7  -4  -1  -22.60   18.70
  -7  -4  -1    1.80    1.50
  -7   4  -1    3.90    1.90
  -7   4  -1    3.80    2.00
   7   4   1    0.50    1.70
   7   4   1  -25.70   17.20
   7   4   1    3.80    3.40
  -7   4  -1    6.80    3.00
  -7   4  -1    5.20    2.20
   7   4   1    3.80    1.90
   7   4   1    5.00    1.40
  -7   4  -1   10.40   12.50
   7   4   1    1.90    1.60
   7   4   1   -1.30    2.90
  -7   4  -1   10.00    6.00
  -7   4  -1    2.30    1.30
  -7   4  -1  -21.00   21.20
   7   4   1    1.20    2.40
  -7   4  -1   -2.40    2.70
  -7   4  -1    8.40    6.90
  -7   4  -1    3.40    1.70
  -7   4  -1    0.90   17.50
  -8  -4  -1   21.60   21.50
  -8  -4  -1   44.60   11.50
   8  -4   1   64.59   12.80
   8  -4   1   59.59    8.00
   8  -4   1   50.29    7.00
  -8  -4  -1   44.20    4.90
  -8  -4  -1   36.50    5.30
  -8  -4  -1   47.20   11.80
   8  -4   1   37.20   11.40
  -8  -4  -1   49.00    4.90
   8  -4   1   57.19    8.20
  -8  -4  -1   41.70   10.00
   8  -4   1   -2.90   22.00
  -8  -4  -1   35.60   19.10
   8  -4   1   47.40   12.50
  -8  -4  -1   23.80   25.10
  -8   4  -1   47.10    5.60
   8   4   1   40.50   11.70
  -8   4  -1   48.30    4.70
  -8   4  -1   21.00    8.60
  -8   4  -1   25.90   20.50
   8   4   1   36.90    5.50
  -8   4  -1   50.99   13.70
  -8   4  -1   45.40   12.80
  -8   4  -1   22.30   29.30
  -8   4  -1   37.20    9.20
  -8   4  -1   42.70    4.10
   8   4   1   35.50    7.40
  -8   4  -1   47.30    5.10
   8   4   1   60.29   11.70
   8   4   1   44.10   26.00
  -8   4  -1   36.60   18.70
   8   4   1   43.80    4.70
  -8   4  -1   80.69   26.40
  -8   4  -1   47.00    5.20
  -8   4  -1   46.30   14.90
   8   4   1   52.49    5.40
   9  -4   1   76.49    8.10
  -9  -4  -1   83.19   15.40
  -9  -4  -1   86.39   16.10
   9  -4   1   49.90   14.70
   9  -4   1   77.99   13.60
   9  -4   1   76.09   17.00
  -9  -4  -1   79.59    6.70
   9  -4   1   65.09    7.60
  -9  -4  -1   79.29    6.80
   9  -4   1   76.09    8.40
  -9  -4  -1   75.79    6.90
  -9  -4  -1   65.59   15.90
  -9   4  -1   81.09    6.40
  -9   4  -1   76.69   14.10
  -9   4  -1   74.69   16.50
  -9   4  -1   78.59   17.00
   9   4   1   76.49    7.10
  -9   4  -1   72.79    6.90
   9   4   1   82.49    7.70
  -9   4  -1   75.89    6.90
  -9   4  -1   84.39    6.00
   9   4   1   54.99   11.30
  -9   4  -1   90.59    8.20
   9   4   1   84.09   17.00
   9   4   1   83.89    6.70
   9   4   1   87.29   10.30
  -9   4  -1   66.49   16.10
 -10  -4  -1   21.40    4.40
 -10  -4  -1   27.80    5.90
  10  -4   1   20.40    5.30
  10  -4   1   44.50   12.40
 -10  -4  -1   20.80    4.60
  10  -4   1   32.60   11.80
 -10  -4  -1   12.30    7.30
  10  -4   1   23.70    5.70
 -10  -4  -1   20.70   10.00
 -10  -4  -1   25.50   10.60
 -10  -4  -1   23.30    4.70
  10  -4   1   25.10    6.20
  10   4   1   27.90    5.70
 -10   4  -1   28.80   11.00
  10   4   1   25.70    4.70
  10   4   1   27.50    8.20
  10   4   1   23.50    5.20
 -10   4  -1   31.50    9.60
 -10   4  -1   25.70   12.40
  10   4   1   14.10    8.90
 -10   4  -1   33.40    5.70
 -10   4  -1   27.20    4.50
 -10   4  -1   28.20    5.60
 -10   4  -1   19.50    3.80
 -10   4  -1   30.50    5.80
  11  -4   1   16.20    5.40
  11  -4   1   12.50    4.90
  11  -4   1   19.40    7.50
 -11  -4  -1   10.60    3.50
  11  -4   1    8.90    7.70
  11  -4   1    3.90    3.40
 -11  -4  -1   -1.30    8.00
 -11  -4  -1   10.50    3.50
 -11  -4  -1    1.10    6.60
 -11  -4  -1   10.30    3.50
 -11  -4  -1    8.20    3.70
 -11   4  -1   15.50    3.80
  11   4   1   10.10    4.60
  11   4   1    4.50    5.20
 -11   4  -1   11.00    3.50
 -11   4  -1   12.60    4.00
 -11   4  -1    9.70    3.10
  11   4   1   15.30    5.90
  11   4   1    8.10    3.90
 -11   4  -1   13.30    4.10
  11   4   1   11.90    9.60
  11   4   1    9.70    3.50
  12  -4   1   50.79    9.40
  12  -4   1   42.40    7.70
 -12  -4  -1   45.00    7.30
  12  -4   1   44.20    7.90
 -12  -4  -1   47.00    7.50
 -12  -4  -1   43.50    7.00
  12   4   1   49.80    8.10
 -12   4  -1   48.80    8.10
 -12   4  -1   38.80    5.50
 -12   4  -1   47.80    8.60
  12   4   1   43.20    6.50
 -12   4  -1   56.89    8.20
  12   4   1   31.60    6.40
 -12   4  -1   41.60    6.30
  13  -4   1    6.30    4.20
 -13  -4  -1   13.10    4.60
  13  -4   1    6.60    4.60
  13  -4   1    5.30    5.10
 -13  -4  -1    7.40    3.70
 -13  -4  -1    9.60    3.80
 -13  -4  -1   12.00    4.30
  13   4   1    8.30    4.60
 -13   4  -1   13.80    3.60
 -13   4  -1   11.30    3.80
 -13   4  -1    7.20    3.20
 -13   4  -1    5.40    3.90
  13   4   1   12.80    3.70
  13   4   1    1.90    4.10
 -13   4  -1    5.00    3.10
 -14  -4  -1   22.70    6.10
  14  -4   1   13.30    6.30
 -14  -4  -1   17.70    5.00
 -14  -4  -1   18.60    5.80
  14  -4   1   12.90    5.30
  14  -4   1   11.90    5.70
 -14  -4  -1   11.20    4.40
  14   4   1   14.50    4.70
 -14   4  -1   19.50    6.00
 -14   4  -1   19.60    4.90
  14   4   1    8.00    5.30
 -14   4  -1   13.10    4.60
 -14   4  -1   17.50    4.90
 -14   4  -1   13.90    3.70
  14   4   1   10.30    5.90
 -14  -5   1   13.80    4.80
  14  -5  -1   13.80    5.10
  14  -5  -1    4.10    4.00
 -14  -5   1   14.20    5.00
 -14  -5   1   10.20    3.90
  14  -5  -1   14.50    6.80
 -14  -5   1   11.80    4.90
  14   5  -1   19.30    5.80
 -14   5   1    8.70    3.90
 -14   5   1   15.00    5.00
 -14   5   1   12.50    4.40
  14   5  -1    8.20    5.30
 -14   5   1   10.80    3.20
 -14   5   1   14.20    5.60
  13  -5  -1   53.69   10.10
  13  -5  -1   62.79   10.30
 -13  -5   1   64.39    7.80
 -13  -5   1   66.29    9.10
 -13  -5   1   59.49    8.80
  13  -5  -1   54.89   10.00
 -13  -5   1   60.79    9.50
 -13   5   1   65.39    7.30
  13   5  -1   71.49    9.80
  13   5  -1   60.39    7.20
 -13   5   1   63.79    9.50
 -13   5   1   65.39    6.30
 -13   5   1   51.59    7.90
 -13   5   1   53.29    9.10
  13   5  -1   68.59   10.40
 -12  -5   1    4.40    2.80
 -12  -5   1   12.80    4.00
  12  -5  -1    5.50    3.70
  12  -5  -1   12.30    5.40
 -12  -5   1    6.00    2.80
  12  -5  -1    6.70    4.10
 -12   5   1    5.10    2.80
 -12   5   1    9.90    4.80
 -12   5   1    4.20    2.50
 -12   5   1   14.90    3.70
 -12   5   1    7.70    3.60
  12   5  -1   11.20    3.60
  12   5  -1    2.90    3.60
  12   5  -1   14.70    5.20
 -11  -5   1   77.09    7.80
 -11  -5   1   77.59   16.80
 -11  -5   1   63.59   14.30
  11  -5  -1   56.89    8.90
 -11  -5   1   65.69    7.30
  11  -5  -1   52.59   12.70
 -11  -5   1   62.09    7.20
  11  -5  -1   49.70   15.30
  11  -5  -1   64.49    9.70
  11  -5  -1   61.19    9.30
  11   5  -1   49.99   16.20
  11   5  -1   68.59   11.20
 -11   5   1   73.59    7.80
  11   5  -1   56.69   12.30
 -11   5   1   71.49    6.80
 -11   5   1   57.19    8.30
  11   5  -1   71.39    7.90
 -11   5   1   66.09    7.20
  11   5  -1   57.79    8.50
 -11   5   1   63.09    5.80
  11   5  -1   72.89    7.00
 -11   5   1   52.79   13.30
 -10  -5   1   40.90   12.00
  10  -5  -1   50.19   11.90
 -10  -5   1   38.60   10.80
  10  -5  -1   47.90    8.10
 -10  -5   1   48.60    5.70
 -10  -5   1   45.10   12.20
  10  -5  -1   40.10    7.00
  10  -5  -1   17.60    8.50
 -10  -5   1   37.30    5.80
 -10  -5   1   44.30    6.70
  10  -5  -1   41.00    7.70
 -10   5   1   45.40    6.60
 -10   5   1   30.90    9.00
  10   5  -1   41.90   14.00
  10   5  -1   39.70    5.70
  10   5  -1   32.20    6.20
 -10   5   1   43.70    6.90
  10   5  -1   32.50    9.80
  10   5  -1   53.89    7.50
 -10   5   1   36.70    4.30
 -10   5   1   48.50    7.20
 -10   5   1   30.50   12.40
 -10   5   1   37.80    5.30
  10   5  -1   36.50    7.30
 -10   5   1   29.00   11.90
  -9  -5   1   35.70    5.50
  -9  -5   1   44.30   11.70
  -9  -5   1   30.40    4.80
   9  -5  -1   26.40    8.20
   9  -5  -1   19.90    9.30
  -9  -5   1   34.40   15.40
  -9  -5   1   40.30    5.80
   9  -5  -1   35.40    6.80
  -9  -5   1   44.60   11.20
   9  -5  -1   29.30    5.90
   9  -5  -1   28.60   10.50
   9  -5  -1   30.60    6.10
  -9   5   1   34.00    4.90
  -9   5   1   25.00    8.90
  -9   5   1   46.80   13.00
   9   5  -1   37.50    6.00
  -9   5   1   26.10    5.10
  -9   5   1   27.20    4.90
   9   5  -1   42.30    7.60
   9   5  -1   39.40   11.80
  -9   5   1   32.40    9.30
  -9   5   1   32.70   10.00
   9   5  -1   34.00    5.00
  -9   5   1   35.30    3.90
  -9   5   1   36.00    5.40
   9   5  -1   37.10    5.80
   9   5  -1   23.20    7.50
   8  -5  -1   -1.00    2.80
  -8  -5   1    1.50    1.70
  -8  -5   1    2.20    1.90
  -8  -5   1   -0.40    1.50
  -8  -5   1   34.90   23.50
   8  -5  -1    5.10    2.90
  -8  -5   1   23.80   16.00
   8  -5  -1    7.20    4.90
  -8  -5   1    1.00    1.40
  -8  -5   1    3.60    3.80
   8  -5  -1   23.30   24.80
   8  -5  -1    2.60    2.80
   8  -5  -1    1.80    2.30
  -8  -5   1  -20.90   13.90
  -8  -5   1    7.00    4.70
   8  -5  -1    0.90    2.50
   8   5  -1   -1.00    0.80
  -8   5   1    0.60    1.80
  -8   5   1   -0.10    3.70
  -8   5   1    0.40    1.30
   8   5  -1   13.70   25.50
  -8   5   1    9.50    4.60
  -8   5   1   -3.10    3.50
  -8   5   1   -0.20    1.60
  -8   5   1   -3.70   17.80
   8   5  -1   -0.30    2.20
  -8   5   1    0.30    1.10
  -8   5   1   24.70   17.00
   8   5  -1   -0.90    3.10
   8   5  -1    0.70    1.80
  -8   5   1   -9.40   28.90
   8   5  -1   -1.80    1.30
  -8   5   1    8.00    3.70
   8   5  -1    2.70    4.90
   8   5  -1    0.80    1.70
  -8   5   1    1.80    1.30
  -8   5   1  -21.20   21.90
  -7  -5   1   56.59   11.00
   7  -5  -1   58.39    6.20
   7  -5  -1   56.39   10.90
  -7  -5   1   78.89   27.60
   7  -5  -1   68.69    7.10
   7  -5  -1   37.40   11.80
  -7  -5   1   54.29   10.70
   7  -5  -1   48.40   22.00
   7  -5  -1   62.89   14.80
  -7  -5   1   61.29    5.00
  -7  -5   1   76.89   26.40
  -7  -5   1   66.89    5.90
   7  -5  -1   58.59    6.50
   7  -5  -1   54.69    7.30
  -7  -5   1   57.09    4.90
  -7  -5   1   54.79    5.30
  -7  -5   1   56.19   11.90
   7   5  -1   26.50   19.60
  -7   5   1   71.19   13.30
   7   5  -1   59.49    4.80
   7   5  -1   58.89    5.60
   7   5  -1   64.09    5.60
  -7   5   1   76.99   19.60
  -7   5   1   55.29    4.50
   7   5  -1   56.39   12.30
   7   5  -1   57.69    8.00
  -7   5   1   47.00   10.50
  -7   5   1   50.59   28.90
  -7   5   1   56.29   12.20
  -7   5   1   51.99    5.60
   7   5  -1   54.89    3.60
  -7   5   1   52.29   20.80
  -7   5   1   60.59    5.30
  -7   5   1   58.79    5.40
  -7   5   1   56.19    4.00
  -7   5   1   71.79   15.80
   7   5  -1   59.09    9.80
   6  -5  -1   32.50    5.40
   6  -5  -1   30.50    5.30
   6  -5  -1    6.40   15.80
   6  -5  -1   34.40    5.40
  -6  -5   1   26.10   18.40
   6  -5  -1   26.20    4.50
  -6  -5   1   36.70    3.50
   6  -5  -1   27.00    9.00
  -6  -5   1   38.70    9.70
  -6  -5   1   27.30   16.60
  -6  -5   1   43.80   17.90
  -6  -5   1   34.90    8.20
  -6  -5   1   17.60   16.90
  -6  -5   1   37.50    4.20
  -6  -5   1   29.60    3.60
  -6  -5   1   27.50    6.70
   6  -5  -1   34.80    9.80
   6  -5  -1   60.09   26.90
  -6  -5   1   37.50    3.70
   6  -5  -1   36.30    8.80
  -6   5   1   -2.10   15.00
  -6   5   1   30.50    3.10
  -6   5   1   40.30   13.80
   6   5  -1   30.20    3.20
   6   5  -1   33.90    5.50
  -6   5   1   21.60    6.40
  -6   5   1   53.49   11.70
  -6   5   1   25.50    3.70
   6   5  -1   35.90    2.60
  -6   5   1   26.90    2.60
  -6   5   1   19.00    7.10
  -6   5   1   33.70    3.80
  -6   5   1   32.90   18.60
   6   5  -1   41.40   17.00
   6   5  -1   27.90    8.50
   6   5  -1   40.00    4.30
   6   5  -1   31.90    4.30
   6   5  -1   35.10    6.90
  -5  -5   1  137.59    6.50
  -5  -5   1  137.69    7.50
   5  -5  -1  174.28   39.40
  -5  -5   1  124.09    6.80
   5  -5  -1  126.99   36.70
   5  -5  -1  128.29   14.90
  -5  -5   1   97.49   22.40
  -5  -5   1  137.59   11.20
   5  -5  -1  152.38    8.70
   5  -5  -1  153.58    8.90
  -5  -5   1  142.19   12.70
  -5  -5   1  138.39   36.10
  -5  -5   1  144.19    6.30
   5  -5  -1  151.78   16.30
   5  -5  -1  147.99    8.30
   5  -5  -1  154.98    6.60
   5  -5  -1  145.59    8.50
  -5  -5   1  131.09    6.90
  -5  -5   1  157.98   13.90
  -5  -5   1  128.89   30.80
   5  -5  -1  148.69   13.30
  -5  -5   1   95.29   26.40
   5   5  -1  124.59   13.00
   5   5  -1  139.59    7.20
  -5   5   1  129.49   13.30
  -5   5   1  157.38    5.50
  -5   5   1  168.98   20.10
  -5   5   1  146.59   14.30
   5   5  -1  145.09    8.40
  -5   5   1  154.28    7.90
   5   5  -1  140.19   10.30
   5   5  -1  124.49    6.00
  -5   5   1  156.48   13.40
  -5   5   1  155.08    8.30
  -5   5   1  137.39   24.60
  -5   5   1  138.39    7.10
  -5   5   1  146.89    7.00
  -5   5   1  144.29   29.10
   5   5  -1  126.29   22.90
   5   5  -1  139.29    6.00
  -5   5   1  157.28   16.30
   5   5  -1  139.59    6.90
   5   5  -1  134.79    4.90
  -5   5   1  153.88    6.40
  -5   5   1  142.99    7.10
   4  -5  -1    5.50    2.10
   4  -5  -1    7.70    1.80
  -4  -5   1    7.10    1.60
   4  -5  -1    8.60    1.60
  -4  -5   1    8.20    2.10
  -4  -5   1   -7.60   12.00
   4  -5  -1    6.80    2.00
  -4  -5   1    4.90    1.30
   4  -5  -1    0.70    2.30
  -4  -5   1    7.20    2.50
   4  -5  -1    9.40    4.40
   4  -5  -1    7.90    3.50
  -4  -5   1    5.50    1.50
   4  -5  -1   11.00    2.20
  -4  -5   1    7.50    3.10
  -4  -5   1    5.70    2.70
   4  -5  -1    3.00    1.90
  -4  -5   1   10.50    2.00
  -4  -5   1    7.40    2.90
   4  -5  -1    3.20    3.70
  -4  -5   1   -5.80    8.80
   4  -5  -1    5.40    9.00
  -4  -5   1    7.40    2.20
   4  -5  -1   33.60   15.50
  -4  -5   1   17.60   12.60
  -4  -5   1   13.50    7.30
   4  -5  -1    5.00    1.90
  -4   5   1   -1.10    8.40
   4   5  -1   -0.80    7.10
  -4   5   1    8.80    1.20
   4   5  -1    7.00    1.90
  -4   5   1    7.90    2.20
  -4   5   1    6.20    1.60
   4   5  -1    5.30    1.50
  -4   5   1   13.00    8.90
   4   5  -1    7.50    1.90
   4   5  -1    5.70    3.30
  -4   5   1    1.10    2.30
  -4   5   1    8.10    4.40
  -4   5   1   11.20    4.10
  -4   5   1    6.20    1.90
  -4   5   1    2.40    5.40
   4   5  -1    8.00    1.70
  -4   5   1    4.60    1.30
  -4   5   1    5.50    1.80
  -4   5   1    4.40    3.00
  -4   5   1    6.40    2.00
   4   5  -1    6.10    1.00
   4   5  -1    5.00    1.10
  -4   5   1    2.90    1.20
  -4   5   1    5.60    1.50
   4   5  -1    6.70    2.20
   3  -5  -1  228.28    8.70
   3  -5  -1  237.38    7.10
   3  -5  -1  221.48   16.20
   3  -5  -1  247.98   16.50
   3  -5  -1  261.77    9.60
  -3  -5   1  206.18   29.40
   3  -5  -1  245.98   32.70
   3  -5  -1  233.78    9.20
  -3  -5   1  227.78   12.60
  -3  -5   1  225.68    9.30
  -3  -5   1  257.97   30.10
  -3  -5   1  249.58   10.50
  -3  -5   1  228.08    6.50
   3  -5  -1  235.78    9.50
  -3  -5   1  224.48   18.60
   3  -5  -1  233.88    8.40
   3  -5  -1  231.78    8.00
  -3  -5   1  235.98    7.60
   3  -5  -1  233.98   29.60
   3  -5  -1  226.78   13.70
  -3  -5   1  223.48    9.70
  -3  -5   1  225.08    7.50
  -3  -5   1  231.68   30.10
  -3  -5   1  235.48   12.10
  -3  -5   1  231.58    7.60
   3  -5  -1  223.78   15.00
  -3   5   1  250.77    7.90
   3   5  -1  224.88    7.60
  -3   5   1  244.58   14.80
  -3   5   1  238.08    8.80
  -3   5   1  246.98    9.20
   3   5  -1  225.68   13.10
  -3   5   1  248.38   25.90
  -3   5   1  230.78    8.20
  -3   5   1  244.48   19.40
  -3   5   1  236.18    8.40
  -3   5   1  241.28    5.20
  -3   5   1  213.78   15.60
  -3   5   1  240.78    7.60
   3   5  -1  227.78    5.30
  -3   5   1  233.98    7.30
  -3   5   1  224.68    9.10
  -3   5   1  235.18   12.90
  -3   5   1  248.38   16.80
  -3   5   1  244.38   13.40
   2  -5  -1  415.66   13.10
  -2  -5   1  486.05   11.40
   2  -5  -1  464.05   13.40
  -2  -5   1  461.75   15.50
   2  -5  -1  502.85   21.80
   2  -5  -1  488.85   12.20
   2  -5  -1  494.45   19.00
  -2  -5   1  414.36   38.20
  -2  -5   1  469.55   10.50
  -2  -5   1  474.95   36.30
  -2  -5   1  499.75   14.80
   2  -5  -1  489.15   12.20
  -2  -5   1  491.95   21.40
   2  -5  -1  493.65   11.50
  -2  -5   1  467.85   14.10
  -2  -5   1  505.65   43.60
   2  -5  -1  487.35   20.80
   2  -5  -1  474.15   12.50
   2  -5  -1  540.15   19.20
  -2  -5   1  473.65   14.20
  -2  -5   1  486.05   13.30
   2  -5  -1  430.66   13.00
   2  -5  -1  448.56   38.20
   2  -5  -1  483.25   13.20
  -2  -5   1  476.05   12.30
   2  -5  -1  514.15   34.70
  -2  -5   1  462.25   11.20
  -2   5   1  516.35   21.90
  -2   5   1  491.45   16.50
  -2   5   1  473.05   12.00
  -2   5   1  470.95   12.80
   2   5  -1  492.45   14.50
  -2   5   1  476.45   28.90
  -2   5   1  476.75   13.10
  -2   5   1  513.45   27.90
  -2   5   1  496.85   12.20
  -2   5   1  476.15   12.90
  -2   5   1  501.85   18.20
  -2   5   1  500.15   11.40
  -2   5   1  484.95   16.70
   1  -5  -1  632.44   16.50
  -1  -5   1  679.93   13.70
   1  -5  -1  648.74   20.10
   1  -5  -1  633.34   21.60
   1  -5  -1  646.04   34.10
   1  -5  -1  659.23   14.50
   1  -5  -1  622.64   28.70
   1  -5  -1  676.13   15.10
  -1  -5   1  663.73   43.10
   1  -5  -1  669.73   21.90
   1  -5  -1  662.13   14.40
   1  -5  -1  655.13   15.00
  -1  -5   1  690.43   13.40
   1  -5  -1  662.73   13.50
   1  -5  -1  641.74   15.40
   1  -5  -1  649.93   15.60
   1  -5  -1  629.74   15.60
  -1  -5   1  673.93   17.20
   1  -5  -1  655.23   19.40
  -1  -5   1  702.63   13.50
  -1  -5   1  692.73   16.20
  -1  -5   1  666.33   34.20
  -1  -5   1  676.53   43.00
   1  -5  -1  685.43   18.80
   1  -5  -1  653.33   31.60
   1   5  -1  670.33   16.80
  -1   5   1  665.33   18.60
  -1   5   1  643.84   21.70
  -1   5   1  637.74   14.90
   1   5  -1  663.73   13.60
   1   5  -1  675.93   17.50
  -1   5   1  667.83   16.10
  -1   5   1  653.83   13.10
  -1   5   1  638.74   26.00
  -1   5   1  658.23   14.20
   0  -5  -1  148.39    7.20
   0  -5   1  142.49    3.70
   0  -5   1  131.29    5.60
   0  -5   1  112.19   12.30
   0  -5  -1  140.89   16.10
   0  -5   1  150.88    7.10
   0  -5   1  143.49    5.80
   0  -5  -1  143.89    4.00
   0  -5  -1  139.99    3.90
   0  -5   1  137.29   16.00
   0  -5  -1  146.79   15.30
   0  -5   1  157.28   17.50
   0  -5   1  145.19    5.40
   0  -5  -1  144.29    4.20
   0  -5   1  145.99    6.70
   0  -5   1  143.39    5.50
   0  -5  -1  135.49    5.20
   0  -5   1  147.19    9.50
   0  -5   1  140.39    4.20
   0  -5   1  127.59   10.50
   0  -5  -1  139.09   12.80
   0   5   1  140.09    5.80
   0   5   1  142.39    5.50
   0   5  -1  138.49    4.20
   0   5  -1  141.89    6.00
   0   5  -1  139.79    4.30
   0   5   1  131.69    6.90
   0   5   1  140.29    7.60
   1  -5   1   46.90    2.80
   1  -5   1   44.10    3.00
  -1  -5  -1   43.80   12.30
   1  -5   1   41.30    2.70
   1  -5   1   44.90    2.00
   1  -5   1   47.60    6.50
  -1  -5  -1   41.30    4.60
   1  -5   1   43.60    4.00
   1  -5   1   41.40    5.00
  -1  -5  -1   71.49   13.90
  -1  -5  -1   41.40    2.90
   1  -5   1   40.20   10.70
   1  -5   1   44.30    2.80
   1  -5   1   47.20    6.90
   1  -5   1   42.90    2.20
   1  -5   1   40.70    3.10
   1  -5   1   36.20    6.20
   1  -5   1   42.80    1.70
  -1  -5  -1   29.50    8.60
   1  -5   1   43.80    2.80
   1  -5   1   39.90    9.50
  -1   5  -1   53.39    4.30
  -1   5  -1   43.90    3.20
  -1   5  -1   40.90    5.00
  -1   5  -1   42.60    1.40
  -1   5  -1   40.20    2.70
  -1   5  -1   43.30    7.80
  -1   5  -1   40.20    5.10
   1   5   1   44.10    3.10
  -1   5  -1   39.70    7.20
  -1   5  -1   40.30    1.80
  -1   5  -1   41.80    2.50
  -1   5  -1   40.90    4.50
  -1   5  -1   40.90    2.20
  -1   5  -1   48.10    3.30
  -1   5  -1   42.80    2.70
   2  -5   1  625.14   15.00
  -2  -5  -1  641.64   48.80
   2  -5   1  640.04   36.40
   2  -5   1  669.83   12.90
   2  -5   1  640.14   21.80
  -2  -5  -1  623.04   14.50
   2  -5   1  623.24   14.50
   2  -5   1  642.94   16.60
  -2  -5  -1  604.34   17.50
   2  -5   1  614.74   24.80
  -2  -5  -1  607.34   14.40
   2  -5   1  611.34   15.90
  -2  -5  -1  604.24   16.50
   2  -5   1  620.04   24.90
  -2  -5  -1  603.24   18.80
   2  -5   1  580.84   44.00
   2  -5   1  618.04   16.80
  -2  -5  -1  608.34   21.10
  -2  -5  -1  605.14   12.50
  -2  -5  -1  614.24   15.80
   2  -5   1  625.04   20.90
   2  -5   1  667.93   16.60
  -2  -5  -1  611.14   41.60
  -2  -5  -1  591.84   12.70
  -2  -5  -1  667.73   47.50
  -2  -5  -1  599.64   13.90
  -2  -5  -1  603.04   13.70
  -2  -5  -1  574.14   20.60
   2  -5   1  617.74   15.00
   2  -5   1  640.84   16.30
  -2   5  -1  614.44   19.80
  -2   5  -1  609.74   16.00
  -2   5  -1  626.84   14.40
  -2   5  -1  594.74   25.30
   2   5   1  608.44   16.60
  -2   5  -1  609.64   15.70
  -2   5  -1  621.14   16.40
  -2   5  -1  601.04   30.30
  -2   5  -1  612.94   13.50
  -2   5  -1  681.73   24.00
  -2   5  -1  609.24   13.20
  -2   5  -1  624.14   15.60
  -2   5  -1  634.74   18.30
  -2   5  -1  612.94   34.20
  -2   5  -1  610.94   37.90
  -2   5  -1  644.44   16.60
   2   5   1  626.84   18.20
  -3  -5  -1  427.66   11.10
   3  -5   1  389.66   36.10
   3  -5   1  424.46   12.20
  -3  -5  -1  429.26   26.50
  -3  -5  -1  451.65   47.00
  -3  -5  -1  425.86   39.60
   3  -5   1  420.96   13.30
  -3  -5  -1  418.86   10.20
  -3  -5  -1  408.96   10.90
   3  -5   1  422.96   11.40
   3  -5   1  430.36   13.80
  -3  -5  -1  431.86   15.00
   3  -5   1  409.56   22.30
   3  -5   1  441.36   13.40
   3  -5   1  413.16   12.50
  -3  -5  -1  422.96   17.60
  -3  -5  -1  413.96   12.70
  -3  -5  -1  426.16   11.40
   3  -5   1  444.96   13.80
   3  -5   1  396.06   42.30
  -3  -5  -1  429.56   16.70
   3  -5   1  397.66   19.00
  -3  -5  -1  424.46   11.60
  -3  -5  -1  489.55   45.00
  -3  -5  -1  421.06   13.40
   3  -5   1  409.46   22.30
   3  -5   1  416.96   12.10
   3   5   1  419.76   11.20
  -3   5  -1  437.66    9.50
  -3   5  -1  411.76   17.90
  -3   5  -1  417.26   23.20
  -3   5  -1  429.36   12.00
  -3   5  -1  403.36   13.30
  -3   5  -1  412.16   12.90
  -3   5  -1  412.86   12.80
  -3   5  -1  427.06   11.60
  -3   5  -1  445.16   21.90
  -3   5  -1  407.66   33.40
  -3   5  -1  403.36   13.10
  -3   5  -1  409.36   18.80
  -3   5  -1  425.86   18.30
  -3   5  -1  428.66   11.40
  -3   5  -1  428.46   28.70
  -3   5  -1  446.06   31.90
  -4  -5  -1  155.18    6.60
   4  -5   1  151.18    7.40
   4  -5   1  145.49   14.50
  -4  -5  -1  161.68   35.60
   4  -5   1  134.09   32.50
  -4  -5  -1  154.68    5.80
  -4  -5  -1  171.08   22.00
  -4  -5  -1  151.28    6.80
   4  -5   1  154.08    8.20
   4  -5   1  145.09    6.10
   4  -5   1  137.79   12.00
  -4  -5  -1  155.88   11.90
  -4  -5  -1  159.78    6.10
  -4  -5  -1  151.78    6.50
   4  -5   1  156.48    6.90
  -4  -5  -1  162.98   10.40
  -4  -5  -1  175.18   12.60
   4  -5   1  177.68   15.80
   4  -5   1  160.48    8.20
  -4  -5  -1  135.99   27.90
  -4  -5  -1  156.18    7.80
   4  -5   1  163.38    8.10
  -4  -5  -1  149.79    7.20
   4  -5   1  140.69    7.10
  -4  -5  -1  164.68   32.50
  -4   5  -1  152.28   13.90
  -4   5  -1  142.69   18.40
  -4   5  -1  132.59   25.50
  -4   5  -1  157.18    8.00
  -4   5  -1  158.88   15.30
  -4   5  -1  160.98    6.70
   4   5   1  150.38    4.60
  -4   5  -1  151.28    7.20
  -4   5  -1  157.48    6.70
  -4   5  -1  156.98    7.60
   4   5   1  154.98   13.20
  -4   5  -1  156.78    7.80
   4   5   1  155.18    4.30
   4   5   1  155.58    6.20
   4   5   1  151.78    6.80
  -4   5  -1  161.58   12.80
  -4   5  -1  151.58    6.40
  -4   5  -1  151.08    8.00
  -4   5  -1  162.58   21.20
   4   5   1  176.88   12.90
   4   5   1  148.99    6.30
   4   5   1  171.58    6.60
  -4   5  -1  153.98    4.80
  -4   5  -1  148.69   11.70
   4   5   1  156.18    5.90
  -5  -5  -1  381.76   48.30
   5  -5   1  411.56   15.70
  -5  -5  -1  312.57   45.00
  -5  -5  -1  412.76   13.40
  -5  -5  -1  414.86   23.10
  -5  -5  -1  437.36   39.60
  -5  -5  -1  428.36   54.79
  -5  -5  -1  412.16   14.00
  -5  -5  -1  405.36   22.80
   5  -5   1  369.76   26.00
   5  -5   1  399.66   12.50
   5  -5   1  398.96   26.60
   5  -5   1  523.85   57.69
   5  -5   1  390.06   14.90
  -5  -5  -1  420.16   12.40
  -5  -5  -1  390.86   13.50
   5  -5   1  422.86   15.60
  -5  -5  -1  383.86   13.20
  -5  -5  -1  412.16   12.40
  -5  -5  -1  411.56   20.30
   5  -5   1  420.96   15.10
   5  -5   1  429.56   23.60
  -5   5  -1  403.96   22.00
  -5   5  -1  373.26   31.80
   5   5   1  416.46   14.90
   5   5   1  414.06   16.60
   5   5   1  416.46   23.50
  -5   5  -1  400.86   14.60
  -5   5  -1  412.16   10.80
  -5   5  -1  390.26   27.00
   5   5   1  397.46   11.90
  -5   5  -1  359.96   32.20
  -5   5  -1  404.36   42.20
   5   5   1  422.06   13.30
  -5   5  -1  449.26   26.90
  -5   5  -1  398.76   12.60
  -5   5  -1  405.46   43.20
   5   5   1  405.16   11.00
  -5   5  -1  389.26   23.50
   5   5   1  407.86   31.60
  -5   5  -1  409.76   15.00
  -5   5  -1  408.36   13.60
  -5   5  -1  401.06   13.10
  -5   5  -1  406.46   14.00
   5   5   1  420.36   10.30
   5   5   1  393.96   12.70
  -5   5  -1  430.96   35.30
  -6  -5  -1  189.48    9.30
  -6  -5  -1  162.58   42.50
   6  -5   1  176.68   16.40
  -6  -5  -1  211.88   42.70
  -6  -5  -1  182.68   16.80
   6  -5   1  177.78   10.50
   6  -5   1  141.09   36.50
   6  -5   1  168.78   18.70
  -6  -5  -1  180.98   14.50
  -6  -5  -1  185.18    9.30
   6  -5   1  190.88   10.60
  -6  -5  -1  237.78   34.60
  -6  -5  -1  187.28    8.90
  -6  -5  -1  190.48   17.20
  -6  -5  -1  177.28    8.00
   6  -5   1  190.88   10.40
  -6  -5  -1  174.28   38.10
  -6  -5  -1  189.28    8.20
   6  -5   1  185.08   18.90
   6   5   1  191.38    7.40
  -6   5  -1  185.38    8.20
   6   5   1  212.68   28.30
  -6   5  -1  204.68   27.50
  -6   5  -1  183.98   17.60
  -6   5  -1  197.58   42.10
   6   5   1  174.78    6.20
  -6   5  -1  205.18   16.30
  -6   5  -1  178.98   18.10
   6   5   1  183.08   10.70
  -6   5  -1  122.59   28.30
  -6   5  -1  162.88   18.30
   6   5   1  159.88    8.30
   6   5   1  195.98   17.50
  -6   5  -1  191.18    6.90
   6   5   1  162.18    8.20
  -6   5  -1  186.88    9.30
  -6   5  -1  233.78   27.70
  -6   5  -1  188.18    8.80
  -6   5  -1  193.08   29.20
  -6   5  -1  190.38   10.20
   6   5   1  171.08   12.10
  -6   5  -1  185.08    9.10
  -7  -5  -1  102.49   16.30
  -7  -5  -1  113.59   35.70
   7  -5   1  104.09    8.70
  -7  -5  -1   75.49   13.50
   7  -5   1   79.09   16.60
  -7  -5  -1   94.99    6.30
  -7  -5  -1   73.59   29.50
  -7  -5  -1  142.09   31.00
   7  -5   1  123.19   14.20
   7  -5   1  138.39   43.70
  -7  -5  -1   87.89   13.20
   7  -5   1  107.79    8.50
   7  -5   1   94.49    7.90
   7  -5   1   89.69   15.60
  -7  -5  -1   84.59    6.90
  -7  -5  -1   51.59   25.40
  -7  -5  -1   87.29    6.70
  -7  -5  -1  102.99    6.50
   7   5   1  102.99    5.80
  -7   5  -1  103.39    7.90
  -7   5  -1   91.09   11.70
  -7   5  -1  115.69    5.70
  -7   5  -1  111.19    7.50
  -7   5  -1  113.99   19.00
  -7   5  -1  104.19   26.60
   7   5   1  119.59   15.30
  -7   5  -1  133.39   32.10
   7   5   1  106.19    8.80
   7   5   1   68.09   21.70
  -7   5  -1  106.79    6.40
  -7   5  -1   68.99   15.30
  -7   5  -1  109.99    7.10
  -7   5  -1   70.99   25.30
   7   5   1   99.29   10.70
  -7   5  -1   98.39   24.40
   7   5   1   99.19    7.00
  -7   5  -1  115.29   17.60
  -7   5  -1  126.49   36.00
   7   5   1   84.59    6.30
   7   5   1   93.49    4.70
   8  -5   1  551.24   37.70
  -8  -5  -1  522.95   18.20
  -8  -5  -1  522.95   30.30
  -8  -5  -1  537.05   34.50
   8  -5   1  585.94   22.50
  -8  -5  -1  531.85   18.20
   8  -5   1  511.85   21.80
  -8  -5  -1  510.65   19.30
  -8  -5  -1  508.55   34.10
  -8  -5  -1  533.55   20.20
   8  -5   1  532.45   38.40
   8  -5   1  553.84   21.70
  -8  -5  -1  576.24   20.00
   8  -5   1  592.64   34.30
  -8   5  -1  596.64   19.80
  -8   5  -1  582.04   40.20
   8   5   1  532.25   19.50
  -8   5  -1  543.95   19.80
  -8   5  -1  531.95   20.80
   8   5   1  568.64   24.40
  -8   5  -1  590.54   18.50
   8   5   1  524.65   18.80
   8   5   1  581.54   28.40
  -8   5  -1  606.74   38.10
  -8   5  -1  534.65   36.70
   8   5   1  582.04   17.60
  -8   5  -1  513.95   31.30
  -8   5  -1  590.24   16.60
   8   5   1  542.15   35.30
   8   5   1  525.05   15.20
   9  -5   1  112.39    9.70
   9  -5   1   98.89   19.50
  -9  -5  -1  126.59   21.10
   9  -5   1   74.39   14.10
  -9  -5  -1  112.49    8.00
  -9  -5  -1  104.59   17.00
   9  -5   1  125.69   10.20
  -9  -5  -1  105.99   19.10
   9  -5   1  111.09    9.90
  -9  -5  -1   90.39    7.60
   9  -5   1   78.39   16.30
  -9  -5  -1   96.39    7.40
   9   5   1  115.69    8.40
  -9   5  -1   80.29   17.40
  -9   5  -1   96.89   17.80
  -9   5  -1   86.39   17.50
  -9   5  -1  116.89    9.50
  -9   5  -1   95.79   15.80
   9   5   1  100.09    6.90
  -9   5  -1   92.39    7.90
   9   5   1  102.09   10.90
   9   5   1   91.29   18.50
   9   5   1  107.69    8.50
  -9   5  -1  106.79    8.10
  -9   5  -1  103.79    6.30
   9   5   1  122.39   13.60
  -9   5  -1  115.09    7.70
  10  -5   1   10.40    4.00
 -10  -5  -1   -4.70    6.90
  10  -5   1   19.00    8.50
 -10  -5  -1   15.60    4.10
 -10  -5  -1    8.60    3.30
  10  -5   1   23.00    6.50
  10  -5   1   19.40    5.40
 -10  -5  -1   22.80    9.70
 -10  -5  -1   16.00    3.80
  10  -5   1   21.80    5.80
  10   5   1   13.60    8.40
 -10   5  -1   13.20    4.10
 -10   5  -1   11.70    9.10
 -10   5  -1    5.80    2.80
  10   5   1   22.40    4.90
 -10   5  -1   18.70    3.70
  10   5   1   16.80    5.30
  10   5   1   10.00    5.80
 -10   5  -1   22.20    5.70
 -10   5  -1   10.20    7.20
  10   5   1   17.40    3.70
 -10   5  -1    9.50    5.70
 -10   5  -1   12.70    3.10
  10   5   1   10.80    3.90
 -11  -5  -1   60.39   14.60
 -11  -5  -1   41.30    6.60
  11  -5   1   53.09    8.60
  11  -5   1   42.30    7.50
 -11  -5  -1   54.99    8.20
  11  -5   1   36.20   13.70
  11  -5   1   55.59    9.30
 -11  -5  -1   56.99    6.70
 -11  -5  -1   48.20    7.00
 -11   5  -1   55.89    5.30
 -11   5  -1   55.49    8.40
 -11   5  -1   54.69    8.80
 -11   5  -1   53.89    6.40
  11   5   1   57.49    8.30
 -11   5  -1   33.20   10.30
  11   5   1   56.39   11.20
  11   5   1   65.89    6.30
 -11   5  -1   59.49    6.20
  11   5   1   52.59    7.50
  11   5   1   40.90   12.90
  11   5   1   38.90    8.30
 -12  -5  -1   20.80    5.10
 -12  -5  -1    8.00    3.50
  12  -5   1   11.90    5.60
  12  -5   1    9.40    4.80
 -12  -5  -1    6.90    3.60
 -12  -5  -1    4.90    2.90
  12  -5   1    7.90    4.30
  12   5   1   10.80    3.30
 -12   5  -1   16.00    4.20
  12   5   1   10.30    3.80
 -12   5  -1   11.00    3.80
 -12   5  -1    5.70    3.40
  12   5   1    9.90    4.50
 -12   5  -1   15.50    5.10
 -12   5  -1    9.00    3.00
  13  -5   1   23.80    6.60
 -13  -5  -1   22.60    5.60
 -13  -5  -1   25.80    6.30
  13  -5   1   20.30    7.10
  13  -5   1   17.30    5.60
 -13  -5  -1   18.60    4.70
 -13  -5  -1   20.50    4.80
  13   5   1   17.10    5.30
 -13   5  -1   21.30    5.80
  13   5   1   19.00    6.20
  13   5   1   20.80    4.40
 -13   5  -1   20.30    5.40
 -13   5  -1   17.40    4.60
 -13   5  -1   25.30    4.40
 -13   5  -1   23.30    5.40
 -14  -5  -1  105.09   10.40
 -14  -5  -1  102.39   10.20
  14  -5   1  100.09   13.50
 -14  -5  -1   92.29    9.70
  14  -5   1  114.59   12.30
  14  -5   1  115.89   13.40
 -14  -5  -1  100.19   10.80
 -14   5  -1  114.89   10.00
 -14   5  -1   92.89   10.20
  14   5   1  102.39   10.70
  14   5   1   91.89    8.20
 -14   5  -1   98.39    9.90
 -14   5  -1   96.59    7.70
 -14   5  -1  106.59   11.40
  14   5   1  115.39   11.90
 -14  -6   1   10.70    4.50
 -14  -6   1   18.90    5.40
  14  -6  -1   13.60    5.20
 -14  -6   1   12.80    5.00
 -14  -6   1    6.10    4.20
  14  -6  -1    5.30    5.00
  14  -6  -1    7.20    5.80
 -14   6   1   16.10    4.40
 -14   6   1    5.30    4.00
 -14   6   1    8.20    4.40
  14   6  -1   11.30    3.60
 -14   6   1    7.20    4.30
 -14   6   1   10.90    3.20
  14   6  -1    1.20    5.20
  14   6  -1    7.20    5.40
  13  -6  -1    5.30    4.90
  13  -6  -1    6.90    4.60
 -13  -6   1    6.00    3.90
 -13  -6   1    4.90    3.30
  13  -6  -1    6.60    4.80
 -13  -6   1    6.20    3.60
 -13  -6   1    4.70    3.20
  13   6  -1    8.10    5.00
  13   6  -1    6.10    3.20
 -13   6   1    5.50    3.40
 -13   6   1   11.80    3.20
  13   6  -1   13.80    5.00
 -13   6   1    4.10    2.50
 -13   6   1    6.90    3.50
 -13   6   1    5.20    3.60
  12  -6  -1   19.20    5.90
  12  -6  -1    8.00    4.20
 -12  -6   1   12.40    3.90
  12  -6  -1   10.10    4.70
 -12  -6   1   14.10    4.90
 -12  -6   1    8.00    3.40
 -12   6   1    9.00    2.90
 -12   6   1   10.70    4.70
  12   6  -1   12.10    4.70
 -12   6   1    6.40    3.10
 -12   6   1    7.80    3.30
  12   6  -1    6.50    4.40
 -12   6   1    5.90    2.90
  12   6  -1   11.20    3.50
  11  -6  -1  126.19   24.60
 -11  -6   1  128.99   10.10
  11  -6  -1  145.49   12.30
 -11  -6   1  122.09    9.70
 -11  -6   1  147.89   22.50
  11  -6  -1  132.89   12.30
  11  -6  -1  108.99   11.20
  11  -6  -1  120.79   22.60
 -11  -6   1  100.99   19.70
 -11  -6   1  113.69    9.40
  11   6  -1  118.39   10.20
 -11   6   1  127.79    9.80
 -11   6   1  130.19    9.00
  11   6  -1  147.09   15.90
 -11   6   1  128.19    7.60
  11   6  -1  133.49    8.60
 -11   6   1  160.18   19.50
 -11   6   1  132.79   10.50
  11   6  -1  128.99   10.10
  11   6  -1  140.19   25.50
  11   6  -1   97.39   11.70
 -11   6   1  120.49   11.00
 -10  -6   1  116.09    9.30
  10  -6  -1   97.79   10.20
 -10  -6   1  114.09   20.20
 -10  -6   1  117.59    8.80
  10  -6  -1  142.89   23.90
  10  -6  -1  112.59   21.60
  10  -6  -1  110.29   10.30
 -10  -6   1  107.29   18.10
 -10  -6   1  118.69   18.80
  10  -6  -1  112.39   10.70
 -10  -6   1  118.09    8.80
 -10   6   1  123.89   20.00
  10   6  -1  126.69    9.40
 -10   6   1  109.99   18.30
 -10   6   1  110.89    9.20
  10   6  -1  104.09   10.50
 -10   6   1  122.19    7.00
  10   6  -1   98.09    8.70
  10   6  -1  115.89    7.60
 -10   6   1  124.69    9.20
 -10   6   1  101.69    9.70
 -10   6   1  111.79    7.80
  10   6  -1  128.99   23.70
  10   6  -1  100.49   14.50
  -9  -6   1   67.99   13.90
   9  -6  -1   54.09   12.90
   9  -6  -1   70.19    8.20
  -9  -6   1   56.39   11.50
   9  -6  -1   50.89    7.70
  -9  -6   1   55.79    5.60
   9  -6  -1   83.69   18.80
   9  -6  -1   48.60   15.00
  -9  -6   1   58.99    5.90
   9  -6  -1   57.89    9.00
  -9  -6   1   63.49   12.90
  -9  -6   1   50.89    6.00
  -9  -6   1   78.39   20.50
   9   6  -1   55.19    5.10
  -9   6   1   72.59    4.90
   9   6  -1   62.29    6.70
  -9   6   1   75.99   17.40
   9   6  -1   55.29    8.40
  -9   6   1   64.39    6.30
   9   6  -1   56.39   14.30
  -9   6   1   56.89    5.30
  -9   6   1   55.39   13.40
   9   6  -1   57.79    6.20
  -9   6   1   83.79   16.50
   9   6  -1   55.79    4.10
  -9   6   1   65.59    6.70
  -9   6   1   57.29    6.90
  -9   6   1   82.59   14.50
   9   6  -1   66.49   11.40
  -8  -6   1  126.49    8.20
   8  -6  -1  133.59   10.50
   8  -6  -1  106.19    9.20
  -8  -6   1  125.19    7.90
   8  -6  -1  115.69    9.80
  -8  -6   1  122.59    7.70
  -8  -6   1  123.49   14.00
   8  -6  -1  111.99    9.60
   8  -6  -1   87.19   17.40
  -8  -6   1  125.29   15.20
   8  -6  -1  133.09   21.40
  -8  -6   1  127.19   15.40
   8  -6  -1  126.29   15.40
  -8  -6   1  120.29    8.60
  -8   6   1  123.59    8.50
   8   6  -1  121.89    8.40
  -8   6   1  113.99    5.90
  -8   6   1  124.89    9.40
  -8   6   1  127.29   14.30
   8   6  -1  114.69    7.90
   8   6  -1  106.39    9.30
   8   6  -1  117.29   12.20
  -8   6   1  121.99    7.20
   8   6  -1  118.59    6.80
  -8   6   1  128.09   16.80
   8   6  -1  118.79   19.10
  -8   6   1  121.49    8.10
  -8   6   1  158.38   25.00
  -8   6   1   95.49   16.20
   8   6  -1  123.39    5.60
   7  -6  -1   10.60    6.80
  -7  -6   1    3.70   18.90
  -7  -6   1   34.20   19.40
  -7  -6   1   16.70    3.20
  -7  -6   1   27.50   22.20
   7  -6  -1    8.90    3.60
  -7  -6   1   14.00    5.80
  -7  -6   1   16.30    6.50
   7  -6  -1   10.10    3.40
  -7  -6   1   17.10    3.20
   7  -6  -1   19.10   23.30
   7  -6  -1   10.50    3.60
   7  -6  -1   21.10    8.10
   7  -6  -1   11.60    5.80
   7  -6  -1   10.40    3.70
  -7  -6   1   22.20   20.10
  -7  -6   1   14.80    5.40
  -7  -6   1    7.80    2.40
  -7  -6   1    9.80    2.80
  -7   6   1    7.20    2.30
   7   6  -1   16.00    3.80
   7   6  -1   11.80    5.90
  -7   6   1   10.00    2.40
  -7   6   1    0.90    3.30
  -7   6   1   15.40    4.20
   7   6  -1   17.70    4.90
   7   6  -1   15.80    1.90
  -7   6   1   18.50   20.20
  -7   6   1   12.20    2.90
  -7   6   1   12.10    6.40
  -7   6   1   40.80   15.60
   7   6  -1   12.50    2.90
   7   6  -1   19.50   18.10
  -7   6   1   14.50    6.60
  -7   6   1   10.20    1.90
   7   6  -1   13.40    3.40
   7   6  -1   10.30    2.30
  -7   6   1    0.60   15.20
  -6  -6   1   28.20    3.20
   6  -6  -1   24.80    4.80
   6  -6  -1   30.60    8.10
   6  -6  -1   78.99   26.10
   6  -6  -1   35.40    5.60
   6  -6  -1   10.20    6.40
  -6  -6   1   27.10    6.70
  -6  -6   1   24.60   15.90
  -6  -6   1   27.00    3.10
  -6  -6   1   41.20   20.90
   6  -6  -1   -9.50   22.90
  -6  -6   1   26.20    6.40
   6  -6  -1   28.00    5.00
  -6  -6   1   25.30    3.70
   6  -6  -1   32.80    5.30
  -6  -6   1   19.20    3.40
   6  -6  -1   26.70    9.00
  -6  -6   1   -2.50   15.30
  -6  -6   1   29.10    6.70
  -6  -6   1   10.60   20.50
   6   6  -1   26.80    4.40
   6   6  -1   18.30   15.10
  -6   6   1   34.40    4.80
  -6   6   1   25.70    2.30
  -6   6   1   32.50    9.80
  -6   6   1   23.30    3.50
  -6   6   1   30.00    7.70
   6   6  -1   27.70    3.90
  -6   6   1   10.10   15.60
   6   6  -1   26.20    8.10
   6   6  -1   27.40    2.10
   6   6  -1   21.70    4.70
  -6   6   1   29.40    3.10
  -6   6   1   26.40    7.10
  -6   6   1   24.30    4.10
   6   6  -1   25.70    2.60
  -6   6   1   39.80   13.20
  -6   6   1   15.20    5.40
   6   6  -1   30.00    4.30
  -5  -6   1  418.66   50.49
   5  -6  -1  387.26   53.49
   5  -6  -1  414.86   15.80
  -5  -6   1  427.06   12.50
  -5  -6   1  425.56   13.80
  -5  -6   1  415.76   23.10
   5  -6  -1  435.56   16.50
   5  -6  -1  417.06   27.80
  -5  -6   1  435.96   13.30
  -5  -6   1  430.66   22.10
   5  -6  -1  353.26   59.89
  -5  -6   1  440.96   15.10
   5  -6  -1  453.45   24.70
   5  -6  -1  410.66   27.60
  -5  -6   1  420.46   13.70
  -5  -6   1  386.76   52.49
  -5  -6   1  442.86   39.50
  -5  -6   1  425.86   20.20
  -5  -6   1  409.86   50.89
   5  -6  -1  427.06   12.70
   5  -6  -1  443.16   15.60
   5  -6  -1  435.86   16.20
   5   6  -1  417.56   10.30
   5   6  -1  458.95   25.00
  -5   6   1  445.76   10.60
   5   6  -1  429.76   11.10
  -5   6   1  404.06   23.20
  -5   6   1  412.76   44.70
   5   6  -1  438.16   14.10
  -5   6   1  419.96   25.00
   5   6  -1  438.06   13.40
   5   6  -1  430.86   29.60
   5   6  -1  437.36   16.00
  -5   6   1  466.25   33.80
  -5   6   1  435.66   13.80
  -5   6   1  418.66   27.70
  -5   6   1  430.96   15.80
  -5   6   1  432.96   14.40
   5   6  -1  429.76   13.70
  -5   6   1  409.36   14.60
  -5   6   1  406.46   22.10
  -5   6   1  444.26   13.00
  -5   6   1  435.66   13.60
  -5   6   1  432.06   32.30
   4  -6  -1  214.68    8.50
  -4  -6   1  221.98    8.20
   4  -6  -1  196.48   17.20
   4  -6  -1  224.38   17.30
   4  -6  -1  221.58   15.30
  -4  -6   1  219.88   10.50
  -4  -6   1  183.18   36.60
  -4  -6   1  249.08   34.30
   4  -6  -1  217.38    9.20
  -4  -6   1  245.38   43.70
  -4  -6   1  204.58   13.80
   4  -6  -1  257.77   36.30
   4  -6  -1  210.28    7.30
  -4  -6   1  194.48    9.50
   4  -6  -1  210.38    9.80
  -4  -6   1  228.58   13.50
  -4  -6   1  227.58   12.10
  -4  -6   1  233.68    9.50
   4  -6  -1  214.38   18.00
  -4  -6   1  233.38    8.10
  -4  -6   1  227.68    7.20
   4  -6  -1  220.98    9.90
   4  -6  -1  219.18   10.20
   4  -6  -1  256.07   38.20
  -4  -6   1  221.28    8.00
  -4   6   1  207.78   15.50
  -4   6   1  206.38    9.70
  -4   6   1  212.98    8.00
  -4   6   1  205.38    7.70
  -4   6   1  235.28   28.90
  -4   6   1  209.38   17.60
  -4   6   1  219.78    8.80
  -4   6   1  222.48   22.10
   4   6  -1  219.58    5.10
   4   6  -1  218.58    7.90
  -4   6   1  212.38    7.70
   4   6  -1  218.28    7.70
  -4   6   1  240.28   19.50
  -4   6   1  221.28   14.50
  -4   6   1  220.08    8.90
  -4   6   1  206.38   13.60
  -4   6   1  215.98    5.30
   4   6  -1  229.28   15.20
   4   6  -1  219.78    8.00
  -3  -6   1  359.16   13.20
  -3  -6   1  411.56   44.00
   3  -6  -1  374.06   12.90
   3  -6  -1  378.46   12.50
  -3  -6   1  402.26   38.80
   3  -6  -1  369.66   11.10
   3  -6  -1  380.96   19.70
   3  -6  -1  380.56   11.60
  -3  -6   1  402.26   13.60
   3  -6  -1  377.36   11.40
   3  -6  -1  367.86   18.40
  -3  -6   1  350.46   15.80
  -3  -6   1  377.86   11.00
   3  -6  -1  327.77   38.70
   3  -6  -1  365.56   21.00
   3  -6  -1  334.47   36.20
   3  -6  -1  372.96   12.50
  -3  -6   1  376.46    9.20
  -3  -6   1  362.46   10.20
  -3  -6   1  369.46   10.30
  -3  -6   1  363.86   23.10
  -3  -6   1  424.56   47.40
  -3  -6   1  386.56   13.20
   3  -6  -1  382.96   12.40
   3  -6  -1  363.76   10.00
  -3  -6   1  377.46   14.70
   3  -6  -1  385.26   21.90
  -3   6   1  403.06   16.90
   3   6  -1  387.46   13.60
  -3   6   1  367.26   16.20
  -3   6   1  364.36   11.70
  -3   6   1  382.66   21.70
  -3   6   1  408.66   32.80
  -3   6   1  382.96   10.50
  -3   6   1  383.26   26.90
  -3   6   1  375.96   10.10
  -3   6   1  373.46   12.30
  -3   6   1  366.56   11.20
  -3   6   1  378.26   10.80
  -3   6   1  376.06   18.40
  -3   6   1  376.66   12.00
  -2  -6   1  271.37   31.70
   2  -6  -1  226.88   14.50
   2  -6  -1  229.98    7.20
  -2  -6   1  229.68   13.50
   2  -6  -1  219.68    7.60
  -2  -6   1  237.88    8.50
  -2  -6   1  233.48    7.70
   2  -6  -1  218.78    7.10
  -2  -6   1  234.68    9.50
   2  -6  -1  231.78   14.10
   2  -6  -1  230.38   12.50
   2  -6  -1  231.08    8.10
  -2  -6   1  239.08    6.20
  -2  -6   1  265.27   26.30
   2  -6  -1  217.48    8.40
   2  -6  -1  209.38   27.20
  -2  -6   1  238.58    6.20
  -2  -6   1  233.48    7.90
   2  -6  -1  219.08   23.30
  -2  -6   1  235.68    5.70
   2  -6  -1  224.18    6.80
  -2  -6   1  239.08   31.90
   2  -6  -1  213.68    8.30
   2  -6  -1  228.68    8.20
  -2  -6   1  233.28    9.10
   2  -6  -1  205.68   11.60
   2  -6  -1  236.78   16.70
  -2   6   1  222.98    7.60
  -2   6   1  221.68   18.60
  -2   6   1  222.18    9.70
  -2   6   1  219.18   14.00
   2   6  -1  243.28    9.50
   2   6  -1  237.08    6.00
   2   6  -1  250.67   10.90
  -2   6   1  221.08    6.70
  -2   6   1  224.38   10.70
  -2   6   1  226.48    6.30
  -2   6   1  213.88    7.70
  -2   6   1  231.98    8.30
   2   6  -1  241.88    5.90
  -2   6   1  239.18    6.40
  -2   6   1  233.28   10.40
   1  -6  -1   26.70    1.70
   1  -6  -1   23.70    2.20
   1  -6  -1   24.00    1.60
   1  -6  -1   27.00    4.20
   1  -6  -1   30.50    5.00
  -1  -6   1   21.10    1.20
   1  -6  -1   25.40    3.30
  -1  -6   1   19.40    1.10
  -1  -6   1   10.00    8.50
   1  -6  -1   22.90    4.90
  -1  -6   1   20.70    1.10
   1  -6  -1   22.20    2.90
   1  -6  -1   29.10    2.30
  -1  -6   1   21.50    2.50
   1  -6  -1   29.20    7.70
   1  -6  -1   11.90    5.10
   1  -6  -1   26.50    8.90
  -1  -6   1   19.60    2.10
   1  -6  -1   28.00    2.00
   1  -6  -1   27.00    2.10
  -1  -6   1   24.00    7.00
  -1  -6   1   22.30    9.20
   1   6  -1   19.10    2.10
   1   6  -1   19.40    0.90
   1   6  -1   20.60    3.10
  -1   6   1   24.30    2.40
  -1   6   1   23.90    3.00
   1   6  -1   20.10    0.90
  -1   6   1   29.60    4.90
  -1   6   1   26.70    1.80
   1   6  -1   20.00    0.90
  -1   6   1   24.50    1.50
   1   6  -1   20.90    0.90
   0  -6  -1    4.10    1.60
   0  -6   1    1.60    4.20
   0  -6  -1    4.90    0.90
   0  -6   1    4.70    1.70
   0  -6  -1   10.20    5.00
   0  -6  -1    4.20    1.30
   0  -6   1    6.00    1.40
   0  -6   1    5.30    2.60
   0  -6  -1    4.30    3.10
   0  -6   1    9.70    3.20
   0  -6  -1    5.20    1.00
   0  -6   1    7.30    1.70
   0  -6   1    4.90    1.50
   0  -6   1    6.20    1.00
   0  -6   1    4.60    1.30
   0  -6   1    6.50    0.80
   0  -6  -1   13.40    5.70
   0  -6  -1    5.10    0.90
   0  -6   1   26.10    8.40
   0   6   1    7.10    2.20
   0   6  -1    7.70    1.10
   0   6  -1    7.60    1.10
   0   6  -1    8.50    2.30
   0   6  -1    6.60    1.60
   0   6   1    5.20    1.20
   0   6   1    3.70    1.60
   0   6  -1    5.40    0.70
   0   6   1    5.20    1.40
   0   6   1    3.70    1.30
   1  -6   1  185.18    6.40
  -1  -6  -1  177.28   10.10
  -1  -6  -1  172.98   22.30
   1  -6   1  179.08    7.10
   1  -6   1  186.08   20.60
  -1  -6  -1  178.18    7.00
  -1  -6  -1  167.48   18.60
   1  -6   1  184.68    6.80
   1  -6   1  187.18   13.30
   1  -6   1  172.28    8.60
   1  -6   1  195.08    6.60
   1  -6   1  215.98   19.90
   1  -6   1  190.88    6.30
   1  -6   1  197.48    7.50
   1  -6   1  183.68    5.50
   1  -6   1  184.38    5.40
   1  -6   1  184.28    4.70
   1  -6   1  175.78   14.60
  -1  -6  -1  176.98   23.70
   1  -6   1  198.88   11.20
   1   6   1  177.58    7.20
  -1   6  -1  178.18   11.20
  -1   6  -1  184.28    6.30
  -1   6  -1  178.28    6.30
  -1   6  -1  187.58    4.60
  -1   6  -1  197.78    7.80
  -1   6  -1  200.58   12.00
  -1   6  -1  186.98    6.70
  -1   6  -1  186.28    9.80
  -1   6  -1  177.98   13.20
  -1   6  -1  178.48    4.90
  -1   6  -1  193.48    7.20
  -1   6  -1  189.58    6.30
  -1   6  -1  186.28   13.50
   2  -6   1  754.32   52.79
  -2  -6  -1  844.12   17.90
  -2  -6  -1  820.52   56.69
   2  -6   1  804.12   21.60
   2  -6   1  855.61   27.20
  -2  -6  -1  826.22   58.29
   2  -6   1  810.12   19.60
  -2  -6  -1  838.32   19.20
   2  -6   1  828.22   41.60
   2  -6   1  879.81   16.90
   2  -6   1  815.02   20.70
  -2  -6  -1  849.61   19.80
  -2  -6  -1  829.02   23.40
   2  -6   1  855.21   20.80
  -2  -6  -1  812.12   49.00
   2  -6   1  837.92   18.60
  -2  -6  -1  826.62   17.70
   2  -6   1  875.31   31.20
   2  -6   1  874.91   25.80
   2  -6   1  812.92   20.70
   2  -6   1  843.62   21.10
   2  -6   1  817.72   19.20
  -2  -6  -1  829.52   21.30
  -2   6  -1  883.41   50.99
  -2   6  -1  824.52   19.70
   2   6   1  859.61   21.80
  -2   6  -1  845.42   21.50
  -2   6  -1  867.21   18.60
  -2   6  -1  835.52   29.00
  -2   6  -1  843.32   17.40
  -2   6  -1  847.12   20.60
  -2   6  -1  864.71   40.70
  -2   6  -1  842.52   20.90
  -2   6  -1  834.32   17.90
   2   6   1  840.22   21.00
  -2   6  -1  805.42   31.20
  -2   6  -1  848.22   21.70
  -2   6  -1  842.82   37.60
  -2   6  -1  809.22   20.70
  -2   6  -1  866.51   24.40
  -3  -6  -1   26.10    2.20
   3  -6   1   19.60    5.60
  -3  -6  -1    8.90   13.40
  -3  -6  -1   10.20   11.30
   3  -6   1   22.50    3.30
   3  -6   1   24.50   11.90
   3  -6   1   22.60    3.50
  -3  -6  -1   34.70    4.20
   3  -6   1   19.20    5.40
  -3  -6  -1   28.60    2.20
  -3  -6  -1   24.50    2.10
   3  -6   1   19.70    2.30
  -3  -6  -1   45.70   15.70
  -3  -6  -1   22.80    2.90
  -3  -6  -1   26.00    2.90
  -3  -6  -1   27.40    1.70
   3  -6   1   23.90    3.60
   3  -6   1   22.80    2.40
   3  -6   1   19.20    2.20
  -3  -6  -1   23.80    1.90
   3  -6   1   21.50    2.10
   3  -6   1   21.40   14.20
  -3  -6  -1   33.10    4.00
   3  -6   1   19.40    4.80
  -3  -6  -1   26.30    2.90
   3  -6   1   22.30    3.40
  -3   6  -1   40.60   11.20
  -3   6  -1   16.50    2.70
  -3   6  -1   17.40    3.90
  -3   6  -1   23.00    1.90
  -3   6  -1   31.60    9.60
  -3   6  -1   15.60    5.50
  -3   6  -1   22.00    2.60
  -3   6  -1   16.70    2.60
  -3   6  -1   25.80    4.70
  -3   6  -1   23.50    2.50
  -3   6  -1   21.70    3.20
  -3   6  -1   19.70    4.90
  -3   6  -1   29.20   11.30
  -3   6  -1   24.00    1.40
  -3   6  -1   22.40    2.20
  -4  -6  -1   45.50    3.30
  -4  -6  -1   28.90   16.00
  -4  -6  -1   43.70    3.10
   4  -6   1   48.80    3.80
  -4  -6  -1   44.80    4.20
   4  -6   1   30.80    6.40
  -4  -6  -1   50.59    6.40
  -4  -6  -1   56.19    6.80
   4  -6   1   48.40    4.60
  -4  -6  -1   42.00    3.90
   4  -6   1   46.60   19.30
  -4  -6  -1   39.60   12.10
   4  -6   1   48.50   24.20
  -4  -6  -1   46.60    2.90
  -4  -6  -1   44.40    3.30
  -4  -6  -1   44.40   17.90
  -4  -6  -1   56.69    5.90
  -4  -6  -1   69.49   23.50
   4  -6   1   49.00    4.70
   4  -6   1   50.59    4.60
   4  -6   1   40.80    9.10
  -4  -6  -1   46.20    3.50
   4  -6   1   46.80    3.90
   4  -6   1   52.39    3.40
   4  -6   1   53.29   10.90
  -4   6  -1   54.09    7.00
  -4   6  -1   49.80    3.60
  -4   6  -1   48.20    7.90
  -4   6  -1   47.40    4.10
  -4   6  -1   44.30   10.40
  -4   6  -1   53.39    3.80
  -4   6  -1   52.29    2.20
  -4   6  -1   44.90    4.00
  -4   6  -1   32.40   12.70
  -4   6  -1   42.40   16.60
  -4   6  -1   49.60    3.40
   4   6   1   44.10    3.10
  -4   6  -1   38.40   10.90
  -4   6  -1   50.89    8.50
   4   6   1   55.19    7.00
  -4   6  -1   57.09   10.00
  -5  -6  -1  520.35   58.99
   5  -6   1  509.25   18.20
  -5  -6  -1  510.65   25.70
   5  -6   1  536.55   17.30
   5  -6   1  499.65   14.80
  -5  -6  -1  503.75   14.30
  -5  -6  -1  500.75   15.80
  -5  -6  -1  598.84   46.90
  -5  -6  -1  500.45   22.50
  -5  -6  -1  489.45   15.30
  -5  -6  -1  516.95   25.30
   5  -6   1  527.75   17.90
  -5  -6  -1  511.85   14.70
  -5  -6  -1  432.96   51.59
  -5  -6  -1  536.35   62.79
   5  -6   1  659.13   66.69
  -5  -6  -1  487.95   15.50
   5  -6   1  506.05   30.80
  -5  -6  -1  486.55   16.40
   5  -6   1  508.85   30.90
   5  -6   1  530.75   18.30
   5  -6   1  530.05   27.30
  -5   6  -1  516.75   15.50
   5   6   1  517.15   15.00
   5   6   1  527.15   14.70
  -5   6  -1  554.64   40.90
  -5   6  -1  607.84   42.60
  -5   6  -1  517.25   25.00
  -5   6  -1  541.25   50.19
   5   6   1  510.45   14.60
   5   6   1  501.55   25.80
  -5   6  -1  486.65   32.70
  -5   6  -1  517.55   29.40
  -5   6  -1  562.04   33.20
  -5   6  -1  519.85   16.70
   5   6   1  507.25   24.60
  -5   6  -1  533.85   15.60
   5   6   1  514.25   11.50
   5   6   1  489.65   14.30
  -5   6  -1  560.64   27.60
  -5   6  -1  573.14   48.20
  -5   6  -1  532.45   15.50
   5   6   1  527.25   14.10
  -5   6  -1  527.95   17.30
  -5   6  -1  522.65   18.10
  -5   6  -1  565.64   12.50
   5   6   1  516.65   11.80
  -6  -6  -1   -0.30    1.30
  -6  -6  -1    2.50    1.50
   6  -6   1   -0.20    1.50
   6  -6   1    0.80    3.00
   6  -6   1   31.40   19.40
  -6  -6  -1  -12.30   14.50
  -6  -6  -1   10.60   15.20
  -6  -6  -1    2.00    1.30
   6  -6   1   -1.00    1.70
  -6  -6  -1  -28.30   15.40
  -6  -6  -1    0.40    3.00
  -6  -6  -1   20.00   12.20
  -6  -6  -1    1.80    3.00
  -6  -6  -1    2.80    2.80
   6  -6   1    4.50    2.80
  -6  -6  -1    1.20    1.00
  -6  -6  -1    1.30    1.20
   6  -6   1   -3.40    2.50
   6  -6   1   -0.10    1.70
   6   6   1   -1.60    9.80
  -6   6  -1    2.20    3.20
   6   6   1    0.60    0.60
   6   6   1    0.60    1.10
  -6   6  -1   -0.90    0.80
  -6   6  -1   -0.50    3.00
   6   6   1    0.70    1.30
  -6   6  -1   -9.70    9.40
  -6   6  -1  -10.70   19.80
  -6   6  -1   20.30   14.80
  -6   6  -1    0.50    0.70
  -6   6  -1    0.20    4.60
  -6   6  -1    0.70    2.70
  -6   6  -1   -1.40   12.20
  -6   6  -1    1.80    2.00
  -6   6  -1    1.20    1.40
  -6   6  -1   -0.10    1.10
   6   6   1    0.20    1.40
   6   6   1    0.20    1.30
  -6   6  -1   -0.20    1.10
   6   6   1   -2.40    2.60
  -6   6  -1   -1.70    0.80
  -7  -6  -1   15.20   17.00
  -7  -6  -1   52.79   11.30
  -7  -6  -1   44.30   10.20
  -7  -6  -1   68.99   29.10
  -7  -6  -1   51.39    5.00
  -7  -6  -1   46.70    5.00
   7  -6   1   57.19    6.40
  -7  -6  -1   33.80    8.10
   7  -6   1   38.00   10.10
  -7  -6  -1   58.79    5.60
   7  -6   1   40.70   26.30
   7  -6   1   55.99    6.50
   7  -6   1   55.59    7.40
  -7  -6  -1    1.70   23.40
   7  -6   1   69.59   15.20
   7  -6   1   55.79   12.30
  -7  -6  -1   47.90    4.40
  -7  -6  -1   51.49    4.50
  -7  -6  -1   96.99   28.30
  -7   6  -1   53.99   32.20
   7   6   1   54.59    4.90
  -7   6  -1   31.20   19.60
   7   6   1   51.69    7.60
  -7   6  -1   60.69   14.50
  -7   6  -1   67.79    6.60
   7   6   1   51.29    3.80
  -7   6  -1   19.80   18.60
  -7   6  -1   56.79    5.20
  -7   6  -1   44.30   14.10
  -7   6  -1   36.40   10.50
   7   6   1   56.69    5.90
   7   6   1   42.20    2.90
  -7   6  -1   48.00   21.60
  -7   6  -1   60.59   11.10
  -7   6  -1   61.39   13.20
  -7   6  -1   54.79    5.40
   7   6   1   60.99    5.50
   7   6   1   48.70   11.40
  -7   6  -1   51.99    3.50
  -7   6  -1   58.49    4.80
   7   6   1   24.90   19.00
   8  -6   1  202.48   19.80
  -8  -6  -1  206.68   20.50
   8  -6   1  209.18   12.70
  -8  -6  -1  213.48   11.10
   8  -6   1  192.88   22.90
  -8  -6  -1  212.48   21.50
   8  -6   1  207.08   13.20
  -8  -6  -1  232.68   10.80
  -8  -6  -1  237.58   12.00
  -8  -6  -1  214.78   11.40
  -8  -6  -1  225.78   19.00
   8  -6   1  214.98   13.10
  -8  -6  -1  231.98   10.80
   8  -6   1  196.68   22.90
  -8   6  -1  224.08    8.50
   8   6   1  239.88   11.10
  -8   6  -1  190.98   11.00
  -8   6  -1  176.38   22.20
   8   6   1  221.98    8.90
   8   6   1  217.38   13.00
   8   6   1  225.68   11.20
  -8   6  -1  219.68   10.40
  -8   6  -1  218.58   12.70
  -8   6  -1  211.18   10.80
  -8   6  -1  180.38   18.20
  -8   6  -1  238.08   23.70
   8   6   1  201.68   21.40
   8   6   1  218.58    7.70
   8   6   1  246.58   15.90
  -8   6  -1  252.67   23.50
   9  -6   1    7.90    6.70
  -9  -6  -1    3.40    2.40
  -9  -6  -1    0.10    3.20
  -9  -6  -1    4.90    4.60
  -9  -6  -1    1.50    1.90
   9  -6   1    0.00    4.60
   9  -6   1    1.00    3.10
   9  -6   1    8.00    6.10
   9  -6   1    7.30    3.60
   9  -6   1   -0.10    2.40
  -9  -6  -1    6.30    2.40
  -9  -6  -1    9.10    7.20
   9   6   1    6.60    4.10
  -9   6  -1   11.20    5.10
  -9   6  -1    8.10    7.10
  -9   6  -1    3.70    2.50
  -9   6  -1    5.10    2.50
   9   6   1    5.50    3.20
  -9   6  -1    4.70    2.70
   9   6   1    1.40    1.60
   9   6   1   -6.40    4.80
  -9   6  -1    5.60    2.00
  -9   6  -1    5.10    3.70
   9   6   1    0.10    2.10
   9   6   1    4.90    2.60
  -9   6  -1    1.70    5.00
  10  -6   1    0.60    2.70
  10  -6   1   -2.80    2.00
  10  -6   1   -5.10    4.10
 -10  -6  -1   -1.20    1.40
 -10  -6  -1    3.40    3.80
 -10  -6  -1    2.60    2.10
 -10  -6  -1    9.60    7.00
 -10  -6  -1   11.10    4.60
 -10  -6  -1   -2.30    1.60
 -10   6  -1    1.50    1.80
 -10   6  -1    2.90    2.40
  10   6   1    0.40    2.90
  10   6   1   -1.10    1.60
 -10   6  -1    1.10    1.50
  10   6   1    0.70    1.70
  10   6   1    9.10    4.60
  10   6   1   21.00    8.60
 -10   6  -1   -1.80    1.20
  10   6   1    2.20    2.30
 -10   6  -1    0.80    1.90
 -10   6  -1   -2.70    5.40
 -11  -6  -1   78.39    8.60
  11  -6   1  105.19   10.70
  11  -6   1   94.09   10.40
 -11  -6  -1   85.99    8.40
 -11  -6  -1   93.29    8.30
  11  -6   1   82.99    9.40
 -11  -6  -1   87.49    8.10
 -11   6  -1   80.49    9.10
 -11   6  -1   88.49    8.80
  11   6   1   91.09    6.80
 -11   6  -1   91.29    6.30
 -11   6  -1   79.99    7.40
  11   6   1   71.99    8.10
 -11   6  -1   94.49    8.50
  11   6   1   80.59    7.70
  12  -6   1   17.70    6.40
 -12  -6  -1   18.00    4.60
  12  -6   1   16.90    5.40
 -12  -6  -1   21.30    4.80
  12  -6   1   26.90    6.90
 -12  -6  -1   22.00    5.50
 -12  -6  -1   24.60    6.20
  12   6   1   18.40    5.00
 -12   6  -1   14.40    5.00
 -12   6  -1   23.20    5.20
 -12   6  -1   15.40    4.30
  12   6   1   21.00    4.20
  12   6   1   25.00    6.00
 -12   6  -1   27.20    5.40
 -12   6  -1   22.90    3.80
 -13  -6  -1    8.50    3.90
  13  -6   1   17.10    5.90
 -13  -6  -1    3.50    3.70
  13  -6   1    7.00    4.40
 -13  -6  -1   17.00    4.60
  13  -6   1   16.10    5.70
 -13  -6  -1   14.80    4.40
 -13   6  -1    8.30    3.50
 -13   6  -1   11.80    3.10
 -13   6  -1    4.80    3.50
  13   6   1   13.30    3.60
  13   6   1    3.50    3.50
 -13   6  -1   17.30    5.00
 -13   6  -1    7.10    3.70
  13   6   1    5.30    4.20
 -14  -6  -1   88.59    9.60
  14  -6   1   83.49   12.50
 -14  -6  -1   88.49    9.50
 -14  -6  -1   98.49   10.00
  14  -6   1   68.09   11.00
 -14  -6  -1   93.59   10.40
  14  -6   1   67.29   12.30
 -14   6  -1   84.79    9.30
 -14   6  -1   91.69    7.20
 -14   6  -1   99.49    9.70
 -14   6  -1   84.79   12.50
  14   6   1   90.49    7.40
 -13  -7   1  206.38   14.00
 -13  -7   1  189.88   13.30
  13  -7  -1  202.38   16.20
  13  -7  -1  204.18   16.50
 -13  -7   1  215.88   15.40
 -13  -7   1  208.98   14.40
  13  -7  -1  245.18   18.60
 -13   7   1  220.78   16.40
  13   7  -1  202.78   10.20
  13   7  -1  199.88   14.30
  13   7  -1  195.18   13.20
 -13   7   1  209.98   14.70
 -13   7   1  206.78   13.60
 -13   7   1  178.88    9.50
 -13   7   1  212.38   13.10
 -12  -7   1   39.20    7.00
  12  -7  -1   38.30    8.00
  12  -7  -1   25.80    7.10
 -12  -7   1   32.60    6.20
 -12  -7   1   22.70    5.30
  12  -7  -1   32.70    7.50
 -12   7   1   28.50    6.90
 -12   7   1   32.10    6.00
  12   7  -1   32.80    4.70
  12   7  -1   37.50    6.70
 -12   7   1   37.20    7.20
  12   7  -1   27.80    6.50
 -12   7   1   31.70    6.20
 -12   7   1   35.20    4.60
  11  -7  -1    6.70    3.90
  11  -7  -1    4.60    3.40
 -11  -7   1    2.00    2.10
 -11  -7   1   -2.40    1.70
  11  -7  -1   -1.20    2.60
 -11  -7   1    3.10    2.40
  11   7  -1   -1.70    1.80
 -11   7   1   -1.40    1.60
  11   7  -1    4.20    2.60
 -11   7   1    1.00    2.40
 -11   7   1    3.80    2.60
  11   7  -1    0.00    2.20
 -11   7   1    1.90    1.40
 -11   7   1    1.30    2.20
 -10  -7   1   85.69   17.40
 -10  -7   1   67.09    7.30
 -10  -7   1   72.19    7.00
  10  -7  -1   52.49   13.90
 -10  -7   1   57.69   12.40
 -10  -7   1   78.79    7.20
  10  -7  -1   98.49   10.40
  10  -7  -1   82.19   10.80
  10  -7  -1   63.19    9.70
  10  -7  -1   72.29   16.20
 -10   7   1   68.29    7.20
  10   7  -1   74.49   17.30
 -10   7   1   64.69   13.70
  10   7  -1   75.19    4.60
  10   7  -1   69.29    6.60
 -10   7   1   83.69    9.00
  10   7  -1   84.89    7.70
  10   7  -1   75.69    5.60
 -10   7   1   84.79    7.50
 -10   7   1   79.59   17.00
  10   7  -1   74.29    8.30
  10   7  -1   71.59   11.00
 -10   7   1   77.09    6.70
 -10   7   1   78.19    5.10
  -9  -7   1   15.20    6.50
  -9  -7   1    7.60    2.70
  -9  -7   1    7.30    3.20
   9  -7  -1   15.00    6.90
   9  -7  -1    4.00    3.10
   9  -7  -1   28.00   10.00
  -9  -7   1    7.00    2.70
   9  -7  -1   -3.00    7.50
   9  -7  -1   12.30    4.70
  -9  -7   1   20.30    7.80
   9  -7  -1    6.20    3.80
  -9  -7   1   13.00    5.90
  -9  -7   1   14.80    8.50
  -9   7   1    7.70    5.20
   9   7  -1    5.90    3.90
   9   7  -1    7.80    1.60
  -9   7   1    6.60    3.10
  -9   7   1    5.10    1.70
  -9   7   1    3.50    2.10
  -9   7   1    8.20    2.90
   9   7  -1    4.70    5.70
  -9   7   1    6.00    2.80
  -9   7   1   -0.80    3.10
  -9   7   1   16.30    7.40
   9   7  -1    1.00    2.60
   9   7  -1    4.60    2.00
   9   7  -1    7.10    2.80
   9   7  -1    5.20    2.60
   8  -7  -1  132.59   10.60
  -8  -7   1  119.69    7.70
  -8  -7   1  106.49    8.30
   8  -7  -1   87.59   17.10
   8  -7  -1  118.39   20.60
  -8  -7   1  116.39   14.90
  -8  -7   1  130.59   14.60
   8  -7  -1  123.19   10.00
  -8  -7   1  117.49    7.70
   8  -7  -1  139.79   10.50
   8  -7  -1  118.69   18.10
   8  -7  -1  125.99   10.20
  -8  -7   1  104.39   17.20
   8   7  -1  123.89   19.90
   8   7  -1  115.49    8.10
  -8   7   1  111.19   19.60
   8   7  -1  121.79    6.10
  -8   7   1  138.89   15.80
  -8   7   1  144.19    8.70
   8   7  -1  113.39    8.60
  -8   7   1  134.99   16.90
  -8   7   1  139.29    5.90
   8   7  -1  122.79    5.30
   8   7  -1  116.79    7.80
  -8   7   1  135.19   10.10
  -8   7   1  139.39    7.80
   8   7  -1  134.89   11.10
  -8   7   1  149.39   18.80
  -8   7   1  130.79    8.80
  -7  -7   1   27.60    8.00
   7  -7  -1   24.00    6.90
  -7  -7   1   18.80   25.30
  -7  -7   1   33.60    3.80
   7  -7  -1   36.10   11.20
   7  -7  -1   25.00   23.20
  -7  -7   1   34.80    3.90
   7  -7  -1   29.60   10.40
  -7  -7   1   32.80    4.00
   7  -7  -1   30.40   28.40
  -7  -7   1   42.50    9.80
   7  -7  -1   25.40    5.30
   7  -7  -1   37.10    5.90
  -7  -7   1   37.80    8.50
  -7  -7   1   66.69   27.90
  -7  -7   1   18.20   21.20
  -7  -7   1   41.60   19.60
   7  -7  -1   34.60    5.90
  -7  -7   1   32.10    5.40
   7  -7  -1   38.80    6.40
  -7   7   1   39.80    4.40
   7   7  -1   33.80    4.30
  -7   7   1   30.60    5.00
   7   7  -1   38.20    4.30
  -7   7   1   41.70    2.80
   7   7  -1   33.20    2.90
   7   7  -1   34.50    2.50
   7   7  -1   31.60    4.50
  -7   7   1   38.50    4.50
  -7   7   1   40.30   21.40
  -7   7   1   42.90    4.10
  -7   7   1   34.70    9.40
  -7   7   1   32.50    8.50
  -7   7   1   45.80   12.50
  -7   7   1   32.60    8.70
   7   7  -1   31.80    5.50
   7   7  -1   21.70    8.50
   6  -7  -1  -11.50   27.10
   6  -7  -1   52.99    5.30
   6  -7  -1   44.90   11.60
  -6  -7   1   40.90    3.60
  -6  -7   1   37.60    8.80
  -6  -7   1   38.80    4.60
  -6  -7   1   45.80    8.70
  -6  -7   1   52.69   18.10
   6  -7  -1   43.60   11.40
  -6  -7   1   40.80    4.10
   6  -7  -1   49.60    5.50
   6  -7  -1   25.10   23.30
  -6  -7   1   34.40   18.00
  -6  -7   1   40.50    3.90
  -6  -7   1    8.90   20.10
   6  -7  -1   51.79    6.00
   6  -7  -1   46.60    5.50
   6  -7  -1   44.00    9.00
  -6  -7   1   36.80    7.60
  -6  -7   1   26.00   25.00
   6   7  -1   43.20    4.40
   6   7  -1   42.50    4.00
  -6   7   1   52.89    4.10
  -6   7   1   40.20    4.30
  -6   7   1   52.89   16.10
  -6   7   1   47.10    4.30
  -6   7   1   54.79    5.60
  -6   7   1   45.90    9.90
   6   7  -1   38.40    3.60
  -6   7   1   41.20    2.40
  -6   7   1   53.49    9.40
  -6   7   1   33.60   21.00
  -6   7   1   39.40   11.00
   6   7  -1   38.70    2.20
   6   7  -1   44.20    2.50
   6   7  -1   46.30    4.30
  -6   7   1   52.49   10.60
   6   7  -1   55.19   11.20
  -5  -7   1   67.89    8.10
   5  -7  -1   60.89   10.10
  -5  -7   1   56.89    4.30
  -5  -7   1   72.79    4.10
   5  -7  -1   66.49   12.30
  -5  -7   1   59.99    4.30
  -5  -7   1   43.80   23.40
  -5  -7   1   54.19    5.10
  -5  -7   1   71.29   17.40
  -5  -7   1   42.50   20.70
   5  -7  -1   77.09   14.00
   5  -7  -1   68.19    5.50
   5  -7  -1   64.59   21.90
  -5  -7   1   64.99    4.40
   5  -7  -1   69.69    6.10
   5  -7  -1   71.09    6.20
  -5  -7   1   29.80   18.70
  -5  -7   1   48.10    9.00
   5  -7  -1   70.59    4.20
   5  -7  -1   67.89    6.20
   5  -7  -1   73.19   27.40
  -5  -7   1   78.99    8.10
  -5   7   1   92.49   15.70
  -5   7   1   69.39    6.00
  -5   7   1   64.09    5.00
  -5   7   1   62.79    7.90
  -5   7   1   62.29    5.00
  -5   7   1   59.79   11.20
  -5   7   1   59.89    4.10
   5   7  -1   60.99   10.80
  -5   7   1   63.99   12.30
  -5   7   1   68.29    2.40
  -5   7   1   70.19    4.70
  -5   7   1   65.49    8.60
   5   7  -1   54.49    4.00
  -5   7   1   72.69   16.10
  -5   7   1   56.99   19.00
  -5   7   1   79.49    4.70
   5   7  -1   65.49    4.50
  -4  -7   1   85.69    5.70
  -4  -7   1   77.19    6.80
   4  -7  -1   91.59    5.60
   4  -7  -1   87.89    9.70
   4  -7  -1   58.29   19.70
   4  -7  -1   91.79   27.30
  -4  -7   1   86.69    4.80
   4  -7  -1  101.99   12.60
   4  -7  -1   98.49    6.70
  -4  -7   1   81.19    6.20
   4  -7  -1   93.69    6.30
  -4  -7   1  109.89   15.70
   4  -7  -1   91.59    4.40
  -4  -7   1   79.79   26.80
  -4  -7   1   52.29   22.20
  -4  -7   1   66.69    6.90
  -4  -7   1   71.59   21.40
   4  -7  -1   89.29    6.30
  -4  -7   1   80.59    4.50
  -4  -7   1   88.49    4.60
  -4  -7   1   80.29    8.30
   4  -7  -1   83.49   13.60
  -4  -7   1   73.19    3.70
   4  -7  -1   89.39   11.00
  -4   7   1  100.39   12.10
  -4   7   1   96.79   10.40
  -4   7   1   92.69    4.50
  -4   7   1   96.59    8.80
  -4   7   1   88.89    8.60
  -4   7   1   82.39   17.20
  -4   7   1   96.89    5.00
  -4   7   1   93.59   19.10
  -4   7   1   92.09    4.80
  -4   7   1   86.59    5.20
  -4   7   1   84.29    5.40
  -3  -7   1  284.47   10.80
   3  -7  -1  274.67   10.50
   3  -7  -1  273.17   18.40
  -3  -7   1  289.37   13.40
   3  -7  -1  265.37   10.40
   3  -7  -1  302.87   37.30
   3  -7  -1  268.17    9.50
  -3  -7   1  351.86   35.70
   3  -7  -1  279.37    8.30
   3  -7  -1  253.57   16.00
   3  -7  -1  278.57   15.90
   3  -7  -1  277.77   10.90
  -3  -7   1  278.97   19.50
   3  -7  -1  260.87    9.00
  -3  -7   1  281.37   37.30
  -3  -7   1  282.27    9.20
   3  -7  -1  284.87   10.70
  -3  -7   1  288.07    7.30
  -3  -7   1  279.27    8.10
  -3  -7   1  232.28   40.10
  -3  -7   1  261.87   11.00
   3  -7  -1  289.87   19.10
  -3  -7   1  260.37   11.10
   3  -7  -1  288.07    9.50
  -3  -7   1  274.97    8.20
  -3  -7   1  285.27   11.40
   3  -7  -1  305.67   33.90
  -3   7   1  282.67   18.70
  -3   7   1  268.97    8.90
   3   7  -1  288.47    7.70
  -3   7   1  276.87    8.30
  -3   7   1  267.07   10.00
  -3   7   1  267.77   25.10
  -3   7   1  280.17    9.30
  -3   7   1  301.87   13.80
   3   7  -1  280.47   11.50
   3   7  -1  276.87    7.50
  -3   7   1  268.27    7.90
  -3   7   1  278.67    9.90
  -3   7   1  275.47   10.10
  -3   7   1  292.07   15.30
  -3   7   1  279.77   13.40
  -3   7   1  253.27   24.60
   2  -7  -1  915.21   57.69
   2  -7  -1  889.81   20.60
  -2  -7   1  904.21   18.80
   2  -7  -1  917.11   22.80
   2  -7  -1  882.21   22.30
  -2  -7   1  909.71   31.00
   2  -7  -1  912.41   21.00
   2  -7  -1  938.01   20.90
  -2  -7   1  920.31   23.80
  -2  -7   1  912.81   19.40
   2  -7  -1  954.80   29.40
   2  -7  -1  914.91   22.30
  -2  -7   1  945.31   22.10
   2  -7  -1  974.00   33.50
  -2  -7   1  917.61   21.90
   2  -7  -1  909.91   39.30
   2  -7  -1  921.11   49.20
  -2  -7   1  942.81   21.70
   2  -7  -1  930.11   32.40
   2  -7  -1  943.21   29.40
  -2  -7   1  929.51   53.89
  -2  -7   1  923.91   19.20
   2  -7  -1  897.31   23.40
   2  -7  -1  927.91   22.10
  -2  -7   1  960.30   67.49
  -2  -7   1  873.01   62.19
  -2  -7   1  880.91   23.90
  -2   7   1  890.01   19.60
   2   7  -1  903.61   24.40
  -2   7   1  927.51   24.40
  -2   7   1  905.91   19.60
  -2   7   1  925.11   33.00
  -2   7   1  956.50   25.90
  -2   7   1  924.51   19.30
  -2   7   1  900.01   21.80
  -2   7   1  925.91   23.40
  -2   7   1  873.81   35.70
  -2   7   1  908.91   22.80
   2   7  -1  930.71   25.40
   1  -7  -1  396.16   11.50
   1  -7  -1  455.25   15.00
  -1  -7   1  440.66    9.80
   1  -7  -1  450.95   29.00
  -1  -7   1  444.86    9.70
   1  -7  -1  467.35   16.20
   1  -7  -1  447.96   10.60
  -1  -7   1  460.55   40.50
  -1  -7   1  449.95    9.60
   1  -7  -1  443.36   21.90
  -1  -7   1  465.95   41.10
   1  -7  -1  459.15   17.10
   1  -7  -1  465.65   10.80
   1  -7  -1  423.06   30.80
  -1  -7   1  428.56   13.70
   1  -7  -1  460.35   17.70
   1  -7  -1  464.85   28.30
  -1  -7   1  451.35   29.40
  -1  -7   1  458.45   13.00
   1  -7  -1  446.06   12.00
   1  -7  -1  453.55   12.70
   1  -7  -1  453.55   11.50
   1   7  -1  467.35   12.70
  -1   7   1  459.45   15.70
  -1   7   1  446.46   10.90
  -1   7   1  450.25   13.30
  -1   7   1  440.36   17.80
  -1   7   1  409.96   20.90
   1   7  -1  444.06   14.30
   0  -7   1    7.60    0.90
   0  -7  -1    5.80    0.40
   0  -7   1    7.10    1.70
   0  -7  -1   18.70    7.50
   0  -7   1    7.10    1.60
   0  -7   1    6.90    6.10
   0  -7   1   12.20    2.70
   0  -7   1    0.70    3.60
   0  -7   1   -3.30    6.60
   0  -7  -1    7.10    1.10
   0  -7  -1    9.50    1.20
   0  -7   1    7.60    1.20
   0  -7   1    7.70    1.00
   0  -7  -1    4.50    1.70
   0  -7  -1    8.30    1.70
   0  -7   1    6.90    1.80
   0  -7  -1    0.30    7.10
   0  -7   1    4.20    1.40
   0  -7  -1    8.20    1.20
   0  -7   1    9.30    3.30
   0   7  -1    6.50    1.00
   0   7  -1    4.90    1.70
   0   7   1    8.80    1.60
   0   7   1    9.40    1.80
   0   7  -1    9.20    2.60
   0   7  -1    5.50    0.70
   0   7   1    7.90    1.80
   0   7  -1    7.10    2.00
   0   7  -1    6.00    1.00
  -1  -7  -1  229.38   11.80
   1  -7   1  202.28    7.00
   1  -7   1  179.38   20.70
   1  -7   1  207.78    7.60
   1  -7   1  205.88    6.10
   1  -7   1  212.28    6.90
   1  -7   1  203.68    7.00
  -1  -7  -1  207.98   25.30
   1  -7   1  219.28   24.10
   1  -7   1  197.88    9.60
   1  -7   1  198.78   16.60
   1  -7   1  213.08   14.70
   1  -7   1  208.08    8.00
  -1  -7  -1  193.98   20.80
   1  -7   1  187.38   11.60
  -1  -7  -1  206.98   26.10
   1  -7   1  205.98    8.20
   1  -7   1  208.88    5.20
  -1  -7  -1  207.88    7.90
   1  -7   1  198.58    6.00
  -1   7  -1  208.18    6.70
   1   7   1  207.88    8.30
[truncated: 5,634,208 more chars]
