# Supplementary material for: Petasis Sequence Reactions for the Scaffold-Diverse Synthesis of Bioactive Polycyclic Small Molecules
Source: ACS Omega. 2022 Dec 16;8(1):1168–81. doi: 10.1021/acsomega.2c06585 (PMC9835185; doi:10.1021/acsomega.2c06585)
Supplement: Supplementary file 3 — ao2c06585_si_003.cif [file ao2c06585_si_003.cif]

data_mo_b2666_0m
_audit_creation_date               2022-06-27
_audit_creation_method
;
Olex2 1.5-alpha
(compiled 2022.06.10 svn.r3fa896fb for OlexSys, GUI svn.r6535)
;
_shelx_SHELXL_version_number       '2019/1'
_audit_contact_author_address      ?
_audit_contact_author_email        ?
_audit_contact_author_name         ''
_audit_contact_author_phone        ?
_publ_contact_author_id_orcid      ?
_publ_section_references
;
Dolomanov, O.V., Bourhis, L.J., Gildea, R.J, Howard, J.A.K. & Puschmann, H.
 (2009), J. Appl. Cryst. 42, 339-341.

Sheldrick, G.M. (2008). Acta Cryst. A64, 112-122.

Sheldrick, G.M. (2015). Acta Cryst. A71, 3-8.
;
_chemical_name_common              ?
_chemical_name_systematic          ?
_chemical_formula_moiety           'C29 H39 N5 O3 S2'
_chemical_formula_sum              'C29 H39 N5 O3 S2'
_chemical_formula_weight           569.77
_chemical_melting_point            ?
loop_
  _atom_type_symbol
  _atom_type_description
  _atom_type_scat_dispersion_real
  _atom_type_scat_dispersion_imag
  _atom_type_scat_source
 'C' 'C' 0.0033 0.0016 'International Tables Vol C Tables 4.2.6.8 and 6.1.1.4'
 'H' 'H' 0.0000 0.0000 'International Tables Vol C Tables 4.2.6.8 and 6.1.1.4'
 'N' 'N' 0.0061 0.0033 'International Tables Vol C Tables 4.2.6.8 and 6.1.1.4'
 'O' 'O' 0.0106 0.0060 'International Tables Vol C Tables 4.2.6.8 and 6.1.1.4'
 'S' 'S' 0.1246 0.1234 'International Tables Vol C Tables 4.2.6.8 and 6.1.1.4'

_shelx_space_group_comment
;
The symmetry employed for this shelxl refinement is uniquely defined
by the following loop, which should always be used as a source of
symmetry information in preference to the above space-group names.
They are only intended as comments.
;
_space_group_crystal_system        'monoclinic'
_space_group_IT_number             14
_space_group_name_H-M_alt          'P 1 21/n 1'
_space_group_name_Hall             '-P 2yn'
loop_
  _space_group_symop_operation_xyz
 'x, y, z'
 '-x+1/2, y+1/2, -z+1/2'
 '-x, -y, -z'
 'x-1/2, -y-1/2, z-1/2'

_cell_length_a                     9.725(2)
_cell_length_b                     13.562(3)
_cell_length_c                     22.111(5)
_cell_angle_alpha                  90
_cell_angle_beta                   98.704(10)
_cell_angle_gamma                  90
_cell_volume                       2882.7(11)
_cell_formula_units_Z              4
_cell_measurement_reflns_used      262
_cell_measurement_temperature      100.00
_cell_measurement_theta_max        30.002
_cell_measurement_theta_min        2.44
_shelx_estimated_absorpt_T_max     0.986
_shelx_estimated_absorpt_T_min     0.953
_exptl_absorpt_coefficient_mu      0.224
_exptl_absorpt_correction_T_max    0.5642
_exptl_absorpt_correction_T_min    0.5221
_exptl_absorpt_correction_type     multi-scan
_exptl_absorpt_process_details
;
SADABS-2016/2 (Bruker,2016/2) was used for absorption correction.
wR2(int) was 0.0892 before and 0.0474 after correction.
The Ratio of minimum to maximum transmission is 0.9254.
The \l/2 correction factor is Not present.
;
_exptl_absorpt_special_details     ?
_exptl_crystal_colour              colourless
_exptl_crystal_colour_lustre       .
_exptl_crystal_colour_modifier     .
_exptl_crystal_colour_primary      colourless
_exptl_crystal_density_diffrn      1.313
_exptl_crystal_density_meas        ?
_exptl_crystal_density_method      ?
_exptl_crystal_description         plate
_exptl_crystal_F_000               1216
_exptl_crystal_size_max            0.216
_exptl_crystal_size_mid            0.192
_exptl_crystal_size_min            0.061
_exptl_transmission_factor_max     ?
_exptl_transmission_factor_min     ?
_diffrn_reflns_av_R_equivalents    0.0458
_diffrn_reflns_av_unetI/netI       0.0296
_diffrn_reflns_Laue_measured_fraction_full  1.000
_diffrn_reflns_Laue_measured_fraction_max  0.998
_diffrn_reflns_limit_h_max         13
_diffrn_reflns_limit_h_min         -13
_diffrn_reflns_limit_k_max         19
_diffrn_reflns_limit_k_min         -18
_diffrn_reflns_limit_l_max         31
_diffrn_reflns_limit_l_min         -31
_diffrn_reflns_number              62861
_diffrn_reflns_point_group_measured_fraction_full  1.000
_diffrn_reflns_point_group_measured_fraction_max  0.998
_diffrn_reflns_theta_full          25.242
_diffrn_reflns_theta_max           30.096
_diffrn_reflns_theta_min           1.864
_diffrn_ambient_temperature        100.00
_diffrn_detector_area_resol_mean   ?
_diffrn_measured_fraction_theta_full  1.000
_diffrn_measured_fraction_theta_max  0.998
_diffrn_measurement_device_type    'Bruker APEX-II CCD'
_diffrn_measurement_method         '\f and \w scans'
_diffrn_radiation_type             MoK\a
_diffrn_radiation_wavelength       0.71073
_diffrn_source                     ?
_diffrn_source_current             1.0
_diffrn_source_power               0.05
_diffrn_source_voltage             50.0
_diffrn_standards_number           0
_reflns_Friedel_coverage           0.000
_reflns_Friedel_fraction_full      .
_reflns_Friedel_fraction_max       .
_reflns_number_gt                  6818
_reflns_number_total               8474
_reflns_special_details
;
 Reflections were merged by SHELXL according to the crystal
 class for the calculation of statistics and refinement.
 
 _reflns_Friedel_fraction is defined as the number of unique
 Friedel pairs measured divided by the number that would be
 possible theoretically, ignoring centric projections and
 systematic absences.
;
_reflns_threshold_expression       'I > 2\s(I)'
_computing_cell_refinement         'SAINT V8.40B (?, 2016)'
_computing_data_collection         ?
_computing_data_reduction          'SAINT V8.40B (?, 2016)'
_computing_molecular_graphics      'Olex2 1.5-alpha (Dolomanov et al., 2009)'
_computing_publication_material    'Olex2 1.5-alpha (Dolomanov et al., 2009)'
_computing_structure_refinement    'XL  (Sheldrick, 2008)'
_computing_structure_solution      'XT  (Sheldrick, 2015)'
_refine_diff_density_max           0.314
_refine_diff_density_min           -0.470
_refine_diff_density_rms           0.055
_refine_ls_extinction_coef         .
_refine_ls_extinction_method       none
_refine_ls_goodness_of_fit_ref     1.062
_refine_ls_hydrogen_treatment      mixed
_refine_ls_matrix_type             full
_refine_ls_number_parameters       377
_refine_ls_number_reflns           8474
_refine_ls_number_restraints       0
_refine_ls_R_factor_all            0.0578
_refine_ls_R_factor_gt             0.0417
_refine_ls_restrained_S_all        1.062
_refine_ls_shift/su_max            0.001
_refine_ls_shift/su_mean           0.000
_refine_ls_structure_factor_coef   Fsqd
_refine_ls_weighting_details      
 'w=1/[\s^2^(Fo^2^)+(0.0354P)^2^+1.7638P] where P=(Fo^2^+2Fc^2^)/3'
_refine_ls_weighting_scheme        calc
_refine_ls_wR_factor_gt            0.0920
_refine_ls_wR_factor_ref           0.1013
_refine_special_details            ?
_olex2_refinement_description
;
1. Fixed Uiso
 At 1.2 times of:
  All C(H) groups, All C(H,H) groups
2. Others
 Sof(S1)=Sof(C2)=Sof(H2)=1-FVAR(1)
 Sof(S002)=Sof(C1)=Sof(H1)=FVAR(1)
3.a Ternary CH refined with riding coordinates:
 C00I(H00I), C00L(H00L), C00O(H00O)
3.b Secondary CH2 refined with riding coordinates:
 C00E(H00A,H00B), C00H(H00C,H00D), C00J(H00E,H00H), C00P(H00J,H00K), C00R(H00P,
 H00Q), C00S(H00R,H00S), C00T(H00T,H00U), C00W(H00W,H00X), C00X(H00Y,H),
 C00Z(H00,HA), C010(H01A,H01B), C011(H01C,H01D), C012(H01E,H01F), C013(H01G,
 H01H)
3.c Aromatic/amide H refined with riding coordinates:
 C00F(H00F), C00G(H00G), C00M(H00M), C00N(H00N), C1(H1)
;
_atom_sites_solution_hydrogens     mixed
_atom_sites_solution_primary       dual
_atom_sites_solution_secondary     ?
loop_
  _atom_site_label
  _atom_site_type_symbol
  _atom_site_fract_x
  _atom_site_fract_y
  _atom_site_fract_z
  _atom_site_U_iso_or_equiv
  _atom_site_adp_type
  _atom_site_occupancy
  _atom_site_site_symmetry_order
  _atom_site_calc_flag
  _atom_site_refinement_flags_posn
  _atom_site_refinement_flags_adp
  _atom_site_refinement_flags_occupancy
  _atom_site_disorder_assembly
  _atom_site_disorder_group
 S001 S 0.83180(4) 0.75510(3) 0.41659(2) 0.02120(8) Uani 1 1 d . . . . .
 S002 S 0.76592(7) 0.49358(6) 0.43243(4) 0.01908(16) Uani 0.761(2) 1 d . . P A
 1
 O003 O 0.63619(12) 0.47977(7) 0.80097(5) 0.0233(2) Uani 1 1 d . . . . .
 O004 O 0.96723(11) 0.85925(7) 0.61813(5) 0.0188(2) Uani 1 1 d . . . . .
 O005 O 0.39643(11) 0.64639(8) 0.73320(5) 0.0211(2) Uani 1 1 d . . . . .
 N007 N 0.79260(11) 0.65326(8) 0.52963(5) 0.0137(2) Uani 1 1 d . . . . .
 N008 N 0.61123(11) 0.68551(8) 0.70738(5) 0.0138(2) Uani 1 1 d . . . . .
 N009 N 0.65183(12) 0.58823(8) 0.72499(5) 0.0151(2) Uani 1 1 d . . . . .
 N00A N 0.70899(13) 0.63466(9) 0.82929(5) 0.0187(2) Uani 1 1 d . . . . .
 N00B N 0.43813(13) 0.80545(9) 0.70791(6) 0.0207(2) Uani 1 1 d . . . . .
 C00C C 0.66427(14) 0.56478(10) 0.78692(6) 0.0167(2) Uani 1 1 d . . . . .
 C00D C 0.85407(14) 0.80992(10) 0.48770(6) 0.0159(2) Uani 1 1 d . . . . .
 C00E C 0.64526(13) 0.65402(10) 0.53730(6) 0.0149(2) Uani 1 1 d . . . . .
 H00A H 0.594381 0.605048 0.509150 0.018 Uiso 1 1 calc R U . . .
 H00B H 0.605580 0.719837 0.525868 0.018 Uiso 1 1 calc R U . . .
 C00F C 0.86355(15) 0.91074(10) 0.48251(6) 0.0189(3) Uani 1 1 d . . . . .
 H00F H 0.877101 0.954392 0.516495 0.023 Uiso 1 1 calc R U . . .
 C00G C 0.59194(14) 0.54055(10) 0.61866(6) 0.0167(2) Uani 1 1 d . . . . .
 H00G H 0.569818 0.492289 0.587568 0.020 Uiso 1 1 calc R U . . .
 C00H C 0.80556(15) 0.71488(11) 0.82076(6) 0.0212(3) Uani 1 1 d . . . . .
 H00C H 0.775489 0.776116 0.839332 0.025 Uiso 1 1 calc R U . . .
 H00D H 0.803819 0.726906 0.776487 0.025 Uiso 1 1 calc R U . . .
 C00I C 0.84241(14) 0.80431(9) 0.60058(6) 0.0144(2) Uani 1 1 d . . . . .
 H00I H 0.764492 0.851488 0.587614 0.017 Uiso 1 1 calc R U . . .
 C00J C 0.86664(14) 0.56290(9) 0.54978(6) 0.0151(2) Uani 1 1 d . . . . .
 H00E H 0.853571 0.548267 0.592403 0.018 Uiso 1 1 calc R U . . .
 H00H H 0.967357 0.572367 0.549174 0.018 Uiso 1 1 calc R U . . .
 C00K C 0.47373(14) 0.70912(10) 0.71700(6) 0.0159(2) Uani 1 1 d . . . . .
 C00L C 0.65545(13) 0.71225(9) 0.64816(6) 0.0133(2) Uani 1 1 d . . . . .
 H00L H 0.598232 0.770400 0.631919 0.016 Uiso 1 1 calc R U . . .
 C00M C 0.85074(16) 0.94232(11) 0.42035(7) 0.0236(3) Uani 1 1 d . . . . .
 H00M H 0.853297 1.009556 0.408516 0.028 Uiso 1 1 calc R U . . .
 C00N C 0.83453(16) 0.86652(12) 0.37990(7) 0.0242(3) Uani 1 1 d . . . . .
 H00N H 0.825804 0.874087 0.336778 0.029 Uiso 1 1 calc R U . . .
 C00O C 0.87044(14) 0.74494(9) 0.54409(6) 0.0138(2) Uani 1 1 d . . . . .
 H00O H 0.970844 0.725800 0.552217 0.017 Uiso 1 1 calc R U . . .
 C00P C 0.80843(14) 0.74448(9) 0.65521(6) 0.0140(2) Uani 1 1 d . . . . .
 H00J H 0.830436 0.784692 0.692799 0.017 Uiso 1 1 calc R U . . .
 H00K H 0.868371 0.685143 0.660215 0.017 Uiso 1 1 calc R U . . .
 C00Q C 0.62365(13) 0.63064(10) 0.60194(6) 0.0143(2) Uani 1 1 d . . . . .
 C00R C 0.53655(16) 0.88776(10) 0.71581(7) 0.0217(3) Uani 1 1 d . . . . .
 H00P H 0.520613 0.930922 0.679313 0.026 Uiso 1 1 calc R U . . .
 H00Q H 0.632800 0.862075 0.719846 0.026 Uiso 1 1 calc R U . . .
 C00S C 0.58891(15) 0.51048(10) 0.68324(6) 0.0186(3) Uani 1 1 d . . . . .
 H00R H 0.491577 0.499151 0.689627 0.022 Uiso 1 1 calc R U . . .
 H00S H 0.641068 0.448125 0.691985 0.022 Uiso 1 1 calc R U . . .
 C00T C 0.70967(15) 0.60973(11) 0.89389(6) 0.0203(3) Uani 1 1 d . . . . .
 H00T H 0.644429 0.554537 0.896886 0.024 Uiso 1 1 calc R U . . .
 H00U H 0.677083 0.667246 0.915370 0.024 Uiso 1 1 calc R U . . .
 C00U C 0.81568(14) 0.47730(10) 0.50953(6) 0.0166(2) Uani 1 1 d . . . . .
 C00V C 0.74366(16) 0.37196(12) 0.42080(8) 0.0272(3) Uani 1 1 d . . . . .
 C00W C 0.51893(17) 0.94729(11) 0.77257(7) 0.0258(3) Uani 1 1 d . . . . .
 H00W H 0.545548 0.906169 0.809485 0.031 Uiso 1 1 calc R U . . .
 H00X H 0.581482 1.005249 0.775640 0.031 Uiso 1 1 calc R U . . .
 C00X C 0.95297(16) 0.68917(12) 0.85012(7) 0.0237(3) Uani 1 1 d . . . . .
 H00Y H 1.014679 0.746284 0.846633 0.028 Uiso 1 1 calc R U . . .
 H H 0.987262 0.633129 0.827892 0.028 Uiso 1 1 calc R U . . .
 C00Y C 0.77160(17) 0.31635(12) 0.47184(8) 0.0274(3) Uani 1 1 d . . . . .
 C00Z C 0.95939(16) 0.66180(12) 0.91746(7) 0.0262(3) Uani 1 1 d . . . . .
 H00 H 0.938809 0.720693 0.940986 0.031 Uiso 1 1 calc R U . . .
 HA H 1.054314 0.638892 0.933989 0.031 Uiso 1 1 calc R U . . .
 C010 C 0.85441(16) 0.58045(11) 0.92486(7) 0.0238(3) Uani 1 1 d . . . . .
 H01A H 0.882978 0.518575 0.906517 0.029 Uiso 1 1 calc R U . . .
 H01B H 0.852804 0.568424 0.968914 0.029 Uiso 1 1 calc R U . . .
 C011 C 0.26993(18) 0.89452(13) 0.76121(8) 0.0315(4) Uani 1 1 d . . . . .
 H01C H 0.285145 0.852217 0.798105 0.038 Uiso 1 1 calc R U . . .
 H01D H 0.172812 0.918722 0.755981 0.038 Uiso 1 1 calc R U . . .
 C012 C 0.29180(16) 0.83403(12) 0.70557(7) 0.0263(3) Uani 1 1 d . . . . .
 H01E H 0.233415 0.773971 0.703569 0.032 Uiso 1 1 calc R U . . .
 H01F H 0.261903 0.873030 0.668037 0.032 Uiso 1 1 calc R U . . .
 C013 C 0.3691(2) 0.98183(13) 0.77006(8) 0.0347(4) Uani 1 1 d . . . . .
 H01G H 0.358864 1.016409 0.808556 0.042 Uiso 1 1 calc R U . . .
 H01H H 0.345658 1.028867 0.735814 0.042 Uiso 1 1 calc R U . . .
 H004 H 0.949(2) 0.8989(16) 0.6446(10) 0.041(6) Uiso 1 1 d . . . . .
 C1 C 0.8210(3) 0.3619(2) 0.53700(16) 0.0183(5) Uani 0.761(2) 1 d . . P A 1
 H1 H 0.844766 0.334490 0.576741 0.022 Uiso 0.761(2) 1 calc R U P A 1
 H00V H 0.713(2) 0.3505(16) 0.3787(10) 0.046(6) Uiso 1 1 d . . . . .
 H00Z H 0.764(2) 0.2474(17) 0.4716(10) 0.046(6) Uiso 1 1 d . . . . .
 S1 S 0.8139(4) 0.3789(2) 0.52534(15) 0.0298(9) Uiso 0.239(2) 1 d . . P A 2
 C2 C 0.7668(14) 0.4804(9) 0.4467(5) 0.029(4) Uiso 0.239(2) 1 d . . P A 2
 H2 H 0.734(9) 0.554(7) 0.415(4) 0.04(2) Uiso 0.239(2) 1 d . . P A 2

loop_
  _atom_site_aniso_label
  _atom_site_aniso_U_11
  _atom_site_aniso_U_22
  _atom_site_aniso_U_33
  _atom_site_aniso_U_23
  _atom_site_aniso_U_13
  _atom_site_aniso_U_12
 S001 0.02612(19) 0.02466(17) 0.01327(15) 0.00029(12) 0.00446(13) 0.00154(14)
 S002 0.0181(3) 0.0225(3) 0.0158(3) -0.0043(3) -0.0002(2) 0.0037(2)
 O003 0.0347(6) 0.0174(5) 0.0194(5) 0.0043(4) 0.0089(4) -0.0019(4)
 O004 0.0210(5) 0.0180(5) 0.0188(5) -0.0048(4) 0.0082(4) -0.0065(4)
 O005 0.0180(5) 0.0287(5) 0.0182(5) 0.0001(4) 0.0073(4) -0.0035(4)
 N007 0.0135(5) 0.0140(5) 0.0142(5) -0.0004(4) 0.0038(4) 0.0007(4)
 N008 0.0152(5) 0.0139(5) 0.0133(5) 0.0018(4) 0.0055(4) 0.0020(4)
 N009 0.0184(5) 0.0128(5) 0.0146(5) 0.0014(4) 0.0041(4) -0.0005(4)
 N00A 0.0206(6) 0.0220(6) 0.0131(5) 0.0021(4) 0.0017(4) -0.0049(5)
 N00B 0.0161(6) 0.0222(6) 0.0251(6) -0.0026(5) 0.0071(5) 0.0038(5)
 C00C 0.0160(6) 0.0191(6) 0.0156(6) 0.0026(5) 0.0051(5) 0.0001(5)
 C00D 0.0156(6) 0.0198(6) 0.0131(6) 0.0011(5) 0.0047(5) 0.0000(5)
 C00E 0.0134(6) 0.0188(6) 0.0127(5) -0.0004(4) 0.0028(4) 0.0012(5)
 C00F 0.0214(7) 0.0195(6) 0.0164(6) 0.0026(5) 0.0052(5) -0.0007(5)
 C00G 0.0159(6) 0.0194(6) 0.0157(6) -0.0038(5) 0.0051(5) -0.0028(5)
 C00H 0.0232(7) 0.0215(6) 0.0182(6) 0.0027(5) 0.0005(5) -0.0060(5)
 C00I 0.0168(6) 0.0135(5) 0.0138(5) -0.0005(4) 0.0053(5) 0.0000(5)
 C00J 0.0148(6) 0.0158(6) 0.0151(6) -0.0007(4) 0.0035(5) 0.0020(5)
 C00K 0.0145(6) 0.0227(6) 0.0107(5) -0.0020(5) 0.0026(5) 0.0005(5)
 C00L 0.0139(6) 0.0154(5) 0.0113(5) 0.0007(4) 0.0039(4) 0.0013(5)
 C00M 0.0220(7) 0.0260(7) 0.0236(7) 0.0092(6) 0.0055(6) -0.0010(6)
 C00N 0.0221(7) 0.0355(8) 0.0158(6) 0.0087(6) 0.0052(5) 0.0011(6)
 C00O 0.0143(6) 0.0148(5) 0.0132(5) 0.0002(4) 0.0046(4) -0.0002(5)
 C00P 0.0156(6) 0.0145(5) 0.0127(5) -0.0009(4) 0.0048(4) -0.0005(5)
 C00Q 0.0102(6) 0.0187(6) 0.0145(6) -0.0015(4) 0.0034(4) 0.0004(5)
 C00R 0.0245(7) 0.0184(6) 0.0244(7) 0.0002(5) 0.0108(6) 0.0036(5)
 C00S 0.0232(7) 0.0158(6) 0.0179(6) -0.0025(5) 0.0068(5) -0.0041(5)
 C00T 0.0220(7) 0.0252(7) 0.0139(6) 0.0012(5) 0.0039(5) -0.0027(5)
 C00U 0.0142(6) 0.0192(6) 0.0174(6) -0.0030(5) 0.0055(5) 0.0007(5)
 C00V 0.0183(7) 0.0343(8) 0.0281(8) -0.0116(6) 0.0008(6) 0.0011(6)
 C00W 0.0308(8) 0.0234(7) 0.0248(7) -0.0036(6) 0.0090(6) 0.0045(6)
 C00X 0.0200(7) 0.0292(7) 0.0215(7) 0.0001(6) 0.0024(5) -0.0046(6)
 C00Y 0.0239(8) 0.0208(7) 0.0396(9) -0.0058(6) 0.0117(7) -0.0018(6)
 C00Z 0.0209(7) 0.0338(8) 0.0222(7) 0.0001(6) -0.0025(6) -0.0021(6)
 C010 0.0263(8) 0.0275(7) 0.0168(6) 0.0034(5) 0.0009(6) 0.0007(6)
 C011 0.0272(8) 0.0425(9) 0.0279(8) 0.0010(7) 0.0142(7) 0.0128(7)
 C012 0.0181(7) 0.0357(8) 0.0255(7) 0.0002(6) 0.0049(6) 0.0108(6)
 C013 0.0414(10) 0.0318(9) 0.0344(9) -0.0047(7) 0.0175(8) 0.0143(7)
 C1 0.0263(13) 0.0064(10) 0.0244(13) -0.0009(9) 0.0108(10) 0.0016(8)

_geom_special_details
;
 All esds (except the esd in the dihedral angle between two l.s. planes)
 are estimated using the full covariance matrix.  The cell esds are taken
 into account individually in the estimation of esds in distances, angles
 and torsion angles; correlations between esds in cell parameters are only
 used when they are defined by crystal symmetry.  An approximate (isotropic)
 treatment of cell esds is used for estimating esds involving l.s. planes.
;
loop_
  _geom_bond_atom_site_label_1
  _geom_bond_atom_site_label_2
  _geom_bond_distance
  _geom_bond_site_symmetry_2
  _geom_bond_publ_flag
 S001 C00D 1.7231(14) . ?
 S001 C00N 1.7171(16) . ?
 S002 C00U 1.7146(17) . ?
 S002 C00V 1.6784(19) . ?
 O003 C00C 1.2353(16) . ?
 O004 C00I 1.4271(16) . ?
 O004 H004 0.83(2) . ?
 O005 C00K 1.2243(17) . ?
 N007 C00E 1.4682(17) . ?
 N007 C00J 1.4565(16) . ?
 N007 C00O 1.4656(16) . ?
 N008 N009 1.4147(15) . ?
 N008 C00K 1.4219(17) . ?
 N008 C00L 1.4836(16) . ?
 N009 C00C 1.3932(17) . ?
 N009 C00S 1.4722(17) . ?
 N00A C00C 1.3571(18) . ?
 N00A C00H 1.4679(18) . ?
 N00A C00T 1.4668(17) . ?
 N00B C00K 1.3587(18) . ?
 N00B C00R 1.4636(19) . ?
 N00B C012 1.4682(18) . ?
 C00D C00F 1.3763(19) . ?
 C00D C00O 1.5153(18) . ?
 C00E H00A 0.9900 . ?
 C00E H00B 0.9900 . ?
 C00E C00Q 1.5094(18) . ?
 C00F H00F 0.9500 . ?
 C00F C00M 1.4270(19) . ?
 C00G H00G 0.9500 . ?
 C00G C00Q 1.3262(18) . ?
 C00G C00S 1.4896(19) . ?
 C00H H00C 0.9900 . ?
 C00H H00D 0.9900 . ?
 C00H C00X 1.522(2) . ?
 C00I H00I 1.0000 . ?
 C00I C00O 1.5447(17) . ?
 C00I C00P 1.5322(17) . ?
 C00J H00E 0.9900 . ?
 C00J H00H 0.9900 . ?
 C00J C00U 1.5005(18) . ?
 C00L H00L 1.0000 . ?
 C00L C00P 1.5358(18) . ?
 C00L C00Q 1.5065(18) . ?
 C00M H00M 0.9500 . ?
 C00M C00N 1.356(2) . ?
 C00N H00N 0.9500 . ?
 C00O H00O 1.0000 . ?
 C00P H00J 0.9900 . ?
 C00P H00K 0.9900 . ?
 C00R H00P 0.9900 . ?
 C00R H00Q 0.9900 . ?
 C00R C00W 1.524(2) . ?
 C00S H00R 0.9900 . ?
 C00S H00S 0.9900 . ?
 C00T H00T 0.9900 . ?
 C00T H00U 0.9900 . ?
 C00T C010 1.522(2) . ?
 C00U C1 1.676(3) . ?
 C00U S1 1.381(3) . ?
 C00U C2 1.400(12) . ?
 C00V C00Y 1.350(2) . ?
 C00V H00V 0.98(2) . ?
 C00V C2 1.582(13) . ?
 C00W H00W 0.9900 . ?
 C00W H00X 0.9900 . ?
 C00W C013 1.523(2) . ?
 C00X H00Y 0.9900 . ?
 C00X H 0.9900 . ?
 C00X C00Z 1.527(2) . ?
 C00Y C1 1.574(4) . ?
 C00Y H00Z 0.94(2) . ?
 C00Y S1 1.463(4) . ?
 C00Z H00 0.9900 . ?
 C00Z HA 0.9900 . ?
 C00Z C010 1.529(2) . ?
 C010 H01A 0.9900 . ?
 C010 H01B 0.9900 . ?
 C011 H01C 0.9900 . ?
 C011 H01D 0.9900 . ?
 C011 C012 1.520(2) . ?
 C011 C013 1.521(3) . ?
 C012 H01E 0.9900 . ?
 C012 H01F 0.9900 . ?
 C013 H01G 0.9900 . ?
 C013 H01H 0.9900 . ?
 C1 H1 0.9500 . ?
 S1 C2 2.212(12) . ?
 C2 H2 1.24(9) . ?

loop_
  _geom_angle_atom_site_label_1
  _geom_angle_atom_site_label_2
  _geom_angle_atom_site_label_3
  _geom_angle
  _geom_angle_site_symmetry_1
  _geom_angle_site_symmetry_3
  _geom_angle_publ_flag
 C00N S001 C00D 92.44(7) . . ?
 C00V S002 C00U 92.07(9) . . ?
 C00I O004 H004 105.2(15) . . ?
 C00J N007 C00E 114.61(10) . . ?
 C00J N007 C00O 115.60(11) . . ?
 C00O N007 C00E 116.73(10) . . ?
 N009 N008 C00K 113.48(10) . . ?
 N009 N008 C00L 111.39(10) . . ?
 C00K N008 C00L 118.80(10) . . ?
 N008 N009 C00S 115.04(11) . . ?
 C00C N009 N008 117.55(10) . . ?
 C00C N009 C00S 114.76(11) . . ?
 C00C N00A C00H 124.98(12) . . ?
 C00C N00A C00T 117.71(11) . . ?
 C00T N00A C00H 112.78(11) . . ?
 C00K N00B C00R 124.63(12) . . ?
 C00K N00B C012 118.88(12) . . ?
 C00R N00B C012 114.57(12) . . ?
 O003 C00C N009 118.07(12) . . ?
 O003 C00C N00A 122.56(12) . . ?
 N00A C00C N009 119.35(12) . . ?
 C00F C00D S001 110.69(10) . . ?
 C00F C00D C00O 130.26(12) . . ?
 C00O C00D S001 118.88(10) . . ?
 N007 C00E H00A 109.1 . . ?
 N007 C00E H00B 109.0 . . ?
 N007 C00E C00Q 112.71(10) . . ?
 H00A C00E H00B 107.8 . . ?
 C00Q C00E H00A 109.0 . . ?
 C00Q C00E H00B 109.1 . . ?
 C00D C00F H00F 123.8 . . ?
 C00D C00F C00M 112.42(13) . . ?
 C00M C00F H00F 123.8 . . ?
 C00Q C00G H00G 118.0 . . ?
 C00Q C00G C00S 123.96(12) . . ?
 C00S C00G H00G 118.0 . . ?
 N00A C00H H00C 109.5 . . ?
 N00A C00H H00D 109.5 . . ?
 N00A C00H C00X 110.79(12) . . ?
 H00C C00H H00D 108.1 . . ?
 C00X C00H H00C 109.5 . . ?
 C00X C00H H00D 109.5 . . ?
 O004 C00I H00I 108.7 . . ?
 O004 C00I C00O 104.19(10) . . ?
 O004 C00I C00P 109.77(10) . . ?
 C00O C00I H00I 108.7 . . ?
 C00P C00I H00I 108.7 . . ?
 C00P C00I C00O 116.55(10) . . ?
 N007 C00J H00E 109.3 . . ?
 N007 C00J H00H 109.3 . . ?
 N007 C00J C00U 111.47(11) . . ?
 H00E C00J H00H 108.0 . . ?
 C00U C00J H00E 109.3 . . ?
 C00U C00J H00H 109.3 . . ?
 O005 C00K N008 121.35(12) . . ?
 O005 C00K N00B 123.88(13) . . ?
 N00B C00K N008 114.76(11) . . ?
 N008 C00L H00L 106.8 . . ?
 N008 C00L C00P 112.69(10) . . ?
 N008 C00L C00Q 111.22(10) . . ?
 C00P C00L H00L 106.8 . . ?
 C00Q C00L H00L 106.8 . . ?
 C00Q C00L C00P 111.97(10) . . ?
 C00F C00M H00M 123.5 . . ?
 C00N C00M C00F 113.09(13) . . ?
 C00N C00M H00M 123.5 . . ?
 S001 C00N H00N 124.3 . . ?
 C00M C00N S001 111.36(11) . . ?
 C00M C00N H00N 124.3 . . ?
 N007 C00O C00D 109.11(10) . . ?
 N007 C00O C00I 118.04(10) . . ?
 N007 C00O H00O 106.1 . . ?
 C00D C00O C00I 110.66(10) . . ?
 C00D C00O H00O 106.1 . . ?
 C00I C00O H00O 106.1 . . ?
 C00I C00P C00L 113.07(11) . . ?
 C00I C00P H00J 109.0 . . ?
 C00I C00P H00K 109.0 . . ?
 C00L C00P H00J 109.0 . . ?
 C00L C00P H00K 109.0 . . ?
 H00J C00P H00K 107.8 . . ?
 C00G C00Q C00E 121.94(12) . . ?
 C00G C00Q C00L 121.35(12) . . ?
 C00L C00Q C00E 116.38(11) . . ?
 N00B C00R H00P 109.6 . . ?
 N00B C00R H00Q 109.6 . . ?
 N00B C00R C00W 110.45(12) . . ?
 H00P C00R H00Q 108.1 . . ?
 C00W C00R H00P 109.6 . . ?
 C00W C00R H00Q 109.6 . . ?
 N009 C00S C00G 109.77(11) . . ?
 N009 C00S H00R 109.7 . . ?
 N009 C00S H00S 109.7 . . ?
 C00G C00S H00R 109.7 . . ?
 C00G C00S H00S 109.7 . . ?
 H00R C00S H00S 108.2 . . ?
 N00A C00T H00T 109.3 . . ?
 N00A C00T H00U 109.3 . . ?
 N00A C00T C010 111.46(12) . . ?
 H00T C00T H00U 108.0 . . ?
 C010 C00T H00T 109.3 . . ?
 C010 C00T H00U 109.3 . . ?
 C00J C00U S002 120.54(10) . . ?
 C00J C00U C1 121.20(15) . . ?
 C1 C00U S002 117.97(14) . . ?
 S1 C00U C00J 127.85(18) . . ?
 S1 C00U C2 105.4(6) . . ?
 C2 C00U C00J 126.7(5) . . ?
 S002 C00V H00V 116.8(13) . . ?
 C00Y C00V S002 114.58(13) . . ?
 C00Y C00V H00V 128.6(13) . . ?
 C00Y C00V C2 102.6(4) . . ?
 C2 C00V H00V 128.8(13) . . ?
 C00R C00W H00W 109.4 . . ?
 C00R C00W H00X 109.4 . . ?
 H00W C00W H00X 108.0 . . ?
 C013 C00W C00R 111.04(14) . . ?
 C013 C00W H00W 109.4 . . ?
 C013 C00W H00X 109.4 . . ?
 C00H C00X H00Y 109.3 . . ?
 C00H C00X H 109.3 . . ?
 C00H C00X C00Z 111.63(12) . . ?
 H00Y C00X H 108.0 . . ?
 C00Z C00X H00Y 109.3 . . ?
 C00Z C00X H 109.3 . . ?
 C00V C00Y C1 122.71(18) . . ?
 C00V C00Y H00Z 123.1(14) . . ?
 C00V C00Y S1 110.40(17) . . ?
 C1 C00Y H00Z 114.2(14) . . ?
 S1 C00Y H00Z 126.5(14) . . ?
 C00X C00Z H00 109.5 . . ?
 C00X C00Z HA 109.5 . . ?
 C00X C00Z C010 110.52(12) . . ?
 H00 C00Z HA 108.1 . . ?
 C010 C00Z H00 109.5 . . ?
 C010 C00Z HA 109.5 . . ?
 C00T C010 C00Z 110.53(12) . . ?
 C00T C010 H01A 109.5 . . ?
 C00T C010 H01B 109.5 . . ?
 C00Z C010 H01A 109.5 . . ?
 C00Z C010 H01B 109.5 . . ?
 H01A C010 H01B 108.1 . . ?
 H01C C011 H01D 108.0 . . ?
 C012 C011 H01C 109.4 . . ?
 C012 C011 H01D 109.4 . . ?
 C012 C011 C013 111.13(13) . . ?
 C013 C011 H01C 109.4 . . ?
 C013 C011 H01D 109.4 . . ?
 N00B C012 C011 111.56(13) . . ?
 N00B C012 H01E 109.3 . . ?
 N00B C012 H01F 109.3 . . ?
 C011 C012 H01E 109.3 . . ?
 C011 C012 H01F 109.3 . . ?
 H01E C012 H01F 108.0 . . ?
 C00W C013 H01G 109.6 . . ?
 C00W C013 H01H 109.6 . . ?
 C011 C013 C00W 110.47(13) . . ?
 C011 C013 H01G 109.6 . . ?
 C011 C013 H01H 109.6 . . ?
 H01G C013 H01H 108.1 . . ?
 C00U C1 H1 133.7 . . ?
 C00Y C1 C00U 92.7(2) . . ?
 C00Y C1 H1 133.7 . . ?
 C00U S1 C00Y 111.6(2) . . ?
 C00U S1 C2 37.6(4) . . ?
 C00Y S1 C2 74.1(4) . . ?
 C00U C2 C00V 109.8(8) . . ?
 C00U C2 S1 37.0(3) . . ?
 C00U C2 H2 128(4) . . ?
 C00V C2 S1 72.9(5) . . ?
 C00V C2 H2 122(4) . . ?
 S1 C2 H2 163(4) . . ?

loop_
  _geom_torsion_atom_site_label_1
  _geom_torsion_atom_site_label_2
  _geom_torsion_atom_site_label_3
  _geom_torsion_atom_site_label_4
  _geom_torsion
  _geom_torsion_site_symmetry_1
  _geom_torsion_site_symmetry_2
  _geom_torsion_site_symmetry_3
  _geom_torsion_site_symmetry_4
  _geom_torsion_publ_flag
 S001 C00D C00F C00M 0.74(16) . . . . ?
 S001 C00D C00O N007 -30.53(14) . . . . ?
 S001 C00D C00O C00I -162.01(9) . . . . ?
 S002 C00U C1 C00Y -0.22(19) . . . . ?
 S002 C00V C00Y C1 0.0(2) . . . . ?
 O004 C00I C00O N007 155.24(11) . . . . ?
 O004 C00I C00O C00D -78.09(13) . . . . ?
 O004 C00I C00P C00L 160.22(10) . . . . ?
 N007 C00E C00Q C00G -96.87(15) . . . . ?
 N007 C00E C00Q C00L 76.58(14) . . . . ?
 N007 C00J C00U S002 35.75(15) . . . . ?
 N007 C00J C00U C1 -150.56(15) . . . . ?
 N007 C00J C00U S1 -150.8(2) . . . . ?
 N007 C00J C00U C2 33.0(7) . . . . ?
 N008 N009 C00C O003 147.36(13) . . . . ?
 N008 N009 C00C N00A -33.95(18) . . . . ?
 N008 N009 C00S C00G 43.63(15) . . . . ?
 N008 C00L C00P C00I -160.46(10) . . . . ?
 N008 C00L C00Q C00E 171.82(10) . . . . ?
 N008 C00L C00Q C00G -14.68(17) . . . . ?
 N009 N008 C00K O005 -6.85(17) . . . . ?
 N009 N008 C00K N00B 172.00(11) . . . . ?
 N009 N008 C00L C00P -81.37(13) . . . . ?
 N009 N008 C00L C00Q 45.32(14) . . . . ?
 N00A C00H C00X C00Z -54.57(16) . . . . ?
 N00A C00T C010 C00Z 55.45(16) . . . . ?
 N00B C00R C00W C013 -55.14(17) . . . . ?
 C00C N009 C00S C00G -175.33(11) . . . . ?
 C00C N00A C00H C00X -98.54(16) . . . . ?
 C00C N00A C00T C010 99.52(15) . . . . ?
 C00D S001 C00N C00M -0.44(12) . . . . ?
 C00D C00F C00M C00N -1.11(19) . . . . ?
 C00E N007 C00J C00U 67.85(14) . . . . ?
 C00E N007 C00O C00D -87.34(13) . . . . ?
 C00E N007 C00O C00I 40.08(16) . . . . ?
 C00F C00D C00O N007 154.71(14) . . . . ?
 C00F C00D C00O C00I 23.2(2) . . . . ?
 C00F C00M C00N S001 0.94(17) . . . . ?
 C00H N00A C00C O003 147.99(14) . . . . ?
 C00H N00A C00C N009 -30.6(2) . . . . ?
 C00H N00A C00T C010 -57.85(16) . . . . ?
 C00H C00X C00Z C010 53.37(17) . . . . ?
 C00J N007 C00E C00Q 53.92(14) . . . . ?
 C00J N007 C00O C00D 133.35(11) . . . . ?
 C00J N007 C00O C00I -99.24(13) . . . . ?
 C00J C00U C1 C00Y -174.07(13) . . . . ?
 C00J C00U S1 C00Y -173.29(16) . . . . ?
 C00J C00U S1 C2 -176.8(6) . . . . ?
 C00J C00U C2 C00V 172.1(3) . . . . ?
 C00J C00U C2 S1 176.8(6) . . . . ?
 C00K N008 N009 C00C -65.58(15) . . . . ?
 C00K N008 N009 C00S 74.33(13) . . . . ?
 C00K N008 C00L C00P 143.91(11) . . . . ?
 C00K N008 C00L C00Q -89.40(13) . . . . ?
 C00K N00B C00R C00W -108.69(15) . . . . ?
 C00K N00B C012 C011 110.52(16) . . . . ?
 C00L N008 N009 C00C 157.17(11) . . . . ?
 C00L N008 N009 C00S -62.92(14) . . . . ?
 C00L N008 C00K O005 126.99(13) . . . . ?
 C00L N008 C00K N00B -54.16(16) . . . . ?
 C00N S001 C00D C00F -0.19(11) . . . . ?
 C00N S001 C00D C00O -175.92(11) . . . . ?
 C00O N007 C00E C00Q -85.78(13) . . . . ?
 C00O N007 C00J C00U -151.98(11) . . . . ?
 C00O C00D C00F C00M 175.84(13) . . . . ?
 C00O C00I C00P C00L -81.70(14) . . . . ?
 C00P C00I C00O N007 34.15(16) . . . . ?
 C00P C00I C00O C00D 160.83(11) . . . . ?
 C00P C00L C00Q C00E -61.10(14) . . . . ?
 C00P C00L C00Q C00G 112.40(14) . . . . ?
 C00Q C00G C00S N009 -11.03(19) . . . . ?
 C00Q C00L C00P C00I 73.26(13) . . . . ?
 C00R N00B C00K O005 151.05(14) . . . . ?
 C00R N00B C00K N008 -27.76(18) . . . . ?
 C00R N00B C012 C011 -54.44(18) . . . . ?
 C00R C00W C013 C011 55.45(18) . . . . ?
 C00S N009 C00C O003 7.34(18) . . . . ?
 C00S N009 C00C N00A -173.97(12) . . . . ?
 C00S C00G C00Q C00E 171.14(12) . . . . ?
 C00S C00G C00Q C00L -2.0(2) . . . . ?
 C00T N00A C00C O003 -6.3(2) . . . . ?
 C00T N00A C00C N009 175.02(12) . . . . ?
 C00T N00A C00H C00X 56.90(16) . . . . ?
 C00U S002 C00V C00Y -0.15(14) . . . . ?
 C00V S002 C00U C00J 174.12(12) . . . . ?
 C00V S002 C00U C1 0.23(15) . . . . ?
 C00V C00Y C1 C00U 0.1(2) . . . . ?
 C00V C00Y S1 C00U -0.7(3) . . . . ?
 C00V C00Y S1 C2 1.5(4) . . . . ?
 C00X C00Z C010 C00T -53.32(17) . . . . ?
 C00Y C00V C2 C00U 4.3(9) . . . . ?
 C00Y C00V C2 S1 1.3(4) . . . . ?
 C012 N00B C00K O005 -12.3(2) . . . . ?
 C012 N00B C00K N008 168.90(12) . . . . ?
 C012 N00B C00R C00W 55.28(16) . . . . ?
 C012 C011 C013 C00W -54.07(19) . . . . ?
 C013 C011 C012 N00B 52.83(19) . . . . ?
 S1 C00U C2 C00V -4.7(9) . . . . ?
 C2 C00U S1 C00Y 3.5(6) . . . . ?
 C2 C00V C00Y S1 -2.1(5) . . . . ?

_shelx_res_file
;
TITL mo_b2666_0m_a.res in P2(1)/n
    mo_b2666_0m.res
    created by SHELXL-2019/1 at 08:42:12 on 27-Jun-2022
REM Old TITL mo_B2666_0m in P2(1)/n
REM SHELXT solution in P2(1)/n: R1 0.288, Rweak 0.044, Alpha 0.098
REM <I/s> 0.506 for 136 systematic absences, Orientation as input
REM Formula found by SHELXT: C28 N5 O4 S2
CELL 0.71073 9.7252 13.5621 22.1106 90 98.704 90
ZERR 4 0.002 0.0027 0.0054 0 0.01 0
LATT 1
SYMM 0.5-X,0.5+Y,0.5-Z
SFAC C H N O S
UNIT 116 156 20 12 8

L.S. 20 0 0
PLAN  50
SIZE 0.061 0.192 0.216
TEMP -173.15
CONF
CONN 24 C2
BOND
list 4
MORE -1
BOND $H
fmap 2 53
acta
REM <olex2.extras>
REM <HklSrc "%.\\mo_B2666_0m.hkl">
REM </olex2.extras>

WGHT    0.035400    1.763800
FVAR       0.35371   0.76104
S001  5    0.831802    0.755100    0.416586    11.00000    0.02612    0.02466 =
         0.01327    0.00029    0.00446    0.00154
PART 1
S002  5    0.765918    0.493585    0.432428    21.00000    0.01808    0.02252 =
         0.01581   -0.00426   -0.00017    0.00368
PART 0
O003  4    0.636194    0.479770    0.800969    11.00000    0.03465    0.01738 =
         0.01945    0.00433    0.00890   -0.00188
O004  4    0.967230    0.859254    0.618131    11.00000    0.02104    0.01805 =
         0.01884   -0.00477    0.00823   -0.00653
O005  4    0.396433    0.646388    0.733201    11.00000    0.01797    0.02866 =
         0.01822    0.00009    0.00727   -0.00349
N007  3    0.792604    0.653259    0.529631    11.00000    0.01352    0.01396 =
         0.01419   -0.00042    0.00384    0.00071
N008  3    0.611226    0.685510    0.707376    11.00000    0.01522    0.01394 =
         0.01325    0.00182    0.00554    0.00199
N009  3    0.651825    0.588233    0.724986    11.00000    0.01838    0.01277 =
         0.01458    0.00142    0.00409   -0.00051
N00A  3    0.708995    0.634660    0.829290    11.00000    0.02060    0.02200 =
         0.01312    0.00208    0.00167   -0.00492
N00B  3    0.438126    0.805450    0.707912    11.00000    0.01608    0.02216 =
         0.02506   -0.00262    0.00710    0.00377
C00C  1    0.664274    0.564780    0.786921    11.00000    0.01604    0.01912 =
         0.01563    0.00261    0.00510    0.00008
C00D  1    0.854072    0.809921    0.487703    11.00000    0.01564    0.01976 =
         0.01307    0.00109    0.00471    0.00004
C00E  1    0.645262    0.654018    0.537299    11.00000    0.01341    0.01884 =
         0.01269   -0.00045    0.00277    0.00117
AFIX  23
H00A  2    0.594381    0.605048    0.509150    11.00000   -1.20000
H00B  2    0.605580    0.719837    0.525868    11.00000   -1.20000
AFIX   0
C00F  1    0.863551    0.910737    0.482512    11.00000    0.02140    0.01955 =
         0.01645    0.00259    0.00523   -0.00071
AFIX  43
H00F  2    0.877101    0.954392    0.516495    11.00000   -1.20000
AFIX   0
C00G  1    0.591939    0.540553    0.618657    11.00000    0.01586    0.01940 =
         0.01569   -0.00380    0.00507   -0.00280
AFIX  43
H00G  2    0.569818    0.492289    0.587568    11.00000   -1.20000
AFIX   0
C00H  1    0.805559    0.714884    0.820760    11.00000    0.02322    0.02150 =
         0.01815    0.00274    0.00051   -0.00602
AFIX  23
H00C  2    0.775489    0.776116    0.839332    11.00000   -1.20000
H00D  2    0.803819    0.726906    0.776487    11.00000   -1.20000
AFIX   0
C00I  1    0.842412    0.804314    0.600583    11.00000    0.01678    0.01347 =
         0.01379   -0.00050    0.00531    0.00002
AFIX  13
H00I  2    0.764492    0.851488    0.587614    11.00000   -1.20000
AFIX   0
C00J  1    0.866636    0.562897    0.549775    11.00000    0.01478    0.01576 =
         0.01510   -0.00073    0.00350    0.00200
AFIX  23
H00E  2    0.853571    0.548267    0.592403    11.00000   -1.20000
H00H  2    0.967357    0.572367    0.549174    11.00000   -1.20000
AFIX   0
C00K  1    0.473735    0.709121    0.717000    11.00000    0.01452    0.02271 =
         0.01071   -0.00204    0.00263    0.00047
C00L  1    0.655446    0.712252    0.648161    11.00000    0.01388    0.01539 =
         0.01127    0.00073    0.00387    0.00127
AFIX  13
H00L  2    0.598232    0.770400    0.631919    11.00000   -1.20000
AFIX   0
C00M  1    0.850737    0.942322    0.420350    11.00000    0.02196    0.02600 =
         0.02356    0.00917    0.00550   -0.00098
AFIX  43
H00M  2    0.853297    1.009556    0.408516    11.00000   -1.20000
AFIX   0
C00N  1    0.834532    0.866516    0.379904    11.00000    0.02205    0.03551 =
         0.01579    0.00871    0.00519    0.00115
AFIX  43
H00N  2    0.825804    0.874087    0.336778    11.00000   -1.20000
AFIX   0
C00O  1    0.870442    0.744942    0.544088    11.00000    0.01426    0.01478 =
         0.01317    0.00022    0.00464   -0.00023
AFIX  13
H00O  2    0.970844    0.725800    0.552217    11.00000   -1.20000
AFIX   0
C00P  1    0.808431    0.744479    0.655212    11.00000    0.01564    0.01451 =
         0.01265   -0.00095    0.00484   -0.00054
AFIX  23
H00J  2    0.830436    0.784692    0.692799    11.00000   -1.20000
H00K  2    0.868371    0.685143    0.660215    11.00000   -1.20000
AFIX   0
C00Q  1    0.623651    0.630638    0.601941    11.00000    0.01019    0.01867 =
         0.01447   -0.00147    0.00345    0.00043
C00R  1    0.536554    0.887755    0.715810    11.00000    0.02452    0.01838 =
         0.02442    0.00018    0.01082    0.00363
AFIX  23
H00P  2    0.520613    0.930922    0.679313    11.00000   -1.20000
H00Q  2    0.632800    0.862075    0.719846    11.00000   -1.20000
AFIX   0
C00S  1    0.588912    0.510478    0.683238    11.00000    0.02316    0.01578 =
         0.01791   -0.00247    0.00681   -0.00414
AFIX  23
H00R  2    0.491577    0.499151    0.689627    11.00000   -1.20000
H00S  2    0.641068    0.448125    0.691985    11.00000   -1.20000
AFIX   0
C00T  1    0.709673    0.609733    0.893885    11.00000    0.02202    0.02524 =
         0.01394    0.00116    0.00390   -0.00267
AFIX  23
H00T  2    0.644429    0.554537    0.896886    11.00000   -1.20000
H00U  2    0.677083    0.667246    0.915370    11.00000   -1.20000
AFIX   0
C00U  1    0.815680    0.477296    0.509532    11.00000    0.01422    0.01920 =
         0.01738   -0.00304    0.00551    0.00067
C00V  1    0.743663    0.371958    0.420800    11.00000    0.01826    0.03432 =
         0.02813   -0.01156    0.00078    0.00113
C00W  1    0.518932    0.947287    0.772574    11.00000    0.03078    0.02341 =
         0.02477   -0.00362    0.00896    0.00448
AFIX  23
H00W  2    0.545548    0.906169    0.809485    11.00000   -1.20000
H00X  2    0.581482    1.005249    0.775640    11.00000   -1.20000
AFIX   0
C00X  1    0.952970    0.689170    0.850123    11.00000    0.02001    0.02919 =
         0.02152    0.00005    0.00236   -0.00459
AFIX  23
H00Y  2    1.014679    0.746284    0.846633    11.00000   -1.20000
H     2    0.987262    0.633129    0.827892    11.00000   -1.20000
AFIX   0
C00Y  1    0.771600    0.316348    0.471842    11.00000    0.02395    0.02079 =
         0.03957   -0.00584    0.01167   -0.00177
C00Z  1    0.959394    0.661799    0.917462    11.00000    0.02086    0.03375 =
         0.02216    0.00005   -0.00250   -0.00210
AFIX  23
H00   2    0.938809    0.720693    0.940986    11.00000   -1.20000
HA    2    1.054314    0.638892    0.933989    11.00000   -1.20000
AFIX   0
C010  1    0.854413    0.580454    0.924864    11.00000    0.02632    0.02750 =
         0.01678    0.00340    0.00095    0.00068
AFIX  23
H01A  2    0.882978    0.518575    0.906517    11.00000   -1.20000
H01B  2    0.852804    0.568424    0.968914    11.00000   -1.20000
AFIX   0
C011  1    0.269930    0.894522    0.761209    11.00000    0.02721    0.04249 =
         0.02790    0.00100    0.01418    0.01278
AFIX  23
H01C  2    0.285145    0.852217    0.798105    11.00000   -1.20000
H01D  2    0.172812    0.918722    0.755981    11.00000   -1.20000
AFIX   0
C012  1    0.291800    0.834026    0.705572    11.00000    0.01808    0.03568 =
         0.02553    0.00017    0.00490    0.01079
AFIX  23
H01E  2    0.233415    0.773971    0.703569    11.00000   -1.20000
H01F  2    0.261903    0.873030    0.668037    11.00000   -1.20000
AFIX   0
C013  1    0.369141    0.981831    0.770060    11.00000    0.04143    0.03180 =
         0.03442   -0.00473    0.01747    0.01428
AFIX  23
H01G  2    0.358864    1.016409    0.808556    11.00000   -1.20000
H01H  2    0.345658    1.028867    0.735814    11.00000   -1.20000
AFIX   0
H004  2    0.948772    0.898871    0.644637    11.00000    0.04083
PART 1
C1    1    0.820999    0.361922    0.536999    21.00000    0.02633    0.00642 =
         0.02443   -0.00087    0.01082    0.00161
AFIX  43
H1    2    0.844766    0.334490    0.576741    21.00000   -1.20000
AFIX   0
PART 0
H00V  2    0.713438    0.350538    0.378710    11.00000    0.04590
H00Z  2    0.763583    0.247441    0.471611    11.00000    0.04627
PART 2
S1    5    0.813896    0.378855    0.525343   -21.00000    0.02981
C2    1    0.766761    0.480405    0.446658   -21.00000    0.02889
H2    2    0.734195    0.553798    0.414578   -21.00000    0.03891
HKLF 4


REM  mo_b2666_0m_a.res in P2(1)/n
REM wR2 = 0.1013, GooF = S = 1.062, Restrained GooF = 1.062 for all data
REM R1 = 0.0417 for 6818 Fo > 4sig(Fo) and 0.0578 for all 8474 data
REM 377 parameters refined using 0 restraints

END

WGHT      0.0354      1.7638

REM Highest difference peak  0.314,  deepest hole -0.470,  1-sigma level  0.055
Q1    1   0.6356  0.6665  0.6234  11.00000  0.05    0.31
Q2    1   0.8315  0.8622  0.4839  11.00000  0.05    0.31
Q3    1   0.7319  0.7369  0.6556  11.00000  0.05    0.30
Q4    1   0.7814  0.4391  0.5234  11.00000  0.05    0.30
Q5    1   0.6353  0.6408  0.5754  11.00000  0.05    0.30
Q6    1   0.8338  0.8223  0.3978  11.00000  0.05    0.29
Q7    1   0.8735  0.8625  0.4834  11.00000  0.05    0.28
Q8    1   0.7876  0.4826  0.4822  11.00000  0.05    0.28
Q9    1   0.6395  0.5845  0.6172  11.00000  0.05    0.28
Q10   1   0.8347  0.6135  0.5380  11.00000  0.05    0.27
Q11   1   0.8500  0.9232  0.4575  11.00000  0.05    0.26
Q12   1   0.9583  0.6792  0.8813  11.00000  0.05    0.25
Q13   1   0.6167  0.5439  0.7023  11.00000  0.05    0.25
Q14   1   0.7141  0.6193  0.8606  11.00000  0.05    0.25
Q15   1   0.8790  0.7016  0.8396  11.00000  0.05    0.25
Q16   1   0.8181  0.7748  0.6268  11.00000  0.05    0.24
Q17   1   0.8470  0.7833  0.5183  11.00000  0.05    0.24
Q18   1   0.3643  0.8175  0.7017  11.00000  0.05    0.24
Q19   1   0.8619  0.7664  0.5765  11.00000  0.05    0.24
Q20   1   0.5279  0.9214  0.7398  11.00000  0.05    0.23
Q21   1   0.7856  0.5968  0.9063  11.00000  0.05    0.23
Q22   1   0.4332  0.9526  0.7678  11.00000  0.05    0.23
Q23   1   0.7283  0.4345  0.4203  11.00000  0.05    0.23
Q24   1   0.8942  0.6210  0.9179  11.00000  0.05    0.22
Q25   1   0.7670  0.3389  0.4996  11.00000  0.05    0.22
Q26   1   0.4556  0.7608  0.7168  11.00000  0.05    0.22
Q27   1   0.8260  0.7029  0.5342  11.00000  0.05    0.22
Q28   1   0.5685  0.5954  0.6070  11.00000  0.05    0.22
Q29   1   0.8627  0.7777  0.4621  11.00000  0.05    0.22
Q30   1   0.8551  0.4342  0.5197  11.00000  0.05    0.22
Q31   1   0.8418  0.9030  0.3997  11.00000  0.05    0.22
Q32   1   0.8013  0.3395  0.4411  11.00000  0.05    0.21
Q33   1   0.5275  0.6921  0.7030  11.00000  0.05    0.21
Q34   1   0.8180  0.5061  0.5235  11.00000  0.05    0.21
Q35   1   0.6030  0.5237  0.6546  11.00000  0.05    0.21
Q36   1   0.8541  0.5172  0.5280  11.00000  0.05    0.21
Q37   1   0.6236  0.6951  0.6809  11.00000  0.05    0.20
Q38   1   0.5526  0.7052  0.7178  11.00000  0.05    0.20
Q39   1   0.6315  0.6372  0.7190  11.00000  0.05    0.19
Q40   1   0.7227  0.3801  0.5012  11.00000  0.05    0.19
Q41   1   0.7258  0.5987  0.7217  11.00000  0.05    0.19
Q42   1   0.5307  0.4617  0.6989  11.00000  0.05    0.18
Q43   1   0.6558  0.5812  0.7585  11.00000  0.05    0.18
Q44   1   0.8786  0.5411  0.5853  11.00000  0.05    0.18
Q45   1   0.7220  0.6810  0.8208  11.00000  0.05    0.18
Q46   1   0.2974  0.8748  0.7386  11.00000  0.05    0.18
Q47   1   0.7066  0.3415  0.4422  11.00000  0.05    0.18
Q48   1   0.8287  0.8378  0.3390  11.00000  0.05    0.18
Q49   1   0.3318  0.9337  0.7742  11.00000  0.05    0.17
Q50   1   0.6928  0.6015  0.8086  11.00000  0.05    0.17
;
_shelx_res_checksum                73732
_shelx_hkl_file
;
   1   0   0 0.13606 0.40114   4
  -1   0   0 -0.0004 0.47182   6
  -1   0   0 -0.1385 0.25938   2
   1   0   0 0.21283 0.31817   2
  -2   0   0 4282.49 68.6436   2
   2   0   0 4282.19 68.5200   2
   2   0   0 4312.31 69.0016   4
   2   0   0 4263.60 70.3988   6
  -2   0   0 4254.80 68.7686   4
  -2   0   0 4327.48 70.6563   6
   3   0   0 -0.0065 0.85567   4
  -3   0   0 0.31150 0.46363   7
   3   0   0 -0.7890 0.83357   6
  -3   0   0 -0.1047 0.87334   2
   3   0   0 -1.1839 0.57740   2
  -3   0   0 -0.0604 1.17029   6
  -3   0   0 -0.5966 0.70183   4
  -4   0   0 1122.12 19.2323   7
   4   0   0 1126.59 21.4552   2
   4   0   0 1103.92 24.2964   6
  -4   0   0 1155.45 21.9747   4
  -4   0   0 1143.70 21.8635   2
   4   0   0 1034.55 22.1336   4
  -4   0   0 1114.08 25.0921   6
  -5   0   0 3.67839 1.52227   2
  -5   0   0 3.66680 0.85332   7
  -5   0   0 0.91260 1.74479   6
  -5   0   0 2.59417 1.24183   4
   5   0   0 2.31248 1.34795   4
   5   0   0 1.62736 1.05293   2
  -6   0   0 676.573 16.6859   2
  -6   0   0 662.532 20.6159   6
   6   0   0 660.430 17.5616   2
   6   0   0 683.034 17.5532   4
  -6   0   0 698.633 13.2680   7
  -7   0   0 5.77691 1.11487   7
  -7   0   0 4.50944 2.11193   2
  -7   0   0 4.70385 2.73484   6
   7   0   0 2.72485 1.97101   4
  -8   0   0 23.6099 5.45950   6
   8   0   0 30.4304 4.91514   4
  -8   0   0 31.4544 4.45419   2
  -8   0   0 29.9866 2.38206   7
  -9   0   0 0.57029 1.21224   7
  -9   0   0 -1.5252 0.75618   7
   9   0   0 -1.1596 1.88533   4
  -9   0   0 0.00060 1.67775   2
 -10   0   0 177.719 9.57158   2
  10   0   0 176.025 10.2268   4
 -11   0   0 1.96779 2.61403   2
 -12   0   0 16.3060 3.97331   2
 -13   0   0 2.14266 3.74119   2
 -13   0   0 -1.0151 2.96609   3
   1  -1   0 332.351 6.32046   7
  -1  -1   0 326.883 6.81208   6
   1  -1   0 319.896 6.75335   2
  -1   1   0 322.962 7.19675   6
   1   1   0 340.732 6.82435   6
   1   1   0 330.102 6.65535   4
  -1   1   0 329.980 6.35876   7
  -1   1   0 337.605 6.90869   2
   1   1   0 324.273 5.90366   7
  -2  -1   0 2140.83 34.9448   2
   2  -1   0 2141.41 36.3446   2
  -2  -1   0 2145.37 37.3615   6
   2  -1   0 2181.59 37.7199   6
  -2  -1   0 2147.87 34.4148   7
   2  -1   0 2175.96 35.1252   7
  -2  -1   0 2152.39 35.9883   4
  -2   1   0 2161.60 36.5609   2
  -2   1   0 2098.12 36.2527   4
  -2   1   0 2183.27 37.9654   6
   2   1   0 2158.80 34.8296   2
  -2   1   0 2177.84 35.1894   7
   2   1   0 2179.39 36.1982   4
   2   1   0 2185.39 37.2659   6
   3  -1   0 634.890 15.2741   6
  -3  -1   0 641.307 13.4001   4
   3  -1   0 626.451 13.9437   4
   3  -1   0 648.405 13.6848   2
  -3  -1   0 646.742 11.4917   7
  -3  -1   0 661.140 15.4755   6
  -3  -1   0 641.018 12.5651   2
   3   1   0 640.207 12.3714   2
  -3   1   0 639.428 13.6687   4
   3   1   0 643.887 14.9812   6
   3   1   0 645.539 13.6371   4
  -3   1   0 655.807 13.9134   2
  -3   1   0 653.396 12.1816   7
  -3   1   0 665.471 15.9061   6
   4  -1   0 37.8112 3.12712   4
  -4  -1   0 38.6947 3.88565   6
   4  -1   0 31.4170 2.64015   2
   4  -1   0 39.3990 3.66015   6
  -4  -1   0 37.7356 2.70734   4
  -4  -1   0 38.6290 1.81276   7
  -4  -1   0 41.5599 2.68015   2
  -4   1   0 36.9088 2.07431   7
  -4   1   0 40.3922 3.10800   2
  -4   1   0 41.8577 4.06737   6
  -4   1   0 38.3093 2.85498   4
   4   1   0 32.3402 3.29870   6
   4   1   0 37.1330 2.35900   2
   4   1   0 36.3063 2.91716   4
   5  -1   0 663.983 16.2071   4
  -5  -1   0 643.853 15.2296   4
  -5  -1   0 630.316 12.3046   7
   5  -1   0 627.832 15.2416   2
  -5  -1   0 662.839 18.7812   6
  -5  -1   0 657.948 14.6631   2
   5   1   0 653.781 15.8550   4
  -5   1   0 663.237 19.0703   6
  -5   1   0 632.624 15.2108   4
   5   1   0 649.837 14.1866   2
  -5   1   0 656.993 13.0890   7
  -5   1   0 654.343 15.9024   2
  -6  -1   0 186.374 9.94297   6
  -6  -1   0 177.612 4.98708   7
  -6  -1   0 188.189 7.10652   2
  -6  -1   0 191.686 4.79485   7
   6  -1   0 195.344 8.36454   4
  -6   1   0 181.462 9.99714   6
   6   1   0 195.211 8.15459   4
  -6   1   0 200.175 8.17675   2
  -6   1   0 186.226 5.67514   7
   6   1   0 180.172 6.52049   2
  -7  -1   0 236.049 8.78391   2
   7  -1   0 243.571 10.0877   4
  -7  -1   0 226.557 12.0938   6
  -7  -1   0 239.579 6.04505   7
  -7  -1   0 238.394 5.77185   7
  -7   1   0 230.515 6.71526   7
  -7   1   0 242.404 9.73328   2
   7   1   0 240.536 9.94135   4
  -7   1   0 243.313 12.6866   6
   8  -1   0 169.723 8.92747   4
  -8  -1   0 177.326 8.00951   2
  -8  -1   0 162.282 11.0978   6
  -8   1   0 173.062 11.6301   6
  -8   1   0 177.586 8.82501   2
  -8   1   0 160.121 5.60407   7
   8   1   0 180.054 9.12170   4
  -9  -1   0 17.8872 3.32878   2
   9   1   0 16.5963 3.85573   4
  -9   1   0 16.2368 2.18937   7
  -9   1   0 14.0501 3.66257   2
 -10  -1   0 2.28089 2.33917   2
  10   1   0 0.03765 2.47860   4
 -10   1   0 4.86581 3.26991   2
 -10   1   0 2.39361 1.92024   7
 -10   1   0 3.74297 1.33229   7
 -11  -1   0 26.7473 4.84582   2
  11   1   0 18.9526 4.34966   4
 -11   1   0 22.4187 4.58722   2
 -12  -1   0 4.77926 3.35806   2
 -12   1   0 1.63215 3.25921   2
 -13  -1   0 9.80223 4.30851   2
 -13  -1   0 0.19188 2.97502   3
 -13   1   0 0.72822 3.48209   2
 -13   1   0 3.27761 3.03329   3
   0  -2   0 245.343 5.28089   5
   0  -2   0 225.408 5.26579   7
   0  -2   0 235.481 5.57014   4
   0   2   0 233.638 5.09979   2
   0   2   0 241.885 5.38976   7
   0   2   0 235.658 4.89071   3
   0   2   0 241.465 5.21250   5
   0   2   0 231.336 5.58835   4
   1  -2   0 560.148 11.0333   2
   1  -2   0 557.547 10.9120   6
  -1  -2   0 548.416 10.8967   4
   1  -2   0 554.632 10.6565   7
   1  -2   0 547.659 9.99738   5
  -1  -2   0 551.872 10.1680   6
  -1  -2   0 556.054 11.9002   5
  -1  -2   0 538.776 10.1463   7
   1   2   0 554.021 11.8229   5
   1   2   0 550.965 9.30428   3
  -1   2   0 560.017 10.7189   7
  -1   2   0 543.758 9.88574   5
   1   2   0 543.042 10.1711   7
  -1   2   0 557.744 11.0700   6
   1   2   0 574.160 10.0545   6
  -1   2   0 554.503 11.1030   2
   1   2   0 545.533 10.9209   4
   2  -2   0 3.20116 1.32086   6
  -2  -2   0 2.83007 0.67936   7
  -2  -2   0 2.15421 1.18718   6
  -2  -2   0 3.41692 0.72686   3
   2  -2   0 4.05395 1.15622   2
   2  -2   0 2.79233 0.82659   7
  -2  -2   0 2.05941 0.89043   4
  -2   2   0 2.90432 0.89539   7
   2   2   0 2.24895 0.69644   7
  -2   2   0 3.81542 1.28596   2
   2   2   0 2.11636 1.07260   6
  -2   2   0 3.05886 1.45366   6
   2   2   0 2.01102 0.95857   4
   3  -2   0 14.8447 1.46151   7
   3  -2   0 13.5871 2.51227   6
   3  -2   0 15.4097 2.14655   2
  -3  -2   0 13.9925 1.41192   3
  -3  -2   0 15.2696 2.46052   6
  -3  -2   0 10.8318 1.64729   4
  -3  -2   0 12.5914 1.21781   2
  -3  -2   0 13.5574 1.09238   7
  -3   2   0 16.3881 3.03899   6
  -3   2   0 16.1400 2.39274   2
  -3   2   0 15.0079 2.23609   4
  -3   2   0 10.7311 1.49044   7
   3   2   0 15.6107 1.23143   7
   3   2   0 15.8085 2.18970   4
  -4  -2   0 26.7671 3.92167   6
  -4  -2   0 26.1529 1.45416   7
   4  -2   0 25.7095 3.10180   6
  -4  -2   0 26.0340 2.33641   4
   4  -2   0 23.6225 2.52542   2
  -4  -2   0 23.6632 1.90105   2
   4   2   0 27.2030 2.99665   6
   4   2   0 23.3415 1.69948   2
  -4   2   0 19.2074 1.85888   7
  -4   2   0 26.0507 2.79796   2
  -4   2   0 21.1622 3.50517   6
  -4   2   0 20.8813 2.38303   4
   4   2   0 26.8648 2.60765   4
  -5  -2   0 21.8665 3.79615   6
  -5  -2   0 17.4677 2.00069   2
  -5  -2   0 20.5800 1.32453   7
  -5  -2   0 18.8486 2.32839   4
  -5   2   0 18.0339 1.81320   7
   5   2   0 20.1206 1.85575   2
   5   2   0 21.4220 2.64426   4
  -5   2   0 23.9662 3.46254   2
  -5   2   0 24.5452 4.56364   6
  -5   2   0 21.9484 2.60317   4
  -6  -2   0 219.459 7.27460   2
  -6  -2   0 212.046 10.5478   6
  -6   2   0 219.909 9.03336   2
  -6   2   0 213.497 10.9320   6
   6   2   0 209.928 6.64972   2
  -6   2   0 209.419 6.61329   7
   6   2   0 217.235 8.61616   4
  -7  -2   0 26.6030 5.09310   6
  -7  -2   0 23.1487 2.63995   2
   7   2   0 18.4062 3.38048   4
  -7   2   0 18.3468 2.07518   7
  -7   2   0 20.6508 3.60358   2
   7   2   0 21.5443 2.32359   2
  -7   2   0 19.2947 4.38442   6
  -8  -2   0 247.265 9.19118   2
  -8  -2   0 251.591 13.6134   6
  -8   2   0 245.009 13.8102   6
  -8   2   0 239.925 7.66141   7
  -8   2   0 252.156 10.9723   2
   8   2   0 235.329 10.6580   4
  -9  -2   0 41.9916 4.21627   2
   9   2   0 43.0385 4.90360   4
  -9   2   0 37.3585 3.02731   7
  -9   2   0 42.8272 5.23647   2
 -10  -2   0 -2.6771 1.80889   2
 -10   2   0 -1.2776 1.90231   2
 -10   2   0 -0.7192 1.14516   7
  10   2   0 -1.6423 2.24907   4
 -11  -2   0 13.8965 3.43309   2
 -11   2   0 12.8178 2.32744   7
 -11   2   0 17.1870 4.68392   2
  11   2   0 15.0607 4.42313   4
 -12  -2   0 10.2556 3.63440   2
  12   2   0 8.13403 3.06515   4
 -13  -2   0 124.528 8.89747   3
 -13   2   0 116.458 9.68322   2
 -13   2   0 122.640 9.81230   3
   0  -3   0 0.09443 0.60243   7
   0  -3   0 -0.0043 0.58209   2
   0  -3   0 -0.4578 0.61542   4
   0  -3   0 0.35507 0.84640   5
   0   3   0 -0.0886 0.69056   5
   0   3   0 -0.2462 0.63492   7
   0   3   0 0.72252 0.74112   2
   0   3   0 -0.0086 0.56645   3
   0   3   0 0.60336 0.77665   4
  -1  -3   0 111.812 2.94533   6
   1  -3   0 111.542 3.36312   5
   1  -3   0 107.133 3.97809   2
  -1  -3   0 108.865 2.74894   3
  -1  -3   0 121.154 4.84492   5
  -1  -3   0 112.070 2.71719   2
   1  -3   0 107.587 3.84508   7
   1  -3   0 113.407 3.75597   6
  -1  -3   0 116.186 3.66889   7
  -1  -3   0 107.919 4.07222   4
   1   3   0 111.289 3.69156   7
   1   3   0 98.6620 3.98708   4
  -1   3   0 110.499 3.15913   5
   1   3   0 113.355 2.77104   3
  -1   3   0 117.553 3.97856   6
  -1   3   0 94.9939 3.78050   7
  -1   3   0 113.211 4.19198   2
   1   3   0 114.945 4.58390   5
   1   3   0 116.400 2.82409   6
   1   3   0 115.380 2.82981   2
  -2  -3   0 769.353 14.1183   7
  -2  -3   0 761.545 15.5192   4
   2  -3   0 763.909 15.8175   2
  -2  -3   0 755.290 12.9905   3
  -2  -3   0 755.274 15.1330   6
   2  -3   0 755.982 14.3737   5
   2  -3   0 760.191 16.0581   6
   2  -3   0 764.785 14.9620   7
   2   3   0 754.537 14.7132   6
   2   3   0 773.634 13.1402   3
  -2   3   0 700.061 16.0895   6
   2   3   0 763.539 14.1996   7
  -2   3   0 757.672 16.0677   2
  -2   3   0 760.004 15.1175   7
   2   3   0 773.284 15.6025   4
   2   3   0 748.897 17.2395   5
  -3  -3   0 532.001 10.5466   7
  -3  -3   0 530.030 12.4989   4
  -3  -3   0 545.170 10.5439   3
  -3  -3   0 548.982 13.3894   6
   3  -3   0 546.944 13.9599   6
   3  -3   0 552.516 13.1707   2
   3  -3   0 541.612 11.7884   7
  -3   3   0 562.512 12.1071   7
  -3   3   0 537.375 13.3675   2
   3   3   0 533.709 12.6926   6
  -3   3   0 548.144 14.4464   6
   3   3   0 545.629 12.7166   4
   3   3   0 542.006 10.7026   7
   3   3   0 526.305 15.0281   5
   4  -3   0 244.815 9.43615   2
   4  -3   0 261.564 7.25025   7
  -4  -3   0 254.721 5.96064   7
  -4  -3   0 252.120 6.77004   3
   4  -3   0 252.586 9.51509   6
  -4  -3   0 259.340 9.44800   6
  -4  -3   0 256.606 5.89292   2
  -4  -3   0 252.072 7.99963   4
  -4   3   0 264.269 7.49819   7
   4   3   0 250.902 8.68922   6
  -4   3   0 257.554 10.1618   6
  -4   3   0 264.100 9.06423   2
   4   3   0 265.324 6.27987   7
  -4   3   0 252.663 8.41236   4
   4   3   0 258.672 5.55395   2
   4   3   0 262.592 8.42147   4
  -5  -3   0 5.40324 1.24325   2
  -5  -3   0 4.45185 2.16610   6
  -5  -3   0 4.39023 0.85689   7
  -5  -3   0 6.66526 1.56740   3
  -5   3   0 6.35841 1.50175   7
   5   3   0 3.02856 1.46902   4
  -5   3   0 4.69913 1.75196   4
  -5   3   0 5.69136 2.04786   2
  -5   3   0 5.00168 2.43835   6
   5   3   0 2.77122 0.93323   2
  -6  -3   0 308.675 9.36994   3
  -6  -3   0 325.233 8.70342   2
  -6  -3   0 331.652 13.2792   6
  -6   3   0 326.337 9.24847   7
   6   3   0 317.247 8.04962   2
  -6   3   0 329.029 11.8354   2
  -6   3   0 320.980 13.8798   6
   6   3   0 331.909 11.1640   4
  -7  -3   0 259.089 12.8099   6
  -7  -3   0 274.514 8.44677   2
  -7   3   0 265.709 11.0943   2
   7   3   0 272.851 10.6659   4
  -7   3   0 271.994 8.52169   7
   7   3   0 243.357 7.41903   2
  -7   3   0 278.093 13.8186   6
  -8  -3   0 54.1200 4.03094   2
  -8   3   0 55.6845 3.76762   7
   8   3   0 52.2985 3.47725   2
   8   3   0 50.8459 5.14467   4
  -8   3   0 54.2328 5.34807   2
  -9  -3   0 38.7856 3.89303   2
   9   3   0 42.7631 5.05948   4
  -9   3   0 47.1204 5.68375   2
  -9   3   0 44.6782 3.54622   7
 -10  -3   0 89.6374 5.81353   2
 -10   3   0 87.6065 4.88339   7
  10   3   0 84.6995 7.27588   4
 -10   3   0 93.3266 7.65668   2
 -11  -3   0 21.5855 4.04835   2
  11   3   0 37.1029 6.11987   4
 -11   3   0 27.2796 5.31142   2
 -11   3   0 26.8296 3.19028   7
 -12  -3   0 43.8288 5.61178   2
 -12  -3   0 34.5864 4.87511   3
 -12   3   0 49.5437 5.65534   3
  12   3   0 36.6573 6.55294   4
 -12   3   0 43.9554 6.87863   2
  13  -3   0 19.1150 5.39345   5
 -13  -3   0 18.8425 4.58152   3
  13   3   0 6.54231 4.40746   4
 -13   3   0 15.8218 4.55288   3
 -13   3   0 10.9274 4.53046   2
   0  -4   0 21.5260 2.08319   5
   0  -4   0 21.4564 1.88360   7
   0  -4   0 19.3867 1.70396   2
   0   4   0 20.1253 1.63337   3
   0   4   0 20.5736 1.98130   7
   0   4   0 19.5149 1.84659   5
   0   4   0 23.6287 1.98987   2
   0   4   0 22.5119 2.23333   4
  -1  -4   0 0.60157 0.67145   7
   1  -4   0 -0.1087 0.66002   7
   1  -4   0 -1.1563 0.60564   6
   1  -4   0 -0.8256 0.66215   2
   1  -4   0 -0.1845 0.75980   5
  -1  -4   0 0.24196 0.85364   4
  -1  -4   0 -0.3853 0.46144   2
  -1  -4   0 -0.1311 1.15195   5
  -1  -4   0 -0.5063 0.40974   3
  -1   4   0 0.45435 0.82317   7
   1   4   0 0.17694 0.73999   7
   1   4   0 -0.3900 1.00367   5
   1   4   0 -0.4842 0.45613   3
   1   4   0 0.11907 0.62016   2
  -1   4   0 0.45407 0.96014   2
   1   4   0 0.08946 0.96404   4
  -2  -4   0 8.20351 1.46302   6
   2  -4   0 6.36922 1.60149   6
   2  -4   0 8.89955 1.53819   7
  -2  -4   0 9.16306 0.87544   3
  -2  -4   0 8.26616 1.73412   4
  -2  -4   0 6.95295 1.25063   7
   2  -4   0 9.18307 1.47086   5
   2  -4   0 9.63396 1.90413   2
  -2   4   0 10.4243 1.95167   2
   2   4   0 7.60434 1.36014   7
   2   4   0 12.9168 2.72804   5
  -2   4   0 9.72443 1.69229   7
   2   4   0 11.1851 1.54972   6
   2   4   0 10.0717 0.91819   3
   2   4   0 9.30727 1.86893   4
  -2   4   0 12.0012 2.18779   6
  -3  -4   0 12.3160 2.16603   4
   3  -4   0 13.2591 2.28747   2
   3  -4   0 13.1214 2.47468   6
  -3  -4   0 13.0531 1.40103   7
  -3  -4   0 14.3362 2.48878   6
   3  -4   0 11.3208 1.82414   7
   3  -4   0 12.7144 1.86883   5
  -3  -4   0 13.0651 1.12019   3
   3   4   0 11.8032 2.08212   4
   3   4   0 12.4188 2.09000   6
  -3   4   0 12.2743 2.38048   2
   3   4   0 12.4849 2.85212   5
  -3   4   0 12.6110 2.63744   6
   3   4   0 12.9507 1.54677   7
  -3   4   0 13.5076 2.06158   7
   4  -4   0 217.641 7.13514   5
  -4  -4   0 208.778 5.63701   7
  -4  -4   0 199.580 8.16592   6
  -4  -4   0 198.002 7.36418   4
   4  -4   0 213.555 6.81537   7
  -4  -4   0 207.134 5.52394   3
   4   4   0 196.678 7.54735   6
   4   4   0 217.224 7.81171   4
  -4   4   0 200.900 8.23735   2
  -4   4   0 214.547 7.15239   7
  -4   4   0 222.740 9.45750   6
   4   4   0 213.317 5.86156   7
   5  -4   0 168.701 6.23443   7
  -5  -4   0 164.759 5.42420   3
  -5  -4   0 167.593 4.76991   7
  -5  -4   0 170.382 8.36195   6
   5   4   0 169.670 5.10465   7
   5   4   0 161.243 7.16087   4
  -5   4   0 165.887 9.04982   6
  -5   4   0 164.166 7.85982   2
  -5   4   0 170.373 6.49936   7
  -6  -4   0 8.18289 1.24706   7
  -6  -4   0 8.38125 3.00275   6
  -6  -4   0 10.7032 1.54681   2
  -6  -4   0 9.49524 1.81835   3
  -6   4   0 11.0728 3.01163   2
  -6   4   0 10.7785 2.15642   7
   6   4   0 11.5322 2.66059   4
  -6   4   0 12.4927 3.57334   6
   6   4   0 10.3012 1.25632   2
  -7  -4   0 17.3176 2.62094   3
  -7  -4   0 18.0899 4.32809   6
  -7  -4   0 20.5708 2.23157   2
   7   4   0 16.1401 1.71304   2
  -7   4   0 22.6076 4.12067   2
  -7   4   0 17.7553 4.43243   6
  -7   4   0 24.4341 3.25716   7
   7   4   0 15.7396 3.37422   4
   8   4   0 -1.5020 0.89441   2
  -8   4   0 -0.2775 1.82243   2
   8   4   0 0.08910 1.72954   4
  -8   4   0 0.56629 1.02880   7
  -9  -4   0 8.32555 2.24258   2
   9   4   0 6.28869 1.75890   2
   9   4   0 6.13593 2.55931   4
  -9   4   0 6.69815 2.99969   2
  -9   4   0 5.69552 1.90767   7
 -10  -4   0 7.99682 2.54832   2
 -10   4   0 6.71020 1.99046   7
 -10   4   0 10.9882 3.84845   2
  10   4   0 1.95007 2.23060   4
  11   4   0 17.4099 4.49549   4
 -11   4   0 21.3917 3.17440   7
 -11   4   0 28.1537 5.73599   2
  12  -4   0 108.818 9.16932   5
 -12  -4   0 93.7856 7.12420   3
  12   4   0 100.570 8.43889   4
 -12   4   0 95.0209 8.34154   3
 -12   4   0 94.0102 8.87782   2
 -13  -4   0 17.6591 4.82605   3
  13  -4   0 30.7439 6.20986   5
 -13   4   0 32.7835 5.91416   3
  13   4   0 22.0974 5.72974   4
 -13   4   0 21.3818 6.35254   2
   0  -5   0 0.97100 0.88176   2
   0  -5   0 0.35585 0.77209   7
   0  -5   0 1.17158 1.16683   5
   0   5   0 1.47417 0.99070   2
   0   5   0 0.85169 0.75197   3
   0   5   0 0.07105 0.95270   7
   0   5   0 0.43709 0.87828   5
   0   5   0 -0.1864 0.79422   4
   1  -5   0 4.41617 1.33002   2
   1  -5   0 1.77258 0.93074   6
   1  -5   0 2.17638 1.04679   7
   1  -5   0 2.94239 1.09423   5
  -1  -5   0 2.97768 1.29706   4
  -1  -5   0 2.62398 1.06132   7
  -1  -5   0 1.75908 1.39755   5
  -1  -5   0 1.65722 0.79828   2
   1   5   0 3.36958 1.59879   5
  -1   5   0 2.41983 1.04818   3
  -1   5   0 2.64031 1.28076   4
   1   5   0 2.93742 0.97631   2
  -1   5   0 3.19496 1.18927   7
   1   5   0 0.00734 0.78484   7
  -1   5   0 2.01715 1.23662   2
  -1   5   0 1.96627 0.85839   5
   1   5   0 2.29442 1.22239   4
   1   5   0 1.87551 0.77865   3
   2  -5   0 446.859 10.0034   5
  -2  -5   0 439.428 8.45266   3
   2  -5   0 435.326 11.5299   2
  -2  -5   0 455.712 11.8321   4
  -2  -5   0 443.938 10.4163   7
   2  -5   0 437.183 10.9974   6
   2  -5   0 448.253 11.2005   7
   2   5   0 427.665 11.6413   4
   2   5   0 427.909 12.5665   5
  -2   5   0 457.675 11.5431   7
   2   5   0 454.355 9.15279   6
   2   5   0 443.712 8.48531   3
  -2   5   0 436.047 9.37510   5
   2   5   0 394.267 10.3731   7
  -2   5   0 444.580 12.0072   2
   3  -5   0 30.4617 3.07035   6
  -3  -5   0 32.2521 2.30408   7
  -3  -5   0 34.9930 1.58477   3
  -3  -5   0 28.3277 2.73892   4
  -3  -5   0 32.0770 2.81715   6
   3  -5   0 31.2879 2.51217   5
   3  -5   0 28.5356 2.54745   7
   3   5   0 33.5647 1.66098   3
  -3   5   0 35.4140 3.46640   6
   3   5   0 34.0759 2.43320   7
  -3   5   0 36.0648 3.00505   7
   3   5   0 28.9027 2.89702   4
  -3   5   0 33.8413 3.41632   2
   3   5   0 32.6007 2.48217   6
  -4  -5   0 630.011 16.2278   6
  -4  -5   0 623.499 13.2403   7
   4  -5   0 670.428 14.9936   5
  -4  -5   0 632.046 12.1473   3
   4   5   0 640.539 15.4627   6
   4   5   0 632.306 16.1771   4
   4   5   0 625.564 13.5621   7
  -4   5   0 630.872 17.9825   6
  -4   5   0 644.325 15.5147   7
  -4   5   0 654.210 17.2699   2
   5  -5   0 136.529 6.15206   5
  -5  -5   0 129.644 4.48630   7
  -5  -5   0 129.901 4.39281   3
  -5  -5   0 141.595 7.49189   6
  -5   5   0 137.010 6.16184   7
  -5   5   0 135.876 7.38707   2
  -5   5   0 141.205 8.34846   6
   5   5   0 125.448 6.53238   4
   5   5   0 129.356 4.74008   7
  -6  -5   0 263.946 6.86177   7
  -6  -5   0 264.704 7.61364   3
  -6  -5   0 265.259 11.6928   6
   6  -5   0 284.411 10.1321   5
  -6   5   0 264.489 11.4205   2
   6   5   0 271.243 10.5734   4
  -6   5   0 283.361 9.53171   7
  -6   5   0 280.388 13.0407   6
   7  -5   0 280.740 11.0080   5
  -7  -5   0 279.858 8.59047   3
  -7   5   0 292.126 10.0379   7
   7   5   0 304.481 11.6740   4
  -7   5   0 295.756 12.6240   2
   8  -5   0 82.4140 6.35145   5
  -8   5   0 75.2367 6.71308   2
   8   5   0 79.6743 6.44628   4
  -8   5   0 78.9310 5.08245   7
   9  -5   0 25.5492 4.90622   5
   9   5   0 16.6208 3.98090   4
  -9   5   0 20.4797 4.44084   2
  -9   5   0 20.2352 3.21794   7
  10  -5   0 3.43405 2.86118   5
 -10   5   0 -0.0640 2.71693   2
  10   5   0 1.13252 1.79185   4
 -10   5   0 3.69108 1.68688   7
  11  -5   0 44.6091 6.89759   5
  11   5   0 37.2734 6.08814   4
 -11   5   0 46.5222 7.07777   2
 -11   5   0 41.8986 4.33901   7
 -11   5   0 41.8373 6.66969   3
  12  -5   0 18.4389 4.80005   5
 -12  -5   0 10.0157 3.50639   3
  12   5   0 5.01931 3.63153   4
 -12   5   0 10.4157 3.93208   3
  13  -5   0 -0.8127 3.94131   5
  13   5   0 1.36900 3.86388   4
 -13   5   0 -2.9373 2.43921   3
 -13   5   0 -4.1817 3.11178   2
   0  -6   0 407.023 10.4339   5
   0  -6   0 355.987 10.0871   7
   0  -6   0 374.136 9.58521   2
   0   6   0 376.021 11.0585   4
   0   6   0 377.214 9.31267   3
   0   6   0 397.296 10.0503   2
   0   6   0 385.696 9.81561   5
   0   6   0 388.494 10.6587   7
  -1  -6   0 -0.9003 0.58607   7
   1  -6   0 0.30799 0.83556   7
   1  -6   0 0.04929 0.91625   2
   1  -6   0 0.38203 0.88862   5
  -1  -6   0 0.04376 0.96843   4
   1  -6   0 -0.6475 0.64166   6
  -1  -6   0 0.62814 0.66703   2
  -1  -6   0 0.41023 1.31822   5
   1   6   0 -0.0943 0.83913   4
  -1   6   0 0.18453 1.05792   4
   1   6   0 0.62992 0.80939   2
  -1   6   0 -0.2748 0.74675   5
   1   6   0 0.50877 0.66659   3
   1   6   0 -1.2127 0.83379   5
   1   6   0 1.58824 1.09760   7
  -1   6   0 -0.5353 1.00769   2
  -1   6   0 -0.1956 0.84036   3
  -1   6   0 0.39688 0.89550   7
   2  -6   0 1.51755 1.20111   6
  -2  -6   0 3.66285 1.10382   7
  -2  -6   0 0.49640 0.56216   3
  -2  -6   0 1.28603 0.64892   2
   2  -6   0 3.25954 1.20417   5
   2   6   0 1.45850 0.64976   3
  -2   6   0 2.52823 0.87876   5
   2   6   0 2.44939 0.81273   2
   2   6   0 2.01385 0.68887   6
  -2   6   0 1.68126 1.14268   7
  -2   6   0 2.19260 1.53533   2
   2   6   0 -0.7275 0.87949   4
   2   6   0 0.68546 0.95018   7
   2   6   0 2.29039 1.67447   5
   3  -6   0 573.821 14.8352   6
   3  -6   0 601.920 13.3970   5
  -3  -6   0 568.780 13.1919   7
  -3   6   0 595.726 16.0166   2
   3   6   0 549.882 12.4407   6
   3   6   0 595.104 15.4625   4
   3   6   0 594.032 10.9062   3
   3   6   0 584.130 13.6250   7
  -3   6   0 592.357 14.9768   7
  -4  -6   0 192.573 6.25277   7
   4  -6   0 197.688 6.97464   5
  -4   6   0 182.184 8.50888   2
   4   6   0 187.604 6.45519   7
   4   6   0 182.003 7.97353   4
   4   6   0 184.516 6.81470   6
  -4   6   0 201.941 7.78877   7
  -5  -6   0 22.0697 1.64327   3
  -5  -6   0 19.0238 2.02452   7
   5  -6   0 24.8410 2.86502   5
   5   6   0 20.0414 3.25084   6
   5   6   0 23.1111 2.27550   7
  -5   6   0 23.5606 2.86424   7
   5   6   0 21.3577 3.58021   4
  -5   6   0 31.3968 4.77217   2
   6  -6   0 565.331 15.4204   5
  -6  -6   0 535.808 11.7984   3
  -6  -6   0 535.684 12.0363   7
  -6   6   0 569.234 18.0948   2
   6   6   0 520.165 12.5570   7
  -6   6   0 555.934 15.2760   7
   6   6   0 562.442 16.6153   4
  -7  -6   0 2.14909 1.27247   3
  -7  -6   0 3.49598 1.21407   7
   7  -6   0 6.43542 2.34136   5
  -7   6   0 2.20505 1.64853   7
  -7   6   0 5.08582 2.61030   2
  -8  -6   0 21.6841 2.85420   3
   8  -6   0 20.4750 3.90045   5
  -8   6   0 23.3848 4.58124   2
  -8   6   0 18.2422 3.27931   7
   8   6   0 24.2820 4.68788   4
   9  -6   0 20.6714 4.15768   5
  -9   6   0 30.5841 4.39239   7
  -9   6   0 24.8138 4.76206   2
   9   6   0 28.8621 5.28315   4
  10  -6   0 17.8982 4.27291   5
 -10   6   0 18.1410 3.34460   7
 -10   6   0 18.4321 5.15496   2
  10   6   0 7.92594 3.38350   4
  11  -6   0 7.32528 3.80702   5
 -11  -6   0 6.52674 2.63034   3
 -11   6   0 1.87062 3.43471   2
  11   6   0 -0.4653 2.92137   4
 -11   6   0 10.1470 3.60289   3
 -11   6   0 0.70432 2.29197   7
  12  -6   0 17.4964 5.93614   5
 -12   6   0 11.6131 4.08906   3
 -12   6   0 21.1453 4.01678   7
  12   6   0 21.0538 5.28279   4
 -12   6   0 23.0078 4.84233   2
   0  -7   0 -0.7530 0.70216   2
   0  -7   0 0.31174 1.11781   5
   0   7   0 -0.0141 0.93888   2
   0   7   0 0.11271 1.04757   4
   0   7   0 -0.5620 0.93029   5
   0   7   0 0.76473 0.79017   3
   0   7   0 0.91758 1.09446   7
  -1  -7   0 70.4132 3.36331   2
   1  -7   0 64.4414 4.02496   2
   1  -7   0 68.1247 3.00781   6
  -1  -7   0 63.0541 4.55447   5
   1  -7   0 65.6325 3.75304   5
  -1   7   0 74.6753 4.64518   7
   1   7   0 72.8091 3.62351   2
  -1   7   0 62.7690 4.21201   2
   1   7   0 66.6978 4.58208   4
  -1   7   0 65.1409 3.88692   3
   1   7   0 65.5938 4.17821   7
   1   7   0 70.8187 4.48170   5
  -1   7   0 73.7281 4.80891   4
  -1   7   0 70.8619 3.42617   5
   1   7   0 66.4949 3.18566   3
   2  -7   0 3.01037 1.23419   6
   2  -7   0 3.01130 1.35841   5
  -2  -7   0 2.50981 0.79186   2
  -2   7   0 2.40986 0.90082   5
  -2   7   0 1.57610 1.43207   4
   2   7   0 2.15554 1.32081   7
  -2   7   0 2.14883 1.40372   2
   2   7   0 4.88415 1.80386   4
   2   7   0 1.68273 0.78442   3
  -2   7   0 1.26458 1.20568   7
  -2   7   0 1.59543 1.10288   3
   2   7   0 2.04211 0.92587   2
   2   7   0 0.53871 1.32399   5
  -3  -7   0 222.904 7.49988   7
   3  -7   0 225.129 8.17655   6
   3  -7   0 230.555 7.30281   5
   3   7   0 217.598 6.12259   6
  -3   7   0 223.185 8.63627   7
   3   7   0 225.314 9.00891   4
   3   7   0 213.570 7.63542   7
  -3   7   0 230.338 9.42403   2
   4  -7   0 104.824 5.04139   5
  -4  -7   0 92.6023 4.51005   7
   4   7   0 90.9355 4.74586   7
   4   7   0 91.6502 4.54978   6
  -4   7   0 94.0383 6.33722   2
   4   7   0 92.3599 5.87388   4
  -4   7   0 100.013 5.75029   7
  -5  -7   0 166.739 6.09148   7
   5  -7   0 173.235 7.20252   5
   5   7   0 172.497 6.50506   7
  -5   7   0 163.993 8.99626   2
   5   7   0 160.272 6.95232   6
  -5   7   0 181.257 8.03073   7
   5   7   0 146.160 7.74466   4
   6  -7   0 12.1630 2.61015   5
  -6  -7   0 12.7453 1.94837   7
  -6  -7   0 10.3880 1.45560   3
   6   7   0 7.77022 2.64207   4
  -6   7   0 6.81091 2.74552   2
  -6   7   0 10.2691 2.63244   7
   6   7   0 9.02058 1.93289   7
   7  -7   0 2.57902 1.98192   5
  -7  -7   0 3.38332 1.12730   7
  -7  -7   0 3.90704 1.26923   3
   7   7   0 9.26391 2.81647   4
  -7   7   0 6.54062 2.38406   7
  -7   7   0 1.80898 2.05124   2
  -8  -7   0 13.3485 2.20687   3
  -8  -7   0 15.3792 1.91337   7
   8  -7   0 20.6028 4.08442   5
   8   7   0 19.9761 4.30555   4
  -8   7   0 20.4230 3.65863   7
  -8   7   0 23.2999 4.84761   2
   9  -7   0 14.5280 3.81243   5
  -9   7   0 16.8225 4.40866   2
  -9   7   0 20.4261 3.65494   7
   9   7   0 21.4525 4.36184   4
  10  -7   0 23.2583 4.92876   5
 -10   7   0 30.6508 6.02736   2
 -10   7   0 19.6096 3.82073   7
 -10   7   0 24.7900 4.96617   3
 -11  -7   0 -1.4859 2.44145   3
  11  -7   0 -6.3644 2.49345   5
  11   7   0 3.74916 3.32298   4
 -11   7   0 1.81092 2.18533   7
 -11   7   0 -4.1470 2.36754   2
 -11   7   0 -2.2822 2.05149   3
  12  -7   0 16.1501 5.12436   5
  12   7   0 15.5145 4.35980   4
 -12   7   0 7.57791 4.18605   3
 -12   7   0 23.8648 5.38121   2
   0  -8   0 536.620 13.3307   2
   0  -8   0 557.863 14.3119   5
   0   8   0 540.964 13.9355   2
   0   8   0 540.165 13.0534   3
   0   8   0 544.936 14.9018   7
   0   8   0 561.290 15.6520   4
   0   8   0 540.401 13.3655   5
   1  -8   0 129.851 4.16735   6
   1  -8   0 133.405 5.72739   5
  -1  -8   0 141.988 7.04631   5
  -1   8   0 135.239 6.67114   7
   1   8   0 132.324 5.38977   2
   1   8   0 139.594 5.00528   3
  -1   8   0 138.426 6.59779   2
   1   8   0 121.642 6.63774   4
  -1   8   0 139.129 7.02924   4
  -1   8   0 138.200 5.90130   3
   1   8   0 126.850 6.20896   5
   1   8   0 133.820 6.42719   7
  -1   8   0 135.014 5.10504   5
   2  -8   0 523.159 12.6969   6
  -2  -8   0 518.846 11.0741   2
   2  -8   0 534.889 12.7930   5
  -2   8   0 538.469 14.3298   3
  -2   8   0 515.450 11.6367   5
  -2   8   0 542.529 15.5309   4
   2   8   0 531.027 14.3099   7
   2   8   0 570.751 11.3495   3
  -2   8   0 533.321 15.3526   2
   2   8   0 489.300 15.2540   5
   2   8   0 550.262 15.7091   4
  -2   8   0 532.541 15.0966   7
   2   8   0 492.631 11.5238   2
   3  -8   0 23.4376 2.81229   6
   3  -8   0 27.8764 2.68206   5
   3   8   0 26.9740 1.64903   3
  -3   8   0 25.6086 3.07796   3
   3   8   0 23.5619 3.71117   4
   3   8   0 24.3685 1.72945   6
   3   8   0 24.8402 2.78663   7
  -3   8   0 32.1969 3.83782   2
  -3   8   0 28.3969 3.33498   7
   4  -8   0 96.9519 5.05407   5
   4   8   0 98.1463 6.27812   4
  -4   8   0 105.084 6.44140   3
  -4   8   0 98.2726 6.85967   2
   4   8   0 107.047 5.44829   7
   4   8   0 98.4520 4.42868   6
  -4   8   0 103.304 6.25478   7
   5  -8   0 7.38963 2.07468   5
   5   8   0 2.18909 1.49865   6
   5   8   0 6.55418 2.33814   4
  -5   8   0 2.24340 1.87949   2
  -5   8   0 4.98679 2.14913   7
   5   8   0 3.20224 1.46347   7
   6  -8   0 7.51676 2.37757   5
   6   8   0 7.21626 1.86004   7
  -6   8   0 8.13431 2.48583   7
  -6   8   0 10.1382 3.41640   2
   6   8   0 8.24476 2.81508   4
   7  -8   0 -2.1234 1.75679   5
  -7  -8   0 0.68527 1.31694   7
   7   8   0 0.63422 1.79796   4
  -7   8   0 0.01561 1.84636   2
   7   8   0 0.62306 1.29716   7
  -7   8   0 -1.3907 1.41390   7
   8  -8   0 5.11457 2.78512   5
  -8  -8   0 3.86089 1.61037   7
  -8   8   0 9.24541 3.30721   2
   8   8   0 0.93638 2.06263   4
  -8   8   0 3.78697 2.18692   7
   9  -8   0 4.56622 2.72839   5
   9   8   0 1.99316 2.72860   4
  -9   8   0 3.50764 2.79933   2
  -9   8   0 1.76709 2.05588   3
  -9   8   0 1.05693 1.80999   7
  10  -8   0 24.6047 5.35680   5
 -10   8   0 24.4659 4.21235   7
 -10   8   0 36.7725 6.53603   2
  10   8   0 22.1228 5.02998   4
 -10   8   0 26.6620 5.40109   3
  11  -8   0 14.1730 4.50467   5
 -11   8   0 16.3583 4.62242   3
 -11   8   0 9.60943 4.36085   2
 -11   8   0 13.1007 3.29067   7
  11   8   0 15.3240 4.82287   4
  12  -8   0 -2.6077 4.05125   5
 -12   8   0 7.96326 4.09495   2
 -12   8   0 -4.7294 2.15948   3
 -12   8   0 7.68507 3.39807   7
  12   8   0 -2.2808 2.75639   4
   0  -9   0 1.31113 1.40695   5
   0   9   0 0.57221 1.35302   4
   0   9   0 -0.6410 0.99964   2
   0   9   0 -0.1149 1.05745   5
   0   9   0 0.82954 0.96878   3
   0   9   0 0.68804 1.32085   7
  -1  -9   0 22.6996 4.07638   5
   1  -9   0 19.0624 3.10272   5
  -1  -9   0 15.5899 2.31044   2
   1   9   0 16.1755 3.09123   4
   1   9   0 18.3549 3.21349   7
  -1   9   0 15.4915 1.99932   5
  -1   9   0 17.0520 2.99394   2
   1   9   0 13.2691 2.74504   5
   1   9   0 13.2304 2.04478   3
  -1   9   0 20.0314 3.52851   4
  -1   9   0 11.8784 2.28185   3
   1   9   0 19.7587 2.76074   2
  -1   9   0 20.5802 3.49455   7
  -2  -9   0 27.8756 2.15509   2
   2  -9   0 28.6011 2.91606   5
   2  -9   0 22.1227 2.50566   6
   2   9   0 27.7478 2.07041   3
  -2   9   0 28.3575 3.52791   2
   2   9   0 30.4652 2.54963   2
   2   9   0 29.7252 3.64175   4
   2   9   0 27.8492 3.17432   7
  -2   9   0 29.4441 3.18434   3
  -2   9   0 31.0712 3.58840   7
  -2   9   0 31.6730 3.76242   4
  -2   9   0 28.2356 2.22233   5
   3  -9   0 9.26580 2.31234   6
   3  -9   0 11.6220 2.21285   5
  -3   9   0 9.15166 2.40778   3
   3   9   0 12.5374 2.52404   7
  -3   9   0 8.49449 2.47352   4
   3   9   0 6.51601 2.34931   4
  -3   9   0 10.6332 2.78303   2
   3   9   0 9.07805 1.34471   3
  -3   9   0 11.9029 2.83929   7
   4  -9   0 53.8303 3.86738   5
   4   9   0 51.4788 4.90621   4
  -4   9   0 48.4112 4.55516   3
  -4   9   0 51.8822 4.71393   7
  -4   9   0 54.8734 5.25863   2
   4   9   0 48.3452 4.02189   7
   4   9   0 53.6573 2.93021   6
   5  -9   0 9.17956 2.46803   5
   5   9   0 11.5763 2.37758   7
  -5   9   0 8.31671 2.68104   3
   5   9   0 11.8185 2.22927   6
   5   9   0 6.78027 2.58014   4
  -5   9   0 5.97720 2.83048   2
  -5   9   0 9.26894 2.49142   7
   6  -9   0 17.8613 3.20286   5
   6   9   0 12.8351 2.55371   7
  -6   9   0 14.8535 3.28222   7
   6   9   0 14.7091 3.63338   4
  -6   9   0 10.2764 3.52779   2
  -6   9   0 16.2237 3.79083   3
   7  -9   0 3.42804 2.28538   5
  -7   9   0 9.38916 2.97564   7
   7   9   0 10.5707 3.28660   4
   7   9   0 7.48572 1.94476   7
  -7   9   0 9.96352 3.90751   2
  -7   9   0 4.25606 2.45659   3
   8  -9   0 8.23972 2.99965   5
   8   9   0 11.3501 3.56862   4
  -8   9   0 11.0084 3.51015   3
  -8   9   0 10.2549 3.62208   2
  -8   9   0 13.5608 3.35738   7
   9  -9   0 -0.2853 2.85180   5
  -9   9   0 3.53520 2.53975   3
  -9   9   0 6.12866 2.50963   7
   9   9   0 3.32313 2.35177   4
  -9   9   0 4.41899 3.01642   2
  10  -9   0 -1.9196 2.97789   5
 -10   9   0 3.05365 2.44666   7
 -10   9   0 1.63799 2.45943   3
  11  -9   0 0.43772 3.73363   5
 -11   9   0 10.8068 4.23972   2
 -11   9   0 18.5688 4.89299   3
  11   9   0 2.35956 2.94626   4
   0 -10   0 25.0673 3.91237   5
   0  10   0 22.0964 2.72975   5
   0  10   0 22.5798 2.61977   3
   0  10   0 19.1764 3.14760   2
   0  10   0 19.9363 3.67981   7
   0  10   0 18.2887 3.58935   4
  -1 -10   0 145.884 7.82566   5
   1 -10   0 145.643 6.58757   5
  -1 -10   0 146.146 5.89646   2
  -1  10   0 141.495 6.66039   3
  -1  10   0 135.127 5.59605   5
   1  10   0 143.150 5.68966   3
  -1  10   0 137.946 7.21721   2
   1  10   0 150.031 7.60706   7
  -1  10   0 136.887 7.88864   4
   1  10   0 126.895 6.65752   5
   1  10   0 137.499 7.86536   4
  -1  10   0 141.693 7.68538   7
   1  10   0 143.706 6.36942   2
   2 -10   0 -0.6391 1.14676   6
  -2 -10   0 -0.8505 0.86394   2
   2 -10   0 -1.3291 1.12438   5
  -2  10   0 -0.1672 1.25575   7
   2  10   0 0.32881 1.20245   7
   2  10   0 -0.7165 1.28982   4
  -2  10   0 1.11062 1.48128   2
   2  10   0 -0.0810 0.75492   3
  -2  10   0 -0.1405 1.12221   3
  -2  10   0 1.28427 1.40732   4
  -2  10   0 0.37394 0.90326   5
   2  10   0 1.37309 1.18547   2
   3 -10   0 10.4162 2.23960   5
   3 -10   0 6.88216 1.99437   6
  -3 -10   0 8.93970 1.29803   2
  -3  10   0 9.72810 2.97494   2
   3  10   0 9.04360 2.42744   7
  -3  10   0 11.2269 3.21511   7
  -3  10   0 10.9924 3.05116   4
   3  10   0 10.0296 1.39940   3
  -3  10   0 8.10279 2.38529   3
   3  10   0 9.28001 2.95982   4
   4 -10   0 54.0824 4.07774   5
  -4  10   0 52.4662 4.88410   3
  -4  10   0 50.6420 5.04208   7
  -4  10   0 52.3412 5.11106   4
  -4  10   0 49.9746 5.43687   2
   4  10   0 54.7233 4.42988   7
   4  10   0 48.7455 5.09102   4
   5 -10   0 -3.6215 1.34511   5
   5  10   0 2.63884 2.01289   4
  -5  10   0 -1.5231 1.62784   2
  -5  10   0 -1.3804 1.44459   3
   5  10   0 -2.4628 0.92116   6
  -5  10   0 2.90228 1.81856   7
   5  10   0 -0.4987 1.28931   7
   6 -10   0 169.485 8.07999   5
  -6  10   0 167.467 9.69541   3
   6  10   0 171.566 7.70049   7
  -6  10   0 175.106 10.7128   2
   6  10   0 164.588 9.80628   4
  -6  10   0 164.306 9.27721   7
   7 -10   0 79.2053 6.00921   5
  -7  10   0 73.0611 6.82649   3
   7  10   0 79.9253 5.11849   7
  -7  10   0 88.6243 6.85969   7
   7  10   0 73.3742 6.80490   4
  -7  10   0 94.8309 8.29289   2
   8 -10   0 30.7728 4.84048   5
   8  10   0 26.7759 3.24599   7
  -8  10   0 26.2878 5.02974   3
  -8  10   0 34.1881 6.38040   2
  -8  10   0 21.1877 4.21074   7
   8  10   0 26.0741 5.00944   4
   9 -10   0 24.1829 5.15948   5
  -9  10   0 30.7667 6.20524   2
  -9  10   0 29.2858 5.03144   7
   9  10   0 39.8258 6.52243   4
  -9  10   0 32.8618 5.81378   3
  10 -10   0 34.7672 6.18649   5
 -10  10   0 43.0774 8.26920   2
 -10  10   0 40.6536 5.76684   7
  10  10   0 46.0568 7.00227   4
 -10  10   0 31.7506 5.91658   3
  11 -10   0 6.56354 5.22357   5
 -11  10   0 10.0042 4.23065   2
 -11  10   0 10.9305 4.12914   3
  11  10   0 4.23126 3.93657   4
 -11  10   0 8.57742 3.45854   7
   0 -11   0 0.83630 1.72366   5
   0  11   0 -0.5031 1.52799   7
   0  11   0 -1.6148 1.17659   5
   0  11   0 0.11501 1.14629   3
   0  11   0 -0.6561 1.42723   4
   0  11   0 -1.1860 1.40893   2
   1 -11   0 27.8842 3.48245   5
  -1  11   0 32.9533 4.67725   2
   1  11   0 31.2418 3.43494   2
   1  11   0 29.9729 2.89482   3
  -1  11   0 30.3108 4.97343   4
  -1  11   0 26.7623 2.71956   5
   1  11   0 28.7413 4.22493   7
  -1  11   0 26.9823 3.22962   3
  -1  11   0 33.0764 4.81786   7
   1  11   0 32.6004 4.97853   4
   2 -11   0 160.687 6.95063   5
   2 -11   0 159.763 5.67803   6
  -2 -11   0 152.173 5.80271   2
  -2  11   0 160.807 9.12949   4
  -2  11   0 161.338 5.76745   5
   2  11   0 163.438 6.51601   2
  -2  11   0 163.210 8.00686   3
  -2  11   0 162.825 8.75929   2
   2  11   0 168.433 9.29370   4
   2  11   0 173.707 8.60829   7
  -2  11   0 161.452 8.78873   7
   2  11   0 172.118 5.94174   3
   3 -11   0 1.32546 1.45068   6
   3 -11   0 0.43992 1.52076   5
  -3 -11   0 0.56149 0.94268   2
  -3  11   0 3.36740 2.05108   2
   3  11   0 0.96397 1.33504   7
   3  11   0 1.65954 1.89903   4
  -3  11   0 4.45691 2.32462   4
   3  11   0 2.72317 0.92991   3
  -3  11   0 0.89016 1.61442   3
  -3  11   0 -0.8719 1.54594   7
   4 -11   0 86.9559 5.16622   5
   4  11   0 94.7942 7.13826   4
   4  11   0 95.0960 6.19947   7
  -4  11   0 94.1560 7.10484   4
  -4  11   0 96.4815 6.89876   3
  -4  11   0 109.339 7.46872   7
  -4  11   0 103.255 7.68693   2
   5 -11   0 12.0970 2.85992   5
  -5  11   0 12.2434 3.18677   3
   5  11   0 17.7911 3.40173   7
  -5  11   0 12.5591 3.48767   4
  -5  11   0 15.7591 4.15921   2
  -5  11   0 14.8170 3.34253   7
   5  11   0 10.5190 3.36499   4
   6 -11   0 33.5503 4.54928   5
   6  11   0 32.2541 4.38723   7
   6  11   0 27.2998 5.07394   4
  -6  11   0 28.6115 4.78718   7
   6  11   0 23.2234 2.99587   6
  -6  11   0 32.3433 5.11704   3
  -6  11   0 33.4279 6.05993   2
   7 -11   0 50.1490 5.08738   5
  -7  11   0 55.4806 6.84697   2
   7  11   0 53.2749 4.54819   7
  -7  11   0 50.2862 5.91663   7
   7  11   0 53.1913 5.90755   4
  -7  11   0 56.8848 6.44183   3
   8 -11   0 12.8893 3.76255   5
  -8  11   0 18.7736 4.27915   7
  -8  11   0 15.0960 4.53655   2
   8  11   0 23.3770 5.22850   4
   8  11   0 18.1582 3.19305   7
  -8  11   0 23.9471 5.16843   3
   9 -11   0 -5.3602 3.35149   5
  -9  11   0 7.55389 4.32062   2
  -9  11   0 1.55590 1.89381   7
  -9  11   0 0.31062 2.21814   3
   9  11   0 9.22324 3.31646   4
  10 -11   0 1.63791 3.95172   5
 -10  11   0 -1.3762 2.77258   2
 -10  11   0 -2.7426 2.23280   7
 -10  11   0 0.90887 2.38218   3
 -11  11   0 33.6952 5.97060   3
  11  11   0 21.0828 5.51484   4
 -11  11   0 18.3081 5.66345   2
 -11  11   0 29.3667 5.61653   7
   0 -12   0 38.5232 4.38423   5
   0  12   0 36.4733 4.40394   7
   0  12   0 41.9063 5.07571   4
   0  12   0 41.4562 3.73051   3
   0  12   0 40.2725 3.65695   5
   0  12   0 42.3562 4.34175   2
   1 -12   0 58.2218 4.72902   5
  -1  12   0 53.4830 5.58438   4
   1  12   0 54.7304 5.10970   7
  -1  12   0 48.7432 4.26257   3
  -1  12   0 51.5139 5.17666   7
  -1  12   0 49.6974 3.56076   5
   1  12   0 61.3312 4.57467   2
  -1  12   0 52.2898 5.05836   2
   1  12   0 49.4874 3.68185   3
   1  12   0 49.2420 5.32638   4
   2 -12   0 100.836 5.65260   5
  -2 -12   0 91.0859 4.68090   2
   2  12   0 110.736 7.79615   4
  -2  12   0 89.3906 4.29748   5
   2  12   0 94.4831 4.51768   3
   2  12   0 110.439 7.22209   7
  -2  12   0 96.4308 7.32092   4
  -2  12   0 97.5010 6.44431   3
  -2  12   0 106.925 7.50421   2
   2  12   0 97.0173 5.22663   2
  -2  12   0 98.9138 7.22571   7
   3 -12   0 79.7157 4.99776   6
  -3 -12   0 85.4460 3.77629   2
  -3  12   0 89.9841 7.25413   2
  -3  12   0 99.6519 7.42401   4
  -3  12   0 84.0103 6.95460   7
   3  12   0 93.5468 6.56946   7
   3  12   0 91.8536 3.78548   3
  -3  12   0 102.369 6.90079   3
   3  12   0 92.1491 7.33583   4
  -4  12   0 15.3118 3.64011   3
   4  12   0 17.8731 4.22473   4
  -4  12   0 11.9139 3.73282   2
  -4  12   0 13.0423 3.56088   4
  -4  12   0 8.87253 2.93947   7
   4  12   0 10.9193 2.77522   7
   5 -12   0 38.6822 4.02755   5
   5  12   0 38.8105 6.19857   4
  -5  12   0 40.5524 4.96059   4
   5  12   0 42.5832 5.54711   7
  -5  12   0 47.7086 5.19593   3
  -5  12   0 44.5105 5.14559   7
  -5  12   0 42.9293 6.39285   2
   6 -12   0 -2.6659 2.12606   5
   6  12   0 -0.3835 1.61911   4
  -6  12   0 -1.2725 1.74559   4
  -6  12   0 1.63873 2.34962   2
  -6  12   0 5.42429 2.55591   7
  -6  12   0 2.45093 1.96204   3
   6  12   0 -0.9216 1.60321   7
   7 -12   0 1.57067 2.52571   5
   7  12   0 -0.2666 1.73679   4
   7  12   0 -1.2356 1.90091   7
  -7  12   0 1.72042 2.41238   4
  -7  12   0 -3.8122 1.87661   2
  -7  12   0 -0.1226 1.75777   3
  -7  12   0 -0.1206 1.67119   7
   8 -12   0 4.26862 3.29492   5
   8  12   0 4.16019 2.09805   7
  -8  12   0 8.14306 3.40632   3
   8  12   0 7.65040 3.04697   4
  -8  12   0 4.96850 3.65485   2
  -8  12   0 8.46182 3.33206   7
   9 -12   0 9.83994 4.81847   5
  -9  12   0 20.3644 4.56058   7
  -9  12   0 12.6006 4.29148   3
  -9  12   0 11.6293 5.01445   2
  10  12   0 5.21676 3.02602   4
 -10  12   0 4.74837 3.68259   2
 -10  12   0 6.62890 3.50985   7
 -10  12   0 6.24995 3.72830   3
   0  13   0 1.41139 2.02577   4
   0  13   0 -0.4883 1.27890   7
   0  13   0 -2.2826 1.25606   2
   0  13   0 1.64920 1.38235   3
   1 -13   0 3.49905 2.53066   5
  -1  13   0 5.13718 2.32100   7
   1  13   0 6.15625 2.76990   4
  -1  13   0 2.96551 2.41343   2
  -1  13   0 6.57612 1.95454   5
  -1  13   0 10.0327 2.59138   3
  -1  13   0 2.16931 2.39911   4
   1  13   0 6.29229 1.89267   3
   1  13   0 8.84322 2.75736   7
   1  13   0 5.91870 2.36072   2
   2 -13   0 47.6046 4.35992   5
   2  13   0 43.3258 3.38745   3
  -2  13   0 50.5350 4.83778   3
   2  13   0 45.9869 5.37610   4
  -2  13   0 46.9210 6.50996   2
   2  13   0 58.7299 5.47334   7
  -2  13   0 54.9963 5.82615   7
   2  13   0 52.1470 4.14521   2
  -2  13   0 42.9497 3.01550   5
  -2  13   0 51.8335 5.63453   4
   3 -13   0 28.6397 3.46445   6
  -3 -13   0 24.4237 2.71790   2
  -3  13   0 35.3439 5.96572   2
  -3  13   0 33.2600 5.64797   4
  -3  13   0 40.6465 4.66830   3
   3  13   0 36.2482 5.28842   7
  -3  13   0 35.0167 5.56038   7
   3  13   0 32.8094 5.68890   4
   3  13   0 33.3599 2.48396   3
  -4  13   0 84.0472 7.17039   4
  -4  13   0 82.4035 7.00602   7
   4  13   0 81.8016 6.41961   7
  -4  13   0 84.7169 6.81359   3
   4  13   0 95.8493 7.74464   4
  -4  13   0 78.0952 7.43085   2
  -5  13   0 1.79422 1.85112   7
   5  13   0 2.50756 2.11121   7
  -5  13   0 2.83088 2.73502   2
  -5  13   0 -2.3181 1.83151   4
  -5  13   0 0.30594 1.75513   3
   5  13   0 4.61403 2.89622   4
   6  13   0 14.9920 4.08226   4
   6  13   0 17.1845 3.66613   7
  -6  13   0 17.9871 4.21486   4
  -6  13   0 19.1960 4.12265   3
  -6  13   0 10.4442 3.19433   7
  -6  13   0 16.0391 4.39793   2
   7 -13   0 3.90455 3.33622   5
   7  13   0 7.47313 2.93326   7
  -7  13   0 12.6477 3.93850   3
  -7  13   0 13.0772 4.02023   4
   7  13   0 8.61047 3.82759   4
  -7  13   0 6.76830 3.63026   2
  -7  13   0 0.93653 2.48005   7
  -8  13   0 14.1165 4.44744   3
   8  13   0 21.9629 3.72587   7
  -8  13   0 15.4239 5.12216   2
   8  13   0 21.6549 4.99621   4
  -8  13   0 14.7919 4.26997   4
  -8  13   0 21.0653 4.76799   7
  -9  13   0 86.9463 8.47743   3
  -9  13   0 56.6526 9.76458   2
  -9  13   0 62.9154 7.08207   4
   9  13   0 70.8745 7.96839   4
  -9  13   0 69.4393 7.34434   7
   0  14   0 18.0142 3.70489   2
   0  14   0 27.2639 4.76127   7
   0  14   0 25.6800 5.34972   4
   0  14   0 16.4875 3.08696   3
   1  14   0 6.94700 2.03501   3
   1  14   0 -1.1400 1.46090   4
  -1  14   0 2.05602 1.74550   3
   1  14   0 1.00771 1.73398   7
  -1  14   0 0.58994 2.01509   7
  -1  14   0 2.17144 2.16799   4
   1  14   0 -0.2875 1.67664   2
  -1  14   0 5.32591 1.70446   5
  -1  14   0 1.61643 2.18369   2
   2  14   0 -0.5747 1.93314   4
   2  14   0 4.39463 1.97243   2
   2  14   0 1.71825 1.38683   3
   2  14   0 3.03070 2.20464   7
  -2  14   0 1.55875 1.74782   3
  -2  14   0 0.07708 1.92923   7
  -2  14   0 1.09502 2.35832   2
  -2  14   0 1.80551 1.84629   4
  -3  14   0 -0.9123 1.96922   2
   3  14   0 2.46036 1.96845   7
   3  14   0 1.79296 1.78197   4
  -3  14   0 -0.3412 1.88648   4
  -3  14   0 1.36930 1.91420   3
  -3  14   0 5.45530 2.27230   7
   4  14   0 6.77675 2.77580   7
   4  14   0 4.00972 2.46505   4
  -4  14   0 1.65465 2.33887   2
  -4  14   0 4.98403 2.87963   7
  -4  14   0 4.92943 2.55051   4
  -4  14   0 5.52521 2.61303   3
  -5  14   0 6.90610 2.80587   3
  -5  14   0 1.59484 2.47676   7
   5  14   0 5.62174 2.69434   4
  -5  14   0 2.61047 2.39376   2
   5  14   0 1.32203 2.10525   7
  -5  14   0 0.45053 1.61053   4
  -6  14   0 -2.2887 1.88724   2
  -6  14   0 -1.7481 2.37530   4
  -6  14   0 -2.3142 1.87318   7
   6  14   0 -2.1833 1.63221   7
   6  14   0 -1.7935 1.83186   4
  -6  14   0 4.49823 2.17548   3
  -7  14   0 31.5270 5.85667   7
   7  14   0 30.3372 5.82620   4
  -7  14   0 49.9731 7.56668   4
   7  14   0 30.7435 4.62612   7
  -7  14   0 32.2625 6.57157   2
  -7  14   0 25.1395 5.05721   3
   8  14   0 9.50828 4.46367   4
  -8  14   0 11.2818 4.12135   7
  -8  14   0 8.76146 4.71255   2
  -8  14   0 13.4672 4.09638   4
   8  14   0 9.47483 2.80682   7
  -8  14   0 9.65123 3.96529   3
  -9  14   0 8.89091 4.11388   4
  -9  14   0 0.00315 2.98415   7
  -9  14   0 -0.3580 3.13437   2
   9  14   0 0.19609 4.09624   4
  -9  14   0 1.03573 2.69734   3
   0  15   0 2.29539 1.81415   3
   0  15   0 -2.5694 1.86602   2
   0  15   0 0.41288 1.55233   4
   0  15   0 -2.4830 1.47307   7
  -1  15   0 7.49031 3.08116   4
  -1  15   0 14.4631 3.69835   7
  -1  15   0 11.5336 2.89187   3
  -1  15   0 17.0600 3.88944   2
   1  15   0 9.81705 3.27915   4
   1  15   0 12.2672 2.64502   3
   1  15   0 8.30983 3.01468   7
   1  15   0 9.63291 2.99186   2
  -2  15   0 4.98872 2.43182   3
  -2  15   0 5.35920 3.13437   7
   2  15   0 7.23928 2.46932   2
   2  15   0 12.3556 3.54599   7
  -2  15   0 9.73694 3.52325   4
  -2  15   0 7.69357 3.61894   2
   2  15   0 9.44268 3.82878   4
   2  15   0 10.4790 2.18054   3
  -3  15   0 -1.4747 2.06634   4
  -3  15   0 -1.7133 1.92818   3
  -3  15   0 4.91815 3.07472   2
   3  15   0 0.37169 1.87149   7
  -3  15   0 1.39317 1.92709   7
   3  15   0 1.29074 2.27046   4
   4  15   0 78.1520 6.85072   7
   4  15   0 67.9656 7.16343   4
  -4  15   0 60.7080 6.75418   4
  -4  15   0 56.8271 6.60195   7
  -4  15   0 68.1476 6.59156   3
  -4  15   0 63.9112 7.36288   2
   5  15   0 4.45520 2.85121   4
  -5  15   0 0.89227 2.15485   2
  -5  15   0 1.87253 2.53327   3
  -5  15   0 6.49676 3.16121   4
  -5  15   0 7.82380 3.46346   7
   5  15   0 5.19672 2.47105   7
   6  15   0 13.9162 4.32926   4
  -6  15   0 6.80897 3.58676   7
   6  15   0 14.1806 3.36360   7
  -6  15   0 7.50022 3.64777   2
  -6  15   0 4.70414 2.75898   4
  -6  15   0 8.39550 2.98496   3
   7  15   0 -3.2625 2.09044   4
  -7  15   0 2.35161 2.82179   4
   7  15   0 2.87687 2.41492   7
  -7  15   0 -2.3227 2.00257   3
  -7  15   0 -0.7194 3.08421   7
  -7  15   0 -4.8784 2.35964   2
  -8  15   0 43.9815 7.53745   2
  -8  15   0 25.6527 5.43364   7
   8  15   0 43.1991 7.55142   4
  -8  15   0 31.8065 6.33984   4
  -8  15   0 37.9606 7.03024   3
   0  16   0 157.433 10.3614   7
   0  16   0 158.790 9.36136   2
   0  16   0 170.908 8.41798   3
   0  16   0 163.598 11.2577   4
  -1  16   0 14.0777 3.54179   3
   1  16   0 9.34616 3.46488   7
  -1  16   0 14.7591 3.93902   2
  -1  16   0 11.8439 3.84971   7
  -1  16   0 12.9616 3.53883   4
   1  16   0 11.7530 2.96709   3
   1  16   0 7.51123 2.99314   2
   2  16   0 26.7312 4.05367   2
   2  16   0 29.4546 5.82002   4
  -2  16   0 30.1693 4.75216   3
  -2  16   0 23.9635 4.98991   2
  -2  16   0 25.4620 5.18098   7
   2  16   0 18.4225 2.77100   3
  -2  16   0 21.3629 4.81183   4
   2  16   0 28.4717 4.99078   7
  -3  16   0 10.4691 3.34440   3
   3  16   0 16.0912 4.11323   7
   3  16   0 16.4404 4.71848   4
  -3  16   0 9.55857 3.84987   4
  -3  16   0 13.5633 4.05797   7
  -3  16   0 12.6573 4.16329   2
  -4  16   0 -1.7970 2.27542   3
   4  16   0 -0.4099 2.38327   4
  -4  16   0 -3.4428 1.83588   4
   4  16   0 3.26826 2.86715   7
  -4  16   0 -1.6038 2.00772   7
  -4  16   0 -0.4573 2.77774   2
  -5  16   0 8.94308 3.86785   4
  -5  16   0 26.8518 5.77959   3
   5  16   0 11.7862 4.04582   4
  -5  16   0 14.7471 4.27646   7
   5  16   0 16.1930 4.05912   7
  -5  16   0 17.8368 4.90495   2
  -6  16   0 0.20871 2.89771   4
   6  16   0 0.57416 2.46223   7
  -6  16   0 6.09315 3.59932   2
  -6  16   0 0.52607 2.36489   3
  -6  16   0 -4.3378 1.94364   7
   6  16   0 -0.2819 2.67066   4
  -7  16   0 3.90634 3.00098   7
  -7  16   0 2.80527 2.99671   4
  -7  16   0 5.30195 3.64197   2
  -7  16   0 6.83072 3.68452   3
   7  16   0 4.93787 2.63356   7
   7  16   0 2.02650 3.87592   4
   0  17   0 2.63087 2.05591   3
   0  17   0 7.41085 3.30931   4
   0  17   0 0.92658 2.42568   2
   0  17   0 0.20010 2.06465   7
   1  17   0 32.4958 5.05291   2
  -1  17   0 28.7665 5.31119   2
  -1  17   0 36.4807 6.85959   4
   1  17   0 33.5488 5.89236   7
  -1  17   0 35.2253 6.28404   7
   1  17   0 35.4090 3.80964   3
  -1  17   0 29.8462 4.54215   3
   1  17   0 31.6650 6.37927   4
  -2  17   0 42.6819 7.10259   4
   2  17   0 60.1180 9.05940   4
  -2  17   0 48.1242 7.36311   7
  -2  17   0 49.1258 7.27450   2
  -2  17   0 52.9849 5.40784   3
   2  17   0 47.4130 7.03184   7
  -3  17   0 4.57644 2.64173   3
  -3  17   0 -4.8558 2.49275   2
   3  17   0 0.74335 2.46639   7
  -3  17   0 2.18231 2.58243   7
   3  17   0 5.18804 3.62066   4
  -3  17   0 6.95392 2.90799   4
   4  17   0 3.19133 2.72150   7
  -4  17   0 -0.0831 2.73126   4
   4  17   0 4.01113 2.76491   4
  -4  17   0 -2.5004 2.21754   7
  -4  17   0 -0.8058 2.04501   3
  -4  17   0 3.23312 2.94499   2
  -5  17   0 2.81596 3.19698   4
  -5  17   0 -4.1232 2.51145   2
   5  17   0 11.5054 3.77824   7
  -6  17   0 23.4908 5.44679   4
  -6  17   0 20.8673 5.19471   3
   6  17   0 27.3750 5.01911   7
  -6  17   0 15.1517 4.64728   7
  -6  17   0 31.2885 7.07277   2
   6  17   0 27.6374 6.00237   4
   0  18   0 111.960 6.99240   3
   0  18   0 88.9952 7.36767   2
   0  18   0 118.356 10.1922   4
   0  18   0 99.2819 8.85565   7
   1  18   0 47.4838 7.03961   7
  -1  18   0 46.7030 4.96116   3
  -1  18   0 48.3761 7.78811   4
  -1  18   0 39.8405 6.45191   2
   1  18   0 45.3884 7.60306   4
  -1  18   0 31.8806 6.24584   7
   1  18   0 50.3046 8.58328   2
  -2  18   0 0.25486 2.42004   7
  -2  18   0 8.94826 2.99719   4
  -2  18   0 4.30959 3.20056   2
  -2  18   0 -1.3113 2.04293   3
   2  18   0 1.56404 2.80833   7
   2  18   0 -0.0114 2.29379   4
   3  18   0 71.6652 8.38154   4
  -3  18   0 64.1152 7.63950   7
  -3  18   0 64.1471 6.45007   3
   3  18   0 71.8193 7.27371   7
  -3  18   0 62.0003 8.75346   2
  -3  18   0 71.5629 8.35429   4
  -4  18   0 89.6005 9.05563   4
  -4  18   0 90.1863 7.88878   3
  -4  18   0 81.2133 8.94602   2
   4  18   0 105.841 9.53469   4
  -4  18   0 80.7488 8.65341   7
   4  18   0 94.8873 8.54801   7
   0  19   0 1.03293 3.73188   4
   0  19   0 -2.2467 1.95044   7
  -1  19   0 7.75295 3.68480   2
   1  19   0 3.13726 3.89416   4
  -1  19   0 1.80763 3.48141   4
  -1  19   0 8.41004 3.58953   7
   1  19   0 2.88648 3.15114   7
 -13   0   1 31.3334 6.20808   2
 -13   0   1 30.7091 5.60450   3
 -12   0   1 5.99404 3.19899   2
 -12   0   1 -0.1292 2.37163   3
 -11   0   1 68.7117 6.44650   2
 -10   0   1 -2.0092 1.74777   2
   9   0  -1 19.3681 3.81243   4
  -9   0   1 14.5772 3.41530   2
  -8   0   1 -2.3309 1.45452   2
   8   0  -1 -0.0345 1.73806   4
  -7   0   1 73.4670 5.06707   2
   7   0  -1 78.2540 5.39439   4
  -7   0   1 70.4020 2.81351   7
  -6   0   1 1.85152 1.51586   2
  -6   0   1 -1.2430 1.01271   4
  -6   0   1 -0.4489 0.49728   7
   6   0  -1 5.50774 1.71245   4
  -6   0   1 -1.6074 1.41442   6
   6   0  -1 0.71584 1.22208   2
  -5   0   1 2682.79 46.4100   4
   5   0  -1 2595.24 46.3010   2
  -5   0   1 2665.03 43.0534   7
   5   0  -1 2640.22 47.2674   4
  -5   0   1 2661.28 47.0605   2
  -5   0   1 2648.26 51.9462   6
  -4   0   1 -0.9120 0.89252   2
   4   0  -1 0.12444 0.80529   2
  -4   0   1 -0.2953 0.73691   4
   4   0  -1 -1.1275 1.04982   6
  -4   0   1 0.21800 0.45558   7
   4   0  -1 -0.0538 0.77998   4
  -4   0   1 -0.3688 1.61579   6
   3   0  -1 9724.61 155.876   2
  -3   0   1 9798.06 155.586   4
  -3   0   1 9999.99 159.476   6
  -3   0   1 9931.51 156.182   2
   3   0  -1 9744.88 158.736   6
   3   0  -1 9991.17 156.070   4
   2   0  -1 0.29399 0.63914   4
  -2   0   1 -0.6747 0.62587   2
   2   0  -1 -0.0042 0.65344   2
  -2   0   1 0.44474 0.51628   4
   2   0  -1 -0.7170 0.82096   6
  -2   0   1 -1.1485 0.95915   6
   1   0  -1 77.2254 2.26432   2
  -1   0   1 71.9676 2.03262   3
   1   0  -1 76.2802 1.54915   7
   1   0  -1 75.6015 1.79896   4
  -1   0   1 72.5620 2.21602   2
  -1   0  -1 2613.19 42.3291   6
   1   0   1 2648.99 42.0156   4
  -1   0  -1 2584.16 41.3157   2
   1   0   1 2613.41 41.2955   2
   1   0   1 2482.17 42.1296   6
   2   0   1 1.54150 0.97308   6
   2   0   1 0.22864 0.83127   4
  -2   0  -1 0.78662 1.16512   6
   2   0   1 -0.1620 0.57770   2
  -2   0  -1 1.56265 0.73351   4
  -2   0  -1 0.39545 0.70546   2
  -3   0  -1 1037.77 18.6393   2
   3   0   1 963.394 18.1526   2
   3   0   1 957.382 20.3050   6
  -3   0  -1 948.919 20.7753   6
   3   0   1 977.827 19.5126   4
  -3   0  -1 952.433 18.9934   4
  -4   0  -1 -0.4758 0.75326   4
   4   0   1 -0.5338 0.73801   2
   4   0   1 0.39787 1.06602   4
  -4   0  -1 -1.1988 0.79265   2
   4   0   1 1.82368 1.26560   6
  -4   0  -1 0.61348 1.48169   6
   5   0   1 430.273 10.9835   2
  -5   0  -1 386.405 9.07987   7
  -5   0  -1 440.115 11.8854   4
  -5   0  -1 444.562 14.7368   6
   5   0   1 438.470 12.5911   4
  -5   0  -1 457.235 11.7803   2
  -6   0  -1 -0.0506 0.60778   7
  -6   0  -1 0.51219 1.41652   6
   6   0   1 -0.5212 0.94277   4
  -6   0  -1 -1.2942 0.94615   2
  -7   0  -1 196.051 11.2343   6
  -7   0  -1 191.824 8.30364   2
   7   0   1 201.482 9.29186   4
  -7   0  -1 202.068 5.94710   7
  -8   0  -1 -0.1744 1.50279   2
  -8   0  -1 1.02727 2.23633   6
  -8   0  -1 0.33155 1.10983   7
   8   0   1 -0.7580 2.00796   4
  -8   0  -1 0.66528 0.91626   7
  -9   0  -1 0.29842 0.98481   7
  -9   0  -1 -1.2452 1.64901   2
  -9   0  -1 3.78957 1.56434   7
   9   0   1 2.03979 1.89001   4
  -9   0  -1 -0.4936 2.24641   6
  10   0   1 0.07220 1.86624   4
 -10   0  -1 0.21582 1.00967   7
 -10   0  -1 1.24453 2.19064   2
 -11   0  -1 22.5923 4.62097   2
 -12   0  -1 -2.4448 2.75512   2
 -13   0  -1 1.61948 3.92386   2
 -13   0  -1 -4.0037 2.44378   3
 -13  -1   1 17.7538 4.32575   3
 -13  -1   1 13.5673 4.68642   2
 -13   1   1 4.26168 3.83233   3
 -12  -1   1 2.43778 3.50139   2
 -12  -1   1 7.58229 3.40537   3
 -12   1   1 6.75835 3.21421   3
 -12   1   1 12.3246 3.87256   2
 -11  -1   1 13.5115 3.93399   2
  11   1  -1 14.7208 4.20194   4
 -11   1   1 14.7750 4.21171   2
 -10  -1   1 37.7562 5.16784   2
  10   1  -1 35.3536 5.79125   4
 -10   1   1 32.0710 5.34328   2
  -9  -1   1 37.2793 4.23379   2
  -9   1   1 37.5015 2.55824   7
  -9   1   1 35.2425 5.42966   2
   9   1  -1 41.6261 4.81712   4
  -8  -1   1 9.60910 2.49628   2
  -8   1   1 9.82006 1.69521   7
   8   1  -1 12.8415 3.10647   4
  -8   1   1 16.4522 3.52496   2
  -7  -1   1 18.1730 3.06508   2
   7  -1  -1 17.6760 3.59103   4
  -7   1   1 15.3157 1.91886   7
   7   1  -1 16.2209 3.15023   4
  -7   1   1 13.1256 2.94537   2
  -6  -1   1 354.029 10.3968   2
  -6  -1   1 348.286 13.9243   6
   6  -1  -1 360.155 11.3792   4
  -6  -1   1 348.163 10.4557   4
  -6   1   1 349.508 8.25359   7
  -6   1   1 360.937 11.4212   2
  -6   1   1 350.881 14.2106   6
   6   1  -1 334.739 9.64478   2
  -6   1   1 330.093 10.2070   4
   6   1  -1 348.794 11.1246   4
   5  -1  -1 1029.30 21.7831   4
  -5  -1   1 1055.42 20.6968   2
   5  -1  -1 971.345 21.1227   2
  -5  -1   1 964.876 20.4734   4
  -5  -1   1 1024.14 25.1435   6
  -5   1   1 993.297 21.8196   2
  -5   1   1 982.270 20.6038   4
   5   1  -1 1016.15 21.3292   4
  -5   1   1 1025.36 18.4894   7
  -5   1   1 1034.98 25.6053   6
   5   1  -1 998.050 19.9713   2
   4  -1  -1 9.37002 2.07834   4
   4  -1  -1 9.02299 1.79663   2
  -4  -1   1 8.33345 1.58664   2
  -4  -1   1 7.74261 1.52634   4
  -4  -1   1 6.47047 2.23635   6
   4  -1  -1 8.32524 2.09971   6
  -4   1   1 8.92186 2.79785   6
   4   1  -1 9.53090 2.36914   6
  -4   1   1 9.55878 1.30964   7
   4   1  -1 9.00734 1.41749   2
  -4   1   1 8.17172 1.90214   2
  -4   1   1 8.75217 1.64070   4
   4   1  -1 9.72907 1.81811   4
  -3  -1   1 2434.84 41.0683   2
  -3  -1   1 2505.20 44.6320   6
   3  -1  -1 2450.59 40.1033   7
   3  -1  -1 2478.68 42.3672   2
   3  -1  -1 2506.19 42.0166   4
   3  -1  -1 2417.81 44.3632   6
  -3  -1   1 2501.64 41.4518   4
   3   1  -1 2436.51 43.9392   6
  -3   1   1 2471.62 40.2677   7
   3   1  -1 2436.56 41.6058   4
   3   1  -1 2485.28 40.8606   2
  -3   1   1 2502.76 42.6776   2
  -3   1   1 2477.63 41.7319   4
  -2  -1   1 34.6519 1.72856   2
  -2  -1   1 34.9975 2.67618   6
   2  -1  -1 36.6354 2.75252   6
   2  -1  -1 35.9351 1.60893   7
   2  -1  -1 35.7731 2.24403   2
  -2  -1   1 35.6482 1.83974   4
   2   1  -1 33.6665 1.66104   2
   2   1  -1 38.8817 2.65830   6
  -2   1   1 34.1092 2.80557   6
  -2   1   1 36.8759 2.36472   2
   2   1  -1 36.2772 1.93034   4
  -2   1   1 33.5234 1.92400   4
  -2   1   1 34.5793 1.63765   7
   1  -1  -1 13.3333 0.91530   7
   1  -1  -1 15.2029 1.13522   5
   1  -1  -1 13.1377 1.13782   2
  -1   1   1 12.8111 0.92165   7
  -1   1   1 13.9053 1.26196   2
  -1   1   1 13.0343 1.07550   3
  -1   1   1 12.6470 1.01030   5
   1   1  -1 12.4858 0.64305   7
   1   1  -1 11.7957 0.94080   4
  -1  -1  -1 3864.12 60.5063   6
   1   1   1 3848.84 60.3928   6
   1   1   1 3516.17 58.9916   2
   1   1   1 3759.36 59.7494   7
   1   1   1 3797.15 60.4458   4
   1   1   1 3830.98 59.7300   3
  -1   1  -1 3804.92 59.9137   7
  -2  -1  -1 2968.75 47.6227   7
  -2  -1  -1 2998.22 50.0301   6
  -2  -1  -1 2916.68 48.2985   3
   2  -1   1 2981.04 48.9325   2
  -2  -1  -1 2986.64 49.0399   4
   2  -1   1 2935.66 49.5315   4
   2  -1   1 2944.31 50.0445   6
  -2  -1  -1 2974.37 47.5155   2
   2   1   1 2999.70 47.4010   2
  -2   1  -1 3026.79 47.9699   7
  -2   1  -1 2991.41 49.0874   2
   2   1   1 2948.76 49.0693   4
   2   1   1 2963.14 49.7376   6
   2   1   1 2954.17 51.3014   5
  -2   1  -1 2906.08 50.3753   6
  -2   1  -1 2933.96 49.3198   4
   3  -1   1 15.6561 2.39396   4
  -3  -1  -1 12.5846 1.45635   2
  -3  -1  -1 15.0159 2.50452   6
   3  -1   1 13.4284 1.91684   2
  -3  -1  -1 13.8337 1.96903   4
   3  -1   1 15.2996 2.65635   6
  -3  -1  -1 15.1149 1.32619   7
  -3   1  -1 16.7692 1.45694   7
  -3   1  -1 16.5020 2.01298   4
   3   1   1 14.9407 2.08572   4
  -3   1  -1 15.9874 2.18334   2
   3   1   1 15.5721 2.40948   6
  -3   1  -1 23.1731 3.35804   6
   3   1   1 14.9177 1.40725   2
  -4  -1  -1 606.036 12.9367   2
   4  -1   1 606.233 13.8058   2
  -4  -1  -1 619.892 16.3217   6
   4  -1   1 565.565 15.4210   6
   4  -1   1 597.907 14.7718   4
  -4  -1  -1 588.309 11.8390   7
  -4  -1  -1 612.669 14.0550   4
   4   1   1 606.088 14.3971   4
   4   1   1 600.140 12.5212   2
  -4   1  -1 605.084 14.1500   2
  -4   1  -1 547.637 13.8121   4
  -4   1  -1 639.740 12.2727   7
   4   1   1 582.797 15.2369   6
  -4   1  -1 617.812 16.5795   6
  -5  -1  -1 1451.19 29.2105   4
  -5  -1  -1 1501.95 26.3689   7
  -5  -1  -1 1532.12 28.3323   2
   5  -1   1 1450.72 28.7980   2
  -5  -1  -1 1501.09 33.0685   6
   5  -1   1 1523.02 30.7149   4
  -5   1  -1 1526.48 26.7451   7
  -5   1  -1 1495.96 29.5693   2
  -5   1  -1 1446.65 29.3399   4
   5   1   1 1479.91 27.4844   2
   5   1   1 1513.10 30.2291   4
  -5   1  -1 1520.09 33.6598   6
  -6  -1  -1 115.297 5.50561   2
  -6  -1  -1 115.774 4.22043   7
   6  -1   1 125.700 6.76726   4
  -6  -1  -1 122.286 7.97350   6
   6   1   1 115.887 6.44797   4
   6   1   1 107.584 4.93570   2
  -6   1  -1 114.845 4.42259   7
  -6   1  -1 118.175 7.99539   6
  -6   1  -1 117.821 6.20811   2
  -7  -1  -1 52.6168 5.95231   6
  -7  -1  -1 57.7036 4.34112   2
   7  -1   1 58.4181 5.02831   4
  -7  -1  -1 58.9752 2.75430   7
  -7  -1  -1 59.1922 3.05059   7
  -7   1  -1 51.2880 3.07135   7
  -7   1  -1 51.2065 6.14078   6
   7   1   1 63.5090 5.18681   4
  -7   1  -1 54.0561 4.62246   2
  -8  -1  -1 140.831 7.05708   2
   8  -1   1 138.381 8.36572   4
  -8  -1  -1 140.285 10.2632   6
  -8  -1  -1 128.485 4.31634   7
  -8  -1  -1 124.174 4.55686   7
  -8   1  -1 130.892 10.1195   6
   8   1   1 133.486 8.08682   4
  -8   1  -1 134.211 5.18525   7
  -8   1  -1 126.349 7.51307   2
  -9  -1  -1 81.1810 8.35585   6
  -9  -1  -1 83.3494 5.94037   2
  -9   1  -1 72.2485 3.85400   7
   9   1   1 74.1227 6.60347   4
  -9   1  -1 80.9285 6.37167   2
  -9   1  -1 73.8861 8.25285   6
 -10  -1  -1 2.06581 2.42826   2
 -10   1  -1 2.22534 1.41613   7
 -10   1  -1 3.95159 2.37086   7
 -10   1  -1 1.90091 2.60730   2
  10   1   1 -1.2556 2.52066   4
 -11  -1  -1 26.3310 4.64447   2
 -11   1  -1 17.0770 4.12105   2
  11   1   1 13.2360 4.16745   4
 -11   1  -1 13.7155 2.30084   7
 -12  -1  -1 64.7064 6.75721   2
 -12   1  -1 59.7807 6.82949   2
 -13  -1  -1 13.2139 3.55149   3
 -13  -1  -1 10.7827 4.49949   2
 -13   1  -1 6.12613 4.21958   2
 -13   1  -1 7.43475 3.47029   3
 -13  -2   1 7.04669 3.39907   3
 -13  -2   1 0.16464 4.96139   2
 -13   2   1 9.46907 4.23071   2
 -13   2   1 6.71775 3.75390   3
 -12  -2   1 6.04725 2.94752   3
 -12  -2   1 8.54370 3.80405   2
 -12   2   1 9.04425 3.99099   2
 -12   2   1 9.65081 3.56953   3
  12   2  -1 11.2907 3.43604   4
 -11  -2   1 30.9874 4.75766   2
 -11   2   1 22.2286 2.61577   7
  11   2  -1 29.5760 5.42532   4
 -11   2   1 39.4767 6.29326   2
 -10  -2   1 4.44326 2.37058   2
 -10   2   1 7.60733 3.12738   2
  10   2  -1 1.19868 2.83659   4
 -10   2   1 5.67537 1.56657   7
  -9  -2   1 57.1340 4.80855   2
   9   2  -1 67.2253 5.78695   4
  -9   2   1 56.9440 3.42708   7
  -9   2   1 55.5714 5.71232   2
  -8  -2   1 121.060 6.29770   2
  -8   2   1 127.859 5.12749   7
   8   2  -1 128.031 7.48217   4
  -8   2   1 118.568 7.56112   2
  -7  -2   1 83.2505 4.74482   2
  -7   2   1 77.8605 5.68399   2
   7   2  -1 72.6848 5.21604   4
   7   2  -1 79.5687 4.20175   2
  -7   2   1 81.7542 3.89436   7
  -6  -2   1 115.731 7.69392   6
  -6  -2   1 112.711 5.08234   2
  -6   2   1 99.8612 7.49722   6
   6   2  -1 106.963 4.56304   2
   6   2  -1 108.455 5.73416   4
  -6   2   1 101.311 5.28747   4
  -6   2   1 107.063 6.16820   2
  -6   2   1 112.011 4.45801   7
  -5  -2   1 1.18347 1.50877   6
  -5  -2   1 -0.1225 0.79488   4
  -5  -2   1 -0.1485 1.00137   2
  -5   2   1 -0.1064 1.54681   6
  -5   2   1 -0.8229 0.95611   4
  -5   2   1 0.39360 0.72229   7
   5   2  -1 -0.0127 0.72912   2
  -5   2   1 -0.1323 1.16870   2
   5   2  -1 -0.8373 0.92861   4
  -4  -2   1 641.211 16.5441   6
  -4  -2   1 604.442 13.6098   4
   4  -2  -1 614.690 12.3948   7
  -4  -2   1 621.768 12.4746   2
   4  -2  -1 596.588 16.1493   6
   4  -2  -1 600.581 14.4047   2
   4   2  -1 610.135 12.0598   2
  -4   2   1 611.680 15.0006   2
  -4   2   1 589.315 13.7802   4
   4   2  -1 591.314 15.4615   6
  -4   2   1 611.206 16.9908   6
   4   2  -1 603.222 13.7878   4
  -4   2   1 621.562 12.6688   7
  -3  -2   1 113.148 4.22666   4
   3  -2  -1 112.181 5.48317   6
  -3  -2   1 113.380 5.41160   6
   3  -2  -1 114.317 3.79710   7
  -3  -2   1 109.810 3.33357   2
   3  -2  -1 119.341 4.86538   2
   3   2  -1 116.208 3.24971   2
  -3   2   1 114.732 4.48809   4
  -3   2   1 114.701 5.04112   2
   3   2  -1 112.581 4.34066   4
   3   2  -1 109.429 4.99370   6
  -3   2   1 119.908 3.98349   7
  -3   2   1 110.639 5.71584   6
   2  -2  -1 4242.16 69.4564   2
   2  -2  -1 4220.73 68.0936   7
  -2  -2   1 4215.85 68.4686   4
   2  -2  -1 4192.16 68.5423   5
   2  -2  -1 4220.97 70.3392   6
  -2  -2   1 4180.13 66.7137   7
   2   2  -1 4448.55 66.4609   2
   2   2  -1 4289.97 66.8368   7
  -2   2   1 4225.95 68.1906   7
   2   2  -1 4245.28 69.2358   6
   2   2  -1 4111.61 68.4922   4
  -2   2   1 4251.74 69.6909   2
   1  -2  -1 9.45884 1.20562   5
  -1  -2   1 9.30469 0.87848   7
  -1  -2   1 10.0639 1.14709   4
   1  -2  -1 10.1234 1.43287   2
   1  -2  -1 9.95801 1.14435   7
  -1   2   1 9.29662 1.21085   3
   1   2  -1 11.4132 1.29821   4
   1   2  -1 10.9834 0.73689   2
   1   2  -1 9.82507 0.98886   7
  -1   2   1 11.1152 1.52977   2
  -1   2   1 9.95390 1.21757   7
  -1   2   1 9.71555 1.13034   5
   0  -2  -1 1521.80 24.9539   6
   0  -2  -1 1555.43 26.5625   5
   0  -2  -1 1531.86 26.1233   7
   0  -2   1 1521.54 25.8735   7
   0  -2   1 1565.90 25.1619   5
   0  -2  -1 1561.80 26.3049   4
   0   2  -1 1625.61 25.1726   5
   0   2   1 1558.71 26.3084   4
   0   2   1 1538.13 26.1761   7
   0   2  -1 1559.18 25.7813   2
   0   2   1 1555.46 25.8796   2
   0   2   1 1554.67 26.4654   5
   0   2  -1 1542.12 25.9932   7
   0   2  -1 1582.56 24.9073   6
   0   2   1 1545.47 25.7044   3
   1  -2   1 2.22398 0.79714   7
  -1  -2  -1 0.90962 0.55250   7
  -1  -2  -1 1.46477 0.68664   6
  -1  -2  -1 1.56089 0.46252   2
   1  -2   1 1.65705 0.80303   6
  -1  -2  -1 0.92017 1.10962   5
  -1  -2  -1 0.61312 0.65393   4
   1  -2   1 2.83063 0.86536   2
  -1  -2  -1 1.53229 0.49710   3
   1   2   1 1.50262 1.07650   5
  -1   2  -1 1.79442 0.87962   2
   1   2   1 0.16072 0.58926   7
   1   2   1 1.23215 0.58476   3
  -1   2  -1 0.78825 0.67433   7
  -1   2  -1 1.47218 0.92146   6
   1   2   1 0.82189 0.71348   4
   1   2   1 1.76905 0.70304   6
   2  -2   1 869.937 17.1388   2
  -2  -2  -1 879.591 17.3077   6
  -2  -2  -1 861.323 17.0171   4
   2  -2   1 869.188 16.2229   7
   2  -2   1 873.369 17.6398   6
  -2  -2  -1 875.633 14.5485   2
  -2  -2  -1 881.082 15.6581   3
  -2  -2  -1 884.233 15.7103   7
   2   2   1 869.957 15.7495   7
   2   2   1 892.197 15.8027   3
  -2   2  -1 872.542 16.3536   7
   2   2   1 926.513 17.2477   4
   2   2   1 873.055 14.4679   2
  -2   2  -1 882.203 17.3540   2
   2   2   1 887.321 17.0693   6
   2   2   1 872.277 19.0332   5
  -3  -2  -1 815.516 16.8215   4
  -3  -2  -1 839.339 14.9349   7
   3  -2   1 817.842 17.0823   2
   3  -2   1 813.937 18.2078   6
  -3  -2  -1 849.141 18.2446   6
  -3  -2  -1 816.413 15.6947   3
  -3  -2  -1 819.347 14.6043   2
  -3   2  -1 836.859 15.9120   7
  -3   2  -1 841.697 17.4782   2
  -3   2  -1 812.849 17.3464   4
   3   2   1 774.447 16.9358   4
   3   2   1 812.671 15.1455   7
  -3   2  -1 838.955 18.9667   6
   3   2   1 836.637 14.4277   2
   3   2   1 801.199 17.5360   6
   3   2   1 745.468 19.2662   5
   4  -2   1 840.082 18.4439   2
  -4  -2  -1 851.033 17.3155   3
  -4  -2  -1 893.874 20.6555   6
  -4  -2  -1 851.286 18.2554   4
  -4  -2  -1 865.918 16.2697   2
  -4  -2  -1 870.714 15.7772   7
   4   2   1 860.734 15.9027   2
   4   2   1 872.115 18.8209   4
  -4   2  -1 817.469 18.6330   4
   4   2   1 821.372 21.7437   5
   4   2   1 851.297 19.7006   6
  -4   2  -1 886.473 21.3198   6
  -4   2  -1 836.707 18.8325   2
  -4   2  -1 863.649 16.9116   7
  -5  -2  -1 -0.3270 1.30014   6
  -5  -2  -1 -1.0315 0.65933   2
  -5  -2  -1 0.08249 0.52515   7
  -5   2  -1 1.13734 1.21207   2
   5   2   1 -0.4742 1.04215   4
   5   2   1 -0.7827 0.70740   2
  -5   2  -1 -0.0382 1.02588   4
  -5   2  -1 -0.1084 1.42183   6
  -5   2  -1 -0.1407 0.62345   7
  -6  -2  -1 25.4740 1.79765   7
  -6  -2  -1 23.9431 4.47535   6
  -6  -2  -1 22.3072 2.47071   2
  -6   2  -1 25.5792 2.31640   7
  -6   2  -1 25.5742 3.79875   2
   6   2   1 22.2435 2.19253   2
  -6   2  -1 23.1017 4.84795   6
   6   2   1 30.4308 3.37994   4
  -7  -2  -1 0.29865 1.17644   2
  -7  -2  -1 0.89287 0.77138   7
  -7  -2  -1 2.98510 2.23138   6
   7   2   1 2.07896 1.17411   2
  -7   2  -1 1.06799 1.98783   6
  -7   2  -1 -0.3079 1.52511   2
   7   2   1 0.36159 1.27552   4
  -7   2  -1 1.13204 0.91552   7
  -8  -2  -1 350.930 11.2974   2
  -8  -2  -1 349.479 16.2581   6
  -8   2  -1 358.895 13.3950   2
  -8   2  -1 350.900 16.7169   6
   8   2   1 340.621 13.3769   4
  -8   2  -1 351.426 9.92898   7
  -9  -2  -1 32.3635 6.05059   6
  -9  -2  -1 32.4639 3.93634   2
  -9   2  -1 33.3548 6.80539   6
   9   2   1 26.6939 4.83863   4
  -9   2  -1 47.3703 5.27620   2
  -9   2  -1 36.1304 3.11530   7
 -10  -2  -1 1.10338 2.07693   2
  10   2   1 3.29060 2.50486   4
 -10   2  -1 0.53208 2.07559   2
 -10   2  -1 -0.2119 1.42542   7
 -11  -2  -1 99.6153 7.06499   2
 -11   2  -1 94.1631 4.92505   7
 -11   2  -1 89.2448 7.78671   2
  11   2   1 102.681 8.35893   4
 -12  -2  -1 3.20565 3.53285   2
  12   2   1 -0.4042 2.46969   4
 -12   2  -1 7.66363 3.63346   2
 -13  -2  -1 10.9449 3.34576   3
 -13   2  -1 15.0813 5.21815   2
 -13   2  -1 8.09918 4.14653   3
 -13  -3   1 19.0129 4.59471   3
  13  -3  -1 22.9102 5.21241   5
 -13   3   1 8.14292 3.86973   3
 -13   3   1 17.1697 5.10190   2
  13   3  -1 15.0529 4.53039   4
 -12  -3   1 15.8379 4.02602   3
 -12  -3   1 12.5396 4.06489   2
 -12   3   1 11.7735 3.36314   3
  12   3  -1 16.2240 4.77997   4
 -12   3   1 10.7019 4.66108   2
 -11  -3   1 16.4841 3.63802   2
 -11   3   1 15.7311 3.66396   3
 -11   3   1 17.1834 2.71977   7
 -11   3   1 18.8213 4.54340   2
  11   3  -1 17.8370 4.53057   4
 -10  -3   1 26.6801 3.71255   2
  10   3  -1 24.0239 4.84859   4
 -10   3   1 28.3896 5.54901   2
 -10   3   1 24.7283 2.82578   7
  -9  -3   1 0.41779 1.57580   2
  -9   3   1 -1.1839 1.02184   7
   9   3  -1 1.19675 2.08284   4
  -8  -3   1 14.1617 2.61335   2
   8   3  -1 13.9886 3.40077   4
  -8   3   1 21.4520 4.28358   2
   8   3  -1 15.6284 2.28134   2
  -8   3   1 17.2307 2.56465   7
  -7  -3   1 22.9551 2.90606   2
  -7   3   1 21.1773 2.34611   7
  -7   3   1 25.7415 4.39440   2
   7   3  -1 17.4534 2.03073   2
   7   3  -1 21.6481 3.56767   4
  -6  -3   1 63.8416 3.82537   3
  -6  -3   1 63.2973 3.49054   2
   6   3  -1 68.0421 3.20576   2
  -6   3   1 75.3378 5.37519   2
   6   3  -1 77.0610 4.86103   4
  -6   3   1 71.9754 3.84957   7
  -5  -3   1 0.25387 0.95717   4
   5  -3  -1 0.29961 0.74288   7
  -5  -3   1 0.54596 0.78309   2
  -5  -3   1 -0.1264 0.69183   3
  -5  -3   1 -0.5443 1.46273   6
  -5   3   1 0.75999 1.33722   2
   5   3  -1 0.56365 0.65432   2
  -5   3   1 -0.8005 1.33170   6
  -5   3   1 0.25865 0.76298   7
   5   3  -1 -0.0484 0.88258   4
  -5   3   1 1.95969 1.24481   4
   4  -3  -1 337.084 10.2118   2
  -4  -3   1 327.124 9.22632   4
  -4  -3   1 330.778 7.20105   2
   4  -3  -1 330.135 8.48244   7
   4  -3  -1 334.882 11.2615   6
  -4  -3   1 331.349 6.72337   7
  -4  -3   1 345.912 11.1267   6
  -4  -3   1 332.600 7.79405   3
   4   3  -1 322.837 10.3068   6
   4   3  -1 333.079 6.88680   2
  -4   3   1 317.908 9.50635   4
   4   3  -1 335.870 9.53242   4
   4   3  -1 331.664 6.94851   7
  -4   3   1 333.161 10.5688   2
  -4   3   1 336.296 8.73744   7
  -4   3   1 341.285 11.9378   6
  -3  -3   1 1074.88 18.4267   3
   3  -3  -1 1048.64 22.7212   6
  -3  -3   1 1065.07 20.8461   4
   3  -3  -1 1067.35 20.7727   5
   3  -3  -1 1082.38 21.9224   2
  -3  -3   1 1081.28 18.5256   7
  -3  -3   1 1064.14 22.0528   6
   3  -3  -1 1083.28 20.2241   7
  -3   3   1 1061.78 22.1997   2
   3   3  -1 1073.63 18.6769   7
  -3   3   1 1076.66 20.4595   7
   3   3  -1 1123.71 21.1720   4
   3   3  -1 1050.70 21.4886   6
   2  -3  -1 643.490 12.9057   7
   2  -3  -1 627.041 14.0730   6
   2  -3  -1 617.510 12.6946   5
  -2  -3   1 618.903 13.1878   4
   2  -3  -1 621.157 13.6964   2
  -2  -3   1 624.104 11.7273   7
   2   3  -1 616.116 12.7105   6
   2   3  -1 613.467 13.1899   4
  -2   3   1 630.064 14.0045   2
  -2   3   1 614.390 12.9352   7
   2   3  -1 632.591 11.8630   7
   1  -3  -1 1648.43 28.3171   7
   1  -3  -1 1624.98 28.5787   2
  -1  -3   1 1593.21 27.4855   7
   1  -3  -1 1629.31 28.1764   6
  -1  -3   1 1611.87 28.5404   4
  -1  -3   1 1623.04 26.3496   2
   1  -3  -1 1637.60 27.9108   5
  -1   3   1 1597.49 27.6263   5
  -1   3   1 1653.67 28.7621   2
   1   3  -1 1609.72 26.4821   6
   1   3  -1 1621.11 28.5691   4
   1   3  -1 1621.73 28.9366   5
   1   3  -1 1611.31 27.6316   7
   1   3  -1 1629.20 26.4732   2
  -1   3   1 1639.24 28.2723   3
   1   3  -1 1603.55 25.8974   3
   0  -3   1 709.091 12.6223   5
   0  -3  -1 680.324 11.6379   6
   0  -3   1 677.274 13.2570   7
   0  -3  -1 678.815 12.7561   3
   0  -3  -1 695.632 13.7699   4
   0  -3  -1 680.032 12.9386   2
   0  -3   1 678.732 12.8220   2
   0  -3  -1 691.176 13.4870   7
   0  -3  -1 693.076 13.8840   5
   0   3   1 680.200 13.0670   2
   0   3   1 699.272 13.6931   5
   0   3  -1 689.943 12.4592   5
   0   3  -1 677.635 13.8084   4
   0   3  -1 680.403 13.3431   7
   0   3   1 675.644 13.5034   7
   0   3   1 704.518 13.8288   4
   0   3  -1 689.138 12.9830   2
   0   3   1 679.733 12.8002   3
  -1  -3  -1 22.8408 1.67267   7
  -1  -3  -1 18.5229 1.26268   3
   1  -3   1 21.1972 1.86982   2
   1  -3   1 20.4758 1.74354   6
   1  -3   1 22.4293 1.77385   7
  -1  -3  -1 19.8316 1.20398   2
  -1  -3  -1 20.7324 2.53808   5
  -1  -3  -1 19.0434 1.80553   4
  -1  -3  -1 19.2023 1.39233   6
   1   3   1 18.9550 1.28524   2
  -1   3  -1 18.9066 1.93037   2
   1   3   1 20.1693 1.33973   3
  -1   3  -1 21.0532 1.82244   7
   1   3   1 20.9408 1.34601   6
   1   3   1 19.4920 1.94301   4
   1   3   1 25.5209 2.47086   5
   1   3   1 20.1722 1.73791   7
  -1   3  -1 21.7357 1.90617   6
  -2  -3  -1 18.9756 3.01149   5
   2  -3   1 19.0505 2.13293   6
  -2  -3  -1 19.8800 1.60862   7
  -2  -3  -1 14.3036 1.99131   4
  -2  -3  -1 16.6082 1.90382   6
  -2  -3  -1 17.6050 1.29426   3
   2  -3   1 15.8352 1.92736   2
   2  -3   1 15.4208 1.63486   7
   2   3   1 17.4182 1.36831   3
   2   3   1 18.4215 1.81743   6
   2   3   1 15.1592 1.54883   7
  -2   3  -1 17.4351 2.31022   2
  -2   3  -1 19.6467 2.38018   6
   2   3   1 20.1161 3.07847   5
  -2   3  -1 13.6472 1.68292   7
   2   3   1 18.8686 2.06122   4
   3  -3   1 0.80281 1.12470   6
  -3  -3  -1 -0.0341 0.98723   6
  -3  -3  -1 1.00069 0.70630   3
  -3  -3  -1 -0.0925 0.55793   7
   3  -3   1 0.84132 0.90201   2
   3  -3   1 0.43794 0.71364   7
  -3  -3  -1 -0.1817 0.76323   4
   3   3   1 0.88645 0.98690   6
  -3   3  -1 1.62060 1.21216   2
   3   3   1 -0.5742 0.57600   7
   3   3   1 -0.0201 0.89638   4
  -3   3  -1 -1.5241 1.08213   6
  -3   3  -1 0.36232 0.76827   7
   3   3   1 -0.7218 1.14941   5
   4  -3   1 39.9109 4.08896   6
  -4  -3  -1 38.5568 3.04484   4
  -4  -3  -1 48.0325 4.03390   6
  -4  -3  -1 42.3683 2.05909   2
  -4   3  -1 34.2539 3.88168   6
   4   3   1 40.0554 3.35737   4
  -4   3  -1 39.7824 3.54534   2
   4   3   1 46.3040 3.66623   6
  -4   3  -1 40.2374 2.78713   7
   4   3   1 40.8020 1.84759   2
   4   3   1 37.8556 2.29425   7
  -4   3  -1 40.7790 3.33620   4
  -5  -3  -1 472.353 15.0791   6
  -5  -3  -1 472.298 10.3576   2
  -5  -3  -1 462.760 11.4964   3
  -5  -3  -1 474.806 10.0274   7
   5   3   1 491.519 13.4889   4
  -5   3  -1 485.984 11.7859   7
  -5   3  -1 455.290 15.6140   6
   5   3   1 453.439 9.77290   2
  -5   3  -1 468.214 13.7657   2
  -6  -3  -1 7.21797 2.69799   6
  -6  -3  -1 6.16462 1.55097   2
  -6  -3  -1 3.39827 1.46961   3
  -6  -3  -1 4.10490 1.01875   7
  -6   3  -1 10.5717 2.67972   2
  -6   3  -1 6.73054 3.04458   6
  -6   3  -1 6.61098 1.64783   7
   6   3   1 3.26380 1.87718   4
   6   3   1 6.68914 1.35191   2
  -7  -3  -1 196.829 10.9691   6
  -7  -3  -1 176.603 5.15877   7
  -7  -3  -1 180.500 6.71307   2
   7   3   1 188.821 8.93315   4
   7   3   1 179.234 6.06343   2
  -7   3  -1 188.626 6.97373   7
  -7   3  -1 192.986 9.32260   2
  -7   3  -1 188.195 11.3138   6
  -8  -3  -1 16.3934 4.57305   6
  -8  -3  -1 15.5573 2.84218   2
   8   3   1 15.3658 3.58826   4
   8   3   1 13.1133 2.23981   2
  -8   3  -1 13.9795 4.40029   6
  -8   3  -1 14.2205 3.45458   2
  -8   3  -1 17.4523 2.61295   7
  -9  -3  -1 66.8065 7.52660   6
  -9  -3  -1 56.3147 4.51294   2
  -9   3  -1 53.0730 8.23442   6
  -9   3  -1 55.5788 4.04206   7
   9   3   1 58.3691 5.78580   4
  -9   3  -1 56.7572 6.03605   2
 -10  -3  -1 8.67916 2.60436   2
  10   3   1 11.2974 3.55140   4
 -10   3  -1 8.20530 3.56631   2
 -10   3  -1 6.71930 2.04874   7
 -11  -3  -1 14.0839 3.69095   2
  11   3   1 14.1547 3.93803   4
 -11   3  -1 22.4464 4.65105   2
 -12  -3  -1 1.87150 3.68413   2
  12   3   1 7.09887 3.31108   4
 -12   3  -1 0.51817 2.88952   2
 -13  -3  -1 21.2416 4.79192   3
  13   3   1 28.1936 5.62381   4
 -13   3  -1 20.9774 5.28453   2
 -13   3  -1 29.2039 5.36825   3
 -13  -4   1 3.27782 3.53567   3
  13  -4  -1 3.53337 3.42394   5
  13   4  -1 -1.1732 3.16355   4
 -13   4   1 1.81243 4.29492   2
 -13   4   1 0.99752 2.49755   3
  12  -4  -1 2.01097 2.71329   5
 -12  -4   1 3.43135 2.84832   3
 -12   4   1 4.79005 3.63963   2
  12   4  -1 -2.2800 2.31879   4
 -12   4   1 1.81994 2.95226   3
  11  -4  -1 28.1277 5.13718   5
 -11  -4   1 30.4001 4.25705   3
 -11   4   1 15.2045 3.92358   3
 -11   4   1 22.8676 3.17403   7
 -11   4   1 24.6533 5.13704   2
  11   4  -1 16.3382 4.18377   4
 -10   4   1 6.17148 1.92795   7
  10   4  -1 6.11862 2.92433   4
 -10   4   1 4.30973 2.72647   2
  -9  -4   1 56.3778 4.08985   2
  -9   4   1 49.0609 3.87474   7
   9   4  -1 49.4752 3.19861   2
  -9   4   1 52.6323 5.88406   2
   9   4  -1 54.7429 5.54932   4
  -8  -4   1 6.17047 1.93016   2
  -8   4   1 13.7489 3.81022   2
   8   4  -1 9.37034 2.99829   4
   8   4  -1 5.38315 1.47555   2
  -8   4   1 10.1146 2.17137   7
  -7  -4   1 385.397 9.75505   2
  -7  -4   1 381.177 10.7757   3
  -7   4   1 371.927 13.9565   2
   7   4  -1 403.871 13.2348   4
   7   4  -1 367.569 8.83060   2
  -7   4   1 401.496 11.2605   7
  -6  -4   1 1.24815 1.10211   3
   6   4  -1 1.99067 0.79333   2
   6   4  -1 1.75283 1.32735   4
  -6   4   1 1.41704 1.17531   7
  -6   4   1 1.86231 1.63000   2
   5  -4  -1 4.99866 1.41788   7
  -5  -4   1 4.76246 1.16133   3
  -5  -4   1 6.90009 0.98379   7
   5  -4  -1 8.03020 2.05408   5
   5   4  -1 4.23220 0.96455   7
  -5   4   1 4.42195 1.64503   4
   5   4  -1 7.27153 2.03313   4
  -5   4   1 5.14950 1.58038   7
  -5   4   1 4.29990 1.92322   2
   4  -4  -1 21.1428 2.11719   7
  -4  -4   1 19.4929 2.33150   4
   4  -4  -1 20.0268 3.68122   6
   4  -4  -1 22.3225 2.51188   5
  -4  -4   1 20.4430 1.54179   7
  -4  -4   1 24.1680 1.58064   3
   4   4  -1 23.7544 1.72484   7
   4   4  -1 22.2980 2.47532   4
  -4   4   1 27.1308 3.74344   2
   4   4  -1 15.6080 2.57914   6
  -4   4   1 22.2949 2.29666   7
  -3  -4   1 332.764 9.50765   4
   3  -4  -1 330.764 9.99116   2
   3  -4  -1 349.888 9.18789   7
  -3  -4   1 355.924 7.90041   7
   3  -4  -1 334.228 10.4493   6
   3  -4  -1 353.412 9.18105   5
   3   4  -1 350.798 9.70741   4
   3   4  -1 343.541 8.01398   7
   3   4  -1 364.061 11.9360   5
   3   4  -1 349.944 9.34092   6
  -3   4   1 361.860 10.7377   2
  -3   4   1 354.359 9.44076   7
   2  -4  -1 9.76936 1.81987   2
   2  -4  -1 10.6351 1.64060   7
   2  -4  -1 11.9698 2.05023   6
  -2  -4   1 9.73699 1.42693   7
  -2  -4   1 10.1389 1.81574   4
   2  -4  -1 11.5828 1.71473   5
   2   4  -1 9.29421 2.21180   5
  -2   4   1 9.92710 2.09268   2
   2   4  -1 10.1925 1.81200   4
  -2   4   1 11.7773 1.89384   7
   2   4  -1 10.3250 1.45392   7
  -2   4   1 13.6929 1.47329   5
   2   4  -1 11.2952 1.54545   6
  -1  -4   1 18.0211 1.33508   2
   1  -4  -1 18.5245 1.93235   5
   1  -4  -1 16.0766 1.74229   6
   1  -4  -1 19.6053 1.94389   7
   1  -4  -1 18.9084 1.97883   2
  -1  -4   1 21.7590 2.06767   4
  -1  -4   1 20.6580 1.75345   7
  -1   4   1 17.7366 1.89031   3
  -1   4   1 19.5362 2.09410   4
   1   4  -1 20.4306 1.45989   2
   1   4  -1 18.1782 2.14157   4
  -1   4   1 20.7425 2.07186   7
   1   4  -1 16.1940 1.71345   7
  -1   4   1 18.9582 1.76618   5
  -1   4   1 18.2790 2.12452   2
   1   4  -1 17.7691 2.15508   5
   1   4  -1 20.3322 1.21230   3
   0  -4  -1 188.970 5.43737   2
   0  -4   1 198.115 5.33353   5
   0  -4  -1 191.104 5.27093   3
   0  -4  -1 193.192 4.06912   6
   0  -4  -1 194.901 5.91638   7
   0  -4  -1 197.960 6.25840   5
   0  -4  -1 195.845 6.18979   4
   0  -4   1 191.182 5.37900   2
   0  -4   1 194.627 5.80913   7
   0   4  -1 196.465 5.96001   7
   0   4  -1 189.785 6.26790   4
   0   4   1 200.621 5.69614   2
   0   4   1 202.653 6.18274   7
   0   4   1 196.999 6.01347   5
   0   4  -1 197.780 5.17780   5
   0   4  -1 199.689 5.61039   2
   0   4   1 194.127 5.36107   3
   0   4   1 202.973 6.35802   4
  -1  -4  -1 81.5624 3.92763   4
  -1  -4  -1 82.3315 2.83475   3
  -1  -4  -1 77.5999 2.49314   6
  -1  -4  -1 88.1319 4.64982   5
   1  -4   1 79.7990 3.67633   2
   1  -4   1 85.1463 3.68845   7
   1  -4   1 75.4778 3.11642   6
  -1  -4  -1 83.3268 2.76259   2
  -1  -4  -1 81.2443 3.51693   7
  -1   4  -1 84.4240 3.42300   6
   1   4   1 81.9630 3.65277   7
   1   4   1 81.5695 2.88236   2
  -1   4  -1 81.1352 3.83410   2
   1   4   1 79.8525 2.35258   6
   1   4   1 71.0282 3.77584   4
  -1   4  -1 69.8924 3.53724   7
   1   4   1 82.3638 4.31957   5
   1   4   1 83.3099 2.87293   3
   2  -4   1 492.247 9.85786   5
  -2  -4  -1 476.315 9.41298   3
   2  -4   1 465.016 11.1354   7
   2  -4   1 486.688 11.5972   6
  -2  -4  -1 483.339 13.7573   5
  -2  -4  -1 480.543 11.8705   4
  -2  -4  -1 490.015 10.7621   7
  -2  -4  -1 489.553 10.7026   6
   2  -4   1 486.790 11.9082   2
   2   4   1 475.258 13.2462   5
   2   4   1 471.909 11.8769   4
   2   4   1 485.345 10.2948   6
   2   4   1 484.745 10.8535   7
  -2   4  -1 485.044 12.0195   6
  -2   4  -1 499.560 11.6487   7
   2   4   1 488.330 9.48324   3
  -2   4  -1 489.555 12.2103   2
   3  -4   1 206.761 6.56916   7
  -3  -4  -1 204.670 5.87277   7
  -3  -4  -1 216.152 7.28148   6
  -3  -4  -1 207.296 5.25358   3
   3  -4   1 196.308 7.41690   6
  -3  -4  -1 204.817 7.22663   4
   3  -4   1 192.869 5.88620   5
  -3   4  -1 199.801 6.73872   7
  -3   4  -1 201.595 7.63044   2
   3   4   1 215.095 6.11401   7
   3   4   1 203.295 8.78635   5
   3   4   1 216.268 5.50698   3
   3   4   1 198.266 6.58027   6
   3   4   1 199.970 7.23920   4
  -3   4  -1 206.221 8.13072   6
  -4  -4  -1 35.1634 2.26482   3
  -4  -4  -1 34.0010 3.51667   6
  -4  -4  -1 35.8462 2.25484   7
   4  -4   1 33.7894 2.62298   7
   4   4   1 33.8289 3.21710   4
  -4   4  -1 36.8316 3.59385   2
  -4   4  -1 34.4785 3.26890   4
   4   4   1 30.5382 2.27033   7
   4   4   1 40.9142 3.29754   6
  -4   4  -1 32.7794 2.77294   7
  -4   4  -1 39.1339 4.14819   6
  -5  -4  -1 47.2363 2.91110   3
  -5  -4  -1 52.4312 2.67048   7
  -5  -4  -1 44.4647 4.39613   6
  -5   4  -1 47.5270 4.33473   2
   5   4   1 43.7449 3.88289   4
  -5   4  -1 42.0936 3.30070   7
  -5   4  -1 40.8811 6.05530   6
  -6  -4  -1 10.6193 3.07363   6
  -6  -4  -1 9.50575 1.55383   2
  -6  -4  -1 7.83521 1.76659   3
  -6  -4  -1 8.79911 1.39504   7
  -6   4  -1 10.0333 3.45900   6
   6   4   1 7.34346 2.31869   4
  -6   4  -1 11.5284 2.77918   2
   6   4   1 8.12061 1.20154   2
  -6   4  -1 9.33844 2.07459   7
  -7  -4  -1 3.17076 1.06089   7
  -7  -4  -1 3.51350 1.33017   2
  -7  -4  -1 1.67467 2.34054   6
   7   4   1 1.36598 1.02059   2
  -7   4  -1 3.89491 2.54111   6
  -7   4  -1 6.21571 1.81929   7
  -7   4  -1 2.43833 1.87907   2
   7   4   1 1.85106 1.73588   4
  -8  -4  -1 121.459 9.43150   6
  -8  -4  -1 132.309 5.58499   2
  -8   4  -1 126.375 10.0101   6
   8   4   1 114.564 4.60094   2
  -8   4  -1 105.671 7.53174   2
  -8   4  -1 125.027 6.11449   7
   8   4   1 129.056 8.02079   4
  -9  -4  -1 81.0701 4.70224   2
   9   4   1 69.8297 3.83846   2
  -9   4  -1 78.6926 4.95947   7
  -9   4  -1 77.4133 6.88892   2
   9   4   1 86.1048 7.04865   4
 -10  -4  -1 34.1643 3.87225   2
 -10   4  -1 22.1764 3.56728   7
  10   4   1 27.2420 5.21264   4
 -10   4  -1 28.4111 5.26585   2
 -11  -4  -1 30.3147 4.05721   2
  11   4   1 33.6429 5.90315   4
 -11   4  -1 36.5032 3.91100   7
 -11   4  -1 25.5744 5.08177   2
 -12   4  -1 51.9610 7.76597   2
  12   4   1 71.8954 7.99515   4
  13  -4   1 17.7969 5.37737   5
 -13  -4  -1 17.7999 4.67556   3
 -13   4  -1 12.3670 5.08444   2
 -13   4  -1 23.0018 5.04773   3
  13   4   1 16.5121 5.51291   4
  13  -5  -1 3.08760 4.13446   5
 -13   5   1 10.3621 3.67833   3
  13   5  -1 7.59612 3.67838   4
 -13   5   1 3.80825 4.31942   2
 -12  -5   1 6.44551 3.02622   3
  12  -5  -1 3.67299 3.39303   5
 -12   5   1 8.75862 3.49482   3
 -12   5   1 5.97243 3.72161   2
  12   5  -1 8.52131 3.83108   4
 -11  -5   1 17.7256 3.43382   3
  11  -5  -1 23.4645 4.82186   5
 -11   5   1 27.7465 5.18622   3
 -11   5   1 21.1503 3.43393   7
 -11   5   1 22.3255 5.56375   2
  11   5  -1 20.6561 4.82179   4
  10  -5  -1 -0.2364 2.00483   5
 -10   5   1 2.51249 2.04064   3
  10   5  -1 -1.1981 1.93308   4
 -10   5   1 -1.2558 1.53836   7
 -10   5   1 -0.6832 2.15899   2
   9  -5  -1 71.4210 6.58539   5
  -9   5   1 80.9418 7.26491   2
   9   5  -1 72.8645 3.22490   2
  -9   5   1 78.5990 5.15381   7
   9   5  -1 66.8961 6.26471   4
  -8  -5   1 3.69489 2.26639   3
   8  -5  -1 10.7087 3.00636   5
   8   5  -1 5.31895 2.81383   4
  -8   5   1 8.17957 3.48033   2
  -8   5   1 6.06328 1.91095   7
   7  -5  -1 10.4820 2.58130   5
  -7  -5   1 15.6569 2.29278   3
  -7   5   1 12.4348 2.66399   7
   7   5  -1 15.1002 3.44632   4
  -7   5   1 19.5385 3.96613   2
   6  -5  -1 326.437 11.0446   5
  -6  -5   1 301.512 8.00241   3
  -6  -5   1 305.749 7.05843   7
   6   5  -1 310.272 11.1026   4
  -6   5   1 299.236 12.1796   2
  -6   5   1 317.848 10.1198   7
  -5  -5   1 131.396 4.06752   3
  -5  -5   1 131.127 4.27257   7
   5  -5  -1 139.840 6.39400   5
  -5   5   1 138.863 7.43357   2
  -5   5   1 140.044 6.15229   7
   5   5  -1 121.166 4.36532   7
   5   5  -1 139.572 6.70355   4
   5   5  -1 128.958 7.36915   6
   4  -5  -1 289.922 9.00178   5
  -4  -5   1 291.944 7.38962   7
   4   5  -1 286.098 9.03887   6
   4   5  -1 300.452 7.71569   7
  -4   5   1 292.971 10.6796   2
   4   5  -1 300.996 9.75247   4
  -4   5   1 296.335 9.27317   7
  -3  -5   1 234.733 8.11444   4
   3  -5  -1 235.351 7.67802   7
   3  -5  -1 249.738 8.73886   6
   3  -5  -1 255.099 7.69126   5
  -3  -5   1 244.363 6.71137   7
   3   5  -1 237.992 7.07820   6
   3   5  -1 247.713 6.96024   7
   3   5  -1 255.625 8.49657   4
   3   5  -1 246.608 9.80036   5
  -3   5   1 238.254 8.93590   2
  -3   5   1 244.599 8.04869   7
  -2  -5   1 18.7538 2.24000   4
   2  -5  -1 22.2913 2.43378   2
   2  -5  -1 20.9144 2.13410   7
  -2  -5   1 21.1600 1.90575   7
   2  -5  -1 21.3514 2.20428   5
  -2  -5   1 20.6696 1.16215   2
   2  -5  -1 20.8858 2.34130   6
  -2   5   1 21.9426 1.88161   5
  -2   5   1 22.3826 2.69345   2
   2   5  -1 21.8234 1.29721   2
  -2   5   1 17.8751 2.19521   3
   2   5  -1 21.8158 1.62504   6
   2   5  -1 25.0091 2.12560   7
   2   5  -1 19.5693 3.11161   5
  -2   5   1 21.1248 2.31777   7
   2   5  -1 19.6100 2.36772   4
   1  -5  -1 266.542 6.81295   6
   1  -5  -1 272.712 7.88062   2
   1  -5  -1 263.601 7.44446   5
  -1  -5   1 259.787 6.26245   2
  -1  -5   1 247.379 7.22583   7
   1  -5  -1 252.365 7.72364   7
  -1  -5   1 250.171 7.98235   4
  -1   5   1 259.188 7.44547   3
  -1   5   1 260.929 7.97899   7
   1   5  -1 252.319 5.85655   3
   1   5  -1 263.313 8.24816   4
  -1   5   1 261.931 7.99448   2
   1   5  -1 259.504 7.54993   7
   1   5  -1 258.007 7.91543   5
  -1   5   1 267.658 8.16927   4
   1   5  -1 256.587 6.43051   2
  -1   5   1 261.646 7.03681   5
   0  -5  -1 283.298 7.49092   2
   0  -5  -1 277.591 8.30636   5
   0  -5  -1 281.903 8.06295   7
   0  -5   1 278.865 7.37741   2
   0  -5   1 285.247 7.42800   5
   0  -5   1 280.285 7.95925   7
   0  -5  -1 279.240 8.47394   4
   0   5   1 277.137 7.27966   3
   0   5  -1 285.841 7.07185   3
   0   5  -1 285.405 8.68344   4
   0   5  -1 289.033 7.18602   5
   0   5   1 288.232 8.09295   5
   0   5  -1 286.107 8.18396   7
   0   5   1 287.559 8.63350   4
   0   5  -1 294.465 7.74638   2
   0   5   1 277.487 7.67387   2
   0   5   1 285.880 8.35221   7
   1  -5   1 387.854 8.26293   5
   1  -5   1 392.278 8.59539   6
  -1  -5  -1 386.079 8.27577   2
  -1  -5  -1 374.181 8.31900   3
   1  -5   1 371.676 9.77284   2
  -1  -5  -1 379.653 9.67265   7
  -1  -5  -1 377.580 10.4074   4
  -1  -5  -1 397.663 11.2310   5
   1  -5   1 365.152 9.75928   7
  -1   5  -1 392.108 9.00922   6
   1   5   1 382.440 10.7736   5
  -1   5  -1 381.943 7.80208   5
   1   5   1 386.391 10.5415   4
  -1   5  -1 371.272 10.0630   7
   1   5   1 376.984 8.53195   2
   1   5   1 377.123 8.39180   3
  -1   5  -1 379.571 10.1237   2
   1   5   1 371.977 9.80509   7
  -2  -5  -1 934.810 18.6620   7
   2  -5   1 949.838 19.1706   6
  -2  -5  -1 943.670 22.1487   5
   2  -5   1 920.247 17.1798   5
  -2  -5  -1 928.381 20.1241   4
   2  -5   1 911.207 19.2145   7
  -2  -5  -1 925.759 15.8272   2
  -2  -5  -1 928.924 17.5588   6
  -2  -5  -1 927.223 16.7429   3
  -2   5  -1 938.697 20.2949   2
   2   5   1 938.114 16.7846   3
   2   5   1 951.455 18.9317   7
  -2   5  -1 958.725 19.7785   6
   2   5   1 870.375 21.1237   5
   2   5   1 926.238 20.1496   4
  -2   5  -1 947.763 19.7022   7
   2   5   1 945.718 17.0999   6
  -3  -5  -1 597.240 13.8736   6
  -3  -5  -1 576.805 12.9281   7
   3  -5   1 612.132 12.6995   5
   3  -5   1 553.309 15.0579   7
  -3  -5  -1 589.778 11.4595   3
   3  -5   1 570.529 14.6537   6
   3   5   1 545.042 16.5106   5
  -3   5  -1 606.773 14.4135   7
   3   5   1 590.519 15.0824   4
  -3   5  -1 595.252 15.6105   6
   3   5   1 591.849 13.2153   6
   3   5   1 600.443 13.3058   7
  -3   5  -1 585.788 15.4100   2
   3   5   1 602.113 11.6850   3
  -4  -5  -1 11.6794 2.56706   6
  -4  -5  -1 8.30099 1.29973   3
   4  -5   1 7.81898 1.70067   5
  -4  -5  -1 9.10220 1.49773   7
  -4   5  -1 9.25843 3.05457   6
   4   5   1 9.27086 1.64397   7
  -4   5  -1 11.9393 2.96735   2
   4   5   1 8.57719 2.18443   4
   4   5   1 8.25712 1.94106   6
  -4   5  -1 7.67379 1.85219   7
  -5  -5  -1 24.1850 2.10006   3
  -5  -5  -1 25.3675 2.11967   7
  -5  -5  -1 30.1258 4.35048   6
   5  -5   1 25.2624 2.78833   5
  -5   5  -1 31.9665 3.04234   7
   5   5   1 21.5308 3.28683   4
  -5   5  -1 28.0243 4.29874   2
  -5   5  -1 33.9840 5.37574   6
   5   5   1 27.2091 2.37497   7
  -6  -5  -1 8.14965 1.76849   3
  -6  -5  -1 7.20211 1.36831   7
  -6  -5  -1 9.32378 3.04140   6
  -6   5  -1 7.71428 2.07600   7
   6   5   1 5.77297 2.36323   4
  -6   5  -1 7.55087 2.84606   2
  -6   5  -1 9.62451 3.28322   6
  -7  -5  -1 97.6400 4.98818   3
  -7  -5  -1 93.6387 3.84675   7
  -7  -5  -1 111.320 8.23600   6
   7   5   1 97.2973 6.66769   4
  -7   5  -1 98.0825 8.40137   6
  -7   5  -1 101.540 7.38300   2
  -7   5  -1 99.2534 5.63713   7
  -8  -5  -1 62.0836 6.95030   6
  -8   5  -1 48.2321 4.17666   7
   8   5   1 63.0911 5.81191   4
  -8   5  -1 45.6407 5.34084   2
  -8   5  -1 43.5152 7.38265   6
  -9   5  -1 134.107 6.95611   7
  -9   5  -1 126.460 8.94284   2
   9   5   1 138.618 8.99500   4
 -10   5  -1 0.89436 2.81325   2
 -10   5  -1 -0.0614 1.52223   7
  10   5   1 1.09959 2.18280   4
  11  -5   1 -0.6390 2.30516   5
  11   5   1 1.78426 3.15763   4
 -11   5  -1 -0.5113 1.92815   7
 -11   5  -1 3.61912 2.78392   2
  12  -5   1 7.17110 3.57809   5
 -12   5  -1 18.0275 4.78594   2
 -12   5  -1 9.97355 3.33043   7
  12   5   1 9.14471 3.99915   4
 -12   5  -1 6.77784 3.16476   3
  13  -5   1 32.5779 6.51621   5
  13   5   1 31.3997 6.41261   4
 -13   5  -1 36.7114 6.38498   3
  12  -6  -1 25.4464 5.56647   5
 -12   6   1 17.8917 3.96469   7
 -12   6   1 19.2103 5.03518   2
  12   6  -1 12.2861 4.75496   4
 -12   6   1 21.0379 5.21430   3
 -11  -6   1 4.04726 2.30282   3
  11  -6  -1 5.20006 2.77149   5
 -11   6   1 1.64156 2.45024   3
  11   6  -1 2.46335 2.71035   4
 -11   6   1 4.58643 2.40020   7
 -11   6   1 2.97838 3.25532   2
  10  -6  -1 -0.1206 2.37164   5
 -10  -6   1 2.33876 1.68501   3
 -10   6   1 0.40027 2.26033   2
 -10   6   1 -3.3126 1.39950   3
 -10   6   1 2.77982 1.88385   7
  10   6  -1 3.02086 2.92090   4
   9  -6  -1 68.9632 6.53805   5
  -9   6   1 53.5969 5.85983   3
  -9   6   1 68.9119 5.20368   7
  -9   6   1 66.2609 6.83520   2
   9   6  -1 59.5350 5.97363   4
  -8  -6   1 9.00274 2.09324   3
   8  -6  -1 10.0654 3.19266   5
  -8   6   1 5.87890 2.89785   2
   8   6  -1 8.19188 3.03353   4
  -8   6   1 7.61318 2.30928   7
  -7  -6   1 137.142 4.95618   3
   7  -6  -1 137.499 7.56025   5
  -7  -6   1 126.202 4.04843   7
  -7   6   1 127.249 8.44801   2
  -7   6   1 123.859 6.58679   7
   7   6  -1 129.474 7.60594   4
  -6  -6   1 7.62581 1.41995   7
  -6  -6   1 7.56874 1.34913   3
   6  -6  -1 6.49301 2.28162   5
  -6   6   1 6.70944 2.04163   7
   6   6  -1 7.39640 1.42892   7
  -6   6   1 6.29274 2.60628   2
   6   6  -1 5.23710 2.14043   4
   5  -6  -1 102.373 5.58396   5
  -5  -6   1 94.8880 3.91525   7
   5   6  -1 101.936 4.31398   7
   5   6  -1 104.284 5.97994   4
  -5   6   1 99.3352 5.57581   7
  -5   6   1 107.180 6.88708   2
   5   6  -1 97.2286 5.48978   6
  -4  -6   1 139.582 5.05194   7
   4  -6  -1 130.865 5.97835   5
  -4   6   1 137.050 7.31431   2
   4   6  -1 146.032 5.39660   7
   4   6  -1 150.345 6.98072   4
  -4   6   1 144.165 6.53867   7
   4   6  -1 145.880 5.93428   6
   3  -6  -1 7.94633 1.83955   5
  -3  -6   1 8.67190 1.58510   7
   3  -6  -1 8.25590 2.18055   6
  -3   6   1 6.10608 2.03298   2
  -3   6   1 9.29500 2.10520   3
  -3   6   1 12.5339 2.56365   7
   3   6  -1 8.68195 1.62293   6
   3   6  -1 8.35394 1.59865   7
   3   6  -1 4.94535 2.10978   5
   3   6  -1 9.51875 2.10254   4
   2  -6  -1 20.1988 2.31838   6
   2  -6  -1 15.6944 2.79920   2
   2  -6  -1 17.4001 2.13233   5
  -2  -6   1 17.8435 1.92600   7
  -2  -6   1 19.8903 1.38251   2
  -2   6   1 15.8566 2.45107   3
  -2   6   1 18.1288 2.81235   4
  -2   6   1 16.6972 2.83769   2
  -2   6   1 17.2253 2.66958   7
   2   6  -1 18.2242 1.50265   2
  -2   6   1 19.5745 1.88720   5
   2   6  -1 18.4099 2.75531   4
   2   6  -1 21.4064 2.76550   5
   2   6  -1 18.7452 2.13866   7
   2   6  -1 20.6760 1.26157   3
   1  -6  -1 10.6716 1.92687   2
   1  -6  -1 9.38497 1.91469   5
  -1  -6   1 12.4180 1.47272   2
   1  -6  -1 11.9857 1.66501   6
  -1  -6   1 12.0916 1.96478   7
   1  -6  -1 10.7483 2.25349   7
  -1  -6   1 13.5261 2.42679   4
  -1   6   1 12.5946 2.29507   4
   1   6  -1 12.6330 2.31630   5
  -1   6   1 11.1938 2.05511   7
   1   6  -1 11.9656 1.29405   3
   1   6  -1 9.56918 1.54763   2
   1   6  -1 12.8233 2.13040   7
  -1   6   1 10.3739 1.83537   3
  -1   6   1 12.6248 2.28238   2
   1   6  -1 12.5864 2.33636   4
  -1   6   1 12.3984 1.91675   5
   0  -6  -1 24.5917 2.54974   4
   0  -6   1 28.1477 2.54294   5
   0  -6  -1 24.8411 2.44504   7
   0  -6  -1 29.7313 2.39001   2
   0  -6   1 28.1143 2.28762   2
   0  -6   1 25.6633 2.44998   7
   0  -6  -1 25.8536 2.78705   5
   0   6   1 26.7152 2.63814   7
   0   6   1 28.7033 2.53630   2
   0   6  -1 23.4372 2.01152   3
   0   6  -1 24.7046 2.14418   5
   0   6   1 28.6342 2.27970   3
   0   6  -1 24.1069 2.76482   4
   0   6   1 23.3553 2.73993   4
   0   6   1 21.7233 2.37342   5
   0   6  -1 20.8748 2.26447   2
   0   6  -1 27.4279 2.65260   7
  -1  -6  -1 485.344 11.9879   7
  -1  -6  -1 476.866 13.3757   5
   1  -6   1 475.423 10.3484   5
   1  -6   1 475.721 10.1319   6
  -1  -6  -1 471.234 10.3433   2
   1  -6   1 455.767 11.8419   2
  -1  -6  -1 494.639 10.4181   3
  -1   6  -1 486.047 12.9919   4
   1   6   1 495.236 10.8495   2
   1   6   1 415.374 10.0754   3
   1   6   1 486.865 12.9973   4
  -1   6  -1 466.592 12.3594   7
   1   6   1 462.915 12.7848   5
  -1   6  -1 482.186 12.4517   2
  -1   6  -1 467.344 9.76153   5
   1   6   1 497.712 12.3068   7
   2  -6   1 218.814 6.02487   5
  -2  -6  -1 233.733 9.64688   5
  -2  -6  -1 213.236 5.60637   3
  -2  -6  -1 216.669 5.15522   2
  -2  -6  -1 221.411 7.18088   7
   2  -6   1 210.227 7.04975   6
  -2  -6  -1 219.472 5.82720   6
   2   6   1 218.277 8.23258   4
   2   6   1 217.041 5.67337   3
  -2   6  -1 210.705 8.09352   2
  -2   6  -1 239.608 8.21705   7
   2   6   1 218.913 5.38955   6
   2   6   1 217.694 7.38374   7
   2   6   1 214.163 8.78936   5
  -2   6  -1 213.432 7.50081   6
   2   6   1 216.322 5.41630   2
  -3  -6  -1 115.972 4.95685   7
  -3  -6  -1 134.746 5.39228   6
  -3  -6  -1 125.032 3.82033   3
   3  -6   1 120.594 5.90049   6
   3  -6   1 129.526 4.73208   5
  -3   6  -1 129.809 6.52230   6
   3   6   1 125.253 5.31184   7
  -3   6  -1 124.704 6.49724   2
   3   6   1 120.069 4.69099   6
   3   6   1 129.078 3.98754   3
  -3   6  -1 123.211 5.91952   7
   3   6   1 124.829 6.26626   4
   4  -6   1 10.2199 1.87589   5
  -4  -6  -1 10.6504 1.27872   3
  -4  -6  -1 7.32602 2.07731   6
  -4   6  -1 12.7709 2.64223   7
  -4   6  -1 12.0451 2.93295   2
   4   6   1 8.79425 2.31236   4
   4   6   1 11.5694 1.98909   7
   4   6   1 7.71232 1.93872   6
  -4   6  -1 7.18969 2.63400   6
   5  -6   1 67.3638 4.27233   5
  -5  -6  -1 64.1360 5.13738   6
  -5  -6  -1 60.8139 3.01574   3
  -5  -6  -1 67.2354 3.59008   7
  -5   6  -1 64.2643 5.42853   2
  -5   6  -1 70.2024 4.68451   7
  -5   6  -1 82.3866 6.52055   6
   5   6   1 77.5634 5.39304   4
   5   6   1 64.1303 3.72122   7
  -6  -6  -1 52.9645 3.17281   7
   6  -6   1 53.2215 4.27018   5
  -6  -6  -1 53.5364 3.09452   3
  -6  -6  -1 53.5079 5.42362   6
   6   6   1 49.9153 4.79647   4
  -6   6  -1 65.6087 6.46414   6
  -6   6  -1 54.8477 5.47406   2
   6   6   1 50.8364 3.42784   7
  -6   6  -1 52.6812 4.25690   7
  -7  -6  -1 85.9192 4.35533   3
  -7  -6  -1 81.4934 3.79852   7
  -7  -6  -1 74.3049 6.91918   6
   7  -6   1 89.3978 5.82400   5
  -7   6  -1 74.0821 7.44385   6
  -7   6  -1 77.2019 5.35423   7
   7   6   1 77.2427 6.20724   4
  -7   6  -1 98.6319 7.55646   2
   8  -6   1 67.5818 5.77719   5
  -8  -6  -1 63.9173 3.21058   7
  -8   6  -1 51.5572 4.58274   7
   8   6   1 60.7681 6.05734   4
  -8   6  -1 64.7464 6.45806   2
   9  -6   1 57.5379 5.85286   5
   9   6   1 56.3999 6.09067   4
  -9   6  -1 58.6964 6.45627   2
  -9   6  -1 46.6684 4.62705   7
  10  -6   1 4.33825 2.62286   5
 -10   6  -1 5.95567 3.16176   2
 -10   6  -1 6.41510 2.51415   7
  10   6   1 10.0922 3.25440   4
  11  -6   1 0.22535 3.02035   5
  11   6   1 8.23927 3.79702   4
 -11   6  -1 -2.1990 2.56745   2
 -11   6  -1 4.45404 2.59984   7
  12  -6   1 11.0069 4.18176   5
 -12  -6  -1 -0.2847 3.74346   3
 -12   6  -1 7.87705 3.30792   7
 -12   6  -1 4.16131 3.25876   3
  12   6   1 1.94072 3.73729   4
 -12   6  -1 5.82970 3.51049   2
  12  -7  -1 23.1203 5.78869   5
 -12   7   1 16.2667 4.24953   7
  12   7  -1 18.9704 4.67579   4
 -12   7   1 20.1665 4.52739   3
 -12   7   1 24.4114 5.69573   2
  11  -7  -1 11.5029 4.43168   5
 -11   7   1 11.4608 3.22084   7
 -11   7   1 22.9990 5.62831   2
 -11   7   1 6.18685 3.08090   3
  11   7  -1 20.6085 5.04890   4
  10  -7  -1 34.2950 5.86194   5
 -10  -7   1 31.4679 3.47883   3
 -10   7   1 30.3166 5.35523   3
 -10   7   1 30.2885 4.40668   7
  10   7  -1 22.4325 5.17802   4
 -10   7   1 34.6362 6.31158   2
  -9  -7   1 40.2028 3.14212   3
   9  -7  -1 31.9657 5.32646   5
  -9  -7   1 41.2774 5.38546   3
   9   7  -1 34.5876 5.69175   4
  -9   7   1 38.9989 6.13002   3
  -9   7   1 37.2478 4.37817   7
  -9   7   1 47.3451 7.05791   2
   8  -7  -1 5.05952 2.29121   5
  -8   7   1 0.33677 1.52218   3
   8   7  -1 -0.6534 1.89055   4
  -8   7   1 0.12529 1.57858   7
  -8   7   1 2.23351 2.32387   2
  -7  -7   1 13.8622 1.83273   7
   7  -7  -1 20.1569 3.58194   5
   7   7  -1 17.2442 2.30780   7
  -7   7   1 19.2742 3.48297   7
   7   7  -1 21.2167 4.16563   4
  -7   7   1 19.5404 4.32019   2
   6  -7  -1 52.4230 4.62259   5
  -6  -7   1 53.1776 3.10521   7
   6   7  -1 55.6337 4.99753   4
  -6   7   1 67.6923 6.07392   2
  -6   7   1 57.5856 4.68579   7
   6   7  -1 60.0984 3.47330   7
   5  -7  -1 41.2899 3.88600   5
  -5  -7   1 41.8593 2.85127   7
  -5   7   1 42.5558 5.80231   2
   5   7  -1 33.2460 3.32854   6
   5   7  -1 37.0472 2.89597   7
  -5   7   1 34.9518 4.00463   3
   5   7  -1 39.2572 3.95147   4
  -5   7   1 37.9514 3.71737   7
  -4  -7   1 19.8449 2.09930   7
   4  -7  -1 22.1941 2.72150   5
   4   7  -1 20.0949 3.35644   4
   4   7  -1 22.3535 2.37721   7
   4   7  -1 20.4465 2.73954   6
  -4   7   1 22.0136 3.37307   7
  -4   7   1 21.3044 3.54986   3
  -4   7   1 17.9263 3.65465   2
   3  -7  -1 57.4916 4.14291   6
   3  -7  -1 53.7239 3.70864   5
  -3  -7   1 59.3027 3.54696   7
   3   7  -1 56.2891 2.80846   6
  -3   7   1 64.8551 4.87525   2
  -3   7   1 56.7025 4.28177   7
   3   7  -1 62.2395 4.62566   4
   3   7  -1 64.0903 3.86759   7
  -3   7   1 55.3428 4.27704   3
  -2  -7   1 449.484 12.6885   7
  -2  -7   1 456.384 9.55254   2
   2  -7  -1 455.324 11.7259   5
   2  -7  -1 466.535 11.6932   6
  -2   7   1 456.070 13.4447   2
   2   7  -1 454.020 9.90533   2
   2   7  -1 431.215 13.2818   5
   2   7  -1 452.810 12.1592   7
  -2   7   1 448.940 13.1133   4
  -2   7   1 465.458 13.1606   7
   2   7  -1 456.783 9.18189   3
   2   7  -1 453.739 13.3693   4
  -2   7   1 464.078 10.9107   5
  -2   7   1 478.111 12.8436   3
   1  -7  -1 66.7542 4.00525   5
  -1  -7   1 53.1852 2.94625   2
   1   7  -1 53.5026 3.80206   5
   1   7  -1 53.2058 4.17444   4
  -1   7   1 52.6875 3.21326   5
   1   7  -1 55.5403 3.21523   2
   1   7  -1 54.0381 2.75200   3
   1   7  -1 53.1130 3.71337   7
   0  -7   1 648.037 14.5520   5
   0  -7  -1 648.832 15.8043   5
   0  -7  -1 641.033 14.3731   2
   0  -7   1 604.177 14.0673   2
   0   7  -1 618.976 15.4674   7
   0   7   1 625.550 14.0485   3
   0   7   1 619.541 14.6745   2
   0   7   1 629.155 16.1933   4
   0   7  -1 632.403 16.3673   4
   0   7  -1 617.192 13.8455   5
   0   7   1 629.083 15.7273   7
   0   7  -1 613.438 14.6025   2
   0   7   1 622.425 14.8935   5
   0   7  -1 625.465 13.7717   3
  -1  -7  -1 41.2933 2.66980   2
   1  -7   1 42.2256 2.33819   6
   1  -7   1 42.7373 2.80275   5
  -1  -7  -1 43.6844 4.05895   5
   1  -7   1 43.7374 3.32142   2
  -1   7  -1 39.9609 2.30396   5
   1   7   1 39.6702 3.32863   7
   1   7   1 39.0700 3.56007   5
  -1   7  -1 38.9143 3.33768   2
   1   7   1 45.4303 2.71845   3
  -1   7  -1 42.5370 3.10542   3
  -1   7  -1 43.5241 3.78420   4
   1   7   1 40.6022 2.78464   2
  -1   7  -1 37.8222 3.41056   7
   1   7   1 41.4587 3.63973   4
  -2  -7  -1 644.583 12.5440   2
  -2  -7  -1 640.247 12.9465   3
   2  -7   1 654.439 13.5151   5
  -2  -7  -1 667.339 18.4669   5
   2  -7   1 658.870 14.6297   6
  -2   7  -1 640.816 16.3691   7
   2   7   1 641.945 12.9961   3
  -2   7  -1 630.433 16.5909   2
   2   7   1 650.872 16.9977   4
   2   7   1 608.733 17.1627   5
   2   7   1 636.495 12.9336   2
   2   7   1 651.474 15.7554   7
  -3  -7  -1 52.7283 3.29435   6
   3  -7   1 46.2134 3.76400   6
   3  -7   1 53.5464 3.14578   5
  -3  -7  -1 53.4252 2.45224   3
  -3  -7  -1 58.5974 4.29218   7
  -3   7  -1 62.7810 4.46201   7
   3   7   1 54.8140 2.56314   3
   3   7   1 55.2735 4.47613   4
   3   7   1 49.2157 3.55630   7
  -3   7  -1 56.6827 4.39460   6
   3   7   1 52.1956 2.81505   6
  -3   7  -1 52.2337 4.57096   2
  -4  -7  -1 8.12333 1.15539   3
  -4  -7  -1 10.0993 2.39804   6
   4  -7   1 10.3202 2.02690   5
  -4  -7  -1 7.50242 1.60788   7
  -4   7  -1 5.00157 2.28159   2
  -4   7  -1 11.5966 2.55568   7
   4   7   1 7.09989 1.77491   6
   4   7   1 6.40380 2.22445   4
   4   7   1 10.9022 2.07490   7
  -4   7  -1 10.2302 2.71767   6
  -5  -7  -1 102.514 6.29278   6
   5  -7   1 99.6565 5.15893   5
  -5  -7  -1 90.2652 3.47427   3
  -5  -7  -1 98.5337 4.64931   7
   5   7   1 91.7119 6.19861   4
   5   7   1 88.2525 5.29040   6
  -5   7  -1 102.120 7.00225   2
  -5   7  -1 96.2100 5.84254   7
   5   7   1 94.2733 4.88679   7
  -5   7  -1 83.6584 6.78726   6
   6  -7   1 62.2169 4.59892   5
  -6  -7  -1 65.1848 5.71896   6
  -6  -7  -1 58.9866 3.10340   3
  -6  -7  -1 55.9756 3.58887   7
   6   7   1 57.3410 3.84116   7
  -6   7  -1 66.9131 6.08011   2
   6   7   1 56.8307 5.25351   4
  -6   7  -1 62.9105 4.88220   7
  -7  -7  -1 91.6763 4.41748   7
  -7  -7  -1 93.2590 4.33233   3
   7  -7   1 109.686 6.51775   5
  -7   7  -1 97.0238 7.67359   2
   7   7   1 104.086 7.22939   4
  -7   7  -1 96.6681 6.27946   7
  -8  -7  -1 14.9969 2.55534   3
  -8  -7  -1 13.9672 2.12700   7
   8  -7   1 13.4536 3.13687   5
  -8   7  -1 19.5970 3.62656   7
  -8   7  -1 18.7946 4.56642   2
   8   7   1 20.8447 4.35002   4
   9  -7   1 8.93576 3.26644   5
   9   7   1 14.7359 4.00499   4
  -9   7  -1 8.83826 2.85176   7
  -9   7  -1 4.05074 2.96160   2
  10  -7   1 145.985 9.28226   5
 -10   7  -1 137.451 10.3908   2
  10   7   1 133.873 9.56533   4
 -10   7  -1 127.438 7.84577   7
  11  -7   1 32.5444 6.02975   5
 -11   7  -1 29.3574 6.16718   2
 -11   7  -1 23.9653 3.95427   7
  11   7   1 27.7887 5.36350   4
 -11   7  -1 26.9602 5.50323   3
  12  -7   1 0.21734 3.42176   5
 -12   7  -1 7.10904 3.48281   7
 -12   7  -1 -2.0637 2.74212   2
  12   7   1 -8.5160 3.06603   4
 -12   7  -1 7.27722 3.86380   3
  12  -8  -1 -3.1629 3.29959   5
 -12   8   1 -1.6305 3.42641   7
  12   8  -1 -6.6838 2.73687   4
 -12   8   1 0.15892 2.29308   3
 -12   8   1 3.73858 3.47190   2
  11  -8  -1 8.23957 4.66818   5
 -11   8   1 14.0482 3.66075   7
 -11   8   1 6.82500 3.77170   2
 -11   8   1 6.85283 3.16728   3
  11   8  -1 3.81180 3.44201   4
  10  -8  -1 -1.0800 2.75426   5
 -10   8   1 -0.4488 1.72948   3
  10   8  -1 2.24058 3.02885   4
 -10   8   1 3.42245 2.08874   7
 -10   8   1 -2.7641 1.83695   2
   9  -8  -1 2.88806 2.72554   5
  -9   8   1 0.89502 1.97014   3
  -9   8   1 0.95443 1.65318   7
   9   8  -1 -2.1831 2.08264   4
  -9   8   1 3.83361 2.40615   2
   8  -8  -1 -1.6515 1.98904   5
  -8  -8   1 0.60269 1.27041   7
  -8   8   1 1.22242 2.13161   3
  -8   8   1 2.16369 1.89529   7
  -8   8   1 -0.3588 2.04120   2
   8   8  -1 1.90442 2.12937   4
  -7  -8   1 96.1329 4.39624   7
   7  -8  -1 108.792 6.90101   5
   7   8  -1 103.949 7.30609   4
   7   8  -1 96.9511 4.75470   7
  -7   8   1 104.719 8.18380   2
  -7   8   1 92.8793 7.18294   3
  -7   8   1 95.1972 6.44942   7
   6  -8  -1 372.763 12.4366   5
  -6  -8   1 352.246 9.83833   7
   6   8  -1 368.304 13.6221   4
  -6   8   1 359.427 14.8057   2
  -6   8   1 352.314 12.8199   7
  -6   8   1 370.924 13.9786   3
   6   8  -1 365.548 10.4622   7
   5  -8  -1 35.1850 3.62353   5
   5   8  -1 34.5156 3.03592   7
   5   8  -1 32.0485 3.89399   4
  -5   8   1 38.3709 4.20134   3
  -5   8   1 36.8848 3.98473   7
  -5   8   1 36.7104 4.48776   2
   5   8  -1 34.0520 3.25321   6
   4  -8  -1 14.7797 2.51498   5
   4   8  -1 15.2945 3.36090   4
  -4   8   1 17.5098 3.68575   2
  -4   8   1 14.3831 3.17007   7
   4   8  -1 14.3899 2.06015   6
  -4   8   1 13.6818 3.07985   3
   4   8  -1 12.5518 2.31706   7
   3  -8  -1 133.212 5.94272   5
   3  -8  -1 129.206 6.18625   6
  -3   8   1 138.495 7.06717   7
  -3   8   1 124.017 6.76201   4
   3   8  -1 138.000 7.22967   4
  -3   8   1 139.376 7.51344   2
  -3   8   1 137.890 6.83734   3
   3   8  -1 126.585 5.97903   7
   2  -8  -1 10.5338 1.99733   6
   2  -8  -1 11.0903 2.29811   5
  -2  -8   1 12.3798 1.71819   2
  -2   8   1 9.48447 2.21207   4
   2   8  -1 5.78514 2.04096   4
   2   8  -1 10.1973 2.13982   7
  -2   8   1 7.12310 1.62606   5
  -2   8   1 10.7878 2.61318   2
   2   8  -1 10.9170 1.69233   2
   2   8  -1 8.69948 2.32153   5
   2   8  -1 11.3604 1.44623   3
  -2   8   1 11.1896 2.51743   7
  -2   8   1 9.72444 2.31844   3
  -1  -8   1 304.032 8.39900   2
   1  -8  -1 299.708 7.36090   6
   1  -8  -1 335.620 10.0842   5
  -1   8   1 304.642 9.55155   3
  -1   8   1 299.262 8.89799   5
   1   8  -1 305.315 10.1918   7
  -1   8   1 312.597 10.3635   2
  -1   8   1 302.689 10.5497   7
  -1   8   1 295.931 10.7543   4
   1   8  -1 310.770 8.10436   3
   1   8  -1 310.560 11.0466   4
   1   8  -1 312.508 8.95295   2
   1   8  -1 288.882 9.66938   5
   0  -8   1 50.5675 3.42160   2
   0  -8  -1 47.5129 3.40060   2
   0  -8  -1 51.0025 4.17953   5
   0  -8   1 51.0102 3.72160   5
   0   8   1 51.4557 3.66988   5
   0   8   1 54.4003 4.15504   7
   0   8  -1 55.6731 4.23332   7
   0   8   1 49.7457 4.19492   4
   0   8  -1 52.4285 3.23570   5
   0   8  -1 53.4548 3.30892   3
   0   8   1 51.4875 3.37959   3
   0   8   1 52.5278 3.74820   2
   0   8  -1 51.2145 3.71963   2
   0   8  -1 52.0567 4.34337   4
   1  -8   1 1.62924 0.74500   6
  -1  -8  -1 -0.2152 0.75663   2
   1  -8   1 0.15610 1.00188   5
  -1  -8  -1 -0.3116 1.49907   5
  -1   8  -1 0.31687 0.86548   3
  -1   8  -1 1.87226 1.29654   7
   1   8   1 0.14758 1.21509   5
  -1   8  -1 -0.0329 1.09690   4
   1   8   1 1.20465 0.96210   3
   1   8   1 1.16166 0.98226   2
   1   8   1 -0.9279 0.90979   4
  -1   8  -1 1.28014 1.12399   2
  -1   8  -1 -0.0988 0.67994   5
   1   8   1 0.79512 1.04963   7
  -2  -8  -1 16.1351 1.61223   2
   2  -8   1 20.2742 2.63397   6
   2  -8   1 18.3426 2.06053   5
  -2  -8  -1 13.9427 3.34062   5
   2   8   1 17.0149 2.86942   7
   2   8   1 17.5494 3.08014   4
  -2   8  -1 14.6202 2.93393   4
  -2   8  -1 22.8318 3.54955   7
  -2   8  -1 21.1252 3.41190   2
  -2   8  -1 17.0464 2.76846   3
   2   8   1 16.1750 1.83122   2
   2   8   1 16.8493 1.73555   3
  -3  -8  -1 74.5997 3.07064   3
   3  -8   1 79.6388 4.75224   6
   3  -8   1 67.9669 3.65748   5
   3   8   1 80.0322 3.20176   3
  -3   8  -1 84.7615 5.87475   2
   3   8   1 76.7171 4.80512   7
   3   8   1 73.6873 5.39189   4
  -3   8  -1 67.1872 4.93296   7
   3   8   1 82.3474 3.24983   6
  -4  -8  -1 65.3972 2.72632   3
   4  -8   1 75.4923 4.11931   5
   4   8   1 65.2722 4.42149   7
  -4   8  -1 73.4951 5.86580   2
  -4   8  -1 67.3901 5.07583   7
   4   8   1 66.4394 2.88452   3
   4   8   1 69.0027 5.51287   4
   4   8   1 67.6615 3.67824   6
   5  -8   1 539.371 13.9455   5
  -5   8  -1 534.999 17.8050   2
  -5   8  -1 531.677 16.0008   7
   5   8   1 543.511 16.9652   4
   5   8   1 533.599 14.1403   7
   5   8   1 488.415 13.6551   6
  -6  -8  -1 98.9877 3.63224   3
   6  -8   1 92.8852 5.67355   5
   6   8   1 106.688 5.47540   7
   6   8   1 106.641 7.28343   4
  -6   8  -1 101.293 7.82933   2
  -6   8  -1 110.997 6.77499   7
   7  -8   1 29.7805 4.31785   5
  -7  -8  -1 31.3311 2.51141   3
   7   8   1 24.9796 4.52485   4
   7   8   1 33.1563 3.19631   7
  -7   8  -1 27.5562 4.35236   7
  -7   8  -1 29.8990 5.50402   2
   8  -8   1 1.50843 2.09694   5
  -8  -8  -1 -0.2727 1.57905   3
  -8  -8  -1 1.02435 1.72847   7
  -8   8  -1 -2.0940 1.69454   2
  -8   8  -1 0.24560 1.77474   7
   8   8   1 -3.7998 1.72988   4
   9  -8   1 69.8535 6.49204   5
  -9   8  -1 74.8735 7.66988   2
   9   8   1 72.0585 7.09622   4
  -9   8  -1 72.0503 6.01597   7
  10  -8   1 17.1951 4.59096   5
 -10   8  -1 19.1100 3.92115   7
 -10   8  -1 18.5811 4.17600   3
  10   8   1 23.2403 5.15480   4
 -10   8  -1 24.9128 5.62116   2
  11  -8   1 75.2106 7.57397   5
  11   8   1 77.1229 8.45823   4
 -11   8  -1 87.7481 6.89296   7
 -11   8  -1 59.2728 8.80742   2
 -11   8  -1 86.9338 8.40330   3
  12  -8   1 13.6214 5.17888   5
  12   8   1 9.69597 3.97612   4
 -12   8  -1 7.53000 3.77912   3
 -12   8  -1 4.13580 3.48992   7
 -12   8  -1 20.5565 5.81775   2
  12  -9  -1 7.50914 4.91927   5
 -12   9   1 9.61710 3.40757   3
 -12   9   1 1.22879 3.55841   7
  12   9  -1 3.16283 3.47656   4
  11  -9  -1 5.85697 4.49243   5
  11   9  -1 5.94409 3.42450   4
 -11   9   1 3.08377 2.65935   2
 -11   9   1 6.07004 3.51875   3
 -11   9   1 2.25193 2.82998   7
  10  -9  -1 8.80807 3.61875   5
 -10   9   1 -3.9678 2.04190   7
 -10   9   1 -2.1836 2.05016   3
 -10   9   1 -4.5268 2.25583   2
  10   9  -1 4.28542 2.84708   4
   9  -9  -1 -0.8043 2.49424   5
  -9   9   1 1.08071 1.79036   7
   9   9  -1 -1.6296 2.07979   4
  -9   9   1 1.71499 2.28285   3
  -9   9   1 7.34240 3.24363   2
  -8  -9   1 1.62154 2.10099   7
   8  -9  -1 1.80975 2.53441   5
  -8   9   1 -0.8089 1.56069   3
  -8   9   1 1.32032 2.34291   2
   8   9  -1 0.78343 2.05718   4
  -8   9   1 4.60679 2.26239   7
   7  -9  -1 44.4617 4.79504   5
   7   9  -1 49.7621 3.67693   7
  -7   9   1 37.9271 6.19669   2
  -7   9   1 38.0456 4.66568   7
   7   9  -1 43.9506 5.11066   4
  -7   9   1 37.2774 5.69227   3
   6  -9  -1 52.7463 4.83445   5
  -6   9   1 47.6159 4.81235   7
   6   9  -1 45.0829 3.79424   7
  -6   9   1 50.6506 7.35218   2
  -6   9   1 55.7343 5.53753   3
   6   9  -1 51.5337 5.36119   4
   5  -9  -1 4.53009 1.93827   5
  -5   9   1 1.50006 1.77177   3
   5   9  -1 0.30223 1.40328   4
   5   9  -1 -0.3721 1.28136   7
  -5   9   1 0.95108 1.44372   7
   5   9  -1 -0.0147 1.10941   6
  -5   9   1 -1.9564 1.53939   2
   4  -9  -1 58.3580 4.27014   5
  -4   9   1 60.4705 5.08962   4
   4   9  -1 54.7243 4.99060   4
   4   9  -1 57.1563 3.02990   6
  -4   9   1 57.6586 4.92560   7
  -4   9   1 59.0372 4.99364   3
   4   9  -1 57.9815 4.21314   7
  -4   9   1 55.4468 5.49160   2
   3  -9  -1 243.320 8.49234   5
   3  -9  -1 211.243 8.12705   6
  -3  -9   1 214.842 5.25535   2
  -3   9   1 213.188 6.91242   5
  -3   9   1 218.746 9.20883   3
  -3   9   1 212.642 9.46153   7
   3   9  -1 223.792 8.66070   7
  -3   9   1 231.112 10.1951   2
   3   9  -1 223.526 9.92351   4
  -3   9   1 217.163 9.56729   4
  -2  -9   1 3.17361 1.08079   2
   2  -9  -1 4.32047 1.63539   5
  -2   9   1 3.80137 1.90565   2
   2   9  -1 5.05529 1.95923   4
  -2   9   1 0.94110 1.18898   7
  -2   9   1 4.06357 1.32188   5
  -2   9   1 2.63651 1.61392   4
  -2   9   1 4.59386 1.87449   3
   2   9  -1 3.05006 1.21368   2
   2   9  -1 4.43828 1.65430   7
   2   9  -1 2.32428 0.91313   3
   1  -9  -1 43.6636 3.84499   5
  -1  -9   1 43.6309 3.01886   2
  -1   9   1 41.9145 3.53566   3
   1   9  -1 40.6278 3.79249   7
  -1   9   1 43.4428 4.06286   7
  -1   9   1 45.0753 4.05518   2
   1   9  -1 46.3148 4.40314   4
   1   9  -1 44.6073 3.79095   5
   1   9  -1 42.0645 2.83277   3
  -1   9   1 36.0173 3.90724   4
   1   9  -1 44.0718 3.39665   2
  -1   9   1 40.9693 3.18064   5
   0  -9   1 13.8679 2.74942   5
   0  -9  -1 18.3016 3.39175   5
   0   9  -1 15.7131 3.16810   7
   0   9  -1 15.7251 2.40155   3
   0   9   1 13.6621 2.85058   7
   0   9  -1 15.8307 3.28246   4
   0   9   1 14.6075 2.98818   4
   0   9  -1 13.9924 2.58009   2
   0   9   1 12.4659 2.52934   5
   0   9  -1 12.8960 2.27152   5
   0   9   1 18.8635 3.05755   2
   0   9   1 14.4962 2.38934   3
  -1  -9  -1 4.36853 1.42263   2
   1  -9   1 3.71565 1.60765   5
  -1  -9  -1 5.76016 2.49984   5
   1   9   1 6.62657 2.18181   4
   1   9   1 1.34734 1.30039   7
  -1   9  -1 2.86026 1.70099   4
  -1   9  -1 3.37916 1.73954   2
   1   9   1 4.28492 1.66323   2
   1   9   1 2.36008 1.12055   3
   1   9   1 4.40465 1.81789   5
  -1   9  -1 3.03030 1.41339   3
  -1   9  -1 6.09705 1.32423   5
  -1   9  -1 2.67637 1.61614   7
  -2  -9  -1 12.6535 3.54526   5
   2  -9   1 12.5551 2.27882   6
  -2  -9  -1 14.8933 1.76025   2
   2   9   1 15.5299 2.19866   2
   2   9   1 15.5430 1.79073   3
  -2   9  -1 16.3127 3.16510   2
   2   9   1 11.4641 2.62430   4
   2   9   1 15.1883 3.04711   7
  -2   9  -1 12.6593 2.75052   7
  -2   9  -1 18.8406 3.19233   3
  -2   9  -1 14.6140 3.08432   4
   3  -9   1 2.05289 1.41664   6
   3  -9   1 1.52526 1.13140   5
  -3   9  -1 -0.1767 1.20948   7
  -3   9  -1 -0.4092 1.39165   2
   3   9   1 2.09071 1.44976   4
   3   9   1 3.25950 1.56756   7
   4  -9   1 26.8703 2.76627   5
   4   9   1 18.5848 2.17314   6
  -4   9  -1 32.3604 3.81112   7
  -4   9  -1 23.0044 4.26620   2
   4   9   1 23.7398 4.20420   4
   4   9   1 25.1531 3.53097   7
   5  -9   1 9.36347 2.13134   5
  -5   9  -1 9.68346 3.31205   2
   5   9   1 9.19169 2.85343   4
  -5   9  -1 7.59020 2.48996   7
   5   9   1 11.0201 2.47516   7
   5   9   1 7.45293 1.87915   6
   6  -9   1 5.47141 2.31231   5
  -6   9  -1 -0.4300 1.54325   7
   6   9   1 -2.1449 1.44601   4
   6   9   1 1.81161 1.51028   7
  -6   9  -1 4.14586 2.32691   2
   7  -9   1 10.4549 3.06529   5
   7   9   1 8.80288 2.24942   7
  -7   9  -1 9.12239 3.29640   2
   7   9   1 10.5020 3.21902   4
  -7   9  -1 10.5744 3.04845   7
   8  -9   1 28.1046 4.86452   5
  -8   9  -1 24.8137 5.01135   2
  -8   9  -1 15.9964 3.67266   7
   8   9   1 25.4515 5.00607   4
   9  -9   1 0.88575 2.84095   5
  -9   9  -1 -1.3422 1.64097   7
   9   9   1 -0.7147 2.00868   4
  -9   9  -1 -0.7401 2.31126   2
  -9   9  -1 2.70253 2.36791   3
  10  -9   1 50.7195 7.10776   5
  10   9   1 57.8572 7.07201   4
 -10   9  -1 61.5592 8.92439   2
 -10   9  -1 70.0140 6.22792   7
 -10   9  -1 67.7896 7.38085   3
  11  -9   1 35.9191 6.11088   5
 -11   9  -1 34.8435 5.26035   7
 -11   9  -1 27.2700 5.88166   3
 -11   9  -1 25.0358 6.17270   2
  11   9   1 23.2293 5.50098   4
  11 -10  -1 2.49068 4.34685   5
  11  10  -1 -0.6382 2.67091   4
 -11  10   1 3.47381 2.51552   7
 -11  10   1 6.68832 3.85547   2
 -11  10   1 4.97665 2.97416   3
  10 -10  -1 102.122 8.73429   5
 -10  10   1 108.533 7.83963   7
  10  10  -1 96.7695 8.80656   4
 -10  10   1 104.056 9.10747   3
 -10  10   1 99.1717 9.83032   2
   9 -10  -1 91.9406 7.59603   5
  -9  10   1 94.1464 8.33430   3
  -9  10   1 93.2398 9.24109   2
  -9  10   1 89.7920 7.24424   7
   9  10  -1 85.8621 7.71603   4
   8 -10  -1 14.9291 3.86137   5
   8  10  -1 13.3757 2.54507   7
  -8  10   1 16.7974 4.72116   2
   8  10  -1 18.4948 4.49881   4
  -8  10   1 14.2498 3.66908   7
  -8  10   1 14.7976 4.33088   3
   7 -10  -1 16.9868 3.60644   5
   7  10  -1 13.7554 3.50308   4
  -7  10   1 15.0940 4.42331   2
  -7  10   1 20.0716 4.20979   3
  -7  10   1 15.5878 3.65402   7
   7  10  -1 11.9011 2.55112   7
   6 -10  -1 15.5357 3.22883   5
   6  10  -1 15.3506 2.90551   7
  -6  10   1 11.4497 3.46829   3
  -6  10   1 18.3316 3.60286   7
  -6  10   1 14.7191 4.13556   2
   6  10  -1 17.0508 3.94959   4
   5 -10  -1 55.5242 4.68591   5
   5  10  -1 52.6786 4.35379   7
   5  10  -1 63.5306 5.84373   4
  -5  10   1 63.7359 6.29241   2
   5  10  -1 57.0417 3.47225   6
  -5  10   1 52.2234 5.12515   7
  -5  10   1 59.6970 5.40872   4
  -5  10   1 54.8842 5.39943   3
   4 -10  -1 161.917 7.21207   5
  -4  10   1 140.958 8.82052   2
  -4  10   1 145.074 8.32230   7
   4  10  -1 152.405 8.66163   4
  -4  10   1 139.701 7.98046   3
  -4  10   1 148.597 8.45116   4
   4  10  -1 133.390 6.93964   7
   3 -10  -1 0.34172 1.27456   5
  -3 -10   1 -0.0194 0.75139   2
   3 -10  -1 0.21946 1.35222   6
  -3  10   1 0.56008 1.79481   2
  -3  10   1 -0.5548 1.29587   7
   3  10  -1 2.67006 1.77550   4
  -3  10   1 -0.2702 1.27298   3
  -3  10   1 2.06189 1.55453   4
   3  10  -1 1.43809 0.91258   2
   3  10  -1 0.36415 1.37457   7
  -3  10   1 -1.5711 0.78999   5
   2 -10  -1 95.1388 4.61957   6
   2 -10  -1 106.662 5.74790   5
  -2 -10   1 95.5092 4.24985   2
   2  10  -1 104.455 4.13983   3
   2  10  -1 128.209 7.56753   4
   2  10  -1 114.106 5.02519   2
  -2  10   1 99.1337 4.71891   5
  -2  10   1 116.006 7.21528   4
  -2  10   1 107.985 6.82283   7
  -2  10   1 107.230 6.16807   3
  -2  10   1 106.244 6.80627   2
   2  10  -1 105.700 6.25867   7
   1 -10  -1 128.547 6.63358   5
  -1 -10   1 116.261 5.28322   2
   1  10  -1 121.833 5.87311   2
  -1  10   1 131.678 6.40252   3
   1  10  -1 117.073 6.06942   5
  -1  10   1 135.779 7.45568   7
   1  10  -1 124.092 7.50376   4
   1  10  -1 125.134 5.21794   3
  -1  10   1 120.797 7.33555   4
  -1  10   1 120.153 6.79362   2
  -1  10   1 124.803 5.67355   5
   1  10  -1 115.860 6.71755   7
   0 -10   1 1.11284 1.56846   5
   0 -10  -1 3.50831 1.98337   5
   0  10  -1 -0.2559 1.08802   7
   0  10  -1 -0.1655 1.13617   5
   0  10  -1 -0.5344 1.17869   4
   0  10   1 1.01598 1.36265   7
   0  10  -1 1.21425 1.33702   2
   0  10   1 0.00363 1.21188   2
   0  10   1 0.02926 0.90476   3
   0  10  -1 1.32860 1.22663   3
   0  10   1 -0.1061 1.36738   5
   0  10   1 1.00862 1.39918   4
   1 -10   1 20.3226 2.54848   5
  -1 -10  -1 19.3793 3.84453   5
  -1  10  -1 16.5111 2.25804   5
  -1  10  -1 12.7768 3.00576   7
  -1  10  -1 22.3641 3.75850   2
  -1  10  -1 17.2234 3.69829   4
  -1  10  -1 17.8406 2.99263   3
   1  10   1 18.8774 3.48152   4
   2 -10   1 -1.8301 0.96414   6
  -2 -10  -1 0.55840 0.94058   2
   2  10   1 0.16574 1.37600   4
  -2  10  -1 -0.7017 1.34742   2
  -2  10  -1 1.44572 1.66164   4
   2  10   1 -1.8289 0.91046   7
   2  10   1 -0.4679 0.98697   3
  -2  10  -1 0.49852 1.44380   7
   2  10   1 -0.7475 0.93768   2
  -2  10  -1 0.50769 1.35567   3
   3 -10   1 115.059 5.79175   6
   3  10   1 112.895 4.24382   3
   3  10   1 122.947 6.78978   7
  -3  10  -1 119.163 7.65746   2
   3  10   1 112.736 7.38374   4
  -3  10  -1 120.872 7.35354   7
  -3  10  -1 112.222 7.32356   4
  -3  10  -1 109.744 6.65811   3
   4 -10   1 4.33849 1.85847   5
  -4  10  -1 8.64703 3.17166   2
   4  10   1 9.51116 2.58114   7
  -4  10  -1 4.67503 2.10796   3
   4  10   1 7.74679 2.66232   4
  -4  10  -1 9.78274 2.66156   7
   5 -10   1 268.073 9.07949   5
   5  10   1 252.952 11.8478   4
   5  10   1 231.204 7.86211   6
  -5  10  -1 262.443 11.4623   7
   5  10   1 250.026 9.81109   7
  -5  10  -1 267.319 11.7358   3
  -5  10  -1 249.661 12.4321   2
   6 -10   1 5.48617 2.21858   5
  -6  10  -1 7.31629 2.59743   7
  -6  10  -1 8.91655 3.53163   2
   6  10   1 6.23164 2.81817   4
   6  10   1 7.03732 2.39326   7
  -6  10  -1 8.87797 2.70736   3
   7 -10   1 7.99445 2.76729   5
  -7  10  -1 3.15046 2.31426   3
  -7  10  -1 4.56338 2.73901   2
  -7  10  -1 10.5052 3.04585   7
   7  10   1 3.36493 2.10202   4
   7  10   1 8.47619 2.34466   7
   8 -10   1 11.8431 3.47677   5
  -8  10  -1 12.7284 3.78469   3
  -8  10  -1 16.0342 4.38271   2
   8  10   1 17.2953 4.83028   4
  -8  10  -1 5.14340 2.59682   7
   8  10   1 9.56543 2.41241   7
   9 -10   1 16.9285 4.12420   5
  -9  10  -1 15.8145 4.80530   2
   9  10   1 19.8435 4.74149   4
  -9  10  -1 18.3677 4.67181   3
  -9  10  -1 13.8514 3.62334   7
 -10  10  -1 -1.4420 3.28570   2
  10  10   1 -0.0703 2.63106   4
 -10  10  -1 1.82565 2.76212   3
 -10  10  -1 -0.9337 2.49280   7
  11 -10   1 56.1842 8.62586   5
 -11  10  -1 56.2698 8.42321   3
 -11  10  -1 56.1192 6.42382   7
 -11  10  -1 43.4586 8.04948   2
  11  10   1 63.9976 7.66875   4
  11 -11  -1 -3.8961 5.35607   5
 -11  11   1 -2.5611 3.73251   2
 -11  11   1 2.17694 3.04781   7
 -11  11   1 -3.5401 2.49453   3
  11  11  -1 -1.2326 3.02945   4
  10 -11  -1 6.24367 4.36043   5
 -10  11   1 7.58695 4.15441   2
 -10  11   1 6.35251 2.96366   7
  10  11  -1 1.25643 2.74393   4
 -10  11   1 0.74293 2.77791   3
   9 -11  -1 0.07948 3.30554   5
  -9  11   1 3.44952 3.36324   2
   9  11  -1 8.44874 3.41016   4
  -9  11   1 2.57135 2.27718   7
  -9  11   1 -1.2849 2.05483   3
   8 -11  -1 10.1285 3.34177   5
   8  11  -1 6.91696 3.19853   4
   8  11  -1 13.1413 2.48636   7
  -8  11   1 6.25581 3.33528   3
  -8  11   1 10.3277 3.48786   7
  -8  11   1 12.7239 4.43511   2
   7 -11  -1 -1.6163 1.98092   5
  -7  11   1 2.30859 2.46030   2
  -7  11   1 2.07020 2.14445   7
   7  11  -1 2.31779 1.76881   7
   7  11  -1 1.16025 2.01541   4
   6 -11  -1 30.0358 4.38260   5
   6  11  -1 31.0320 5.13770   4
  -6  11   1 25.9873 4.88331   7
   6  11  -1 22.5844 2.69688   6
   6  11  -1 23.8722 3.72206   7
  -6  11   1 34.8889 6.13022   2
  -6  11   1 32.0601 5.02989   3
  -6  11   1 37.3709 5.65034   4
   5 -11  -1 18.3073 3.33614   5
  -5  11   1 13.7358 3.43925   3
  -5  11   1 13.0634 3.54920   4
   5  11  -1 9.59999 3.14269   4
   5  11  -1 11.9311 2.68353   7
  -5  11   1 11.7014 3.15971   7
  -5  11   1 17.5171 4.07489   2
   4 -11  -1 38.2094 4.00808   5
   4  11  -1 39.0438 4.10749   7
   4  11  -1 41.4228 4.91339   4
  -4  11   1 48.2761 4.95913   3
  -4  11   1 42.0927 4.84546   7
  -4  11   1 41.6170 4.88021   4
  -4  11   1 47.6638 5.53463   2
   3 -11  -1 3.42983 1.91039   6
   3 -11  -1 0.43028 1.74748   5
  -3  11   1 1.80363 1.61143   3
   3  11  -1 3.08728 1.24201   2
  -3  11   1 3.34149 2.18580   7
  -3  11   1 2.97067 1.74258   4
  -3  11   1 2.43732 2.11043   2
   3  11  -1 0.24072 1.55951   7
   2 -11  -1 47.3114 3.13421   6
  -2 -11   1 40.3919 3.05451   2
   2 -11  -1 48.7004 4.24344   5
  -2  11   1 46.1241 4.94739   4
  -2  11   1 45.9325 4.82284   2
  -2  11   1 48.5849 4.93706   7
  -2  11   1 41.9975 4.18918   3
   2  11  -1 41.1741 2.80148   3
   2  11  -1 36.8819 4.51272   4
   2  11  -1 46.5867 4.52893   7
   2  11  -1 44.3033 3.37807   2
  -2  11   1 50.8277 3.43365   5
   1 -11  -1 375.012 12.3198   5
  -1  11   1 364.380 13.9723   4
  -1  11   1 341.203 10.6505   5
   1  11  -1 320.502 11.3363   5
   1  11  -1 345.380 13.7432   4
   1  11  -1 348.236 11.2431   2
   1  11  -1 350.247 12.9108   7
  -1  11   1 388.202 13.3218   2
   1  11  -1 369.480 10.2467   3
  -1  11   1 365.171 11.9149   3
  -1  11   1 363.234 13.5111   7
   0 -11  -1 4.85508 2.33890   5
   0  11   1 1.36671 1.70833   7
   0  11  -1 0.28667 1.84794   4
   0  11   1 3.14857 2.24526   5
   0  11   1 2.05261 1.91891   2
   0  11  -1 5.82810 1.67937   3
   0  11  -1 7.16928 2.55211   7
   0  11   1 3.67483 2.07290   4
   0  11   1 6.69858 1.85709   3
   0  11  -1 3.04503 1.91532   2
   0  11  -1 2.87264 1.68552   5
  -1 -11  -1 185.156 9.62266   5
   1 -11   1 169.306 6.95136   5
  -1  11  -1 169.107 8.96753   7
  -1  11  -1 172.314 7.65983   3
  -1  11  -1 166.676 9.24285   4
   1  11   1 174.674 9.40866   4
   1  11   1 180.328 6.89863   3
   1  11   1 170.845 8.85213   7
  -1  11  -1 153.700 5.78299   5
   1  11   1 181.461 7.61297   2
  -1  11  -1 184.414 8.89606   2
  -2 -11  -1 160.178 5.97622   2
   2 -11   1 169.126 5.79377   6
  -2  11  -1 171.295 9.39940   4
   2  11   1 168.737 6.23484   3
  -2  11  -1 170.372 9.06533   7
  -2  11  -1 185.862 9.29158   2
   2  11   1 174.401 8.74208   7
   2  11   1 171.240 9.38141   4
   2  11   1 172.644 6.75641   2
  -2  11  -1 183.886 8.42188   3
  -3 -11  -1 264.379 6.75384   2
   3 -11   1 267.468 9.17441   6
   3  11   1 268.661 7.49493   3
  -3  11  -1 284.564 12.4230   4
  -3  11  -1 274.534 12.0606   7
  -3  11  -1 284.709 11.3990   3
   3  11   1 291.504 12.6105   4
  -3  11  -1 264.021 11.9430   2
   3  11   1 262.624 10.8888   7
  -4  11  -1 235.464 11.3908   4
  -4  11  -1 217.513 11.3237   2
   4  11   1 225.062 11.2481   4
  -4  11  -1 230.356 11.1999   7
  -4  11  -1 210.255 10.2791   3
   4  11   1 237.594 10.1000   7
   5 -11   1 0.08973 1.72043   5
  -5  11  -1 0.76867 1.55871   7
   5  11   1 2.29327 1.10879   6
  -5  11  -1 1.82992 2.40479   2
  -5  11  -1 -0.7583 1.45917   3
   5  11   1 -0.6604 1.36525   7
   5  11   1 -2.1619 1.61681   4
   6 -11   1 10.9185 2.55756   5
   6  11   1 8.82080 3.08114   4
   6  11   1 11.2877 2.86402   7
  -6  11  -1 11.3957 3.31037   3
   6  11   1 6.63597 2.35556   6
  -6  11  -1 6.37269 2.60250   7
   7 -11   1 67.0671 5.41296   5
  -7  11  -1 71.9000 7.66329   2
  -7  11  -1 55.8688 6.19059   3
   7  11   1 58.3330 6.35248   4
   7  11   1 57.8478 4.96031   7
  -7  11  -1 52.5318 5.86434   7
   8 -11   1 2.47789 2.82978   5
  -8  11  -1 2.77943 2.28216   7
   8  11   1 4.20474 2.15293   7
  -8  11  -1 4.33221 2.75412   3
   8  11   1 4.82453 2.88769   4
  -8  11  -1 5.13006 3.26801   2
   9 -11   1 21.6631 4.92345   5
  -9  11  -1 12.0659 3.21085   7
  -9  11  -1 6.27780 4.11091   2
   9  11   1 13.3551 4.28603   4
  -9  11  -1 18.6173 4.85272   3
  10 -11   1 -4.9673 4.49451   5
  10  11   1 5.98579 3.34473   4
 -10  11  -1 -0.8744 2.28507   3
 -10  11  -1 -0.7743 3.29261   2
 -10  11  -1 -1.2225 2.30822   7
 -11  11  -1 14.7725 4.86700   3
 -11  11  -1 2.08716 3.03114   7
  11  11   1 4.94402 3.40753   4
  10 -12  -1 12.6426 8.45038   5
 -10  12   1 8.02878 3.79409   2
 -10  12   1 -2.9333 1.94520   3
 -10  12   1 -3.4063 2.20142   7
  10  12  -1 -5.2061 2.64352   4
   9 -12  -1 6.87462 4.33087   5
  -9  12   1 8.01752 3.04748   7
   9  12  -1 1.29793 2.81655   4
  -9  12   1 8.84961 4.04726   2
  -9  12   1 6.53484 3.05252   3
   8 -12  -1 49.9069 5.78378   5
   8  12  -1 32.4949 4.25487   7
  -8  12   1 43.3722 6.92407   3
  -8  12   1 27.6110 6.22232   2
  -8  12   1 45.2248 6.63526   4
   8  12  -1 46.7250 7.03081   4
  -8  12   1 32.5524 5.56679   7
   7 -12  -1 -1.6559 2.31440   5
   7  12  -1 0.77487 1.76648   7
  -7  12   1 3.39122 2.77339   2
  -7  12   1 2.98050 2.01190   7
  -7  12   1 1.02234 2.10076   3
  -7  12   1 -1.4213 1.70906   4
   7  12  -1 2.65864 2.38768   4
   6 -12  -1 25.0724 4.19848   5
  -6  12   1 21.7819 4.27921   7
   6  12  -1 34.6700 4.01367   7
   6  12  -1 26.0950 5.08158   4
  -6  12   1 21.8174 4.40722   4
  -6  12   1 24.5678 4.54712   3
  -6  12   1 27.0203 5.47672   2
   5 -12  -1 0.26534 2.05765   5
  -5  12   1 0.23713 1.49229   7
  -5  12   1 -0.0851 1.87894   4
  -5  12   1 3.38475 2.24469   2
  -5  12   1 -0.1563 1.88785   3
   5  12  -1 -3.0620 1.11864   4
   5  12  -1 0.70828 1.82915   7
   4 -12  -1 76.4736 5.29745   5
  -4  12   1 82.8702 7.12803   2
   4  12  -1 87.6283 7.04793   4
  -4  12   1 76.4023 6.64605   7
  -4  12   1 75.6498 6.28040   3
   4  12  -1 88.4140 6.21298   7
  -4  12   1 78.0971 6.62854   4
  -3 -12   1 99.3187 4.18830   2
   3 -12  -1 125.174 6.45159   5
   3 -12  -1 98.4578 5.49845   6
   3  12  -1 107.617 4.64534   2
  -3  12   1 104.779 7.64830   4
   3  12  -1 110.085 7.10763   7
   3  12  -1 116.163 8.05239   4
  -3  12   1 108.231 7.13138   3
  -3  12   1 91.3226 7.20790   7
  -3  12   1 116.330 8.24257   2
  -2 -12   1 1.08861 1.42937   2
   2 -12  -1 1.38427 2.10496   5
  -2  12   1 1.50046 1.38343   5
   2  12  -1 4.70570 2.23503   4
   2  12  -1 3.16015 1.19412   3
   2  12  -1 3.49543 1.56174   2
  -2  12   1 3.99527 2.18257   2
  -2  12   1 0.11219 1.68705   7
   2  12  -1 -0.8813 1.42311   7
  -2  12   1 -0.4737 1.49599   3
  -2  12   1 0.30872 1.49616   4
   1 -12  -1 90.6791 6.07561   5
  -1  12   1 76.1952 6.47338   4
  -1  12   1 93.1772 6.83801   7
  -1  12   1 85.6990 5.02452   5
   1  12  -1 83.3609 4.65097   3
   1  12  -1 91.2340 5.57840   2
  -1  12   1 82.4628 5.54999   3
   1  12  -1 90.7639 7.00561   4
  -1  12   1 84.5009 6.54557   2
   1  12  -1 88.7717 6.36852   7
   0 -12  -1 110.026 7.19598   5
   0  12  -1 101.846 5.59750   3
   0  12   1 113.941 7.92776   4
   0  12  -1 95.8996 5.15436   5
   0  12   1 98.5681 6.42963   2
   0  12  -1 94.9982 6.92921   7
   0  12   1 95.2409 6.98251   7
   0  12   1 112.619 5.95474   3
   0  12  -1 96.7893 6.38740   2
   0  12  -1 106.962 7.69050   4
   1  12   1 7.71405 2.72748   4
  -1  12  -1 8.46404 2.38722   3
   1  12   1 7.52812 2.24936   2
  -1  12  -1 5.35135 2.34819   7
  -1  12  -1 10.2885 1.92776   5
  -1  12  -1 8.89584 2.68995   2
  -1  12  -1 5.31397 2.47728   4
   1  12   1 9.62585 2.67584   7
   1  12   1 8.66369 2.00735   3
  -2 -12  -1 84.0566 4.46433   2
  -2  12  -1 88.0986 6.76650   2
   2  12   1 83.5666 6.98308   4
   2  12   1 78.5066 4.33065   3
   2  12   1 83.6306 4.91541   2
  -2  12  -1 87.8854 6.87206   7
   2  12   1 86.7009 6.44485   7
  -2  12  -1 91.8225 7.22570   4
  -2  12  -1 102.603 6.47553   3
   3 -12   1 8.20608 2.19312   6
  -3 -12  -1 8.95111 1.62054   2
   3  12   1 6.04268 1.55753   3
  -3  12  -1 10.3371 3.34518   4
   3  12   1 6.16691 2.56547   7
  -3  12  -1 10.9412 3.00818   3
  -3  12  -1 6.12532 2.74323   7
   3  12   1 11.1206 3.33202   4
  -3  12  -1 6.69529 2.91604   2
  -4  12  -1 33.8095 5.15895   7
  -4  12  -1 28.6123 4.74367   3
  -4  12  -1 31.5534 5.35604   4
   4  12   1 37.6056 5.95440   4
   4  12   1 34.8255 4.21766   7
  -4  12  -1 39.3121 6.19008   2
  -5  12  -1 3.29746 1.85530   7
   5  12   1 -0.3300 1.61122   7
  -5  12  -1 1.51987 2.11719   2
  -5  12  -1 3.80909 2.20501   3
   5  12   1 1.03326 1.81217   4
  -5  12  -1 2.06160 2.24090   4
  -6  12  -1 17.0061 4.04590   7
   6  12   1 20.8976 4.96354   4
  -6  12  -1 12.9549 4.09230   2
   6  12   1 21.1059 3.73179   7
  -6  12  -1 28.1971 5.17889   3
   7 -12   1 3.73635 2.93359   5
  -7  12  -1 4.70990 3.56544   2
   7  12   1 6.08755 2.35989   7
  -7  12  -1 5.10285 2.74365   3
   7  12   1 12.6916 3.60403   4
  -7  12  -1 1.34141 2.33451   7
   8 -12   1 15.7744 4.02240   5
   8  12   1 17.1413 3.31240   7
  -8  12  -1 8.79208 3.54915   3
   8  12   1 6.18853 3.59263   4
  -8  12  -1 17.2843 4.11297   7
  -8  12  -1 16.8432 5.02328   2
   9 -12   1 28.3846 6.54416   5
  -9  12  -1 17.0281 5.50299   2
  -9  12  -1 23.8694 4.88337   7
   9  12   1 23.7825 5.49996   4
  -9  12  -1 39.7232 6.34309   3
 -10  12  -1 36.1389 7.57700   2
 -10  12  -1 27.8484 5.63521   7
 -10  12  -1 25.0061 5.41535   3
  10  12   1 24.3810 5.46655   4
 -10  13   1 -0.5162 3.02980   4
  -9  13   1 9.68593 4.41134   4
   9  13  -1 10.5246 4.39419   4
  -9  13   1 7.29920 3.32645   7
  -9  13   1 13.2559 4.19935   3
  -9  13   1 7.01537 3.82358   2
   8 -13  -1 26.6770 5.44686   5
  -8  13   1 26.7830 6.20891   2
  -8  13   1 34.6634 5.92247   4
  -8  13   1 29.0804 5.22217   7
   8  13  -1 27.3067 5.81369   4
   8  13  -1 25.5097 3.96890   7
  -8  13   1 23.1500 4.91617   3
   7 -13  -1 23.8931 4.38965   5
   7  13  -1 27.9216 4.25699   7
   7  13  -1 22.9665 5.01241   4
  -7  13   1 24.3443 4.95081   3
  -7  13   1 26.4556 5.65702   2
  -7  13   1 27.7630 5.16595   4
  -7  13   1 28.9634 5.67716   7
   6 -13  -1 3.80668 2.82375   5
  -6  13   1 4.14892 2.87636   2
  -6  13   1 1.47347 2.54030   4
  -6  13   1 1.56842 2.10643   3
   6  13  -1 5.87439 2.82285   4
   6  13  -1 -1.0967 1.92999   7
  -6  13   1 1.06232 1.84714   7
   5 -13  -1 22.2459 4.13973   5
   5  13  -1 27.0821 4.29702   7
  -5  13   1 19.6118 4.80371   2
  -5  13   1 17.7237 4.41420   7
  -5  13   1 18.7193 4.08870   3
   5  13  -1 21.8338 4.48148   4
  -5  13   1 27.5665 5.24765   4
   4 -13  -1 9.05396 2.67856   5
  -4  13   1 4.17269 2.33075   4
  -4  13   1 2.97561 2.53402   2
   4  13  -1 10.5283 3.18876   4
  -4  13   1 14.0131 3.76801   7
  -4  13   1 4.92065 2.38422   3
   4  13  -1 3.75600 2.28314   7
   3 -13  -1 1.53796 2.20627   5
  -3 -13   1 1.02363 1.47978   2
   3 -13  -1 1.98805 2.09651   6
   3  13  -1 2.22376 1.37660   2
   3  13  -1 1.01000 1.90726   7
  -3  13   1 1.49352 1.72193   4
  -3  13   1 1.68063 1.74312   7
  -3  13   1 3.41876 2.09363   3
  -3  13   1 1.00624 2.56244   2
   3  13  -1 2.44754 2.16282   4
   2 -13  -1 78.0898 5.76425   5
   2  13  -1 89.1607 7.41646   4
   2  13  -1 87.7063 6.76359   7
   2  13  -1 90.0448 4.33849   3
  -2  13   1 77.8549 4.41930   5
  -2  13   1 72.9686 6.57596   7
   2  13  -1 85.8444 5.23212   2
  -2  13   1 85.8005 7.26929   2
  -2  13   1 89.1136 7.16124   4
  -2  13   1 85.1698 6.10705   3
   1 -13  -1 22.5343 4.03826   5
   1  13  -1 17.7682 3.85398   7
   1  13  -1 17.5486 3.84321   4
  -1  13   1 18.2288 3.95364   4
  -1  13   1 19.3374 3.66254   3
  -1  13   1 13.8122 3.69590   7
  -1  13   1 17.7730 4.00386   2
   1  13  -1 20.6305 3.60318   2
   1  13  -1 17.7344 2.81585   3
   0 -13  -1 23.7816 4.59949   5
   0  13   1 23.8010 3.51051   3
   0  13   1 27.9127 4.86606   4
   0  13   1 20.5516 4.03090   2
   0  13   1 24.0665 4.60267   7
   0  13  -1 20.4478 4.61670   4
   0  13  -1 30.8976 4.84416   2
   0  13  -1 19.4077 2.82965   5
   0  13  -1 18.9328 3.17769   3
   0  13  -1 20.0067 3.91278   7
  -1  13  -1 0.65343 1.74243   7
   1  13   1 4.04592 2.53589   4
  -1  13  -1 2.58929 1.83317   4
   1  13   1 0.16311 1.45324   7
   1  13   1 5.90071 1.72493   3
   1  13   1 1.72483 1.70448   2
  -1  13  -1 2.42247 1.56987   3
   2  13   1 0.54268 1.38318   2
  -2  13  -1 1.55248 1.89771   3
   2  13   1 -1.7512 1.51772   4
   2  13   1 3.35661 1.33379   3
   2  13   1 0.14588 1.54377   7
  -2  13  -1 -2.5120 1.93305   2
  -2  13  -1 1.30713 1.91807   4
  -2  13  -1 -0.3618 1.51307   7
  -3 -13  -1 -1.2158 1.29824   2
   3 -13   1 0.74097 1.92416   6
  -3  13  -1 1.85326 2.18010   7
   3  13   1 1.11865 1.01014   3
  -3  13  -1 1.31257 1.78608   3
   3  13   1 -2.7359 1.55747   7
  -3  13  -1 1.56740 2.06575   4
   3  13   1 1.85254 2.17083   4
  -4  13  -1 -0.6994 1.46794   7
  -4  13  -1 0.09754 2.30124   2
  -4  13  -1 1.96994 1.77368   3
   4  13   1 2.65443 2.44316   4
   4  13   1 3.70550 2.18386   7
  -4  13  -1 0.00070 1.53054   4
  -5  13  -1 49.6828 6.12765   2
   5  13   1 55.7585 6.16748   4
  -5  13  -1 67.4790 6.18241   3
   5  13   1 52.7996 5.20705   7
  -5  13  -1 48.3079 5.67888   4
  -6  13  -1 25.9524 5.40015   2
  -6  13  -1 31.5481 5.44617   3
   6  13   1 33.0149 4.68750   7
  -6  13  -1 31.2526 5.59076   4
   6  13   1 28.3396 5.30259   4
  -6  13  -1 30.6207 5.46508   7
   7  13   1 4.86720 2.43115   7
   7  13   1 15.8410 4.04973   4
  -7  13  -1 0.36362 1.86077   7
  -7  13  -1 4.59973 2.56330   3
  -7  13  -1 -1.3824 2.38907   2
   8  13   1 4.50398 3.59736   4
  -8  13  -1 1.97556 2.68835   3
  -8  13  -1 3.31555 3.51516   2
  -8  13  -1 5.70440 3.09333   4
   8  13   1 9.38192 2.43443   7
  -8  13  -1 4.09575 2.83738   7
  -9  13  -1 17.6039 4.26398   7
  -9  13  -1 18.3707 4.73749   3
   9  13   1 12.4663 4.36276   4
  -9  13  -1 21.6492 5.68520   2
  -9  14   1 5.07768 4.11595   2
   9  14  -1 10.0304 4.71959   4
  -9  14   1 10.5707 4.14851   4
  -9  14   1 6.57500 3.81082   7
  -9  14   1 11.4553 4.17441   3
  -8  14   1 12.6957 4.60365   2
  -8  14   1 10.0091 3.56144   7
  -8  14   1 16.5559 4.84957   3
  -8  14   1 8.92929 4.11487   4
   8  14  -1 11.4944 4.30832   4
   8  14  -1 13.4095 3.69193   7
   7  14  -1 92.9142 8.62513   4
  -7  14   1 104.214 8.92285   4
  -7  14   1 103.798 8.74345   3
  -7  14   1 95.1819 9.31720   2
  -7  14   1 88.6354 8.06687   7
   7  14  -1 105.532 6.89714   7
   6  14  -1 -1.8107 1.57636   7
  -6  14   1 1.13754 1.76667   3
  -6  14   1 -1.6475 2.31959   2
  -6  14   1 -2.7692 1.76810   7
  -6  14   1 -0.5535 1.65720   4
   6  14  -1 2.34640 2.15727   4
   5  14  -1 23.9102 4.43778   7
  -5  14   1 39.8968 6.50208   2
  -5  14   1 16.9983 3.96169   7
  -5  14   1 23.3385 5.21222   4
  -5  14   1 19.2943 4.49060   3
   5  14  -1 27.3522 4.99304   4
   4  14  -1 7.96674 2.96075   7
   4  14  -1 17.4365 4.22600   4
  -4  14   1 10.3286 3.74592   2
  -4  14   1 17.1511 4.06324   7
  -4  14   1 17.3508 4.38405   4
  -4  14   1 10.3576 3.40376   3
   3 -14  -1 139.477 7.21744   5
  -3  14   1 134.674 9.39371   7
   3  14  -1 129.285 8.51313   7
  -3  14   1 136.368 8.45317   3
   3  14  -1 143.008 9.68452   4
   3  14  -1 126.158 5.58624   2
  -3  14   1 142.601 9.79515   2
  -3  14   1 143.320 9.50674   4
   2 -14  -1 7.62902 2.87721   5
   2  14  -1 5.10558 1.66041   3
  -2  14   1 5.93190 2.73848   4
   2  14  -1 4.95162 2.74455   4
  -2  14   1 1.45571 2.00550   3
  -2  14   1 6.05480 2.97665   2
  -2  14   1 0.90628 1.70696   7
   2  14  -1 8.61798 2.81330   7
   2  14  -1 6.83884 2.13971   2
   1 -14  -1 15.0229 3.71908   5
   1  14  -1 25.1805 3.96758   2
   1  14  -1 20.3565 3.25339   3
  -1  14   1 21.0802 4.70881   4
   1  14  -1 20.5620 4.21219   7
  -1  14   1 20.4211 4.34778   7
  -1  14   1 21.1103 3.93184   3
  -1  14   1 20.0628 4.31528   2
   1  14  -1 17.6062 4.45144   4
   0  14  -1 0.90638 1.77248   4
   0  14  -1 2.07062 1.97987   7
   0  14   1 0.90878 1.58564   7
   0  14  -1 -1.0064 1.28063   3
   0  14  -1 3.54037 2.50740   2
   0  14   1 -1.1341 1.83261   2
   0  14   1 2.72141 1.72855   3
   0  14  -1 -1.1144 1.85259   5
   0  14   1 1.82591 2.09511   4
   1  14   1 0.74592 2.24515   4
   1  14   1 3.27082 2.28194   7
  -1  14  -1 1.31093 2.27810   2
  -1  14  -1 2.42854 1.78066   3
  -1  14  -1 0.53495 1.62114   7
  -1  14  -1 3.81841 2.61078   4
   1  14   1 -0.9431 1.62958   2
   1  14   1 3.74641 1.71433   3
   2  14   1 11.0706 2.16970   3
  -2  14  -1 7.29597 2.59718   3
   2  14   1 13.4142 2.67766   2
   2  14   1 11.0049 2.97039   7
  -2  14  -1 6.62242 2.71347   7
  -2  14  -1 10.2832 3.36384   4
  -2  14  -1 3.77303 2.88142   2
   2  14   1 5.06153 3.05298   4
   3  14   1 17.2418 3.96758   7
  -3  14  -1 25.5421 4.91044   7
  -3  14  -1 23.8039 4.85618   4
  -3  14  -1 12.9898 3.84389   2
   3  14   1 17.7200 2.19493   3
   3  14   1 24.8777 5.31178   4
  -3  14  -1 20.6396 4.10680   3
  -4  14  -1 3.02255 2.58390   4
  -4  14  -1 0.82035 1.94108   7
   4  14   1 -2.6412 2.15406   4
  -4  14  -1 0.81670 1.89972   3
   4  14   1 3.43188 2.32851   7
  -4  14  -1 0.57331 2.33927   2
   5  14   1 25.1867 5.35578   4
  -5  14  -1 45.6884 5.56127   3
  -5  14  -1 38.5576 6.87011   2
  -5  14  -1 38.3851 6.30001   4
  -5  14  -1 30.8068 5.21687   7
   5  14   1 45.4850 5.08959   7
  -6  14  -1 -1.4960 2.51334   2
  -6  14  -1 1.53052 2.27167   3
  -6  14  -1 0.72989 1.86149   7
   6  14   1 0.89720 2.52119   4
   6  14   1 2.34740 2.19985   7
  -7  14  -1 -1.5505 2.10481   3
  -7  14  -1 2.61516 2.56505   7
  -7  14  -1 -2.2564 1.86620   4
   7  14   1 1.53533 2.17473   7
   7  14   1 -1.5140 2.51310   4
  -7  14  -1 2.35714 3.01104   2
   8  14   1 8.48670 3.88618   4
  -8  14  -1 7.00786 3.54833   4
   8  14   1 3.87254 2.71818   7
  -8  14  -1 2.53386 2.55032   3
  -8  14  -1 -2.1351 2.96685   2
  -8  14  -1 7.04118 3.51790   7
  -9  14  -1 10.3948 3.43833   3
   9  14   1 10.2411 3.72498   4
  -9  14  -1 7.92233 3.64582   7
  -9  14  -1 9.59364 4.53919   2
  -9  14  -1 9.61924 4.12268   4
  -8  15   1 18.7948 5.34710   4
  -8  15   1 8.95554 3.44384   3
  -8  15   1 12.7797 4.58800   7
  -8  15   1 13.0829 4.93422   2
   8  15  -1 8.74796 4.34830   4
  -7  15   1 7.53659 3.69512   2
  -7  15   1 7.15667 3.31527   7
   7  15  -1 4.40763 3.50636   4
   7  15  -1 7.47070 2.61698   7
  -7  15   1 7.31452 3.63616   4
  -7  15   1 8.88159 3.49585   3
  -6  15   1 1.67219 2.12210   4
  -6  15   1 -2.5017 2.44016   2
  -6  15   1 4.65106 2.69041   7
   6  15  -1 -2.5304 2.14080   7
  -6  15   1 -2.6058 1.91430   3
   6  15  -1 -2.1538 2.51492   4
   5  15  -1 78.8534 7.69270   4
  -5  15   1 61.5349 7.21777   4
   5  15  -1 69.1462 6.16170   7
  -5  15   1 69.8981 7.96942   2
  -5  15   1 63.6585 7.02144   7
  -5  15   1 65.7732 6.88689   3
  -4  15   1 6.03306 2.83458   4
   4  15  -1 6.99036 2.92634   7
  -4  15   1 9.12906 4.36144   2
  -4  15   1 4.05124 2.54275   3
   4  15  -1 0.47168 3.02759   4
  -4  15   1 5.18419 3.29719   7
  -3  15   1 3.52744 2.42389   4
   3  15  -1 2.69711 2.58901   4
   3  15  -1 1.74931 2.13582   7
  -3  15   1 3.88345 2.45651   2
   2 -15  -1 -2.7625 2.69779   5
   2  15  -1 2.13577 2.13937   7
  -2  15   1 2.03908 2.19094   7
   2  15  -1 0.57299 1.94430   2
   2  15  -1 4.17464 1.48375   3
  -2  15   1 0.58983 2.02911   3
  -2  15   1 -2.9286 2.12430   2
   2  15  -1 8.62482 3.03475   4
  -2  15   1 -0.6800 2.17599   4
  -1  15   1 5.14083 2.89146   7
  -1  15   1 6.98460 2.98282   4
   1  15  -1 12.5195 3.72442   7
   1  15  -1 7.93939 2.11307   3
  -1  15   1 12.1200 3.73206   2
   1  15  -1 6.21323 3.53940   4
  -1  15   1 8.25379 2.77040   3
   1  15  -1 10.5107 3.08335   2
   0  15  -1 8.88073 2.94909   7
   0  15  -1 11.9885 3.71376   2
   0  15   1 4.90504 2.79408   2
   0  15  -1 12.2713 3.67598   4
   0  15   1 11.1765 3.24106   7
   0  15   1 10.4511 3.94837   4
   0  15  -1 10.4628 2.65332   3
   0  15   1 12.0254 2.77010   3
   1  15   1 57.8695 4.58558   3
  -1  15  -1 67.2471 7.12810   4
  -1  15  -1 63.9332 5.43655   3
   1  15   1 52.4757 5.11915   2
   1  15   1 59.2150 6.58067   4
  -1  15  -1 57.2190 6.17639   7
   1  15   1 47.0763 5.68701   7
  -1  15  -1 66.4255 6.46091   2
   2  15   1 36.1601 3.86634   2
  -2  15  -1 37.5696 4.51635   3
   2  15   1 35.0134 3.28684   3
   2  15   1 39.7743 6.19690   7
  -2  15  -1 39.4404 6.16846   4
  -2  15  -1 37.4073 5.82782   7
  -2  15  -1 42.3760 6.59613   2
   2  15   1 40.5327 6.47096   4
   3  15   1 3.07547 2.35773   7
   3  15   1 3.30132 3.14434   4
  -3  15  -1 3.87568 2.53273   2
  -3  15  -1 3.17960 2.23844   7
  -3  15  -1 2.83674 2.37968   3
  -3  15  -1 3.24897 2.32223   4
   4  15   1 2.99764 2.46785   4
  -4  15  -1 8.83490 4.04175   2
  -4  15  -1 8.48755 3.35403   4
  -4  15  -1 6.84328 3.17638   7
  -4  15  -1 5.84227 2.72789   3
   4  15   1 10.5908 3.57943   7
   5  15   1 4.65649 2.75531   4
  -5  15  -1 0.70133 2.39443   4
   5  15   1 5.57305 2.96497   7
  -5  15  -1 6.11763 3.17402   2
  -5  15  -1 6.00994 2.85418   3
  -5  15  -1 8.47291 3.26498   7
  -6  15  -1 18.5399 4.86785   4
   6  15   1 18.9175 3.74025   7
  -6  15  -1 21.2884 5.57389   2
  -6  15  -1 20.6447 4.25856   3
   6  15   1 12.0547 4.54907   4
  -6  15  -1 14.9790 4.36163   7
  -7  15  -1 2.08994 3.12700   3
  -7  15  -1 -3.1320 2.29156   7
   7  15   1 7.18286 2.92001   7
  -7  15  -1 -2.6476 2.94970   4
   7  15   1 1.91291 3.22236   4
  -7  15  -1 -4.9566 2.95856   2
  -8  15  -1 6.77224 3.81077   4
  -8  15  -1 5.56285 4.18701   2
  -8  15  -1 4.82172 3.51700   7
   8  15   1 5.29856 3.56813   4
  -8  15  -1 -1.0807 2.47357   3
  -7  16   1 19.9148 5.78212   2
  -7  16   1 23.4629 4.96402   7
  -7  16   1 26.3800 5.11785   4
  -7  16   1 19.9532 4.34409   3
   7  16  -1 26.0121 4.18200   7
   7  16  -1 22.8269 5.73707   4
  -6  16   1 10.0348 4.20951   2
  -6  16   1 -1.8621 2.29547   4
   6  16  -1 3.42250 2.79300   4
  -6  16   1 -0.7630 2.18959   7
  -6  16   1 2.35482 2.28487   3
   6  16  -1 -1.6219 2.31785   7
   5  16  -1 11.7594 3.23719   7
  -5  16   1 10.9236 3.61461   7
  -5  16   1 11.1650 4.01807   3
  -5  16   1 17.5871 4.75800   2
   5  16  -1 11.8507 4.19952   4
  -5  16   1 4.31310 3.37785   4
  -4  16   1 38.0413 5.95609   3
  -4  16   1 33.5210 6.39255   4
   4  16  -1 47.5757 7.65425   4
  -4  16   1 37.4250 6.14512   7
  -4  16   1 42.6187 7.01730   2
   4  16  -1 41.8517 6.09977   7
  -3  16   1 184.890 11.8961   2
   3  16  -1 192.150 12.1530   4
  -3  16   1 192.404 10.7500   3
  -3  16   1 210.127 12.8568   4
   3  16  -1 195.982 11.2844   7
  -3  16   1 189.014 12.1027   7
  -2  16   1 47.2105 7.32945   2
   2  16  -1 28.9858 2.96166   3
   2  16  -1 35.7561 4.47848   2
  -2  16   1 31.9577 4.80542   3
  -2  16   1 27.4216 5.58094   7
  -2  16   1 29.2221 6.39403   4
   2  16  -1 23.5453 5.74063   4
   2  16  -1 38.1845 6.03373   7
  -1  16   1 58.7407 5.37594   3
   1  16  -1 58.8476 6.76641   4
   1  16  -1 58.8470 4.55688   3
   1  16  -1 54.5649 6.11449   7
  -1  16   1 65.4378 6.16976   2
  -1  16   1 65.4026 6.93360   4
   1  16  -1 57.5837 5.36983   2
  -1  16   1 51.6762 6.16891   7
   0  16  -1 10.7888 2.90286   3
   0  16  -1 11.5738 4.39036   4
   0  16   1 10.2573 2.92465   3
   0  16   1 11.4678 3.59368   2
   0  16   1 10.8755 4.10001   4
   0  16  -1 8.45250 3.59083   2
   0  16   1 10.2735 3.50324   7
   0  16  -1 11.3038 3.51317   7
  -1  16  -1 32.5243 5.56601   7
   1  16   1 22.1352 3.45466   3
  -1  16  -1 18.4870 3.82779   3
   1  16   1 28.7419 5.44368   7
   1  16   1 21.6553 4.08507   2
   1  16   1 25.3699 5.23140   4
  -1  16  -1 27.5400 5.01003   2
  -1  16  -1 30.5582 6.17212   4
   2  16   1 30.0444 5.43341   7
   2  16   1 28.5647 5.80493   4
  -2  16  -1 29.6876 5.59217   7
   2  16   1 25.6505 2.92008   3
  -2  16  -1 20.1431 4.75549   2
  -2  16  -1 19.9746 3.91378   3
  -2  16  -1 31.8917 6.23314   4
  -3  16  -1 66.6613 7.13699   4
   3  16   1 59.1759 6.30995   7
  -3  16  -1 69.2106 6.40189   3
   3  16   1 77.3114 7.66886   4
  -3  16  -1 49.0043 7.37931   2
  -3  16  -1 65.7111 7.29166   7
  -4  16  -1 -0.8960 2.13872   4
   4  16   1 -2.2225 2.16620   7
  -4  16  -1 -0.1299 2.13572   3
  -4  16  -1 -0.4505 2.05298   2
   4  16   1 1.82540 2.51644   4
  -4  16  -1 -1.2805 2.59824   7
  -5  16  -1 26.1577 6.08185   2
  -5  16  -1 19.8587 3.98254   3
  -5  16  -1 14.3171 4.00479   4
   5  16   1 20.3359 4.67022   7
  -5  16  -1 27.1174 5.53218   7
   5  16   1 26.0338 5.67313   4
  -6  16  -1 1.53119 2.63551   4
  -6  16  -1 -0.5398 2.45893   7
   6  16   1 3.84900 2.57828   7
   6  16   1 -1.7891 3.10654   4
  -6  16  -1 1.16081 2.24524   3
   7  16   1 -1.4145 3.45149   4
  -7  16  -1 0.70286 2.64587   4
  -7  16  -1 12.4106 4.16577   3
  -7  16  -1 3.83008 3.46184   7
  -7  16  -1 7.50831 3.95772   2
   7  16   1 9.59421 3.40021   7
  -6  17   1 12.5964 4.53931   4
  -6  17   1 12.2153 4.79665   2
  -6  17   1 3.38678 3.26219   3
   6  17  -1 2.81855 2.82960   7
   6  17  -1 6.06974 3.39758   4
  -6  17   1 5.43827 3.01111   7
   5  17  -1 21.3471 4.63085   7
  -5  17   1 22.1292 5.43263   7
  -5  17   1 17.6136 5.53460   4
   5  17  -1 19.3054 5.22666   4
  -5  17   1 17.1437 4.66748   3
  -5  17   1 22.1427 5.47670   2
  -4  17   1 2.72719 2.90991   7
   4  17  -1 5.87464 3.01556   7
   4  17  -1 9.82346 3.81246   4
  -4  17   1 5.02317 2.79263   3
  -4  17   1 10.1350 4.17060   4
  -4  17   1 3.10252 3.53660   2
  -3  17   1 68.1672 7.41207   7
  -3  17   1 62.2005 6.07279   3
  -3  17   1 63.3323 7.68184   4
  -3  17   1 63.6635 7.57226   2
   3  17  -1 65.8571 7.07673   7
   3  17  -1 64.9443 7.48119   4
  -2  17   1 4.18240 2.82827   7
   2  17  -1 9.67096 4.19005   4
  -2  17   1 6.58036 3.17997   4
  -2  17   1 13.8596 3.52123   3
   2  17  -1 17.6359 4.44031   7
  -2  17   1 5.90833 2.98110   2
   1  17  -1 -0.3482 2.17349   2
  -1  17   1 -0.2616 2.45008   7
  -1  17   1 -2.9033 2.24095   2
   1  17  -1 -2.7832 1.74811   7
  -1  17   1 6.68732 2.29814   3
   1  17  -1 -2.7219 1.93982   4
   0  17   1 5.55608 2.37233   3
   0  17  -1 4.46481 2.53620   7
   0  17   1 -1.3721 2.23213   2
   0  17  -1 4.24606 3.12299   4
   0  17   1 1.61018 2.64218   7
   0  17  -1 3.09057 2.57261   2
  -1  17  -1 2.59372 2.76747   7
  -1  17  -1 -2.3302 2.01206   4
   1  17   1 -2.1982 1.59909   3
  -1  17  -1 0.42825 2.44180   2
   1  17   1 3.83252 3.09377   4
  -1  17  -1 0.01121 1.72324   3
   1  17   1 -3.2602 2.00855   7
   2  17   1 11.9031 4.18481   7
  -2  17  -1 8.01006 3.30914   7
   2  17   1 5.70694 3.33827   4
  -2  17  -1 0.04795 2.63555   4
  -2  17  -1 4.96358 3.11680   2
  -2  17  -1 6.17597 2.69395   3
  -3  17  -1 5.28469 3.92229   2
  -3  17  -1 4.66239 2.92199   7
   3  17   1 9.72869 3.37740   7
  -3  17  -1 7.98711 2.78552   3
  -3  17  -1 11.5935 4.27344   4
   3  17   1 12.2799 4.75416   4
  -4  17  -1 1.41830 2.54666   3
  -4  17  -1 3.96425 3.09457   2
  -4  17  -1 2.64334 2.45173   4
   4  17   1 3.35351 3.27864   4
  -4  17  -1 0.29200 2.72370   7
   4  17   1 -1.6521 1.98406   7
   5  17   1 80.0198 8.71851   4
  -5  17  -1 69.6621 8.05898   7
  -5  17  -1 82.6064 8.95829   2
  -5  17  -1 73.2891 7.63039   3
  -5  17  -1 80.1453 8.36841   4
   5  17   1 87.5481 7.40458   7
  -6  17  -1 14.6806 5.27163   2
   6  17   1 14.7864 3.97478   7
  -6  17  -1 16.7940 5.22596   4
   6  17   1 18.3349 5.35886   4
  -6  17  -1 17.3392 4.16512   3
  -6  17  -1 6.97599 4.09083   7
  -4  18   1 12.9412 4.51682   2
  -4  18   1 12.7136 4.51445   7
   4  18  -1 24.3131 4.92259   7
   4  18  -1 11.8796 4.28062   4
  -4  18   1 14.0186 3.79844   3
  -4  18   1 16.4274 5.10310   4
  -3  18   1 10.9122 4.81866   4
  -3  18   1 2.67336 2.89782   7
  -3  18   1 6.26303 2.76336   3
  -3  18   1 12.8430 4.76533   2
   3  18  -1 11.2363 3.58826   7
  -2  18   1 10.5566 3.47098   3
   2  18  -1 14.4295 4.54034   4
  -2  18   1 8.16394 3.58143   4
  -2  18   1 6.62973 3.42816   7
   2  18  -1 15.8865 4.34422   7
  -2  18   1 5.70902 3.24544   2
   1  18  -1 8.49931 4.01342   4
   1  18  -1 0.37148 2.29479   7
  -1  18   1 -2.8561 2.62761   2
  -1  18   1 4.44438 2.44459   3
  -1  18   1 -0.1876 2.80143   4
  -1  18   1 -0.2375 2.33844   7
   0  18  -1 -2.6993 2.57781   4
   0  18   1 -4.1922 2.05305   3
   0  18  -1 -1.0954 2.65671   2
   0  18   1 4.89232 2.63876   7
   0  18   1 6.74136 3.99252   4
   0  18  -1 1.86782 2.61824   7
   0  18  -1 7.40359 2.75421   3
   0  18   1 1.81744 2.86398   2
   1  18   1 33.7443 7.32403   4
  -1  18  -1 27.7806 4.50582   3
  -1  18  -1 40.5077 7.40853   4
   1  18   1 42.3029 6.75469   7
  -1  18  -1 49.5132 7.70773   7
  -1  18  -1 33.2518 5.85689   2
  -2  18  -1 1.50078 1.83471   3
  -2  18  -1 -0.9334 2.09658   7
  -2  18  -1 -3.5572 2.54028   4
   2  18   1 -1.3478 2.47966   7
   2  18   1 -0.1445 3.11636   4
  -2  18  -1 1.87503 3.27337   2
   3  18   1 51.5723 8.44890   4
   3  18   1 42.5501 6.65242   7
  -3  18  -1 38.2320 5.86327   3
  -3  18  -1 41.4278 6.62364   2
  -3  18  -1 36.4166 6.83653   7
  -3  18  -1 36.2891 6.93556   4
   4  18   1 9.72855 4.46137   4
  -4  18  -1 7.44798 4.56658   4
   4  18   1 -0.8204 2.90212   7
  -4  18  -1 7.91445 3.53149   2
  -4  18  -1 6.73122 3.74947   7
  -4  18  -1 5.47025 2.75293   3
  -1  19   1 59.0873 6.53794   2
  -1  19   1 57.5823 6.34211   3
  -1  19   1 62.1182 7.51045   7
   1  19  -1 64.0760 9.38650   4
  -1  19   1 66.6866 8.13268   4
   1  19  -1 70.0554 7.87248   7
   0  19  -1 6.07011 3.33632   7
   0  19  -1 9.81199 4.28416   4
   0  19   1 8.64453 3.50926   7
   0  19   1 -0.4083 3.21901   4
   0  19  -1 9.08589 4.12948   2
   1  19   1 67.2206 7.89362   7
  -1  19  -1 78.6429 8.94379   4
   1  19   1 52.6630 8.61282   4
  -1  19  -1 66.5611 7.28865   2
  -1  19  -1 81.5022 8.26415   7
 -13   0   2 -2.9273 3.37138   2
 -13   0   2 -5.3898 2.18720   3
 -12   0   2 8.73261 3.53060   2
 -12   0   2 16.2334 4.35353   3
 -11   0   2 1.65579 2.22278   3
 -11   0   2 1.76661 2.70005   2
 -10   0   2 152.825 8.83816   2
  -9   0   2 -0.1669 1.72231   2
   9   0  -2 -1.1367 1.59134   4
   8   0  -2 60.8292 5.03756   4
  -8   0   2 69.1706 5.31508   2
   7   0  -2 -0.0109 1.62936   4
  -6   0   2 49.7038 3.95560   2
   6   0  -2 49.7209 4.09021   2
  -6   0   2 37.5469 3.07923   4
   6   0  -2 43.6836 3.65751   4
  -5   0   2 -0.2101 0.82801   4
   5   0  -2 0.72693 0.88402   4
  -5   0   2 0.26957 1.08503   2
   5   0  -2 0.35007 0.91798   2
   4   0  -2 10.1565 2.20738   6
   4   0  -2 11.0751 1.86026   2
  -4   0   2 8.90475 1.56175   4
  -4   0   2 7.99138 1.80262   2
   4   0  -2 9.74600 1.79764   4
   3   0  -2 1.69764 0.95617   2
  -3   0   2 0.44831 0.63019   4
  -3   0   2 0.13633 0.34345   7
   3   0  -2 0.60795 0.75701   4
  -3   0   2 -0.1379 0.91369   2
   3   0  -2 0.80149 1.14213   6
   2   0  -2 238.176 4.26489   7
  -2   0   2 221.698 5.80171   2
  -2   0   2 221.458 4.69155   4
   2   0  -2 218.271 5.73605   2
   2   0  -2 226.034 4.83800   4
  -2   0   2 222.944 4.25976   7
  -2   0   2 225.531 5.45250   3
   1   0  -2 -0.0013 0.35260   3
   1   0  -2 -0.3188 0.43793   2
   1   0  -2 0.38904 0.54567   5
  -1   0   2 -0.1737 0.30783   3
   1   0  -2 -0.0073 0.32426   7
  -1   0   2 0.34917 0.29569   7
  -1   0   2 0.12609 0.34030   5
   0   0  -2 6.76026 1.07480   5
  -1   0  -2 0.21363 0.47988   2
   1   0   2 0.54437 0.53735   6
  -1   0  -2 0.11556 0.43255   3
  -1   0  -2 0.09409 0.45812   4
   1   0   2 0.03802 0.42854   2
   1   0   2 0.02604 0.53559   5
   1   0   2 -0.2496 0.54862   3
   1   0   2 -0.3127 0.62980   4
  -2   0  -2 5204.33 91.8531   6
   2   0   2 5659.48 92.6617   5
  -2   0  -2 5773.67 90.2193   2
  -2   0  -2 5727.42 91.2358   4
  -2   0  -2 5706.02 90.9720   3
   2   0   2 5746.53 90.0432   2
   2   0   2 5809.33 91.9661   6
  -3   0  -2 2.52709 1.64456   6
   3   0   2 -0.4996 0.94018   6
   3   0   2 0.26756 0.69768   2
  -3   0  -2 2.24189 1.04664   4
   3   0   2 -0.6934 0.76118   4
   3   0   2 -0.4283 1.22880   5
  -3   0  -2 0.55589 0.86854   2
  -4   0  -2 9.66895 1.88093   4
   4   0   2 7.13772 1.92596   4
  -4   0  -2 8.73287 1.75219   2
   4   0   2 6.72359 2.03842   6
  -4   0  -2 5.95094 2.16952   6
   5   0   2 0.09161 0.97390   4
  -5   0  -2 0.18515 1.37503   6
  -5   0  -2 0.97850 1.11761   2
   5   0   2 -0.4480 0.75305   2
  -6   0  -2 469.020 16.7164   6
   6   0   2 485.220 14.7492   4
  -6   0  -2 462.462 10.7092   7
  -6   0  -2 482.375 13.2363   2
   7   0   2 3.37206 1.72517   4
  -7   0  -2 -1.1051 1.68889   6
  -7   0  -2 2.78288 1.57340   2
  -8   0  -2 5.55248 1.55439   7
  -8   0  -2 5.62184 2.32877   2
  -8   0  -2 2.39947 2.69419   6
  -8   0  -2 6.86251 1.62484   7
  -9   0  -2 -4.3065 1.92116   6
  -9   0  -2 0.57652 1.65645   2
   9   0   2 1.07434 1.88151   4
  -9   0  -2 -1.2081 0.96215   7
  -9   0  -2 4.04945 1.84769   7
 -10   0  -2 38.0681 7.35256   6
  10   0   2 23.0716 5.30315   4
 -10   0  -2 29.4630 4.67158   2
 -10   0  -2 26.9669 2.48873   7
 -10   0  -2 21.9450 3.11884   7
 -11   0  -2 0.68499 2.51736   2
 -12   0  -2 54.0340 6.54013   2
 -13   0  -2 3.18816 3.58488   2
 -13  -1   2 0.21882 3.88633   2
 -13  -1   2 0.72379 2.56519   3
 -13   1   2 -1.9458 2.31673   3
 -13   1   2 1.53465 3.51968   2
 -12  -1   2 37.9272 5.61488   2
 -12  -1   2 38.2450 5.50391   3
 -12   1   2 41.1625 6.34236   2
 -12   1   2 51.3751 5.86406   3
 -11  -1   2 8.03234 3.19817   3
 -11  -1   2 12.9966 3.73072   2
 -11   1   2 6.38504 3.05839   3
 -11   1   2 16.1561 4.18672   2
  11   1  -2 7.60966 3.41431   4
 -10  -1   2 2.49630 2.19369   2
 -10   1   2 -1.8472 2.07339   2
  10   1  -2 0.75885 1.90245   4
  -9  -1   2 75.1983 5.66960   2
   9   1  -2 77.8618 6.16283   4
  -9   1   2 73.8831 6.20204   2
  -8  -1   2 568.601 16.1036   2
  -8   1   2 559.693 11.9476   7
   8   1  -2 587.961 16.8746   4
  -8   1   2 569.720 17.4121   2
  -7  -1   2 13.9357 2.79129   2
   7   1  -2 15.6358 2.97598   4
  -7   1   2 12.2526 2.74190   2
  -7   1   2 15.7253 1.56642   7
   6  -1  -2 621.755 15.8730   4
  -6  -1   2 641.861 15.0417   4
  -6  -1   2 624.248 15.4684   2
  -6   1   2 660.965 12.7775   7
   6   1  -2 623.401 14.7644   2
  -6   1   2 630.828 15.0643   4
  -6   1   2 635.484 16.7584   2
   6   1  -2 654.033 16.0748   4
  -5  -1   2 579.773 13.6558   2
   5  -1  -2 559.377 14.1406   2
   5  -1  -2 610.160 14.1755   4
  -5  -1   2 580.311 13.2187   4
  -5   1   2 571.652 11.4307   7
  -5   1   2 576.828 13.3036   4
   5   1  -2 582.972 13.7767   4
  -5   1   2 571.861 14.7193   2
   5   1  -2 552.355 12.9377   2
   4  -1  -2 134.850 5.42772   2
   4  -1  -2 125.469 3.63760   7
  -4  -1   2 134.183 4.63759   4
  -4  -1   2 130.706 4.92201   2
   4  -1  -2 130.175 4.96808   4
   4  -1  -2 124.337 6.44719   6
   4   1  -2 122.127 6.19833   6
  -4   1   2 129.873 4.66105   4
  -4   1   2 126.920 3.79019   7
  -4   1   2 133.388 5.60808   2
   4   1  -2 127.281 4.62902   2
   4   1  -2 135.146 4.85967   4
  -3  -1   2 2810.29 46.6353   4
   3  -1  -2 2875.07 48.3898   2
   3  -1  -2 2863.71 50.6876   6
   3  -1  -2 2834.53 45.8179   7
  -3  -1   2 2851.07 47.1488   2
  -3   1   2 2813.20 45.9441   7
  -3   1   2 2845.28 48.6633   2
   3   1  -2 2885.08 46.9024   4
  -3   1   2 2847.83 46.8799   4
   3   1  -2 2807.60 50.0175   6
   3   1  -2 2805.97 46.8486   2
   2  -1  -2 522.274 11.1616   5
   2  -1  -2 533.600 9.83053   7
   2  -1  -2 530.315 11.2329   2
  -2  -1   2 533.928 10.3171   2
  -2  -1   2 520.169 9.89471   4
  -2  -1   2 514.679 9.70643   3
  -2   1   2 530.696 9.94905   4
   2   1  -2 535.631 9.98540   4
   2   1  -2 520.435 10.1706   2
  -2   1   2 537.441 9.90221   7
  -2   1   2 534.728 11.4292   2
  -2   1   2 527.619 10.9166   3
   1  -1  -2 317.943 7.05021   5
   1  -1  -2 320.847 6.43784   7
   1  -1  -2 321.431 6.80860   3
  -1  -1   2 313.895 5.76905   3
   1  -1  -2 324.844 7.16545   2
   1   1  -2 318.469 6.13541   4
   1   1  -2 316.533 5.76037   3
  -1   1   2 319.337 6.83666   3
  -1   1   2 318.663 5.87498   4
  -1   1   2 316.103 7.15365   2
  -1   1   2 323.349 6.48198   7
  -1   1   2 316.835 6.95058   5
   0  -1  -2 165.658 4.50918   5
   0  -1  -2 170.073 3.92063   6
   0  -1   2 162.428 3.76311   3
   0  -1  -2 164.244 3.77768   4
   0   1   2 152.257 4.30097   5
   0   1  -2 164.002 3.71469   3
   0   1  -2 162.587 3.78257   2
   0   1  -2 160.627 3.81372   6
   0   1   2 166.215 3.93067   3
   0   1  -2 159.069 3.39934   5
   0   1   2 164.742 3.81304   4
   0   1   2 165.758 4.01986   7
   0   1   2 167.841 3.89781   6
  -1  -1  -2 29.8079 1.59028   7
   1  -1   2 32.0674 1.76485   2
  -1  -1  -2 30.8906 1.80186   4
   1  -1   2 31.6949 1.94049   6
  -1  -1  -2 32.0688 1.36898   2
  -1  -1  -2 29.7574 1.56761   3
  -1  -1  -2 31.3285 1.97399   6
  -1  -1  -2 28.8185 2.38846   5
   1   1   2 30.6922 1.90320   4
  -1   1  -2 31.3190 1.79668   2
   1   1   2 31.9612 1.91530   6
   1   1   2 30.3596 2.27864   5
  -1   1  -2 29.7152 1.85041   5
  -1   1  -2 29.6703 2.00999   6
   1   1   2 29.2497 1.69702   7
   1   1   2 29.9889 1.66125   3
  -1   1  -2 29.8939 1.97762   4
   2  -1   2 16.6884 2.31024   6
   2  -1   2 19.0210 2.16493   5
  -2  -1  -2 19.0702 1.52407   7
   2  -1   2 17.1367 1.70959   2
  -2  -1  -2 16.6553 1.57825   3
  -2  -1  -2 20.0142 2.29099   6
  -2  -1  -2 18.6959 2.73852   5
  -2  -1  -2 16.2710 1.34374   2
   2  -1   2 19.5453 2.21122   4
  -2  -1  -2 14.9630 1.68625   4
   2   1   2 17.8843 2.01305   6
   2   1   2 17.2191 1.71817   3
   2   1   2 17.4440 2.57164   5
   2   1   2 14.2735 1.89268   4
  -2   1  -2 16.4613 1.73175   2
  -2   1  -2 20.6112 2.65938   6
   2   1   2 17.5220 1.34121   2
  -2   1  -2 15.6601 1.89093   4
   3  -1   2 7.74377 1.85542   4
  -3  -1  -2 8.49111 1.62224   4
   3  -1   2 7.52168 2.03955   6
  -3  -1  -2 5.68387 1.34272   3
  -3  -1  -2 5.39157 1.90266   6
  -3  -1  -2 7.30750 1.30000   2
  -3  -1  -2 4.68468 1.04486   7
   3  -1   2 5.00876 1.27805   2
   3   1   2 4.61420 1.42179   4
  -3   1  -2 7.84608 1.71895   4
   3   1   2 5.68017 1.07599   2
  -3   1  -2 6.70146 1.57949   2
   3   1   2 7.08183 1.73829   6
   3   1   2 7.96274 2.19356   5
  -3   1  -2 5.76019 1.89703   6
   4  -1   2 11.2764 1.91713   2
  -4  -1  -2 14.3213 2.85933   6
  -4  -1  -2 10.8466 1.84600   3
  -4  -1  -2 13.4178 1.90189   2
  -4  -1  -2 12.3047 1.46825   7
   4  -1   2 13.6576 2.63860   4
   4  -1   2 9.61898 2.37905   6
  -4  -1  -2 13.3008 2.21052   4
  -4   1  -2 8.76134 1.82835   4
   4   1   2 12.0587 2.39535   4
   4   1   2 13.6185 3.06338   5
   4   1   2 12.5879 1.75258   2
  -4   1  -2 8.60054 2.45214   6
  -4   1  -2 12.0111 1.70632   7
  -4   1  -2 14.7342 2.46007   2
   4   1   2 10.3498 2.25769   6
   5  -1   2 226.131 7.89136   2
  -5  -1  -2 237.483 6.76536   7
  -5  -1  -2 230.140 10.1753   6
  -5  -1  -2 240.931 7.56985   2
   5  -1   2 244.345 9.36459   4
  -5  -1  -2 221.366 7.95255   3
   5   1   2 225.574 7.01999   2
  -5   1  -2 247.579 6.82543   7
   5   1   2 234.890 8.90750   4
  -5   1  -2 244.088 8.50309   2
  -5   1  -2 236.964 10.4698   6
  -6  -1  -2 0.99334 1.36636   2
  -6  -1  -2 2.68122 2.14098   6
   6  -1   2 4.19009 1.89571   4
  -6  -1  -2 2.56068 1.04553   7
  -6   1  -2 3.54707 1.74434   2
  -6   1  -2 1.27892 0.93522   7
   6   1   2 3.14346 1.39795   2
  -6   1  -2 3.70287 2.64520   6
   6   1   2 3.66809 1.60176   4
  -7  -1  -2 25.8954 5.37448   6
  -7  -1  -2 21.8239 1.90045   7
  -7  -1  -2 22.2004 2.29823   7
  -7  -1  -2 28.1216 3.24622   2
   7  -1   2 26.6801 4.48417   4
  -7   1  -2 27.0181 4.02647   2
  -7   1  -2 21.1033 2.21207   7
  -7   1  -2 22.8589 5.15660   6
   7   1   2 31.0034 3.93857   4
  -8  -1  -2 1.51228 1.21190   7
   8  -1   2 3.12708 2.21340   4
  -8  -1  -2 2.61800 2.82239   6
  -8  -1  -2 1.57080 0.94270   7
  -8  -1  -2 -0.0614 1.61255   2
  -8   1  -2 2.13382 2.66687   6
   8   1   2 2.52469 2.00768   4
  -8   1  -2 0.35837 1.88212   2
  -8   1  -2 0.72438 1.04362   7
  -9  -1  -2 28.3370 2.27685   7
  -9  -1  -2 31.2203 2.72199   7
  -9  -1  -2 21.7752 3.76846   2
  -9  -1  -2 21.5992 5.83029   6
  -9   1  -2 26.5624 2.62106   7
  -9   1  -2 21.8775 5.48241   6
   9   1   2 34.1697 5.56419   4
  -9   1  -2 29.7366 4.86971   2
 -10  -1  -2 -1.5044 2.65735   6
 -10  -1  -2 5.42977 2.62792   2
 -10   1  -2 3.71508 3.49272   6
 -10   1  -2 1.98333 2.34238   2
  10   1   2 2.90617 2.62931   4
 -10   1  -2 0.29303 1.28064   7
 -11  -1  -2 2.18080 2.67916   2
  11   1   2 1.13309 2.92207   4
 -11   1  -2 3.60997 2.78840   2
 -12  -1  -2 -1.8489 3.01702   2
 -12   1  -2 -2.8645 2.81947   2
 -13  -1  -2 -4.4288 4.43950   2
 -13   1  -2 -5.7895 3.47877   2
 -13  -2   2 2.27626 2.43259   3
  13  -2  -2 8.83420 3.72085   5
 -13   2   2 8.90897 3.71723   2
 -13   2   2 15.0562 4.44804   3
 -12  -2   2 13.6456 4.11872   2
 -12  -2   2 18.3097 3.92979   3
  12   2  -2 17.6868 4.25984   4
 -12   2   2 8.96734 3.43079   3
 -12   2   2 15.6381 4.39054   2
 -11  -2   2 82.0749 6.52666   2
 -11  -2   2 86.2644 6.34158   3
  11   2  -2 75.9750 6.95080   4
 -11   2   2 77.0031 6.99382   3
 -11   2   2 73.5087 7.14302   2
 -10  -2   2 86.2426 6.29399   2
 -10   2   2 82.0995 3.94832   7
  10   2  -2 90.4097 7.15108   4
 -10   2   2 96.2489 7.53984   2
 -10   2   2 92.8834 7.03230   3
  -9  -2   2 19.9652 3.49744   2
   9   2  -2 15.1757 3.49182   4
  -9   2   2 14.5490 2.09921   7
  -9   2   2 17.8247 4.03575   2
  -8  -2   2 212.581 8.50778   2
  -8   2   2 200.522 10.0192   2
  -8   2   2 220.500 6.83565   7
   8   2  -2 217.444 9.51831   4
  -7  -2   2 93.3511 5.01916   2
   7   2  -2 93.3665 5.67789   4
  -7   2   2 92.7059 6.21715   2
   7   2  -2 87.9683 4.48062   2
  -7   2   2 94.7598 4.10833   7
  -6  -2   2 85.3721 4.41718   2
  -6  -2   2 80.5803 4.44267   4
  -6   2   2 79.2965 4.46603   4
  -6   2   2 90.8842 5.69241   2
   6   2  -2 82.4211 4.87038   4
   6   2  -2 87.2115 4.17170   2
  -6   2   2 86.9815 3.77726   7
  -5  -2   2 250.349 7.83802   4
  -5  -2   2 255.382 7.48289   2
   5  -2  -2 253.810 6.65939   7
  -5   2   2 252.964 9.22224   2
  -5   2   2 258.064 8.08668   4
   5   2  -2 250.333 7.00514   2
   5   2  -2 261.742 8.21256   4
  -5   2   2 259.093 6.92996   7
   4  -2  -2 653.042 15.4392   2
   4  -2  -2 648.933 17.2138   6
  -4  -2   2 674.946 13.5793   2
  -4  -2   2 659.313 14.0734   4
   4  -2  -2 676.528 13.1650   7
  -4   2   2 679.249 13.3772   7
  -4   2   2 643.766 14.2247   4
   4   2  -2 639.337 16.4393   6
   4   2  -2 672.723 14.3485   4
   4   2  -2 652.613 13.0852   2
  -4   2   2 656.570 15.8907   2
   3  -2  -2 107.685 4.76629   2
   3  -2  -2 111.507 4.63586   5
   3  -2  -2 113.387 5.63839   6
  -3  -2   2 107.554 3.97057   4
   3  -2  -2 114.398 3.78927   7
   3   2  -2 119.311 4.19656   4
  -3   2   2 112.938 5.02602   2
  -3   2   2 109.005 4.07891   4
   3   2  -2 107.234 5.09042   6
   3   2  -2 106.501 3.35600   2
  -3   2   2 105.921 3.80409   7
  -2  -2   2 43.9286 1.54473   7
   2  -2  -2 45.0621 2.66965   5
  -2  -2   2 46.2151 1.45042   3
   2  -2  -2 47.7626 2.30743   7
  -2  -2   2 45.6648 2.29678   4
   2  -2  -2 44.8451 2.82137   2
  -2   2   2 45.7558 2.32309   7
   2   2  -2 43.7775 1.85551   2
   2   2  -2 47.2600 2.35111   4
  -2   2   2 45.1824 2.67864   3
   2   2  -2 44.6422 1.61790   7
  -2   2   2 40.9118 2.83018   2
   1  -2  -2 3942.19 64.5686   5
  -1  -2   2 3842.75 63.1131   7
   1  -2  -2 4012.44 64.1708   7
  -1  -2   2 3917.36 63.9850   4
   1  -2  -2 3994.71 64.3577   3
   1  -2  -2 4028.40 64.8079   2
  -1   2   2 4031.43 64.9247   2
   1   2  -2 3993.39 63.2670   7
   1   2  -2 3959.77 64.0499   4
  -1   2   2 4025.13 64.4233   3
  -1   2   2 4041.16 64.4948   5
  -1   2   2 3991.42 63.7550   4
  -1   2   2 3987.00 64.2147   7
   1   2  -2 4033.81 62.8971   2
   0  -2  -2 54.5613 2.03282   6
   0  -2  -2 56.0620 2.84358   5
   0  -2   2 57.5996 2.22378   7
   0  -2  -2 54.8932 2.19010   3
   0  -2   2 57.9364 2.18189   2
   0  -2  -2 51.9360 2.31012   4
   0  -2  -2 52.5590 2.33934   7
   0  -2  -2 54.4947 2.28241   2
   0  -2   2 51.9094 1.86724   6
   0   2  -2 56.9502 2.29381   7
   0   2   2 56.6790 2.46178   7
   0   2   2 55.2737 2.26869   3
   0   2   2 56.6342 2.79144   5
   0   2  -2 56.3810 2.02173   6
   0   2   2 54.9744 2.39312   2
   0   2   2 58.1802 2.42444   4
   0   2   2 55.7493 2.04589   6
   0   2  -2 56.5436 2.25320   2
   1  -2   2 80.9078 2.41922   5
   1  -2   2 76.9389 3.11254   6
  -1  -2  -2 75.3074 2.93121   6
  -1  -2  -2 75.1300 2.86647   7
  -1  -2  -2 77.0020 3.12039   4
  -1  -2  -2 74.2148 2.61403   3
  -1  -2  -2 79.8790 4.09453   5
   1   2   2 78.5067 2.89071   6
   1   2   2 74.7295 2.66344   3
   1   2   2 75.3684 3.81134   5
  -1   2  -2 76.8886 2.93867   7
  -1   2  -2 77.7077 3.18039   2
   1   2   2 73.2477 3.14461   4
  -1   2  -2 79.0615 3.25186   6
   1   2   2 77.0989 2.97340   7
  -2  -2  -2 12.8116 1.77251   4
  -2  -2  -2 16.4318 2.88228   5
  -2  -2  -2 14.6094 1.40561   3
  -2  -2  -2 13.5907 1.36490   7
  -2  -2  -2 18.0315 2.40083   6
   2  -2   2 15.2897 1.76208   2
   2  -2   2 18.7306 2.11570   6
  -2  -2  -2 15.9129 1.10788   2
   2   2   2 15.0149 1.87036   6
   2   2   2 16.7518 1.64701   3
  -2   2  -2 13.7398 1.89007   2
   2   2   2 15.0089 1.89289   4
   2   2   2 13.8336 2.51604   5
  -2   2  -2 15.6581 1.60222   7
   2   2   2 16.2482 1.59409   7
  -2   2  -2 16.6995 1.96744   4
  -2   2  -2 14.7448 2.30947   6
  -3  -2  -2 1303.11 22.9182   7
  -3  -2  -2 1297.47 23.5187   3
  -3  -2  -2 1323.54 22.3098   2
  -3  -2  -2 1140.45 25.2863   6
   3  -2   2 1245.13 24.4466   2
  -3  -2  -2 1303.77 24.7586   4
   3  -2   2 1278.32 26.0863   6
  -3   2  -2 1332.59 23.5540   7
  -3   2  -2 1316.93 25.1103   2
   3   2   2 1294.77 25.2883   6
  -3   2  -2 1266.99 25.2448   4
   3   2   2 1322.61 22.0228   2
   3   2   2 1299.52 25.0547   4
   3   2   2 1284.33 27.6553   5
  -3   2  -2 1325.89 26.7930   6
  -4  -2  -2 49.6130 3.14462   3
  -4  -2  -2 52.0534 3.47670   4
  -4  -2  -2 48.9957 4.24668   6
   4  -2   2 54.6986 4.77607   6
   4  -2   2 47.7553 3.30989   2
  -4  -2  -2 54.7818 2.67881   7
  -4  -2  -2 49.7712 2.65063   2
  -4   2  -2 48.3530 2.88212   7
   4   2   2 45.2801 3.72045   6
  -4   2  -2 45.3314 3.47314   4
   4   2   2 45.5131 2.35142   2
  -4   2  -2 51.7070 3.68751   2
  -4   2  -2 48.0642 4.36017   6
   4   2   2 50.6084 3.71564   4
  -5  -2  -2 38.1496 4.23697   6
  -5  -2  -2 32.4702 2.88859   3
  -5  -2  -2 32.8127 2.23157   7
  -5  -2  -2 30.8449 2.48283   2
   5   2   2 38.7774 3.57260   4
   5   2   2 35.9773 2.41428   2
  -5   2  -2 37.3286 2.67061   7
  -5   2  -2 34.0259 3.38179   2
  -5   2  -2 35.9037 4.30665   6
  -6  -2  -2 211.085 10.6064   6
  -6  -2  -2 215.369 7.34608   2
  -6  -2  -2 211.752 6.31809   7
  -6   2  -2 231.798 9.24618   2
  -6   2  -2 229.723 7.25746   7
   6   2   2 222.180 9.29355   4
  -6   2  -2 228.593 11.3936   6
   6   2   2 207.330 6.77066   2
  -7  -2  -2 30.6233 5.44865   6
  -7  -2  -2 31.2054 3.12671   2
  -7  -2  -2 23.3030 2.21614   7
  -7   2  -2 23.6266 4.86714   6
   7   2   2 28.1908 2.58341   2
  -7   2  -2 32.0062 3.79849   2
  -7   2  -2 23.2644 2.44998   7
   7   2   2 26.5764 4.23016   4
  -8  -2  -2 80.5730 3.86437   7
  -8  -2  -2 91.8434 3.70741   7
  -8  -2  -2 95.1534 8.47774   6
  -8  -2  -2 93.4097 5.53031   2
  -8   2  -2 94.4292 8.71766   6
  -8   2  -2 98.5760 4.89093   7
  -8   2  -2 93.1214 6.71157   2
   8   2   2 86.6970 6.79844   4
  -9  -2  -2 -1.0283 1.14122   7
  -9  -2  -2 1.42111 1.92170   2
  -9  -2  -2 -1.3802 1.81022   6
  -9  -2  -2 -0.8311 0.87018   7
  -9   2  -2 -0.6808 1.00234   7
  -9   2  -2 0.89365 2.12279   2
   9   2   2 0.08711 2.13324   4
  -9   2  -2 -0.6296 2.17942   6
 -10  -2  -2 2.99806 2.47245   2
 -10  -2  -2 2.95692 3.05451   6
 -10   2  -2 6.99481 3.53383   6
 -10   2  -2 2.11645 1.58910   7
 -10   2  -2 4.40436 2.84381   2
  10   2   2 1.39884 2.29529   4
 -11  -2  -2 20.3143 4.17605   2
 -11   2  -2 26.9151 5.15177   2
  11   2   2 24.6216 5.30422   4
 -11   2  -2 22.5890 3.06878   7
 -12  -2  -2 -6.7281 3.25395   2
 -12   2  -2 1.68848 3.02763   2
 -13   2  -2 10.7800 4.33530   2
  13  -3  -2 8.67032 4.02749   5
 -13  -3   2 13.4818 4.39373   3
 -13   3   2 5.87405 3.68450   3
  13   3  -2 0.77529 3.03858   4
 -13   3   2 9.52564 4.79008   2
 -12  -3   2 1.51934 2.34164   3
  12  -3  -2 1.75759 2.50668   5
  12   3  -2 2.31036 2.55081   4
 -12   3   2 -2.3300 2.55020   3
 -12   3   2 1.20081 3.10413   2
 -11  -3   2 88.8688 6.35621   2
 -11  -3   2 80.7992 6.27065   3
 -11   3   2 92.3292 7.63986   3
  11   3  -2 103.007 7.92163   4
 -11   3   2 88.9926 8.11694   2
 -11   3   2 89.1831 4.72872   7
 -10  -3   2 5.10974 2.12818   3
 -10  -3   2 10.6934 2.74342   2
 -10   3   2 7.15121 3.07421   2
 -10   3   2 8.12174 1.90759   7
  10   3  -2 5.67987 2.81037   4
  -9  -3   2 2.30169 1.85002   2
  -9   3   2 4.00721 1.66424   7
  -9   3   2 2.85883 2.79991   2
   9   3  -2 11.5896 3.00032   4
  -8  -3   2 53.1169 4.00962   2
  -8   3   2 40.5703 4.73395   2
   8   3  -2 39.5714 4.35097   4
  -8   3   2 49.8031 3.41224   7
   8   3  -2 36.9543 3.09118   2
  -7  -3   2 60.0198 3.79048   2
  -7   3   2 51.7014 4.97078   2
   7   3  -2 47.9227 3.08978   2
  -7   3   2 50.9085 3.36509   7
   7   3  -2 50.4851 4.30404   4
  -6  -3   2 -0.5747 1.02473   2
   6   3  -2 1.87751 0.96097   2
   6   3  -2 3.13753 1.58253   4
  -6   3   2 1.57376 1.49186   2
  -6   3   2 1.70505 1.09009   7
  -6   3   2 3.33770 1.23209   4
  -5  -3   2 224.589 7.53844   4
  -5  -3   2 227.160 6.37608   2
   5  -3  -2 205.765 6.43635   7
  -5   3   2 218.785 7.66230   4
  -5   3   2 230.972 6.96864   7
   5   3  -2 220.607 5.90659   2
  -5   3   2 228.433 9.05764   2
   5   3  -2 221.233 7.69700   4
   4  -3  -2 84.3224 3.68715   7
   4  -3  -2 84.5667 5.39379   6
   4  -3  -2 77.4113 4.36104   5
   4  -3  -2 89.3165 5.48768   2
  -4  -3   2 84.1625 4.10650   4
  -4   3   2 81.7198 4.95252   2
   4   3  -2 89.3446 4.30863   4
  -4   3   2 82.2262 4.21590   4
  -4   3   2 90.6504 3.97773   7
   4   3  -2 82.9720 2.89484   2
   4   3  -2 78.7120 4.78374   6
  -3  -3   2 398.754 9.83501   4
   3  -3  -2 412.146 10.9537   2
   3  -3  -2 417.151 9.58294   7
   3  -3  -2 413.113 11.8373   6
  -3  -3   2 398.670 7.80282   7
   3  -3  -2 406.517 10.3459   5
   3   3  -2 396.187 7.94914   7
   3   3  -2 388.742 10.5847   6
  -3   3   2 394.635 10.5840   3
   3   3  -2 401.257 9.91187   4
  -3   3   2 409.694 9.78440   7
   3   3  -2 398.910 7.75015   2
  -3   3   2 415.125 11.2770   2
   2  -3  -2 346.484 8.38528   7
   2  -3  -2 343.802 9.55621   6
  -2  -3   2 343.772 8.46246   4
   2  -3  -2 352.275 9.27993   2
  -2  -3   2 348.380 7.23437   7
   2  -3  -2 349.460 8.73911   5
  -2   3   2 348.245 8.54077   7
  -2   3   2 340.078 9.34968   2
  -2   3   2 357.421 8.98428   3
   2   3  -2 345.044 7.37311   7
   2   3  -2 349.425 6.47063   2
   2   3  -2 345.234 8.52707   4
   2   3  -2 344.044 8.51248   6
  -2   3   2 348.642 8.43303   5
   1  -3  -2 103.397 4.01473   5
  -1  -3   2 98.8481 3.28621   7
  -1  -3   2 95.3469 2.78556   2
   1  -3  -2 98.4793 3.72710   3
  -1  -3   2 95.3989 3.74402   4
   1  -3  -2 105.149 3.89954   7
   1  -3  -2 98.0936 3.95028   2
   1   3  -2 95.9867 3.33214   7
  -1   3   2 103.741 3.86119   5
  -1   3   2 97.9738 4.10052   2
  -1   3   2 92.3868 3.62988   4
  -1   3   2 101.948 3.88025   7
  -1   3   2 88.9498 3.65409   3
   1   3  -2 99.7883 3.89506   4
   1   3  -2 101.971 2.94980   2
   0  -3  -2 10.8465 1.28600   3
   0  -3  -2 9.93404 1.38321   2
   0  -3  -2 15.7318 2.16385   5
   0  -3   2 10.1317 0.98398   6
   0  -3   2 10.8083 1.29763   2
   0  -3  -2 12.1606 1.44386   7
   0  -3   2 11.8100 1.53076   7
   0  -3  -2 11.7856 1.56868   4
   0  -3  -2 9.05974 1.05712   6
   0   3  -2 10.4071 1.06977   6
   0   3   2 11.6032 1.70950   4
   0   3  -2 11.9252 1.52324   7
   0   3  -2 12.9328 1.59813   2
   0   3   2 13.2593 1.61726   7
   0   3   2 10.5327 1.37241   3
   0   3   2 10.5347 1.84334   5
   0   3   2 12.0100 1.57498   2
  -1  -3  -2 33.3644 2.34763   4
  -1  -3  -2 27.8193 1.68953   3
  -1  -3  -2 29.1482 1.86008   6
   1  -3   2 30.5683 2.16723   2
   1  -3   2 29.5324 2.02800   7
  -1  -3  -2 28.8946 2.00413   7
  -1  -3  -2 25.2373 2.85175   5
   1  -3   2 28.2478 2.03543   6
  -1  -3  -2 28.9459 1.62621   2
   1   3   2 32.3450 1.82814   6
  -1   3  -2 31.0917 2.29040   6
   1   3   2 28.0411 2.09050   7
  -1   3  -2 28.4562 2.11072   7
   1   3   2 31.0438 1.83682   3
   1   3   2 27.0276 2.27065   4
   1   3   2 27.5978 2.68559   5
  -1   3  -2 30.4404 2.33697   2
  -2  -3  -2 11.9982 2.65427   5
  -2  -3  -2 14.6134 1.36143   3
  -2  -3  -2 16.4931 1.59506   7
   2  -3   2 14.9701 2.17901   6
   2  -3   2 18.0838 1.76081   7
  -2  -3  -2 16.3850 0.97828   2
  -2  -3  -2 15.5090 2.20250   4
   2  -3   2 14.6611 1.83177   2
  -2  -3  -2 20.0278 2.46016   6
  -2   3  -2 19.4583 2.42740   6
  -2   3  -2 17.5978 2.57571   2
   2   3   2 17.3242 1.55380   3
   2   3   2 19.0730 3.02893   5
   2   3   2 16.2472 2.05851   4
   2   3   2 13.2176 1.60218   7
  -2   3  -2 18.1423 1.88113   7
   2   3   2 15.0296 1.79036   6
  -3  -3  -2 -0.4189 0.59760   7
   3  -3   2 0.25444 1.12215   6
  -3  -3  -2 0.27796 1.15092   6
  -3  -3  -2 -0.5507 0.61903   3
  -3  -3  -2 0.45327 0.55553   2
   3  -3   2 -1.1041 0.67985   2
  -3  -3  -2 0.77958 0.90837   4
  -3   3  -2 1.77943 0.98557   7
   3   3   2 -0.0057 0.72163   3
   3   3   2 0.98431 1.07893   6
  -3   3  -2 0.44745 1.00845   2
   3   3   2 0.45310 1.01911   4
  -3   3  -2 -0.2754 1.21515   6
  -3   3  -2 0.75076 1.02797   4
   3   3   2 -0.2064 0.62600   7
   3   3   2 -0.2467 1.32690   5
  -4  -3  -2 11.9248 1.28891   2
  -4  -3  -2 10.3769 1.71159   3
  -4  -3  -2 7.38848 2.23603   6
  -4  -3  -2 11.0477 2.03295   4
  -4  -3  -2 8.16031 1.39165   7
   4   3   2 10.5173 1.16621   2
  -4   3  -2 10.3114 2.53952   2
  -4   3  -2 9.85967 2.65859   6
  -4   3  -2 9.93935 1.77570   7
   4   3   2 11.5801 2.27808   6
  -4   3  -2 7.27188 1.90225   4
   4   3   2 10.0775 2.21402   4
  -5  -3  -2 379.969 9.04732   2
  -5  -3  -2 390.200 9.25040   7
  -5  -3  -2 383.993 13.3825   6
  -5  -3  -2 387.247 10.3741   3
  -5   3  -2 393.135 12.3914   2
  -5   3  -2 393.448 14.2219   6
  -5   3  -2 395.408 10.4767   7
   5   3   2 396.386 12.2618   4
   5   3   2 395.195 8.75812   2
  -6  -3  -2 115.847 4.72104   2
  -6  -3  -2 90.9671 5.67600   3
  -6  -3  -2 106.213 7.32937   6
  -6  -3  -2 109.844 4.22323   7
  -6   3  -2 107.081 5.05333   7
  -6   3  -2 106.847 7.88052   6
  -6   3  -2 99.2413 6.20651   2
   6   3   2 103.132 4.10384   2
   6   3   2 109.274 6.38201   4
  -7  -3  -2 83.9959 3.70243   7
  -7  -3  -2 85.0736 4.51859   2
  -7  -3  -2 82.7315 7.25351   6
   7   3   2 80.6598 6.00649   4
   7   3   2 76.8209 3.87102   2
  -7   3  -2 89.3671 7.91134   6
  -7   3  -2 80.0316 4.62511   7
  -7   3  -2 94.2460 6.47937   2
  -8  -3  -2 36.0569 3.41770   2
  -8  -3  -2 33.4039 2.40234   7
   8   3   2 26.3426 2.89972   2
  -8   3  -2 37.9121 7.05574   6
  -8   3  -2 38.2240 5.67801   2
   8   3   2 33.6508 5.18991   4
  -8   3  -2 32.3423 3.11829   7
  -9  -3  -2 57.8041 8.70812   6
  -9  -3  -2 43.6168 4.20262   2
  -9   3  -2 49.0862 3.87059   7
  -9   3  -2 38.4282 6.88023   6
   9   3   2 44.3785 5.53189   4
  -9   3  -2 57.1959 5.91262   2
 -10  -3  -2 25.1320 3.82706   2
 -10  -3  -2 28.1253 6.28643   6
 -10   3  -2 28.9374 5.39218   2
 -10   3  -2 16.5904 5.68913   6
  10   3   2 20.5720 4.26531   4
 -10   3  -2 27.7724 3.63418   7
 -11  -3  -2 -1.0423 2.56452   2
  11   3   2 -0.1994 2.65455   4
 -11   3  -2 -1.0129 1.69896   7
 -11   3  -2 0.09855 2.68309   2
 -12  -3  -2 8.37461 4.15008   2
 -12   3  -2 25.6480 5.42566   2
  12   3   2 10.6926 4.92067   4
  13   3   2 42.9657 7.05107   4
 -13  -4   2 16.4939 4.34333   3
  13  -4  -2 12.8187 5.22304   5
 -13   4   2 18.2540 5.67171   2
  13   4  -2 18.4919 4.09662   4
 -13   4   2 17.3410 4.37037   3
 -12  -4   2 9.45940 3.40723   3
  12   4  -2 1.22257 2.96792   4
 -12   4   2 3.84961 2.67504   3
 -12   4   2 6.12622 3.42475   2
  11  -4  -2 9.35700 3.66169   5
 -11  -4   2 8.43623 2.61689   3
  11   4  -2 15.5646 3.77226   4
 -11   4   2 17.5957 4.79167   2
 -11   4   2 4.74179 2.83044   3
  10  -4  -2 11.8338 3.76350   5
 -10  -4   2 10.4075 2.66456   3
 -10   4   2 14.4579 3.40694   3
 -10   4   2 10.8122 2.14440   7
 -10   4   2 18.5039 4.31291   2
  10   4  -2 14.6103 3.75242   4
   9  -4  -2 11.2731 3.71803   5
  -9   4   2 11.3357 2.29598   7
   9   4  -2 13.9203 3.28126   4
   9   4  -2 14.6993 2.01801   2
  -9   4   2 8.36030 3.30679   2
  -9   4   2 12.6421 3.14865   3
   8  -4  -2 51.3886 5.21045   5
   8   4  -2 47.3353 2.97606   2
  -8   4   2 45.6106 3.56371   7
   8   4  -2 51.8110 4.98280   4
  -8   4   2 49.0738 5.48239   2
   7  -4  -2 40.4988 4.34290   5
  -7  -4   2 38.7900 3.20648   3
   7   4  -2 51.8556 4.50027   4
   7   4  -2 40.5088 2.48583   2
  -7   4   2 40.3431 3.30858   7
  -7   4   2 41.9857 4.68059   2
   6  -4  -2 152.026 7.37848   5
  -6  -4   2 149.580 5.43480   3
  -6   4   2 150.635 8.11755   2
   6   4  -2 152.666 4.50176   2
  -6   4   2 148.576 6.17527   7
   6   4  -2 154.072 7.07820   4
  -5  -4   2 84.7347 3.39996   3
   5  -4  -2 84.0265 4.17962   7
   5  -4  -2 93.5175 5.22833   5
   5   4  -2 82.1468 4.75136   4
  -5   4   2 87.9975 5.73004   2
  -5   4   2 86.4301 4.87069   4
  -5   4   2 82.6648 4.33977   7
   4  -4  -2 13.0610 2.51708   5
  -4  -4   2 13.2531 1.11216   3
   4  -4  -2 13.6521 3.28902   6
  -4  -4   2 12.0795 1.15351   7
   4  -4  -2 12.8497 1.95797   7
  -4  -4   2 12.3677 2.17531   4
   4   4  -2 9.85624 1.21317   7
  -4   4   2 13.6074 2.70702   2
   4   4  -2 12.5945 2.48444   6
   4   4  -2 11.7787 2.21274   4
  -4   4   2 15.6761 2.39876   7
   3  -4  -2 10.3154 2.16809   2
  -3  -4   2 10.0693 1.19255   7
   3  -4  -2 10.3726 1.75908   7
  -3  -4   2 7.06273 1.58401   4
   3  -4  -2 10.1138 1.92611   5
   3  -4  -2 10.3235 2.22905   6
   3   4  -2 9.93552 1.86714   4
  -3   4   2 10.2398 2.28900   2
  -3   4   2 11.7050 2.11801   7
  -3   4   2 9.34827 1.84390   3
   3   4  -2 9.64842 1.19760   7
   3   4  -2 8.65833 1.80605   6
  -2  -4   2 12.6579 1.96460   4
  -2  -4   2 14.5362 1.43116   7
   2  -4  -2 14.5528 2.40176   6
   2  -4  -2 16.2731 2.29694   2
   2  -4  -2 14.2781 2.10224   5
   2  -4  -2 12.8794 1.92105   7
  -2   4   2 14.5229 2.12958   7
   2   4  -2 12.0513 1.42796   7
   2   4  -2 11.4169 1.89098   4
  -2   4   2 12.5944 2.28971   2
   2   4  -2 12.3532 1.51002   6
   2   4  -2 10.2955 0.97333   2
  -2   4   2 13.4831 2.20058   3
  -2   4   2 13.7024 1.63149   5
  -1  -4   2 409.506 8.25152   2
   1  -4  -2 387.410 9.70168   7
   1  -4  -2 407.211 9.89617   5
  -1  -4   2 396.301 9.05133   7
  -1  -4   2 385.533 9.86892   4
   1  -4  -2 412.567 9.61722   3
   1  -4  -2 398.819 9.90665   2
   1   4  -2 404.415 7.45430   6
  -1   4   2 400.641 9.89239   4
  -1   4   2 404.863 9.62274   5
  -1   4   2 400.769 10.1572   2
   1   4  -2 401.309 8.38744   2
   1   4  -2 406.992 9.85059   5
   1   4  -2 392.846 9.24123   7
   1   4  -2 405.646 10.1195   4
  -1   4   2 398.922 9.63559   3
   0  -4   2 0.74346 0.50899   6
   0  -4  -2 0.80554 0.72869   3
   0  -4  -2 -0.0296 0.56126   6
   0  -4   2 0.72421 0.72003   7
   0  -4  -2 1.73433 1.38331   5
   0  -4  -2 -0.5180 0.67645   2
   0  -4  -2 0.74988 1.01997   4
   0  -4   2 0.31195 0.68653   2
   0  -4  -2 0.50190 0.78852   7
   0   4  -2 1.24456 0.90822   2
   0   4   2 0.19289 0.84939   7
   0   4   2 -0.7690 0.78801   5
   0   4   2 0.91487 0.91317   2
   0   4  -2 0.85388 0.72418   5
   0   4   2 1.04958 0.85005   3
   0   4  -2 0.91568 0.90441   7
   0   4   2 0.61301 1.00018   4
  -1  -4  -2 101.252 4.09969   7
   1  -4   2 96.2627 4.07763   7
   1  -4   2 102.413 4.23712   2
  -1  -4  -2 102.488 5.33035   5
  -1  -4  -2 108.427 3.39034   6
  -1  -4  -2 104.302 3.39288   2
  -1  -4  -2 104.638 3.55494   3
  -1  -4  -2 103.933 4.54175   4
   1  -4   2 100.395 3.72256   6
   1   4   2 104.728 3.53710   2
  -1   4  -2 103.944 4.47088   2
   1   4   2 106.916 4.31188   7
   1   4   2 104.086 4.60114   4
   1   4   2 106.418 3.22249   6
   1   4   2 101.801 3.53952   3
   1   4   2 105.099 5.12065   5
  -1   4  -2 101.089 3.90098   6
  -1   4  -2 107.839 4.41346   7
  -2  -4  -2 414.299 7.90117   2
   2  -4   2 411.552 10.4637   6
  -2  -4  -2 418.682 9.84659   7
   2  -4   2 399.204 8.21008   5
  -2  -4  -2 427.962 9.88617   6
   2  -4   2 402.289 10.5758   2
  -2  -4  -2 394.785 12.5155   5
  -2  -4  -2 403.355 10.7217   4
   2  -4   2 407.823 10.1048   7
  -2  -4  -2 411.273 8.82993   3
   2   4   2 423.798 8.92384   3
  -2   4  -2 426.696 10.5183   7
   2   4   2 414.313 9.97661   7
   2   4   2 420.143 9.42147   6
  -2   4  -2 434.189 11.0767   6
  -2   4  -2 415.641 10.9540   2
   2   4   2 389.339 12.0521   5
   2   4   2 409.775 10.9899   4
   3  -4   2 40.4831 3.20740   2
  -3  -4  -2 39.6988 2.52712   7
   3  -4   2 38.4785 3.31062   6
  -3  -4  -2 49.1031 3.54045   6
   3  -4   2 40.4194 2.80571   7
  -3  -4  -2 43.6740 3.23570   4
  -3  -4  -2 40.5872 2.30572   3
   3   4   2 48.2173 2.60645   3
  -3   4  -2 39.8979 3.69797   6
   3   4   2 38.0298 3.88819   5
   3   4   2 39.9557 3.30718   4
   3   4   2 39.5000 2.94967   6
   3   4   2 40.9296 2.67192   7
  -3   4  -2 43.2182 3.08445   7
  -3   4  -2 39.8647 3.42318   2
  -4  -4  -2 304.643 7.96346   7
  -4  -4  -2 293.464 7.78564   3
  -4  -4  -2 297.639 10.2291   6
  -4   4  -2 295.662 10.3050   2
   4   4   2 304.091 10.0753   4
   4   4   2 300.249 8.26591   7
   4   4   2 296.745 9.58927   6
  -4   4  -2 306.877 11.2806   6
  -4   4  -2 309.228 9.14244   7
  -5  -4  -2 3.07773 1.07808   7
  -5  -4  -2 2.51023 1.04273   3
  -5  -4  -2 1.75664 0.79381   2
  -5  -4  -2 4.23732 1.97379   6
  -5   4  -2 1.58492 1.21077   7
  -5   4  -2 0.98105 1.40210   2
  -5   4  -2 2.36898 2.03289   6
   5   4   2 3.91676 1.70320   4
  -6  -4  -2 463.444 10.3145   2
  -6  -4  -2 443.762 10.6321   7
  -6  -4  -2 451.945 16.0307   6
  -6  -4  -2 452.373 11.9932   3
  -6   4  -2 475.252 17.3502   6
   6   4   2 467.066 14.6694   4
  -6   4  -2 466.597 12.6927   7
  -6   4  -2 477.490 15.1344   2
   6   4   2 437.134 9.64509   2
  -7  -4  -2 62.6940 3.50854   2
  -7  -4  -2 76.8375 7.01050   6
  -7  -4  -2 59.5303 3.19482   7
  -7   4  -2 68.6517 4.50630   7
  -7   4  -2 60.5366 6.74302   6
   7   4   2 65.8583 3.18462   2
  -7   4  -2 59.7903 5.49749   2
   7   4   2 71.6416 5.72022   4
  -8  -4  -2 95.7132 4.84786   2
  -8  -4  -2 99.4360 3.97450   7
  -8  -4  -2 99.5997 8.62006   6
  -8   4  -2 98.9641 8.99571   6
  -8   4  -2 87.4552 7.02002   2
   8   4   2 112.699 7.59348   4
  -8   4  -2 104.086 5.59926   7
   8   4   2 90.9017 4.18775   2
  -9  -4  -2 18.3224 2.86046   2
  -9  -4  -2 4.07693 3.29894   6
  -9   4  -2 8.12595 3.89375   6
   9   4   2 8.40168 3.30207   4
   9   4   2 14.5954 2.21297   2
  -9   4  -2 14.1613 2.63658   7
  -9   4  -2 11.2449 3.67010   2
 -10  -4  -2 0.63375 1.96164   2
 -10   4  -2 -0.2370 1.48363   7
  10   4   2 -0.1866 2.54474   4
 -10   4  -2 4.02436 3.00930   2
 -11  -4  -2 28.8551 4.17419   2
  11   4   2 25.0696 5.83434   4
 -11   4  -2 20.1977 4.80164   2
 -11   4  -2 31.4323 3.87816   7
 -12   4  -2 4.40213 3.78590   7
  12   4   2 8.57591 3.93274   4
 -12   4  -2 12.4288 4.24670   2
  13  -4   2 9.81231 4.96809   5
  13   4   2 5.14419 3.84128   4
 -13   4  -2 0.06451 3.76505   2
 -13   4  -2 1.49311 2.98053   3
  13  -5  -2 -1.5291 3.39971   5
 -13   5   2 -2.2448 3.68481   2
 -13   5   2 1.96016 2.78615   3
  13   5  -2 2.31306 3.00528   4
 -12  -5   2 14.4402 3.89644   3
  12  -5  -2 13.5408 4.87483   5
 -12   5   2 20.3715 4.97453   3
 -12   5   2 15.0349 5.51908   2
  12   5  -2 13.0331 4.62141   4
  11  -5  -2 28.6312 5.39728   5
 -11  -5   2 15.0797 3.01551   3
 -11   5   2 14.6883 4.27923   3
 -11   5   2 21.8399 3.35487   7
  11   5  -2 26.8721 5.02192   4
  10  -5  -2 3.45845 2.63988   5
 -10  -5   2 4.25214 1.96057   3
 -10   5   2 3.91959 2.46273   3
 -10   5   2 11.1183 3.86495   2
 -10   5   2 1.51070 1.64977   7
  10   5  -2 6.27032 3.19562   4
   9  -5  -2 296.916 13.3441   5
  -9  -5   2 311.169 9.86981   3
  -9   5   2 306.553 14.3430   2
  -9   5   2 320.357 10.7925   7
  -9   5   2 317.876 13.6747   3
   9   5  -2 338.241 13.3593   4
  -8  -5   2 33.9381 3.27952   3
   8  -5  -2 38.8022 4.56982   5
  -8   5   2 33.3661 5.62807   2
  -8   5   2 35.7594 3.52089   7
  -8   5   2 38.2116 4.63301   3
   8   5  -2 33.4709 4.94642   4
  -7  -5   2 37.8091 2.77978   3
   7  -5  -2 36.7703 4.25626   5
  -7   5   2 33.2812 3.24729   7
   7   5  -2 33.2647 3.93377   4
  -7   5   2 33.8982 5.21623   2
  -6  -5   2 355.496 8.76894   3
   6  -5  -2 394.204 12.6776   5
   6   5  -2 375.229 12.2160   4
  -6   5   2 375.148 13.8054   2
  -6   5   2 386.582 11.4560   7
   5  -5  -2 -0.0350 1.18817   5
  -5  -5   2 1.78568 0.72870   7
  -5  -5   2 -0.2752 0.52105   3
  -5   5   2 -0.2996 0.85071   7
   5   5  -2 1.70565 0.79267   7
  -5   5   2 1.57439 1.59787   2
   5   5  -2 2.73944 1.45751   4
   5   5  -2 -1.3098 1.06922   6
   4  -5  -2 16.4313 2.69458   5
  -4  -5   2 13.0522 1.48600   7
  -4   5   2 14.0437 2.74419   2
   4   5  -2 9.48583 2.17097   4
  -4   5   2 12.9028 2.42814   3
   4   5  -2 11.6136 1.69666   7
  -4   5   2 15.8315 2.50469   7
   4   5  -2 14.1563 2.49743   6
   3  -5  -2 35.9600 2.96020   5
  -3  -5   2 38.3726 2.34306   7
  -3  -5   2 38.6778 3.08501   4
   3  -5  -2 34.8333 2.77279   7
   3  -5  -2 38.9700 3.48638   6
   3   5  -2 35.0021 3.77715   5
   3   5  -2 36.8870 2.39514   7
  -3   5   2 39.7021 3.30118   3
  -3   5   2 37.2926 3.55052   2
   3   5  -2 39.6103 2.78368   6
   3   5  -2 37.4521 3.19057   4
  -3   5   2 37.1031 3.06472   7
  -2  -5   2 781.839 17.5501   4
   2  -5  -2 814.279 17.5735   6
   2  -5  -2 805.611 17.0427   5
  -2  -5   2 784.056 14.0359   2
   2  -5  -2 809.481 17.3248   7
  -2  -5   2 801.377 15.9896   7
   2  -5  -2 783.903 17.7084   2
   2   5  -2 810.663 16.3438   7
  -2   5   2 792.290 17.4818   7
  -2   5   2 780.203 16.3036   5
   2   5  -2 810.635 14.3483   2
  -2   5   2 807.286 17.4211   4
  -2   5   2 795.243 18.2051   2
   2   5  -2 796.576 17.6470   4
  -2   5   2 816.812 17.5408   3
   2   5  -2 771.273 18.3379   5
   2   5  -2 788.042 15.0314   6
  -1  -5   2 49.6228 2.44056   2
  -1  -5   2 46.4687 2.80986   7
   1  -5  -2 52.5538 3.26267   2
   1  -5  -2 44.9783 3.04817   7
   1  -5  -2 56.6692 3.53827   5
   1   5  -2 49.5593 3.18105   5
  -1   5   2 53.7023 3.23679   3
   1   5  -2 50.3564 3.44666   4
  -1   5   2 51.5707 3.10178   5
  -1   5   2 50.8359 3.41114   2
  -1   5   2 51.9542 3.39910   7
  -1   5   2 51.4319 3.41310   4
   1   5  -2 46.0059 2.01503   3
   1   5  -2 51.2896 3.07644   7
   1   5  -2 52.4380 2.62583   2
   0  -5  -2 99.2725 4.42186   7
   0  -5   2 94.0619 2.66151   6
   0  -5  -2 98.1031 2.93520   6
   0  -5   2 100.051 4.25238   7
   0  -5  -2 92.4242 4.53955   4
   0  -5  -2 92.9124 3.99047   2
   0  -5  -2 90.7747 3.81141   3
   0  -5   2 92.6989 3.89554   2
   0  -5  -2 104.682 5.09153   5
   0   5  -2 93.9286 4.74054   4
   0   5   2 97.4713 4.53489   7
   0   5  -2 92.9529 4.35287   7
   0   5   2 101.863 4.77996   4
   0   5   2 99.1304 4.01336   3
   0   5   2 93.3210 4.53973   5
   0   5  -2 105.218 4.24990   2
   0   5   2 93.7733 4.19729   2
   0   5  -2 102.452 3.46409   5
  -1  -5  -2 -0.1331 0.62723   7
  -1  -5  -2 -2.3731 0.96537   5
   1  -5   2 0.23434 0.70705   7
   1  -5   2 0.10610 0.73535   6
  -1  -5  -2 0.58427 0.95747   4
  -1  -5  -2 -0.2720 0.61342   2
  -1  -5  -2 -0.0401 0.58626   6
  -1  -5  -2 -0.0702 0.65691   3
   1  -5   2 1.31753 0.96987   2
  -1   5  -2 0.43681 1.08529   2
   1   5   2 1.12924 0.81467   2
   1   5   2 0.31863 1.15561   5
   1   5   2 0.87260 0.57961   6
  -1   5  -2 0.36668 0.83214   6
   1   5   2 0.99168 0.80376   3
  -1   5  -2 0.49711 0.89075   7
   1   5   2 0.12662 0.90078   7
   1   5   2 -0.7173 0.74920   4
  -2  -5  -2 510.820 10.8731   6
  -2  -5  -2 491.401 10.2582   3
   2  -5   2 477.075 11.9184   7
   2  -5   2 483.825 12.3771   2
  -2  -5  -2 470.959 11.5613   7
   2  -5   2 471.789 11.7107   6
  -2  -5  -2 477.978 12.6209   4
  -2  -5  -2 483.590 9.30501   2
  -2  -5  -2 501.898 14.8012   5
   2   5   2 483.292 12.7677   4
   2   5   2 489.987 11.8123   7
   2   5   2 480.957 10.3708   6
   2   5   2 480.661 14.0062   5
   2   5   2 484.377 10.2648   3
  -2   5  -2 475.777 12.6767   2
  -2   5  -2 490.739 12.3659   6
  -2   5  -2 487.087 12.3112   7
  -3  -5  -2 240.175 6.28397   3
   3  -5   2 231.905 8.38148   6
   3  -5   2 242.692 6.49223   5
  -3  -5  -2 237.157 7.84182   6
  -3  -5  -2 248.870 7.32590   7
  -3   5  -2 253.032 8.29264   7
   3   5   2 238.414 8.61631   4
  -3   5  -2 240.938 8.91039   2
  -3   5  -2 243.677 9.00598   6
   3   5   2 232.191 7.31290   6
   3   5   2 243.073 6.47228   3
   3   5   2 238.017 7.41655   7
  -4  -5  -2 35.7244 3.53735   6
  -4  -5  -2 34.6620 2.55963   7
  -4  -5  -2 29.0629 2.12513   3
  -4   5  -2 35.5412 3.95014   6
   4   5   2 34.2887 2.68449   7
   4   5   2 32.2193 3.05935   6
   4   5   2 37.1398 3.57712   4
  -4   5  -2 30.4830 2.94387   7
  -4   5  -2 33.9249 3.67578   2
  -5  -5  -2 11.7514 2.95489   6
  -5  -5  -2 14.4128 1.94299   7
  -5  -5  -2 13.4472 1.91570   3
  -5   5  -2 17.0142 3.59383   6
  -5   5  -2 18.6435 3.47614   2
  -5   5  -2 18.0999 2.95949   7
   5   5   2 14.1680 2.85963   4
   5   5   2 13.4404 2.19092   7
  -6  -5  -2 17.6125 1.93363   7
  -6  -5  -2 20.6550 2.34085   3
  -6  -5  -2 18.1931 3.67078   6
   6   5   2 21.2652 3.63797   4
  -6   5  -2 9.16560 2.99285   2
  -6   5  -2 11.1517 2.34074   7
  -6   5  -2 11.4391 3.45657   6
  -7  -5  -2 27.1868 5.14999   6
  -7  -5  -2 17.9273 2.18197   7
  -7   5  -2 23.4874 3.47127   7
  -7   5  -2 24.6634 4.46329   2
   7   5   2 26.1487 4.49454   4
  -7   5  -2 25.5620 5.41316   6
  -8  -5  -2 109.444 4.31225   2
  -8  -5  -2 104.122 8.67093   6
  -8  -5  -2 90.3319 4.08196   7
  -8   5  -2 98.6055 5.90602   7
  -8   5  -2 98.8544 7.72158   2
   8   5   2 102.643 7.39013   4
  -8   5  -2 84.8934 8.57677   6
  -9  -5  -2 19.7037 5.17667   6
  -9  -5  -2 21.8702 2.71558   2
   9   5   2 26.8835 5.06086   4
  -9   5  -2 33.7970 5.62615   2
  -9   5  -2 18.8436 5.21309   6
  -9   5  -2 27.1244 3.88516   7
 -10  -5  -2 35.5009 3.65781   2
 -10   5  -2 29.5549 4.02069   7
 -10   5  -2 27.0101 5.45986   2
  10   5   2 27.7769 5.41833   4
 -11   5  -2 4.27489 3.72524   2
  11   5   2 2.75479 2.65950   4
 -11   5  -2 8.18263 2.57555   7
  12  -5   2 5.59506 3.50122   5
  12   5   2 -0.6565 2.79536   4
 -12   5  -2 4.37108 3.15427   2
 -12   5  -2 -4.2298 2.51711   7
  12  -6  -2 7.27073 3.93040   5
 -12   6   2 7.19796 3.13627   7
  12   6  -2 8.04499 3.41648   4
 -12   6   2 2.78032 2.54529   3
 -12   6   2 5.79559 4.60219   2
  11  -6  -2 -0.9247 2.85436   5
 -11  -6   2 3.31674 2.38909   3
 -11   6   2 1.59441 2.55195   2
 -11   6   2 -0.0496 2.00592   7
 -11   6   2 1.13913 2.20214   3
  11   6  -2 2.66876 2.70456   4
  10  -6  -2 9.75079 3.65473   5
 -10  -6   2 8.01934 2.41958   3
 -10   6   2 13.5732 3.06587   7
  10   6  -2 9.09437 3.58409   4
 -10   6   2 10.4317 4.11274   2
 -10   6   2 11.3877 3.51137   3
  -9  -6   2 12.9654 2.15117   3
   9  -6  -2 14.1898 4.10086   5
  -9  -6   2 6.86631 2.33528   3
   9   6  -2 7.50913 2.84349   4
  -9   6   2 5.43049 2.67741   3
  -9   6   2 13.5061 2.79988   7
  -9   6   2 8.00049 3.45960   2
  -8  -6   2 155.692 5.89786   3
   8  -6  -2 177.328 9.62414   5
  -8  -6   2 172.284 5.99066   3
   8   6  -2 185.748 9.31482   4
  -8   6   2 184.338 10.7365   2
  -8   6   2 174.368 7.99436   7
  -8   6   2 171.308 9.64933   3
   7  -6  -2 27.0326 4.46651   5
  -7  -6   2 24.7663 2.16637   3
  -7  -6   2 21.4243 1.96624   3
   7   6  -2 31.2821 4.66808   4
  -7   6   2 25.7176 4.39704   3
  -7   6   2 23.6898 4.96827   2
  -7   6   2 27.4626 3.24521   7
   6  -6  -2 17.4838 3.48263   5
  -6  -6   2 10.2869 1.48270   7
   6   6  -2 12.8451 1.52727   7
  -6   6   2 12.7803 2.66456   7
  -6   6   2 13.6297 3.35969   2
   6   6  -2 9.74280 2.44372   4
  -6   6   2 12.9902 2.94243   3
  -5  -6   2 0.18921 0.68982   7
   5  -6  -2 2.42995 1.62656   5
  -5   6   2 -0.3176 0.92961   7
   5   6  -2 0.06637 1.04699   4
  -5   6   2 2.85345 1.52356   3
   5   6  -2 -1.6697 1.07324   6
   5   6  -2 -0.3597 0.72704   7
  -5   6   2 0.86939 1.57801   2
   4  -6  -2 1490.07 29.3630   5
  -4  -6   2 1426.27 26.5667   7
   4   6  -2 1419.74 28.2793   6
   4   6  -2 1517.08 27.2444   7
  -4   6   2 1449.60 29.6113   7
   4   6  -2 1473.22 30.0895   4
  -4   6   2 1451.91 30.6171   3
  -4   6   2 1467.69 31.8045   2
   3  -6  -2 -0.7636 0.95181   5
  -3  -6   2 1.35668 0.91516   7
   3   6  -2 2.21163 1.01771   7
  -3   6   2 -0.7168 1.15609   2
  -3   6   2 0.73678 1.00119   7
  -3   6   2 2.52318 1.35979   3
   3   6  -2 1.45409 1.12702   4
  -3   6   2 0.17208 0.74903   5
   3   6  -2 1.58289 1.56632   5
   3   6  -2 0.79728 0.89147   6
   2  -6  -2 476.474 12.2034   6
   2  -6  -2 478.587 12.1796   5
  -2  -6   2 478.595 9.51803   2
  -2  -6   2 468.505 11.3907   7
   2   6  -2 463.212 13.1408   5
   2   6  -2 475.735 9.81221   2
  -2   6   2 472.017 13.2722   2
  -2   6   2 478.958 11.4525   5
   2   6  -2 474.355 11.7136   7
   2   6  -2 475.054 12.9192   4
   2   6  -2 475.882 9.35545   6
  -2   6   2 478.146 12.8070   7
  -2   6   2 471.318 12.4989   3
  -2   6   2 474.911 12.7178   4
   1  -6  -2 227.796 6.59926   6
   1  -6  -2 217.404 7.44221   2
   1  -6  -2 226.422 7.72028   5
  -1  -6   2 221.200 7.11268   7
  -1  -6   2 219.857 6.14212   2
  -1   6   2 228.287 7.25546   5
   1   6  -2 222.289 8.11858   4
   1   6  -2 232.000 7.44514   5
   1   6  -2 218.511 5.61364   3
  -1   6   2 226.303 7.38242   3
   1   6  -2 218.904 7.34147   7
  -1   6   2 231.457 7.93703   2
   1   6  -2 232.110 6.50658   2
  -1   6   2 221.063 7.86663   7
  -1   6   2 234.475 8.12009   4
   0  -6  -2 8.68785 1.56501   3
   0  -6  -2 9.74566 1.91385   4
   0  -6  -2 9.54706 1.75401   2
   0  -6  -2 9.00539 1.00722   6
   0  -6  -2 8.37401 1.73274   7
   0  -6   2 9.55585 1.82199   2
   0  -6  -2 11.8267 2.48785   5
   0  -6   2 11.1125 1.83562   7
   0   6   2 7.63618 1.66221   2
   0   6  -2 9.37685 2.09811   4
   0   6  -2 8.52672 1.45964   5
   0   6   2 7.90726 1.82812   7
   0   6  -2 11.4461 1.99363   2
   0   6   2 8.08853 1.55482   3
   0   6   2 9.62270 2.00570   4
   0   6   2 9.64655 2.05690   5
   0   6  -2 9.10879 1.96403   7
  -1  -6  -2 65.9183 3.83978   7
  -1  -6  -2 74.4080 3.30054   2
  -1  -6  -2 74.5534 5.14469   5
   1  -6   2 75.1454 3.23922   6
   1  -6   2 69.3660 3.89156   2
  -1  -6  -2 71.8265 3.30890   3
  -1   6  -2 75.7696 4.32685   2
   1   6   2 70.5508 4.16776   7
   1   6   2 73.5707 3.39768   3
   1   6   2 71.6790 4.61118   5
   1   6   2 66.2256 4.35398   4
  -1   6  -2 72.8921 3.43003   6
   1   6   2 67.4265 3.37525   2
  -1   6  -2 73.8666 4.29076   7
  -2  -6  -2 100.041 3.86007   6
  -2  -6  -2 99.7078 6.45061   5
  -2  -6  -2 98.2899 3.72849   3
  -2  -6  -2 100.508 4.66820   7
  -2  -6  -2 95.7779 3.20783   2
   2  -6   2 96.3576 4.50595   6
  -2   6  -2 96.2970 5.34045   2
   2   6   2 95.5503 5.81535   5
   2   6   2 95.3065 4.79809   7
   2   6   2 98.7557 3.51671   6
  -2   6  -2 104.808 5.02499   6
   2   6   2 82.9174 3.51980   3
  -2   6  -2 108.599 5.34238   7
   2   6   2 98.0991 5.38975   4
  -3  -6  -2 293.660 7.28318   3
   3  -6   2 284.680 9.53211   6
  -3  -6  -2 289.433 8.68112   7
  -3  -6  -2 294.150 12.1271   5
   3  -6   2 288.856 7.44603   5
  -3  -6  -2 302.562 8.79296   6
   3   6   2 301.585 9.06583   7
  -3   6  -2 296.626 10.3688   6
  -3   6  -2 299.975 10.4800   2
  -3   6  -2 289.706 9.65795   7
   3   6   2 305.874 7.50908   3
   3   6   2 287.183 8.08688   6
   3   6   2 287.302 10.2683   4
  -4  -6  -2 222.153 6.25868   3
  -4  -6  -2 228.056 8.54422   6
   4  -6   2 233.562 7.12690   5
  -4  -6  -2 225.740 7.34734   7
  -4   6  -2 228.763 9.93594   6
   4   6   2 237.685 9.37659   4
  -4   6  -2 214.462 8.36309   7
   4   6   2 216.410 7.71895   6
  -4   6  -2 208.653 9.26110   2
   4   6   2 227.206 7.59769   7
   4   6   2 226.629 6.55220   3
  -5  -6  -2 53.2304 4.85882   6
  -5  -6  -2 43.6491 3.10583   7
  -5  -6  -2 43.7465 2.75903   3
   5  -6   2 45.2352 3.44294   5
   5   6   2 47.5198 4.43650   4
  -5   6  -2 47.7480 3.91773   7
   5   6   2 45.4600 3.33080   7
  -5   6  -2 46.9092 4.65662   2
  -5   6  -2 51.7993 5.34381   6
  -6  -6  -2 2.41664 1.26238   3
  -6  -6  -2 -1.7863 0.94948   7
   6  -6   2 2.52418 1.67769   5
  -6  -6  -2 -0.8921 1.79545   6
  -6   6  -2 -1.0793 1.56354   2
   6   6   2 0.89294 1.16998   7
   6   6   2 -1.5207 1.27564   4
  -6   6  -2 -2.4336 1.50118   6
  -6   6  -2 -0.3087 1.18366   7
  -7  -6  -2 8.61525 3.32596   6
  -7  -6  -2 1.57196 1.47751   3
   7  -6   2 3.32586 1.94124   5
  -7  -6  -2 3.21314 1.50091   7
  -7   6  -2 7.01598 2.13810   7
  -7   6  -2 3.63158 2.84782   6
   7   6   2 0.37449 1.85226   4
  -7   6  -2 5.70887 2.82874   2
  -8  -6  -2 34.5104 2.96111   7
   8  -6   2 42.7468 4.54157   5
  -8  -6  -2 27.6788 5.82485   6
  -8   6  -2 27.6616 4.14398   7
  -8   6  -2 39.0777 5.98659   2
   8   6   2 43.6412 5.31209   4
  -8   6  -2 26.8121 5.77135   6
   9  -6   2 0.23925 2.21951   5
   9   6   2 6.63302 2.92474   4
  -9   6  -2 6.80681 2.34261   7
  -9   6  -2 1.65595 2.29323   2
  10  -6   2 115.762 8.39479   5
 -10   6  -2 115.035 7.12352   7
 -10   6  -2 107.613 9.03585   2
  10   6   2 104.222 8.47151   4
  11  -6   2 39.2470 6.64528   5
 -11   6  -2 32.4488 6.48699   2
  11   6   2 26.3242 5.78519   4
 -11   6  -2 39.9274 4.88926   7
  12  -6   2 13.9222 4.22198   5
  12   6   2 1.84303 3.76450   4
 -12   6  -2 8.00723 4.03493   2
 -12   6  -2 10.3317 3.63993   7
  12  -7  -2 93.1782 9.19791   5
 -12   7   2 91.1174 8.68069   3
  12   7  -2 76.5643 8.06229   4
 -12   7   2 91.7361 6.93727   7
 -12   7   2 84.6138 9.37441   2
  11  -7  -2 3.24735 3.03490   5
 -11   7   2 1.52423 2.54115   3
 -11   7   2 4.84629 2.55406   7
 -11   7   2 6.57527 3.31597   2
  11   7  -2 1.44969 2.05431   4
  10  -7  -2 4.75871 2.99607   5
 -10  -7   2 1.49496 1.70844   3
 -10   7   2 0.77905 1.77997   7
  10   7  -2 -0.7661 2.19064   4
 -10   7   2 0.13522 1.92828   3
 -10   7   2 4.91093 2.91982   2
  -9  -7   2 117.567 5.20009   3
  -9  -7   2 119.421 4.72877   3
   9  -7  -2 137.136 8.86348   5
  -9   7   2 134.430 7.49019   7
  -9   7   2 120.310 8.76288   3
   9   7  -2 126.703 8.43908   4
  -9   7   2 125.854 9.54964   2
   8  -7  -2 49.1310 5.23464   5
  -8   7   2 46.6554 6.84787   2
  -8   7   2 47.8535 4.55773   7
   8   7  -2 59.4204 5.60599   4
  -8   7   2 41.4287 4.96331   3
   7  -7  -2 261.375 10.8793   5
  -7  -7   2 251.076 6.49500   7
   7   7  -2 256.955 11.0591   4
  -7   7   2 245.843 11.5390   3
  -7   7   2 237.073 9.95697   7
  -7   7   2 237.638 12.1658   2
   7   7  -2 249.556 6.98217   7
   6  -7  -2 6.04297 2.34055   5
  -6  -7   2 6.11173 1.36696   7
   6   7  -2 3.63401 2.07086   4
  -6   7   2 10.0728 3.26596   2
   6   7  -2 8.52466 1.58602   7
  -6   7   2 6.65811 2.54743   3
  -6   7   2 8.20861 2.50160   7
  -5  -7   2 240.538 7.20889   7
   5  -7  -2 255.714 9.50051   5
  -5   7   2 233.603 10.8421   2
   5   7  -2 251.342 7.69110   7
  -5   7   2 253.512 9.67661   7
   5   7  -2 243.683 9.89683   4
   5   7  -2 232.892 8.70800   6
  -5   7   2 255.371 10.4664   3
   4  -7  -2 11.5131 2.46864   5
  -4  -7   2 14.0598 2.05497   7
   4   7  -2 13.3143 2.08407   7
  -4   7   2 14.3686 2.96988   3
   4   7  -2 10.6842 2.09085   6
  -4   7   2 16.5443 3.66110   2
   4   7  -2 11.0577 2.59201   4
  -4   7   2 19.4465 3.40098   7
   3  -7  -2 74.2434 4.74766   6
   3  -7  -2 74.1764 4.49993   5
  -3  -7   2 84.8747 4.17676   7
   3   7  -2 78.1195 3.38851   6
  -3   7   2 73.4114 3.87076   5
  -3   7   2 78.3562 4.94568   4
  -3   7   2 78.4814 4.97153   7
  -3   7   2 76.4297 4.97392   3
   3   7  -2 79.5883 4.25511   7
  -3   7   2 79.8028 5.51109   2
   3   7  -2 77.9052 5.08381   4
   2  -7  -2 732.316 17.1774   5
  -2  -7   2 730.962 14.2250   2
  -2  -7   2 737.332 16.6386   7
   2  -7  -2 743.866 16.6876   6
  -2   7   2 718.201 16.1083   5
   2   7  -2 729.212 14.6280   2
  -2   7   2 754.452 18.3506   4
   2   7  -2 713.590 18.1834   5
   2   7  -2 772.032 13.4768   3
  -2   7   2 742.008 18.5613   2
  -2   7   2 768.163 18.3653   7
   2   7  -2 757.591 18.5302   4
  -2   7   2 749.902 17.6739   3
   2   7  -2 757.490 17.1656   7
  -1  -7   2 275.710 7.45670   2
   1  -7  -2 253.388 8.83199   5
   1  -7  -2 259.426 8.70959   2
   1  -7  -2 269.486 7.37917   6
   1   7  -2 277.061 7.85503   2
  -1   7   2 284.882 9.70732   4
  -1   7   2 267.668 9.35153   7
  -1   7   2 271.477 9.27091   2
   1   7  -2 264.964 8.76868   7
   1   7  -2 261.856 9.49702   4
   1   7  -2 285.619 7.01721   3
   1   7  -2 278.047 8.64415   5
  -1   7   2 273.981 8.47434   5
  -1   7   2 279.280 8.77837   3
   0  -7  -2 453.401 12.8752   5
   0  -7  -2 422.953 11.0137   2
   0  -7   2 422.282 10.8924   2
   0   7  -2 425.626 12.0453   7
   0   7  -2 430.173 10.4435   3
   0   7   2 436.054 11.9752   5
   0   7   2 420.613 11.4182   2
   0   7   2 436.716 12.2834   7
   0   7  -2 417.391 9.91707   5
   0   7  -2 424.606 11.2987   2
   0   7   2 416.421 10.8297   3
   0   7  -2 427.637 12.8759   4
   0   7   2 421.318 12.5601   4
   1  -7   2 18.3159 1.67903   6
  -1  -7  -2 18.7349 3.55880   5
  -1  -7  -2 16.7474 1.84167   2
   1  -7   2 15.7943 2.79797   2
  -1  -7  -2 14.4168 1.72991   3
  -1   7  -2 22.1631 3.24301   7
  -1   7  -2 22.2314 2.10174   6
   1   7   2 17.2707 3.05245   4
   1   7   2 16.6919 2.36056   2
   1   7   2 17.9725 1.89682   3
   1   7   2 17.1016 3.04427   5
   1   7   2 20.1541 2.50036   7
  -1   7  -2 22.3381 3.12082   2
  -1   7  -2 15.5906 2.79402   4
  -2  -7  -2 3.20076 0.98814   2
  -2  -7  -2 8.38308 2.80702   5
   2  -7   2 5.23325 1.60519   6
  -2  -7  -2 4.01893 1.18504   3
  -2  -7  -2 4.11004 1.15979   6
   2   7   2 2.45436 1.48273   4
  -2   7  -2 3.66526 1.65761   6
   2   7   2 3.23456 0.87489   6
  -2   7  -2 4.45527 1.91716   2
  -2   7  -2 5.02276 1.62784   7
   2   7   2 2.99948 1.09198   3
   2   7   2 3.07220 1.30865   7
  -3  -7  -2 2.29125 1.20604   6
   3  -7   2 2.96543 1.43264   6
   3  -7   2 1.50987 0.95833   5
  -3  -7  -2 1.39670 0.84867   3
  -3   7  -2 1.02846 1.48861   2
   3   7   2 1.22781 1.17191   4
  -3   7  -2 3.18208 1.75141   6
   3   7   2 2.85059 1.01125   3
   3   7   2 2.88304 1.42801   7
  -3   7  -2 0.22881 1.08485   7
   3   7   2 2.88740 1.07482   6
   4  -7   2 108.457 4.69856   5
  -4  -7  -2 96.2370 5.51774   6
  -4  -7  -2 105.058 3.93869   3
  -4   7  -2 100.497 6.58263   2
   4   7   2 112.024 6.60114   4
   4   7   2 102.546 5.25791   7
  -4   7  -2 107.799 6.84381   6
  -4   7  -2 115.032 6.26472   7
   4   7   2 111.752 4.28209   3
   4   7   2 101.337 4.88997   6
  -5  -7  -2 25.7702 2.14488   3
   5  -7   2 20.8358 2.62276   5
  -5  -7  -2 22.4967 3.76929   6
  -5   7  -2 19.4003 4.28730   6
   5   7   2 25.0180 2.77441   7
  -5   7  -2 29.8207 4.92147   2
  -5   7  -2 24.3382 3.84116   7
   5   7   2 23.6032 3.89676   4
  -6  -7  -2 8.14678 1.68207   3
   6  -7   2 14.6095 2.80161   5
  -6  -7  -2 8.27450 2.20823   7
  -6  -7  -2 14.0631 3.75730   6
   6   7   2 11.2855 2.23939   7
  -6   7  -2 9.95407 3.52360   6
  -6   7  -2 12.6218 3.37538   2
  -6   7  -2 11.3862 2.70760   7
   6   7   2 4.97449 2.53587   4
  -7  -7  -2 61.6103 3.84566   3
  -7  -7  -2 61.4669 3.88016   7
   7  -7   2 61.2461 4.94294   5
  -7  -7  -2 60.3700 6.35371   6
  -7   7  -2 62.3568 6.27141   2
   7   7   2 62.7923 5.99101   4
  -7   7  -2 71.3824 7.49423   6
  -7   7  -2 63.7749 5.23425   7
   8  -7   2 15.9283 3.71381   5
  -8  -7  -2 11.4832 2.25243   7
  -8  -7  -2 8.75998 3.61261   6
  -8   7  -2 10.5387 3.70655   2
  -8   7  -2 11.6655 3.01702   7
   8   7   2 11.6302 3.71934   4
   9  -7   2 14.5755 3.95288   5
  -9   7  -2 15.5791 4.31634   2
   9   7   2 10.8466 3.79776   4
  -9   7  -2 20.2756 3.60738   7
  10  -7   2 4.51551 3.24268   5
 -10   7  -2 8.63778 2.83240   7
 -10   7  -2 3.98607 2.82855   2
  10   7   2 3.27467 3.02575   4
  11  -7   2 14.1250 4.55570   5
 -11   7  -2 16.4982 3.78351   7
  11   7   2 13.8923 4.45450   4
 -11   7  -2 8.12487 4.24784   2
  12  -7   2 -0.2797 3.77792   5
 -12   7  -2 6.59742 3.16553   3
  12   7   2 3.98892 3.73492   4
 -12   7  -2 3.32057 3.34068   7
 -12   8   2 -4.8862 3.12113   2
 -12   8   2 2.62779 2.71713   3
  12   8  -2 -1.9139 2.44966   4
 -12   8   2 2.23604 3.41176   7
  11  -8  -2 10.8825 4.18369   5
 -11   8   2 9.15347 3.37964   3
  11   8  -2 2.47544 3.14192   4
 -11   8   2 4.75570 2.80999   7
 -11   8   2 2.02029 3.22343   2
  10  -8  -2 11.9098 4.10666   5
 -10   8   2 12.3326 3.90823   3
  10   8  -2 13.9603 3.84730   4
 -10   8   2 7.26318 2.58822   7
 -10   8   2 10.1210 3.85507   2
   9  -8  -2 1.47831 2.62006   5
  -9   8   2 1.45508 1.95931   7
  -9   8   2 1.86000 2.79636   2
   9   8  -2 3.56608 2.44655   4
  -9   8   2 -1.9915 1.67135   3
   8  -8  -2 1.24834 2.43863   5
  -8   8   2 1.81312 1.70731   7
  -8   8   2 2.48972 2.07677   3
  -8   8   2 0.16181 1.78937   2
   8   8  -2 3.57438 2.23288   4
  -7  -8   2 1.55259 1.23744   7
   7  -8  -2 3.39966 2.19651   5
  -7   8   2 2.19273 1.80107   7
   7   8  -2 4.01066 2.22632   4
  -7   8   2 3.33155 2.13359   3
   7   8  -2 3.03979 1.41983   7
  -7   8   2 -0.1351 2.21706   2
  -6  -8   2 -0.7596 1.05878   7
   6  -8  -2 1.11743 1.65715   5
  -6   8   2 2.10245 1.69150   3
  -6   8   2 1.03909 2.03839   2
   6   8  -2 3.44963 1.38240   7
  -6   8   2 0.87693 1.51724   7
   6   8  -2 3.24256 1.95502   4
   5  -8  -2 17.2872 3.11478   5
  -5  -8   2 11.1120 1.96641   7
   5   8  -2 12.1476 2.93397   4
   5   8  -2 21.3754 2.90071   7
   5   8  -2 17.4507 2.67206   6
  -5   8   2 12.7764 3.58284   2
  -5   8   2 16.5403 3.56294   3
  -5   8   2 16.3822 3.08131   7
   4  -8  -2 0.40039 1.27615   5
   4   8  -2 -0.8085 0.89079   7
  -4   8   2 1.27568 1.67871   2
   4   8  -2 2.17867 1.10710   6
  -4   8   2 -0.5545 0.83994   7
  -4   8   2 0.48082 1.24821   3
   4   8  -2 -1.0545 1.04297   4
   3  -8  -2 3.85249 1.74077   6
   3  -8  -2 2.07129 1.43650   5
   3   8  -2 0.13130 0.94656   7
   3   8  -2 2.14324 1.38399   4
  -3   8   2 0.32813 1.17292   3
  -3   8   2 0.97931 1.46298   2
  -3   8   2 3.82759 1.66892   4
  -3   8   2 2.24131 1.41888   7
  -3   8   2 2.09503 1.31559   5
   2  -8  -2 0.78285 1.28716   5
   2  -8  -2 0.73790 1.18696   6
  -2  -8   2 -0.3360 0.68576   2
   2   8  -2 0.71366 1.28105   4
  -2   8   2 -0.7353 0.85719   5
  -2   8   2 4.85400 2.05057   2
   2   8  -2 1.23841 0.96644   2
  -2   8   2 2.57059 1.57984   7
   2   8  -2 0.84791 1.54321   5
  -2   8   2 1.50640 1.17470   4
  -2   8   2 3.16053 1.45287   3
   2   8  -2 0.53443 0.65231   3
   2   8  -2 0.66295 1.02479   7
   1  -8  -2 1.17979 1.45577   5
  -1  -8   2 -1.7399 0.62520   2
   1  -8  -2 -0.0980 0.77430   6
   1   8  -2 -0.4302 0.81916   2
  -1   8   2 -0.1233 1.03326   2
  -1   8   2 -1.2818 0.80749   5
  -1   8   2 -0.0066 0.75657   3
  -1   8   2 0.42380 1.08749   7
   1   8  -2 0.63320 1.12318   4
   1   8  -2 -0.4565 0.68152   3
   1   8  -2 0.58281 1.09526   5
  -1   8   2 0.06949 1.10863   4
   1   8  -2 0.15667 1.04033   7
   0  -8  -2 131.503 5.70205   2
   0  -8  -2 140.081 7.02800   5
   0  -8   2 139.661 5.78959   2
   0   8   2 136.280 6.66408   7
   0   8  -2 147.347 7.31976   4
   0   8   2 133.050 6.85886   4
   0   8  -2 144.721 6.27551   2
   0   8  -2 142.284 6.70167   7
   0   8  -2 148.287 5.59788   3
   0   8   2 144.328 6.30725   2
   0   8  -2 135.341 5.02684   5
   0   8   2 137.137 5.74689   3
   0   8   2 131.460 6.17820   5
  -1  -8  -2 369.311 9.66705   3
   1  -8   2 363.123 8.49244   6
  -1  -8  -2 367.114 9.69482   2
  -1  -8  -2 380.649 12.9709   5
   1   8   2 380.336 12.5363   4
   1   8   2 368.408 12.0653   5
   1   8   2 369.916 10.1486   2
  -1   8  -2 373.853 11.6800   2
  -1   8  -2 383.913 12.0577   7
   1   8   2 373.613 11.7783   7
  -1   8  -2 369.347 12.4310   4
   1   8   2 386.763 9.96923   3
  -2  -8  -2 54.6256 2.86572   2
  -2  -8  -2 56.6906 3.09038   3
  -2  -8  -2 68.6635 5.73844   5
   2  -8   2 58.0127 3.57415   6
  -2   8  -2 67.1983 4.17498   6
   2   8   2 67.5491 4.56417   7
  -2   8  -2 58.6304 4.56353   7
  -2   8  -2 61.1514 4.75740   2
   2   8   2 59.8521 4.78238   4
   2   8   2 61.2739 3.23181   3
  -3  -8  -2 146.129 4.93040   3
  -3  -8  -2 152.938 5.58246   6
   3  -8   2 140.657 6.45911   6
   3   8   2 152.443 6.92416   7
   3   8   2 152.252 7.78078   4
  -3   8  -2 153.578 7.40810   6
   3   8   2 149.273 4.97437   3
  -3   8  -2 152.126 7.86938   2
   3   8   2 144.031 4.82656   6
  -3   8  -2 143.480 7.26179   7
  -4  -8  -2 133.103 6.14610   6
   4  -8   2 132.232 5.18243   5
  -4  -8  -2 117.843 4.30738   3
  -4   8  -2 121.605 7.46920   6
   4   8   2 123.714 7.32939   4
   4   8   2 119.232 5.13219   6
   4   8   2 125.771 6.26291   7
   4   8   2 127.353 4.62580   3
  -4   8  -2 120.641 7.61607   2
  -4   8  -2 120.247 6.81600   7
  -5  -8  -2 272.096 10.5155   6
  -5  -8  -2 272.043 7.26710   3
   5  -8   2 279.683 8.89739   5
   5   8   2 268.067 11.4653   4
  -5   8  -2 285.378 12.6165   6
  -5   8  -2 266.262 11.9686   2
   5   8   2 259.731 9.27021   6
   5   8   2 272.881 9.58249   7
  -5   8  -2 292.571 11.1790   7
  -6  -8  -2 67.8418 5.84108   6
   6  -8   2 59.8454 4.51822   5
  -6  -8  -2 64.3561 3.36575   3
   6   8   2 53.7281 4.14452   7
   6   8   2 67.5270 5.95764   4
  -6   8  -2 60.9187 6.54638   6
  -6   8  -2 56.8899 5.11476   7
  -6   8  -2 55.4069 5.95621   2
  -7  -8  -2 -0.4057 1.27625   3
   7  -8   2 0.26170 1.60703   5
  -7   8  -2 0.58168 1.95866   2
   7   8   2 -3.3021 1.24791   4
   7   8   2 -0.0926 1.45545   7
  -7   8  -2 0.98077 1.45784   7
  -8  -8  -2 41.9099 3.87763   3
   8  -8   2 57.5198 5.20842   5
  -8   8  -2 62.2341 6.67657   2
  -8   8  -2 53.2746 5.13880   7
   8   8   2 64.4188 6.31311   4
   9  -8   2 13.1914 3.64852   5
   9   8   2 14.8946 4.29332   4
  -9   8  -2 2.40376 2.25530   7
  -9   8  -2 4.94727 3.05822   2
  10  -8   2 2.29311 3.26753   5
  10   8   2 0.54838 2.82636   4
 -10   8  -2 11.4307 3.12575   7
 -10   8  -2 3.58174 3.27512   2
  11  -8   2 -4.5019 3.04380   5
  11   8   2 -0.1879 2.54305   4
 -11   8  -2 -1.7645 2.06702   7
 -11   8  -2 -1.3044 2.64661   2
  12  -8   2 26.4314 6.09259   5
 -12   8  -2 16.4637 4.91780   3
 -12   8  -2 22.1403 4.61094   7
  12   8   2 19.7413 5.53477   4
 -12   8  -2 32.5564 7.16706   2
  12  -9  -2 30.7731 6.30799   5
 -12   9   2 23.0181 6.23963   2
 -12   9   2 22.6295 4.55214   7
  12   9  -2 27.8814 5.54246   4
 -12   9   2 22.8913 4.86553   3
  11  -9  -2 11.1501 4.13424   5
 -11   9   2 20.1072 5.14435   2
 -11   9   2 6.56616 2.87999   7
  11   9  -2 6.61896 3.42908   4
 -11   9   2 6.35741 3.49007   3
  10  -9  -2 -2.2743 3.01792   5
 -10   9   2 -2.9241 1.80156   3
 -10   9   2 1.79589 2.24000   7
 -10   9   2 2.71282 2.91498   2
  10   9  -2 5.03041 3.01568   4
   9  -9  -2 5.94466 3.62748   5
  -9   9   2 -0.2883 1.72818   7
  -9   9   2 4.35487 2.48646   3
   9   9  -2 1.33314 2.08085   4
  -9   9   2 -0.1510 2.85980   2
  -8  -9   2 5.85417 1.82269   7
   8  -9  -2 2.57412 2.65026   5
  -8   9   2 7.64726 2.86066   3
  -8   9   2 2.49109 1.89732   7
  -8   9   2 7.64495 3.45998   2
   8   9  -2 4.81206 2.73331   4
   7  -9  -2 21.5825 4.11534   5
  -7  -9   2 22.6898 2.68064   7
  -7   9   2 30.7484 6.07357   2
   7   9  -2 25.7804 4.70704   4
  -7   9   2 21.3228 4.40684   3
  -7   9   2 22.2165 4.12088   7
   7   9  -2 16.4533 2.52005   7
   6  -9  -2 15.5284 3.20924   5
  -6   9   2 13.8647 3.50184   3
  -6   9   2 11.2454 3.80819   2
   6   9  -2 16.9891 3.71855   4
   6   9  -2 13.1597 2.39323   7
  -6   9   2 11.9214 2.94852   7
   5  -9  -2 103.574 6.17425   5
   5   9  -2 102.398 5.42674   7
   5   9  -2 94.3259 6.56844   4
  -5   9   2 93.0065 6.72732   3
  -5   9   2 100.929 6.64795   7
   5   9  -2 103.840 5.08532   6
  -5   9   2 89.2183 7.17694   2
   4  -9  -2 140.523 6.87976   5
  -4   9   2 146.310 7.85962   3
  -4   9   2 140.694 7.71938   7
   4   9  -2 141.179 6.57324   7
  -4   9   2 140.084 7.66094   4
   4   9  -2 129.258 7.58934   4
  -4   9   2 143.268 8.55988   2
   4   9  -2 140.582 4.90952   6
   3  -9  -2 26.1186 3.60193   6
   3  -9  -2 28.0226 3.19068   5
  -3   9   2 21.5472 3.68888   7
   3   9  -2 23.6428 2.89596   7
   3   9  -2 25.6651 1.92095   2
  -3   9   2 33.8466 5.04643   2
  -3   9   2 27.9487 3.43507   3
  -3   9   2 27.4624 2.58138   5
  -3   9   2 30.2710 4.52993   4
   3   9  -2 36.7025 4.03073   4
   2  -9  -2 126.204 6.34425   5
  -2  -9   2 122.668 4.59500   2
   2  -9  -2 120.530 5.43353   6
   2   9  -2 123.264 5.01958   2
   2   9  -2 133.934 7.36164   4
   2   9  -2 120.517 6.56847   5
  -2   9   2 126.666 6.53293   3
  -2   9   2 129.527 7.08201   7
   2   9  -2 129.254 4.18685   3
  -2   9   2 127.880 7.09689   4
   2   9  -2 130.381 6.57473   7
  -2   9   2 117.760 5.38477   5
  -2   9   2 128.209 7.18267   2
   1  -9  -2 67.5417 3.07735   6
  -1  -9   2 67.6783 3.74991   2
   1  -9  -2 66.0444 4.86595   5
  -1   9   2 65.1153 5.15352   4
  -1   9   2 64.6951 4.22761   5
  -1   9   2 61.7697 4.81493   7
   1   9  -2 67.7131 3.46607   3
   1   9  -2 63.3633 5.14639   4
   1   9  -2 67.7281 4.74987   7
   1   9  -2 69.6498 4.44615   5
  -1   9   2 65.0112 4.37203   3
   1   9  -2 64.3313 4.07495   2
  -1   9   2 65.9319 4.86371   2
   0  -9  -2 11.5607 2.76814   5
   0   9  -2 10.5922 2.43880   2
   0   9  -2 4.61965 2.00869   4
   0   9  -2 6.95521 1.92045   7
   0   9  -2 7.28929 1.73781   5
   0   9   2 8.15587 2.43461   4
   0   9   2 15.2725 2.77109   5
   0   9   2 9.96295 2.59317   7
   0   9   2 11.7729 2.55390   2
   0   9  -2 10.3768 1.88098   3
   0   9   2 10.7169 2.11112   3
  -1  -9  -2 94.8552 6.56986   5
   1  -9   2 89.9473 3.30409   6
  -1  -9  -2 91.9124 4.51654   2
   1   9   2 95.7341 5.82357   7
   1   9   2 91.3403 4.54210   3
  -1   9  -2 92.6648 5.69231   2
  -1   9  -2 86.3861 4.93771   3
  -1   9  -2 91.6605 5.82744   7
   1   9   2 92.1019 4.79673   2
   1   9   2 91.2502 6.14540   4
  -1   9  -2 82.5648 5.82503   4
  -2  -9  -2 490.414 16.5912   5
   2  -9   2 464.582 11.6478   6
  -2  -9  -2 445.960 10.6628   2
   2   9   2 466.161 15.1079   4
   2   9   2 460.834 11.3633   2
   2   9   2 455.956 11.1734   3
  -2   9  -2 464.514 14.5889   7
  -2   9  -2 469.439 15.1723   4
  -2   9  -2 483.896 14.8853   2
   2   9   2 460.185 13.9558   7
  -3  -9  -2 108.067 4.25752   3
   3  -9   2 95.6671 5.31378   6
  -3   9  -2 111.611 7.06321   2
   3   9   2 105.860 4.28677   3
   3   9   2 110.284 6.96788   4
  -3   9  -2 100.044 6.41400   7
   3   9   2 105.074 6.02339   7
  -4  -9  -2 14.7938 1.80894   3
  -4   9  -2 19.1868 3.52528   7
   4   9   2 19.6508 2.14505   6
   4   9   2 19.7338 4.10145   4
  -4   9  -2 17.5900 3.71504   2
   4   9   2 19.4643 3.30117   7
   4   9   2 18.9153 1.84577   3
  -5  -9  -2 6.17322 1.38134   3
   5  -9   2 10.9357 2.24398   5
   5   9   2 4.87370 2.49432   4
   5   9   2 5.18181 1.68146   6
   5   9   2 5.45254 2.13384   7
  -5   9  -2 4.60735 2.31140   2
  -5   9  -2 9.92227 2.88690   7
   6  -9   2 663.002 16.6396   5
  -6   9  -2 642.838 19.3180   7
   6   9   2 647.045 20.6412   4
  -6   9  -2 650.311 21.6123   2
   6   9   2 633.773 16.9248   7
   7  -9   2 60.1229 5.20305   5
  -7  -9  -2 46.1787 3.05037   3
   7   9   2 58.5798 6.08049   4
  -7   9  -2 54.7228 5.38814   7
   7   9   2 43.4369 4.16860   7
  -7   9  -2 61.9630 6.68011   2
   8  -9   2 130.521 7.73003   5
  -8   9  -2 112.264 9.44668   2
   8   9   2 134.007 9.35893   4
  -8   9  -2 127.640 8.09982   7
   9  -9   2 -0.7803 2.78205   5
  -9   9  -2 0.40422 2.02813   7
  -9   9  -2 3.62238 3.02842   2
   9   9   2 3.70744 3.01372   4
  10  -9   2 11.5590 3.95437   5
 -10   9  -2 -1.4629 2.70844   2
 -10   9  -2 -2.0093 2.23034   3
 -10   9  -2 -2.2534 1.99514   7
  11  -9   2 4.80042 4.32227   5
 -11   9  -2 2.45921 2.71939   7
 -11   9  -2 5.31320 4.65287   2
  11   9   2 8.31535 3.86492   4
 -11   9  -2 6.33333 3.30407   3
  11 -10  -2 10.9931 4.20698   5
 -11  10   2 0.19206 2.33485   3
 -11  10   2 0.48207 2.70236   7
 -11  10   2 -5.7318 2.36346   2
  11  10  -2 -6.1957 2.40327   4
  10 -10  -2 139.896 9.94146   5
 -10  10   2 111.538 9.55965   3
 -10  10   2 107.938 10.1673   2
  10  10  -2 112.603 8.99252   4
 -10  10   2 116.163 8.26437   7
   9 -10  -2 11.5865 3.65061   5
  -9  10   2 6.39716 3.86582   2
  -9  10   2 4.67535 2.40622   7
  -9  10   2 6.60411 3.09471   3
   9  10  -2 13.6771 4.17088   4
   8 -10  -2 10.4208 3.57190   5
  -8  10   2 19.4094 5.12719   2
   8  10  -2 15.3060 2.59552   7
  -8  10   2 8.76064 3.44607   3
   8  10  -2 11.1350 3.25197   4
  -8  10   2 13.9478 3.59253   7
   7 -10  -2 18.8610 3.74487   5
   7  10  -2 14.1655 3.62039   4
  -7  10   2 11.8055 3.52638   3
   7  10  -2 11.2332 2.42565   7
  -7  10   2 20.4775 5.17030   2
  -7  10   2 17.2606 3.72396   7
   6 -10  -2 3.06572 1.94181   5
   6  10  -2 -1.2383 1.19229   7
   6  10  -2 2.51057 2.22005   4
   6  10  -2 -2.4046 2.30359   6
  -6  10   2 -0.6867 1.34933   7
  -6  10   2 -1.2034 1.55492   3
  -6  10   2 3.32862 2.47627   2
   5 -10  -2 8.27813 2.57311   5
   5  10  -2 6.99514 2.37046   4
  -5  10   2 5.01153 2.71504   2
   5  10  -2 8.70332 1.70168   6
   5  10  -2 8.22374 2.09427   7
  -5  10   2 3.92811 2.23227   4
  -5  10   2 1.80204 2.10181   7
  -5  10   2 6.90101 2.66355   3
   4 -10  -2 77.3005 5.30728   5
  -4  10   2 68.1970 5.80085   7
   4  10  -2 81.2419 6.23691   4
  -4  10   2 84.4340 6.19472   3
  -4  10   2 72.9985 6.43990   2
   4  10  -2 73.7787 5.08307   7
  -4  10   2 82.9700 6.26550   4
   3 -10  -2 113.277 5.89010   6
   3 -10  -2 113.503 6.20802   5
  -3 -10   2 104.591 3.78323   2
  -3  10   2 101.164 4.98895   5
  -3  10   2 115.058 7.49774   2
   3  10  -2 108.753 4.21381   2
   3  10  -2 118.558 7.42656   4
  -3  10   2 110.244 7.01497   4
  -3  10   2 109.784 6.73202   3
  -3  10   2 99.4241 6.74463   7
   3  10  -2 110.337 6.30589   7
   2 -10  -2 12.8071 2.93952   5
   2 -10  -2 12.0706 2.11408   6
  -2 -10   2 12.7539 2.01791   2
  -2  10   2 13.5630 3.04128   2
  -2  10   2 12.9991 2.35183   5
  -2  10   2 10.4805 2.50716   3
   2  10  -2 14.0250 3.33084   4
  -2  10   2 12.3365 3.07951   4
   2  10  -2 10.2035 2.64316   7
  -2  10   2 10.0617 2.73023   7
   2  10  -2 13.2831 2.23939   2
   2  10  -2 14.1117 1.61759   3
   1 -10  -2 39.6316 4.08310   5
   1  10  -2 38.1062 4.30378   4
   1  10  -2 36.0103 3.81938   7
  -1  10   2 38.2161 3.39921   5
   1  10  -2 41.6889 3.50273   5
   1  10  -2 39.6199 3.56898   2
  -1  10   2 40.8030 4.39580   4
  -1  10   2 40.8961 4.17556   2
  -1  10   2 38.8521 4.11731   7
   1  10  -2 35.5244 2.73054   3
  -1  10   2 36.7672 3.56869   3
   0 -10  -2 162.507 8.30709   5
   0  10   2 168.646 6.99690   3
   0  10  -2 162.260 6.60019   3
   0  10   2 176.517 8.58903   7
   0  10   2 165.785 7.65097   2
   0  10  -2 176.889 7.76095   2
   0  10  -2 156.723 5.99406   5
   0  10  -2 177.513 8.49932   7
   0  10  -2 161.160 8.62971   4
   0  10   2 178.285 8.95181   4
  -1 -10  -2 4.96610 2.55698   5
  -1 -10  -2 2.74885 1.32072   2
   1  10   2 -0.6388 1.20240   4
  -1  10  -2 0.12833 1.17861   3
   1  10   2 -0.5055 0.89919   3
  -1  10  -2 0.40763 1.21625   4
  -1  10  -2 1.70464 1.57059   2
  -1  10  -2 0.78266 1.56218   7
   1  10   2 1.94769 1.58293   7
   1  10   2 0.89831 1.20770   2
   2 -10   2 15.2765 2.17870   6
  -2 -10  -2 15.7051 4.25030   5
  -2 -10  -2 13.5192 2.05105   2
   2  10   2 13.9215 3.12849   4
   2  10   2 11.7145 2.13038   2
  -2  10  -2 12.6950 3.01906   7
   2  10   2 14.4389 2.13049   3
  -2  10  -2 13.5712 3.20223   2
  -2  10  -2 11.2576 2.96151   4
   2  10   2 10.7796 2.75418   7
  -2  10  -2 19.4522 3.32296   3
   3 -10   2 71.7363 4.60502   6
  -3 -10  -2 70.4594 2.91291   2
  -3  10  -2 78.4214 6.15583   4
   3  10   2 71.7674 5.27895   7
   3  10   2 72.6254 5.95762   4
  -3  10  -2 64.5113 5.12071   3
  -3  10  -2 72.7667 5.99063   2
   3  10   2 70.5271 3.53912   3
  -3  10  -2 66.9046 5.57660   7
  -4 -10  -2 33.2897 2.39953   3
   4  10   2 31.3685 2.36267   3
   4  10   2 40.5064 4.74696   4
   4  10   2 41.7281 4.18733   7
  -4  10  -2 40.1998 4.63352   7
   4  10   2 31.0500 2.35698   6
  -4  10  -2 38.9472 5.72089   2
   5 -10   2 45.5220 3.64739   5
  -5  10  -2 44.7972 4.91181   7
   5  10   2 44.6969 4.30875   7
   5  10   2 40.9657 3.31909   6
  -5  10  -2 37.7862 5.84258   2
   5  10   2 46.4437 5.20687   4
   6 -10   2 109.144 5.84099   5
   6  10   2 105.504 6.36157   7
   6  10   2 111.276 8.04371   4
  -6  10  -2 112.924 8.64321   2
  -6  10  -2 95.8870 7.10161   7
   7 -10   2 -0.6513 1.93326   5
   7  10   2 1.59734 1.61925   7
  -7  10  -2 0.37657 1.97637   2
  -7  10  -2 0.92614 1.89455   7
   8 -10   2 92.6656 6.41911   5
   8  10   2 80.3592 5.38930   7
   8  10   2 80.8944 7.50523   4
  -8  10  -2 63.0682 7.42363   2
  -8  10  -2 79.8522 6.78695   7
   9 -10   2 39.9389 5.62181   5
  -9  10  -2 31.0155 6.15053   2
  -9  10  -2 36.8841 5.96428   3
   9  10   2 41.4875 6.64481   4
  -9  10  -2 33.9270 5.45075   7
  10 -10   2 14.7219 5.06582   5
 -10  10  -2 16.9129 3.69993   7
 -10  10  -2 18.9428 5.01165   2
  10  10   2 9.12007 4.44755   4
 -10  10  -2 10.9339 3.90397   3
  11 -10   2 4.33517 5.50463   5
  11  10   2 0.54025 3.58397   4
 -11  10  -2 1.96400 2.87801   7
 -11  10  -2 -0.3816 3.06873   3
 -11  10  -2 3.23398 4.68309   2
  11 -11  -2 15.1765 5.50189   5
 -11  11   2 22.5610 5.65634   3
 -11  11   2 26.5226 4.99562   7
  11  11  -2 22.7706 4.92215   4
 -11  11   2 16.8810 6.42939   2
  10 -11  -2 87.8801 8.65140   5
 -10  11   2 64.4828 9.51450   2
 -10  11   2 85.8464 8.34782   3
 -10  11   2 91.2599 7.48855   7
  10  11  -2 86.1171 7.84443   4
   9 -11  -2 22.5565 5.29714   5
   9  11  -2 30.0456 5.91421   4
  -9  11   2 32.4204 7.10408   2
  -9  11   2 28.7727 5.93335   3
  -9  11   2 21.9651 4.43871   7
   8 -11  -2 6.91152 3.24609   5
   8  11  -2 0.52191 2.18518   4
  -8  11   2 11.3613 4.11875   2
  -8  11   2 4.61159 2.39651   7
  -8  11   2 4.29584 2.99844   3
   8  11  -2 7.82828 2.12445   7
   7 -11  -2 -1.9808 2.25610   5
   7  11  -2 -2.1406 1.33695   7
   7  11  -2 4.71110 2.62396   4
  -7  11   2 3.42610 2.49476   3
  -7  11   2 -0.6814 2.20553   2
  -7  11   2 0.50167 1.91026   7
  -7  11   2 -0.2978 1.80351   4
   6 -11  -2 2.09196 2.30910   5
  -6  11   2 4.19776 2.33718   3
   6  11  -2 1.04232 1.71046   4
   6  11  -2 -2.5229 1.35885   7
   6  11  -2 3.64571 1.69454   6
  -6  11   2 0.35327 1.73300   7
  -6  11   2 -0.5737 1.59489   4
  -6  11   2 -0.4877 1.79746   2
   5 -11  -2 30.4195 4.37666   5
   5  11  -2 26.3472 4.85634   4
  -5  11   2 30.6101 5.20822   2
  -5  11   2 18.5085 3.87871   4
  -5  11   2 27.4552 4.73998   3
   5  11  -2 26.3797 3.97830   7
  -5  11   2 29.3815 4.76701   7
   4 -11  -2 13.6532 3.07475   5
  -4  11   2 8.06334 2.91590   7
  -4  11   2 11.6687 3.67679   2
   4  11  -2 14.6939 2.97636   7
  -4  11   2 10.4324 3.07816   4
  -4  11   2 9.01454 2.89185   3
   4  11  -2 12.0056 3.16771   4
   3 -11  -2 0.46769 1.76751   6
  -3 -11   2 1.56195 1.02443   2
   3 -11  -2 0.61020 1.87180   5
  -3  11   2 2.48803 2.12602   3
  -3  11   2 10.2151 2.97005   2
  -3  11   2 -2.5422 1.51069   7
   3  11  -2 3.09473 1.39058   2
  -3  11   2 5.98109 1.77734   5
   3  11  -2 6.00254 2.30830   4
  -3  11   2 1.83872 2.05833   4
   3  11  -2 3.21346 1.92657   7
   2 -11  -2 141.972 7.39847   5
  -2 -11   2 142.000 5.66358   2
   2 -11  -2 139.407 5.61240   6
   2  11  -2 156.001 6.36108   2
  -2  11   2 156.180 7.85841   3
  -2  11   2 143.641 6.28302   5
  -2  11   2 149.886 8.52699   4
  -2  11   2 133.554 8.05674   7
   2  11  -2 154.217 5.19736   3
  -2  11   2 161.179 8.86305   2
   2  11  -2 154.739 8.82533   4
   2  11  -2 154.846 8.04679   7
   1 -11  -2 108.860 6.80738   5
   1  11  -2 111.041 7.52233   4
   1  11  -2 94.9690 6.47221   7
  -1  11   2 102.694 7.15298   4
  -1  11   2 106.522 6.14835   3
   1  11  -2 105.692 4.93592   3
  -1  11   2 102.181 6.67291   2
   1  11  -2 101.806 5.68790   2
  -1  11   2 97.6144 6.75282   7
   1  11  -2 95.8185 5.52950   5
   0 -11  -2 130.671 7.75742   5
   0  11   2 132.467 7.86594   7
   0  11   2 143.432 8.34704   4
   0  11  -2 136.821 6.16681   3
   0  11   2 131.606 7.09105   2
   0  11  -2 135.722 7.84472   7
   0  11  -2 119.763 6.79493   2
   0  11  -2 128.605 8.02634   4
   0  11   2 124.463 6.20279   3
   0  11  -2 115.285 5.22311   5
  -1 -11  -2 116.649 7.86529   5
  -1  11  -2 105.833 5.97460   3
   1  11   2 112.426 7.07051   7
   1  11   2 105.885 5.81092   2
   1  11   2 104.975 5.34308   3
   1  11   2 110.952 7.52186   4
  -1  11  -2 107.774 7.14584   7
  -1  11  -2 106.776 7.45624   4
  -1  11  -2 108.546 6.81073   2
  -2 -11  -2 179.971 10.3741   5
  -2 -11  -2 165.744 6.08552   2
   2 -11   2 165.096 5.84466   6
   2  11   2 161.837 9.20349   4
   2  11   2 172.489 6.42314   3
  -2  11  -2 173.721 9.54922   4
  -2  11  -2 174.839 9.18705   7
   2  11   2 180.984 8.93260   7
  -2  11  -2 171.002 9.05294   2
   2  11   2 162.450 6.60606   2
  -2  11  -2 169.932 8.14835   3
  -3 -11  -2 3.95871 1.23317   2
   3 -11   2 3.50873 1.81126   6
  -3  11  -2 6.18697 2.62486   4
   3  11   2 7.41390 2.84270   4
   3  11   2 2.51146 1.30021   3
  -3  11  -2 5.94242 2.55758   7
  -3  11  -2 9.00159 2.89816   2
   3  11   2 7.47904 2.56069   7
  -3  11  -2 4.96376 2.18717   3
  -4  11  -2 186.280 10.5599   2
   4  11   2 210.092 11.0107   4
   4  11   2 190.199 5.95458   3
  -4  11  -2 195.327 10.1501   7
   4  11   2 199.561 9.44552   7
  -4  11  -2 204.114 10.0468   3
   5  11   2 43.3311 5.24484   4
   5  11   2 44.3104 3.02878   6
   5  11   2 45.5328 4.62017   7
  -5  11  -2 47.7802 5.15367   3
  -5  11  -2 44.6700 4.92132   7
  -5  11  -2 53.4919 6.11822   2
   6 -11   2 43.3709 3.95180   5
  -6  11  -2 42.3057 5.11402   7
   6  11   2 36.4896 4.98371   7
   6  11   2 48.8604 5.65678   4
  -6  11  -2 52.6089 6.19161   2
  -6  11  -2 48.2794 5.37167   3
   7 -11   2 2.94857 2.24944   5
  -7  11  -2 0.19770 2.35981   7
  -7  11  -2 1.02754 2.40871   2
  -7  11  -2 6.09718 2.77479   3
   7  11   2 -2.4059 1.59727   4
   7  11   2 -1.6773 1.33348   7
   8 -11   2 32.8012 4.71810   5
   8  11   2 26.9399 4.21082   7
  -8  11  -2 21.6798 5.27767   2
  -8  11  -2 31.3184 5.37235   7
   8  11   2 30.9504 5.94173   4
  -8  11  -2 26.1584 5.00799   3
   9 -11   2 0.48186 3.74468   5
  -9  11  -2 1.50313 1.94850   7
  -9  11  -2 1.00334 2.38724   3
   9  11   2 -0.5823 2.61676   4
  -9  11  -2 -3.2663 2.88852   2
  10 -11   2 48.3738 7.44874   5
 -10  11  -2 60.2219 9.32419   2
 -10  11  -2 35.2416 6.65964   3
  10  11   2 35.1023 6.77276   4
 -10  11  -2 55.1833 6.14391   7
  10 -12  -2 0.02103 5.33985   5
 -10  12   2 7.77369 3.61857   7
 -10  12   2 5.03687 3.32913   4
  10  12  -2 7.58323 4.07464   4
 -10  12   2 11.4436 4.17340   3
 -10  12   2 10.9431 4.55653   2
   9 -12  -2 -0.1161 4.05100   5
  -9  12   2 3.92212 2.68090   2
  -9  12   2 -0.7424 2.35828   4
  -9  12   2 -3.3832 1.82573   7
  -9  12   2 -2.6277 2.15848   3
   9  12  -2 0.91198 2.57049   4
   8 -12  -2 30.0015 5.37307   5
  -8  12   2 32.8245 5.43349   7
   8  12  -2 21.1885 5.08895   4
   8  12  -2 26.3452 3.48775   7
  -8  12   2 20.4613 5.37314   2
  -8  12   2 18.7082 4.93954   3
  -8  12   2 25.2082 4.87536   4
   7 -12  -2 7.04306 3.03314   5
  -7  12   2 10.0701 4.17581   2
  -7  12   2 12.2261 3.57312   3
   7  12  -2 16.5321 3.07319   7
   7  12  -2 8.74545 3.29824   4
  -7  12   2 14.3784 3.43292   4
  -7  12   2 11.5412 3.32729   7
   6 -12  -2 41.2540 4.57445   5
  -6  12   2 46.7190 5.45001   3
  -6  12   2 49.6614 7.39993   2
  -6  12   2 37.7455 5.86186   4
  -6  12   2 44.7240 6.29512   7
   6  12  -2 33.5429 4.06399   7
   6  12  -2 37.5811 6.11617   4
   5 -12  -2 0.19807 1.98543   5
  -5  12   2 1.12727 1.85247   7
   5  12  -2 0.54843 1.76284   7
  -5  12   2 2.49076 2.08159   4
  -5  12   2 3.41911 2.12798   2
   5  12  -2 0.57162 1.94897   4
  -5  12   2 2.64672 1.78977   3
   4 -12  -2 3.42232 2.12651   5
  -4  12   2 2.32247 1.97212   7
   4  12  -2 1.48960 1.71687   4
  -4  12   2 2.19348 2.06496   3
  -4  12   2 0.38935 1.69956   4
   4  12  -2 1.06477 1.74009   7
  -4  12   2 2.95959 2.25302   2
  -3 -12   2 34.4171 2.65666   2
   3 -12  -2 29.5115 3.78407   6
   3 -12  -2 33.4811 4.22498   5
  -3  12   2 28.3998 4.74299   7
  -3  12   2 34.8215 4.42796   4
  -3  12   2 33.3532 4.89976   3
  -3  12   2 29.2861 5.50529   2
   3  12  -2 33.5669 2.80259   2
   3  12  -2 32.9745 4.04212   7
   3  12  -2 37.0297 4.68555   4
   2 -12  -2 9.95696 1.97205   6
   2 -12  -2 11.9554 3.11046   5
  -2  12   2 9.42554 2.87088   7
   2  12  -2 15.4425 2.56481   2
  -2  12   2 7.23100 2.84097   4
   2  12  -2 11.9723 3.41691   4
   2  12  -2 10.4948 1.73506   3
  -2  12   2 6.51816 2.69424   2
  -2  12   2 15.0427 3.20447   3
   2  12  -2 13.6068 3.19962   7
   1 -12  -2 197.272 9.40618   5
   1  12  -2 200.782 9.79452   7
  -1  12   2 184.969 8.55949   3
  -1  12   2 205.514 9.81274   2
   1  12  -2 183.091 10.2048   4
   1  12  -2 185.147 8.21053   2
  -1  12   2 183.599 9.85771   7
   1  12  -2 194.801 7.22672   3
   1  12  -2 188.225 7.93595   5
  -1  12   2 200.812 10.5212   4
   0 -12  -2 105.874 7.40824   5
   0  12  -2 109.092 5.08917   5
   0  12   2 109.141 7.74392   4
   0  12   2 115.089 6.95189   2
   0  12  -2 111.039 7.87418   4
   0  12   2 101.820 7.21863   7
   0  12  -2 107.227 5.73276   3
   0  12  -2 109.652 6.67252   2
   0  12  -2 106.925 7.30636   7
   0  12   2 110.208 6.07907   3
  -1 -12  -2 64.6881 6.33546   5
   1  12   2 68.1960 5.02349   2
   1  12   2 68.5579 5.87795   7
   1  12   2 64.2757 4.43190   3
  -1  12  -2 66.9806 4.92385   3
  -1  12  -2 69.3193 6.35456   4
  -1  12  -2 75.0474 6.19763   7
   1  12   2 68.9260 6.27443   4
  -1  12  -2 66.5606 5.59387   2
  -2 -12  -2 11.2741 2.20727   2
  -2  12  -2 10.0655 3.20792   7
   2  12   2 18.2028 2.90730   2
  -2  12  -2 9.03690 2.69291   3
  -2  12  -2 16.7874 3.85642   2
   2  12   2 19.8447 3.86692   7
   2  12   2 13.3290 2.31016   3
   2  12   2 9.39497 2.90396   4
  -2  12  -2 12.0759 3.29001   4
   3 -12   2 159.372 6.85049   6
  -3 -12  -2 171.746 5.44099   2
  -3  12  -2 182.364 10.2917   2
   3  12   2 168.413 9.92464   4
  -3  12  -2 168.119 9.77721   7
  -3  12  -2 174.635 9.09763   3
   3  12   2 167.093 6.09701   3
   3  12   2 173.777 9.20960   7
  -3  12  -2 174.475 10.0952   4
  -4  12  -2 47.6261 5.12573   3
   4  12   2 44.4634 5.55806   4
  -4  12  -2 60.1165 5.99437   7
  -4  12  -2 46.7631 7.00115   2
   4  12   2 51.3338 2.94754   3
   4  12   2 53.0486 5.25944   7
  -4  12  -2 40.8709 5.16892   4
   5  12   2 17.3058 3.58397   7
  -5  12  -2 21.1936 4.55446   7
   5  12   2 22.9580 4.92033   4
  -5  12  -2 16.8145 4.01292   4
  -5  12  -2 13.9012 3.36493   3
  -5  12  -2 16.5371 4.44653   2
   6  12   2 15.7607 4.17467   4
   6  12   2 13.5132 3.28801   7
  -6  12  -2 14.8950 3.99316   7
  -6  12  -2 19.7336 5.00529   2
  -6  12  -2 7.52138 3.24698   3
   7  12   2 133.527 7.76795   7
   7  12   2 134.045 9.80548   4
  -7  12  -2 115.024 8.81797   7
  -7  12  -2 130.809 9.52791   3
  -7  12  -2 136.246 10.5854   2
   8 -12   2 7.45139 3.59779   5
  -8  12  -2 -0.5297 1.59739   7
  -8  12  -2 -1.9825 1.85681   2
   8  12   2 6.67849 2.71667   4
  -8  12  -2 1.73241 2.29795   3
   8  12   2 -0.3765 1.98343   7
   9  12   2 47.0935 7.50867   4
  -9  12  -2 46.5666 7.31023   3
  -9  12  -2 42.7811 6.43905   7
  -9  12  -2 39.4180 7.38709   2
  10  12   2 14.8622 5.35617   4
 -10  12  -2 18.6259 4.63947   3
 -10  12  -2 22.1028 6.91194   2
 -10  12  -2 23.9463 4.95434   7
 -10  13   2 8.42735 4.91941   2
 -10  13   2 3.69922 3.44440   3
 -10  13   2 13.0075 3.77478   7
  10  13  -2 3.26109 3.28887   4
 -10  13   2 0.38887 3.36237   4
  -9  13   2 1.16380 2.53927   4
  -9  13   2 -3.5039 2.67250   2
   9  13  -2 1.36390 2.45323   4
  -9  13   2 1.49868 2.44781   7
  -9  13   2 2.33855 2.29572   3
   8 -13  -2 5.41314 4.04546   5
  -8  13   2 5.95155 3.11573   4
  -8  13   2 -0.1809 2.01082   7
   8  13  -2 3.48180 2.88338   4
  -8  13   2 5.33128 2.85491   3
   7 -13  -2 41.5295 5.92226   5
  -7  13   2 38.0714 6.89061   2
  -7  13   2 52.1085 6.01019   4
  -7  13   2 45.2245 5.62245   3
   7  13  -2 48.2979 4.79950   7
  -7  13   2 52.4423 5.85007   7
   7  13  -2 48.1021 7.46026   4
   6 -13  -2 45.7116 5.27021   5
  -6  13   2 46.3817 5.77731   4
  -6  13   2 36.8522 5.77679   7
  -6  13   2 42.5345 7.05252   2
   6  13  -2 37.8161 4.71602   7
   6  13  -2 46.3599 6.84873   4
  -6  13   2 56.0830 6.10494   3
   5 -13  -2 27.1499 4.38201   5
   5  13  -2 22.7904 4.03009   7
  -5  13   2 33.2898 5.61176   4
  -5  13   2 21.2152 4.44113   3
   5  13  -2 20.1550 4.78389   4
  -5  13   2 28.7313 4.91362   7
   4 -13  -2 43.3598 4.76301   5
   4  13  -2 37.3268 4.48688   7
   4  13  -2 32.1344 5.58317   4
  -4  13   2 31.8836 5.54767   4
  -4  13   2 34.8888 5.42473   7
  -4  13   2 30.7178 5.71108   2
  -4  13   2 33.5053 5.28053   3
   3 -13  -2 7.19761 2.44065   6
  -3 -13   2 2.58655 1.61647   2
   3 -13  -2 6.86022 2.96050   5
  -3  13   2 5.88589 2.53015   4
   3  13  -2 0.65642 1.34169   2
  -3  13   2 0.16172 2.33757   2
   3  13  -2 5.43608 2.79528   4
  -3  13   2 3.80819 2.08204   3
  -3  13   2 0.68734 1.70318   7
   3  13  -2 3.73332 1.93925   7
   2 -13  -2 9.44015 3.09751   5
  -2  13   2 4.48168 2.29577   4
  -2  13   2 10.5376 2.92810   3
   2  13  -2 5.63594 1.60979   3
   2  13  -2 5.76298 2.89045   4
  -2  13   2 11.3991 3.30861   2
  -2  13   2 7.79530 3.02472   7
   2  13  -2 6.89130 2.68946   7
   2  13  -2 6.61482 2.04882   2
   1 -13  -2 21.1280 4.17016   5
   1  13  -2 21.1398 4.21678   7
   1  13  -2 17.7680 2.75237   3
   1  13  -2 30.4626 5.34853   4
  -1  13   2 15.5625 3.81214   7
  -1  13   2 26.0085 4.09405   3
   1  13  -2 22.7700 3.81775   2
  -1  13   2 25.8944 4.80279   2
  -1  13   2 24.6022 4.70110   4
   0 -13  -2 7.27615 3.10871   5
   0  13  -2 4.37425 2.09721   2
   0  13  -2 -0.1348 1.53103   5
   0  13   2 -1.8122 1.42341   7
   0  13   2 -1.0276 1.26212   3
   0  13   2 -1.4871 1.38328   2
   0  13  -2 -0.2598 1.48804   7
   0  13  -2 -1.7076 1.14316   3
   0  13  -2 -0.5852 1.89575   4
   0  13   2 0.28850 1.45925   4
  -1 -13  -2 78.0215 6.98925   5
  -1  13  -2 70.0471 6.60402   4
   1  13   2 68.5284 6.10520   7
   1  13   2 77.1109 4.93367   3
  -1  13  -2 78.8653 6.71956   7
   1  13   2 68.0242 6.45753   4
   1  13   2 75.5934 5.44359   2
  -1  13  -2 72.6290 6.02054   2
  -1  13  -2 74.3291 5.30029   3
  -2  13  -2 69.1022 6.49832   7
   2  13   2 71.2405 4.29846   3
  -2  13  -2 65.5849 6.37941   2
  -2  13  -2 67.5623 5.50743   3
   2  13   2 73.1769 6.68909   4
  -2  13  -2 69.0022 6.72044   4
   2  13   2 60.1685 5.63923   7
  -3 -13  -2 2.25315 1.44936   2
   3 -13   2 4.76166 2.27938   6
   3  13   2 2.96017 2.51787   4
   3  13   2 0.71213 2.02801   7
  -3  13  -2 1.44606 1.79121   7
   3  13   2 3.59924 1.42732   3
  -3  13  -2 0.71868 1.82134   3
  -3  13  -2 0.26053 2.08063   2
  -3  13  -2 2.45033 2.29401   4
   4  13   2 1.78174 2.47943   4
  -4  13  -2 2.63213 2.22586   7
  -4  13  -2 5.37168 2.63153   4
   4  13   2 5.27501 2.50718   7
  -4  13  -2 8.42027 3.08525   2
  -4  13  -2 3.48593 2.22440   3
  -5  13  -2 13.0649 3.82294   4
  -5  13  -2 25.9215 5.40768   2
  -5  13  -2 18.4194 4.25683   7
   5  13   2 26.0079 5.17952   4
  -5  13  -2 27.1175 4.89924   3
   5  13   2 16.3487 3.76177   7
  -6  13  -2 -1.0549 1.89546   4
   6  13   2 3.93390 3.57621   4
  -6  13  -2 1.61305 2.43735   3
   6  13   2 -0.0715 1.97361   7
  -6  13  -2 0.25650 2.51424   2
  -6  13  -2 2.12534 1.80193   7
  -7  13  -2 3.91240 2.85146   2
   7  13   2 6.37529 2.99278   7
  -7  13  -2 7.78812 3.35048   7
  -7  13  -2 9.93217 3.31330   3
   7  13   2 19.3631 4.77851   4
   8  13   2 17.4230 3.71318   7
   8  13   2 20.4357 5.08810   4
  -8  13  -2 7.67988 4.02816   2
  -8  13  -2 18.0450 4.28867   3
  -9  13  -2 2.02310 3.40806   2
  -9  13  -2 -0.1080 2.21978   3
   9  13   2 5.84846 3.57857   4
  -9  13  -2 1.80268 2.52145   7
  -9  14   2 0.83726 2.75584   4
  -9  14   2 -4.3008 2.26229   7
   9  14  -2 -4.7875 2.42078   4
  -9  14   2 -4.1180 3.49933   2
  -9  14   2 3.46594 3.13147   3
   8  14  -2 5.23463 2.68430   4
  -8  14   2 1.84846 2.88497   2
  -8  14   2 4.08754 3.08243   7
  -8  14   2 1.17695 2.30671   3
   7 -14  -2 -0.3290 4.11000   5
  -7  14   2 1.33738 2.86421   2
  -7  14   2 0.68455 2.19274   4
  -7  14   2 0.15875 2.25628   3
   7  14  -2 5.18838 3.59931   4
  -7  14   2 4.95744 2.84459   7
   7  14  -2 -0.3244 2.11793   7
   6 -14  -2 40.6794 5.54802   5
  -6  14   2 33.9308 5.54183   7
  -6  14   2 25.2009 4.89575   3
  -6  14   2 40.3308 6.51733   4
   6  14  -2 38.2867 4.64550   7
   6  14  -2 27.3356 5.68306   4
  -6  14   2 27.1859 5.93538   2
   5 -14  -2 -0.0875 2.84341   5
  -5  14   2 -0.9567 1.87638   7
   5  14  -2 -0.0988 1.90022   7
  -5  14   2 -1.3345 1.76136   4
   5  14  -2 1.45020 2.23781   4
  -5  14   2 1.04114 2.35330   2
  -5  14   2 1.04500 2.17751   3
   4 -14  -2 6.56382 2.81143   5
   4  14  -2 2.42374 2.51967   4
  -4  14   2 -2.6266 1.79881   4
  -4  14   2 -0.7226 1.69685   7
  -4  14   2 -1.3251 2.31769   2
  -4  14   2 1.83344 1.95422   3
   4  14  -2 -3.0152 1.47401   7
   3 -14  -2 3.25158 2.43896   5
   3  14  -2 -1.4667 1.77236   4
  -3  14   2 -1.9802 1.74047   2
  -3  14   2 1.44533 1.94995   7
  -3  14   2 0.25154 1.48634   3
   3  14  -2 -1.8262 1.46689   7
  -3  14   2 -1.8716 1.56552   4
   2 -14  -2 6.24738 2.69214   5
  -2  14   2 0.41419 1.93294   7
   2  14  -2 4.72164 2.63150   7
   2  14  -2 6.73721 2.15986   2
   2  14  -2 2.21600 2.04030   4
  -2  14   2 2.04893 2.41037   4
  -2  14   2 5.70570 2.36925   3
  -2  14   2 6.68553 2.74001   2
   1 -14  -2 -2.5932 2.18590   5
  -1  14   2 1.74771 1.92433   4
  -1  14   2 1.06218 1.70882   3
  -1  14   2 -0.0801 2.32541   2
   1  14  -2 3.92600 2.28129   4
   1  14  -2 2.04431 1.61415   3
   1  14  -2 4.04416 2.32895   2
   1  14  -2 1.26873 1.69386   7
  -1  14   2 4.52681 2.56256   7
   0 -14  -2 -4.2911 2.36636   5
   0  14   2 -2.0768 1.13163   3
   0  14  -2 1.49332 1.42922   3
   0  14   2 -0.4249 1.37887   7
   0  14  -2 1.19403 2.06602   2
   0  14  -2 0.61913 1.61005   7
   0  14  -2 0.00740 1.69601   4
   0  14   2 0.55440 1.85679   4
   0  14   2 -2.8241 1.78579   2
   1  14   2 3.61326 2.26676   4
   1  14   2 1.63226 1.41089   3
  -1  14  -2 -0.3823 1.68518   4
  -1  14  -2 2.47901 2.12648   2
  -1  14  -2 2.02307 2.18795   7
   1  14   2 -0.5395 1.57009   7
   1  14   2 0.09717 1.88931   2
  -1  14  -2 0.55245 1.63672   3
   2  14   2 -2.3058 1.41146   7
   2  14   2 -0.9205 1.06399   3
  -2  14  -2 -0.6764 1.63221   3
   2  14   2 7.96831 2.86617   4
  -2  14  -2 -0.7341 1.69290   2
  -2  14  -2 -1.7726 1.66840   4
  -2  14  -2 -2.2136 1.64025   7
  -3  14  -2 3.04552 2.70198   7
   3  14   2 6.70723 2.90348   7
   3  14   2 2.39590 1.34199   3
  -3  14  -2 4.18756 2.37468   3
  -3  14  -2 5.61744 3.04042   2
   3  14   2 4.03093 3.16227   4
  -3  14  -2 6.93897 2.97689   4
  -4  14  -2 78.7762 6.79983   3
   4  14   2 79.5827 6.71412   7
  -4  14  -2 80.7567 7.38153   7
   4  14   2 89.3479 8.03297   4
  -4  14  -2 76.7756 7.43334   4
  -4  14  -2 67.2799 7.18208   2
   5  14   2 16.6799 4.63665   4
   5  14   2 20.8258 4.24332   7
  -5  14  -2 19.3427 4.40974   7
  -5  14  -2 16.1331 4.36917   4
  -5  14  -2 12.0972 3.85203   2
  -5  14  -2 13.6507 3.77172   3
  -6  14  -2 8.12093 3.51258   3
   6  14   2 0.05789 2.41473   4
  -6  14  -2 1.10893 2.11784   4
  -6  14  -2 3.63024 2.51428   7
  -6  14  -2 3.50080 3.27017   2
   6  14   2 7.53402 2.76769   7
  -7  14  -2 -1.0053 2.37483   4
   7  14   2 3.56014 2.74774   4
  -7  14  -2 -3.5027 1.65150   3
   7  14   2 -0.9311 2.41978   7
  -7  14  -2 -3.9787 1.69507   7
  -7  14  -2 2.27052 2.49211   2
  -8  14  -2 24.5344 5.01864   7
  -8  14  -2 36.4995 6.17384   4
  -8  14  -2 24.2703 5.71671   2
   8  14   2 30.5308 4.67535   7
   8  14   2 39.6114 7.34776   4
  -8  14  -2 30.6358 5.76031   3
  -9  14  -2 1.80526 3.06911   4
  -9  14  -2 1.37197 3.83443   2
  -9  14  -2 -1.3882 2.30399   3
  -9  14  -2 4.43515 2.96086   7
  -8  15   2 17.6095 4.69539   4
  -8  15   2 21.5752 4.78722   7
   8  15  -2 22.8824 4.91906   4
  -8  15   2 17.2375 4.63343   3
  -8  15   2 17.8084 5.29379   2
  -7  15   2 1.32560 2.59351   2
   7  15  -2 -3.8345 2.24146   4
  -7  15   2 1.02948 2.39659   7
  -7  15   2 6.38162 3.65708   4
  -6  15   2 70.6408 7.29540   7
   6  15  -2 59.1305 6.97209   4
  -6  15   2 60.3186 6.92580   4
  -6  15   2 49.5058 8.13762   2
   6  15  -2 52.4052 5.64734   7
  -6  15   2 68.8154 7.08036   3
  -5  15   2 46.2124 7.19557   4
  -5  15   2 40.8164 6.23229   3
  -5  15   2 40.6775 7.03431   2
   5  15  -2 28.1143 5.59485   4
  -5  15   2 43.2590 6.53150   7
   5  15  -2 49.7552 5.26774   7
  -4  15   2 4.50167 2.90050   2
  -4  15   2 7.03021 2.62552   3
  -4  15   2 4.88283 2.72556   7
  -4  15   2 7.99222 2.94143   4
   4  15  -2 2.06753 1.97545   7
   4  15  -2 4.27872 2.99781   4
   3 -15  -2 81.7608 6.60938   5
   3  15  -2 89.1324 7.24020   7
   3  15  -2 80.2674 7.71241   4
  -3  15   2 73.5579 7.64486   7
   3  15  -2 72.5694 4.46656   2
  -3  15   2 86.8399 8.01255   4
  -3  15   2 88.8864 7.07806   3
  -3  15   2 90.8073 7.87380   2
   2 -15  -2 67.3314 6.43776   5
  -2  15   2 89.6198 6.70436   3
  -2  15   2 74.3140 7.17571   7
   2  15  -2 83.3413 5.50063   2
   2  15  -2 86.0015 7.95818   4
   2  15  -2 85.7290 4.37000   3
  -2  15   2 88.5435 7.52403   2
  -2  15   2 75.3573 7.34536   4
   2  15  -2 85.2816 7.18965   7
   1 -15  -2 56.0651 6.32394   5
   1  15  -2 55.0961 4.16218   3
   1  15  -2 58.4629 5.91451   7
   1  15  -2 50.1981 5.08758   2
  -1  15   2 58.6926 5.80921   2
  -1  15   2 65.3828 5.36599   3
  -1  15   2 47.7146 5.89050   4
   1  15  -2 59.3905 6.66905   4
  -1  15   2 56.4866 6.25019   7
   0  15  -2 42.7787 6.79652   4
   0  15   2 40.8575 5.88794   2
   0  15  -2 38.0927 5.61654   2
   0  15  -2 42.0457 6.26937   7
   0  15   2 41.5140 4.26262   3
   0  15  -2 41.8501 3.97463   3
   0  15   2 52.8514 5.80888   7
   0  15   2 48.0274 7.40096   4
   1  15   2 16.8302 2.87197   3
  -1  15  -2 14.6662 3.26853   3
  -1  15  -2 10.6041 3.48672   2
   1  15   2 15.7200 3.40346   2
  -1  15  -2 9.80801 3.64134   4
   1  15   2 6.84816 2.52935   7
   1  15   2 12.1824 4.32596   4
  -2  15  -2 29.9530 5.55206   4
  -2  15  -2 32.7036 4.83350   3
   2  15   2 30.4151 3.09921   3
   2  15   2 33.2878 5.55755   7
  -2  15  -2 32.5843 5.67899   2
  -2  15  -2 33.9652 6.10614   7
  -3  15  -2 0.46871 2.10352   2
  -3  15  -2 -2.7055 2.07721   4
   3  15   2 -1.5279 1.78597   7
  -3  15  -2 0.98526 1.87878   7
   3  15   2 -0.7778 1.33449   3
   3  15   2 2.82428 2.76872   4
  -4  15  -2 4.52741 3.11449   2
  -4  15  -2 2.18885 2.02561   3
  -4  15  -2 2.09885 2.27565   7
  -4  15  -2 0.07242 1.95252   4
   4  15   2 0.50063 2.42900   4
  -5  15  -2 4.22221 2.11833   3
   5  15   2 -0.7442 2.31494   4
   5  15   2 -0.6482 2.09780   7
  -5  15  -2 8.24255 3.16984   2
  -5  15  -2 4.87114 2.87330   7
   6  15   2 0.88391 2.18069   7
  -6  15  -2 3.07073 2.99856   3
   6  15   2 9.23382 4.28864   4
  -6  15  -2 -0.9676 2.51459   4
  -6  15  -2 -0.5224 1.80576   7
  -6  15  -2 0.60989 2.52220   2
   7  15   2 8.84961 4.15498   4
  -7  15  -2 13.4327 4.45103   7
  -7  15  -2 8.48035 2.96495   3
   7  15   2 12.8782 3.23378   7
  -7  15  -2 8.04748 4.41408   2
  -7  15  -2 6.21288 3.46814   4
  -8  15  -2 12.6210 4.51089   2
  -8  15  -2 21.4096 5.30667   4
  -8  15  -2 10.9941 4.23277   7
   8  15   2 10.1313 4.93697   4
  -8  15  -2 12.7058 4.02328   3
  -7  16   2 47.4883 7.18412   3
  -7  16   2 35.4755 7.23342   2
   7  16  -2 32.8895 5.05522   7
   7  16  -2 44.9003 7.64778   4
  -7  16   2 44.5735 6.85997   7
  -7  16   2 48.1778 7.43655   4
  -6  16   2 3.64241 3.45518   2
  -6  16   2 11.0522 3.61590   4
  -6  16   2 0.59478 2.67134   7
   6  16  -2 5.52177 3.07599   7
   6  16  -2 6.61973 3.73320   4
  -6  16   2 6.33741 3.02981   3
  -5  16   2 1.41894 2.53363   3
  -5  16   2 18.3546 4.62190   2
  -5  16   2 16.9383 4.28288   4
   5  16  -2 7.97086 3.19157   4
  -5  16   2 3.87631 2.93591   7
  -4  16   2 -1.0457 2.92777   2
   4  16  -2 3.50241 2.81238   4
  -4  16   2 6.09694 3.46880   4
  -4  16   2 7.29587 3.07313   7
   4  16  -2 3.38954 2.31705   7
  -4  16   2 -0.4884 1.65258   3
   3  16  -2 27.5727 5.70232   4
  -3  16   2 15.9397 3.75420   3
  -3  16   2 26.0992 5.03735   2
  -3  16   2 31.6480 6.03012   4
   3  16  -2 28.0345 5.41099   7
  -3  16   2 16.7511 4.23442   7
   2 -16  -2 34.9437 5.73919   5
   2  16  -2 27.7292 4.03578   2
   2  16  -2 42.9447 3.68271   3
   2  16  -2 34.0929 5.64827   7
  -2  16   2 37.6345 6.33102   4
  -2  16   2 35.7111 6.10543   2
  -2  16   2 41.3047 4.95627   3
  -2  16   2 31.5426 5.62220   7
   2  16  -2 28.3341 5.65330   4
   1  16  -2 84.4278 7.78311   7
   1  16  -2 82.7573 8.26577   4
   1  16  -2 76.5159 6.38239   2
   1  16  -2 86.6196 5.27552   3
  -1  16   2 77.8514 7.66925   7
  -1  16   2 94.9560 6.65616   3
  -1  16   2 86.6253 8.30761   4
  -1  16   2 86.3964 7.23789   2
   0  16  -2 24.2869 5.16893   4
   0  16   2 31.9642 6.07133   4
   0  16   2 25.9722 5.03610   2
   0  16  -2 21.0300 4.25319   7
   0  16   2 21.4264 4.76651   7
   0  16   2 28.9728 4.19799   3
   0  16  -2 28.9533 4.03457   3
   0  16  -2 24.1398 4.85458   2
  -1  16  -2 10.0163 2.95051   3
  -1  16  -2 10.7908 3.81663   7
  -1  16  -2 16.3595 4.77800   4
   1  16   2 11.5847 3.71920   7
   1  16   2 12.3875 2.80444   3
   1  16   2 11.4931 3.68566   4
   1  16   2 8.86120 3.25905   2
  -2  16  -2 34.5684 5.73944   7
   2  16   2 31.9857 5.66870   7
  -2  16  -2 37.2567 6.70991   4
   2  16   2 38.8953 6.41048   4
  -2  16  -2 42.4145 4.79808   3
  -2  16  -2 24.9032 5.35338   2
   2  16   2 41.4691 3.75613   3
  -3  16  -2 37.5984 6.35134   4
   3  16   2 39.4181 7.25800   4
  -3  16  -2 45.2428 5.20134   3
   3  16   2 42.0534 6.33360   7
  -3  16  -2 31.0981 5.75385   2
  -3  16  -2 35.6933 6.16865   7
  -4  16  -2 9.26075 3.59337   2
  -4  16  -2 3.81507 2.47316   3
  -4  16  -2 0.81913 2.70535   7
  -4  16  -2 6.13806 3.20829   4
   4  16   2 0.42923 2.40711   7
   4  16   2 0.86872 2.82380   4
  -5  16  -2 4.69485 3.71781   2
   5  16   2 -3.7653 2.44826   4
  -5  16  -2 -0.5959 2.14501   7
  -5  16  -2 -3.3057 2.01396   3
   5  16   2 1.62935 2.50545   7
   6  16   2 1.33684 2.37238   7
   6  16   2 10.6547 3.75221   4
  -6  16  -2 1.88409 2.59732   3
  -6  16  -2 5.72436 2.73097   7
  -6  16  -2 -4.2164 2.14967   4
  -6  16  -2 1.30777 3.73655   2
  -7  16  -2 10.8097 4.33165   2
   7  16   2 4.01195 2.81187   7
  -7  16  -2 0.84670 3.13232   7
  -7  16  -2 -0.3981 2.79457   3
   7  16   2 11.1059 3.33045   4
  -7  16  -2 3.94597 3.07779   4
   6  17  -2 103.638 9.69286   4
  -6  17   2 90.8474 8.57196   3
  -6  17   2 95.9135 9.18551   7
  -6  17   2 84.9736 8.80447   4
   6  17  -2 73.7969 7.15083   7
  -6  17   2 94.0366 9.79462   2
   5  17  -2 6.07667 2.76640   4
  -5  17   2 0.56608 2.55336   2
  -5  17   2 -3.2740 2.12003   3
  -5  17   2 0.11114 2.16181   4
   5  17  -2 2.14873 2.71560   7
  -4  17   2 -3.9497 2.04068   4
   4  17  -2 2.41128 2.65995   7
   4  17  -2 -2.5059 2.36693   4
  -4  17   2 0.85945 2.48589   2
  -4  17   2 3.80315 2.96889   7
  -4  17   2 1.81963 2.32040   3
   3  17  -2 28.7173 5.77050   4
  -3  17   2 18.1030 4.12127   3
   3  17  -2 23.9682 4.73795   7
  -3  17   2 28.7917 5.66101   4
  -3  17   2 24.4810 5.70082   7
  -3  17   2 29.7538 5.28395   2
  -2  17   2 8.23891 4.14733   4
  -2  17   2 12.0593 3.84754   2
  -2  17   2 10.7287 3.15529   3
   2  17  -2 5.36151 2.79152   7
   2  17  -2 6.19507 3.52098   2
   2  17  -2 11.2478 4.08901   4
   1  17  -2 8.16436 3.48658   4
  -1  17   2 11.3754 3.22614   3
  -1  17   2 2.59924 3.22215   7
   1  17  -2 9.43624 3.53847   7
   1  17  -2 8.67967 2.99684   2
   1  17  -2 11.9007 2.59245   3
  -1  17   2 11.5088 3.46340   2
  -1  17   2 5.76047 3.55546   4
   0  17  -2 5.23563 3.24359   4
   0  17   2 2.53973 2.25754   3
   0  17   2 0.11652 2.02555   7
   0  17  -2 3.30158 2.21749   3
   0  17   2 4.39861 2.89861   2
   0  17  -2 2.69189 2.55836   7
   0  17   2 0.00788 2.56803   4
   0  17  -2 6.87440 3.01300   2
  -1  17  -2 6.10628 2.35166   3
  -1  17  -2 4.48524 3.55143   4
   1  17   2 7.11745 3.39596   7
  -1  17  -2 3.16699 2.42491   7
   1  17   2 7.35135 3.49949   4
   2  17   2 2.32903 2.77168   4
  -2  17  -2 1.84131 2.83702   7
  -2  17  -2 4.10275 3.30552   4
  -2  17  -2 10.9956 3.99245   2
   2  17   2 10.1229 3.78128   7
  -2  17  -2 1.74139 2.25575   3
   3  17   2 5.91042 3.40547   7
   3  17   2 7.87005 4.50053   4
  -3  17  -2 8.64674 3.73848   7
  -3  17  -2 5.97456 3.01341   3
  -3  17  -2 6.43744 3.60610   2
  -3  17  -2 6.17003 3.31023   4
  -4  17  -2 13.0054 3.62100   3
  -4  17  -2 21.5603 5.26472   2
   4  17   2 13.2955 4.49021   7
  -4  17  -2 14.6966 4.48190   7
   4  17   2 21.0936 5.64126   4
  -4  17  -2 15.2675 4.44911   4
   5  17   2 50.8639 6.13623   7
  -5  17  -2 48.4485 7.84805   4
  -5  17  -2 66.9193 8.10241   7
  -5  17  -2 63.4781 6.78027   3
  -5  17  -2 43.6455 7.60489   2
   5  17   2 51.1049 8.20314   4
  -6  17  -2 0.72058 2.91933   7
  -6  17  -2 1.45396 3.38837   4
  -6  17  -2 -1.7756 2.60361   3
   6  17   2 -5.0765 2.71474   4
   6  17   2 -3.0801 2.48597   7
  -4  18   2 -0.7106 2.60459   7
   4  18  -2 3.65653 2.82237   7
  -4  18   2 2.09403 2.84305   4
  -4  18   2 -1.6193 2.94024   2
  -4  18   2 6.37388 2.77809   3
   4  18  -2 1.48694 2.81676   4
   3  18  -2 4.50288 3.22076   4
  -3  18   2 6.01394 2.80137   7
  -3  18   2 4.11090 3.26332   2
  -3  18   2 4.18803 2.47611   3
  -3  18   2 4.53812 3.28122   4
   3  18  -2 3.41524 2.75980   7
  -2  18   2 -1.9658 2.14247   4
  -2  18   2 0.83224 2.32191   3
  -2  18   2 -3.7201 2.69826   2
   2  18  -2 0.51934 2.25169   7
  -2  18   2 2.78252 3.08562   7
   2  18  -2 5.21484 3.73790   4
   1  18  -2 23.6008 5.02191   7
  -1  18   2 23.4760 5.05449   7
  -1  18   2 21.9864 5.22325   4
   1  18  -2 17.8228 4.02564   2
  -1  18   2 12.3398 4.18453   2
  -1  18   2 18.0448 3.60333   3
   1  18  -2 13.1358 4.50495   4
   0  18  -2 15.5146 4.25765   7
   0  18   2 8.32733 3.82492   4
   0  18   2 15.9908 3.38428   3
   0  18  -2 10.8789 3.60266   4
   0  18  -2 5.80914 2.90569   2
   0  18   2 2.85244 3.49424   7
   1  18   2 89.1932 9.00118   4
  -1  18  -2 88.5144 8.94849   4
  -1  18  -2 81.5165 6.22072   3
  -1  18  -2 83.4592 8.42742   7
   1  18   2 101.446 8.88254   7
  -1  18  -2 106.134 8.70598   2
  -2  18  -2 1.92962 2.18602   3
  -2  18  -2 1.22671 2.47801   7
   2  18   2 -1.0290 3.50171   4
  -2  18  -2 -0.3784 2.53130   2
   2  18   2 0.50441 2.19353   7
  -2  18  -2 -6.6226 2.66286   4
  -3  18  -2 36.1983 6.79587   4
  -3  18  -2 26.1320 5.01376   3
   3  18   2 40.3198 6.94941   7
  -3  18  -2 27.4992 5.83469   7
  -3  18  -2 29.0876 5.36728   2
   3  18   2 29.8521 6.17544   4
   4  18   2 -2.7533 3.00444   4
   4  18   2 1.49580 3.24876   7
  -4  18  -2 3.51575 2.65632   3
  -4  18  -2 4.22425 3.27738   2
  -4  18  -2 3.31904 2.72280   7
  -4  18  -2 -3.6071 2.82862   4
  -1  19   2 1.36240 2.01358   3
   1  19  -2 0.14628 3.13889   4
  -1  19   2 4.06288 3.18651   4
   1  19  -2 -1.2014 2.59117   7
  -1  19   2 6.27623 3.25601   2
  -1  19   2 4.05919 3.22377   7
   0  19  -2 1.73313 2.99321   7
   0  19   2 7.73566 3.36205   7
   0  19   2 4.25815 3.04994   4
   0  19  -2 0.75323 2.67171   4
   0  19  -2 2.05488 3.03746   2
  -1  19  -2 11.8006 4.70194   4
   1  19   2 1.66790 2.48512   7
   1  19   2 17.8877 4.79297   4
  -1  19  -2 6.09531 3.52643   7
 -13   0   3 63.6771 7.48269   2
 -13   0   3 66.5819 6.81342   3
 -12   0   3 2.82193 3.04596   2
 -11   0   3 281.065 12.9595   2
 -11   0   3 275.620 12.2844   3
 -10   0   3 1.74241 1.94901   3
 -10   0   3 2.26591 2.05341   2
   9   0  -3 67.1290 5.52920   4
  -9   0   3 84.8752 6.31268   2
  -9   0   3 83.2460 5.89195   3
   8   0  -3 -3.2409 1.20452   4
  -8   0   3 -0.2875 1.75237   2
  -7   0   3 35.0175 3.08548   4
  -7   0   3 34.2591 3.69895   2
   7   0  -3 39.0434 3.63429   4
  -6   0   3 0.67696 1.22700   2
  -6   0   3 1.31194 0.91763   4
   6   0  -3 -0.4338 0.88399   4
  -5   0   3 90.8257 3.92598   4
   5   0  -3 89.2707 4.23349   4
   5   0  -3 86.3000 4.47306   2
  -5   0   3 81.2989 4.69646   2
  -4   0   3 3.01792 1.32533   2
   4   0  -3 -0.0496 0.76833   4
   4   0  -3 -0.8707 1.04629   6
  -4   0   3 1.15071 0.92007   3
   4   0  -3 0.47734 0.89827   2
  -4   0   3 -0.3166 0.53989   4
   3   0  -3 2579.94 41.4725   7
   3   0  -3 2618.95 42.6848   4
  -3   0   3 2567.93 44.6584   2
  -3   0   3 2693.14 43.9732   3
   3   0  -3 2534.26 44.4095   2
   3   0  -3 2643.19 47.2957   6
  -3   0   3 2613.94 42.3755   4
  -3   0   3 2661.14 41.6301   7
   2   0  -3 -0.1936 0.55279   3
  -2   0   3 0.94028 0.95278   2
  -2   0   3 0.31906 0.48118   7
   2   0  -3 0.40129 0.43559   7
  -2   0   3 -0.4657 0.61049   3
   2   0  -3 0.25039 0.75507   2
  -1   0   3 1558.77 25.9733   3
  -1   0   3 1539.88 26.5132   5
   1   0  -3 1582.54 25.6982   7
   1   0  -3 1538.08 25.8753   3
  -1   0   3 1554.81 25.7711   7
   1   0  -3 1546.10 26.6094   5
   0   0   3 -0.5104 0.44369   3
   0   0  -3 -0.7957 0.56807   5
   0   0  -3 -0.1074 0.47206   4
   0   0  -3 -0.1853 0.52545   6
   0   0   3 0.63098 0.55574   4
   0   0   3 -0.2611 0.39856   6
   0   0   3 0.19217 0.45788   5
   0   0  -3 -0.3821 0.33806   3
   1   0   3 2101.29 35.0520   2
  -1   0  -3 2144.08 35.6791   3
   1   0   3 2124.63 36.2365   4
  -1   0  -3 2109.43 35.9473   4
  -1   0  -3 2137.07 36.6714   5
  -1   0  -3 2144.33 35.1904   2
   1   0   3 2124.40 36.1395   6
   1   0   3 2159.16 35.8455   3
  -1   0  -3 2150.24 36.2671   6
   1   0   3 2136.37 36.5293   5
   2   0   3 -1.2191 0.75112   6
  -2   0  -3 -0.0473 1.30309   5
  -2   0  -3 -0.3060 0.76438   4
  -2   0  -3 0.01009 1.02723   6
  -2   0  -3 0.70205 0.78299   3
  -2   0  -3 0.06452 0.73300   2
   2   0   3 -1.1320 0.79075   4
   2   0   3 2.39626 1.39868   5
   2   0   3 -0.6335 0.65710   2
  -3   0  -3 389.397 9.40764   2
   3   0   3 389.133 10.9300   6
   3   0   3 405.639 10.9187   4
  -3   0  -3 382.748 10.2393   4
  -3   0  -3 375.868 9.89347   3
   3   0   3 393.212 11.7161   5
  -3   0  -3 395.041 11.3230   6
   3   0   3 377.022 9.13099   2
  -4   0  -3 1.30600 0.89306   4
   4   0   3 -0.4146 0.92168   6
   4   0   3 -0.6945 0.73691   2
   4   0   3 0.35829 1.37821   5
  -4   0  -3 0.04813 0.84949   3
   4   0   3 0.06175 1.16895   4
  -4   0  -3 -1.1215 1.08333   6
  -4   0  -3 -0.1702 0.89216   2
   5   0   3 11.6621 2.55748   4
  -5   0  -3 16.8081 3.89627   6
  -5   0  -3 14.8486 2.57673   2
   5   0   3 13.5012 2.17519   2
  -6   0  -3 0.69061 1.17579   2
   6   0   3 -1.1281 1.19409   4
  -6   0  -3 2.39922 2.05685   6
  -7   0  -3 31.2362 3.54621   2
  -7   0  -3 32.8508 2.59389   7
   7   0   3 24.6413 4.31988   4
  -7   0  -3 35.0423 5.81527   6
  -8   0  -3 0.84998 1.40882   2
   8   0   3 1.57546 2.21466   4
  -8   0  -3 -1.0247 0.92853   7
  -8   0  -3 -0.5846 2.29089   6
  -8   0  -3 -0.9277 1.25314   7
  -9   0  -3 2.04086 2.87127   6
  -9   0  -3 1.92549 1.96043   7
  -9   0  -3 0.55978 1.06416   7
  -9   0  -3 2.62362 1.87181   2
   9   0   3 4.09009 2.52387   4
 -10   0  -3 0.64177 2.18762   2
 -10   0  -3 0.33365 1.26303   7
 -10   0  -3 0.36853 3.12315   6
  10   0   3 -0.1927 1.99893   4
 -11   0  -3 114.621 8.28120   2
 -11   0  -3 110.556 5.17299   7
 -11   0  -3 122.215 11.7341   6
 -12   0  -3 -0.2346 3.20012   2
 -13   0  -3 92.1204 9.10364   2
 -13  -1   3 128.932 9.79510   2
 -13  -1   3 133.219 9.06918   3
  13  -1  -3 156.632 12.1912   5
 -13   1   3 143.551 10.5375   2
 -13   1   3 143.112 9.71301   3
 -12  -1   3 -0.5193 3.25970   2
 -12  -1   3 7.48827 2.68109   3
 -12   1   3 5.08301 2.59513   3
 -12   1   3 5.92445 2.97117   2
 -11  -1   3 21.4142 4.00193   3
 -11  -1   3 27.5601 4.89077   2
 -11   1   3 30.0790 4.99606   3
 -11   1   3 27.2883 5.34346   2
 -10  -1   3 31.3541 4.94893   2
 -10  -1   3 21.9274 3.79401   3
 -10   1   3 21.4884 4.39304   2
 -10   1   3 20.1029 3.77522   3
  10   1  -3 31.1079 5.02845   4
  -9  -1   3 81.2944 5.55188   3
  -9  -1   3 73.4729 5.73307   2
   9   1  -3 71.4154 5.65120   4
  -9   1   3 88.9087 6.75279   2
  -9   1   3 60.5935 5.48213   3
  -8  -1   3 389.826 12.8051   2
  -8   1   3 405.528 14.1219   2
   8   1  -3 395.352 12.9699   4
  -8   1   3 383.517 8.68127   7
  -7  -1   3 51.5324 4.06950   2
  -7   1   3 42.1954 3.38495   4
   7   1  -3 50.1889 4.07832   4
  -7   1   3 45.5704 2.32038   7
  -7   1   3 49.7059 4.47151   2
  -6  -1   3 534.441 13.8133   2
  -6  -1   3 518.524 12.7270   4
  -6   1   3 544.735 15.0851   2
  -6   1   3 539.568 10.8446   7
   6   1  -3 517.427 13.1527   2
   6   1  -3 524.403 13.5638   4
  -6   1   3 516.978 12.6693   4
  -5  -1   3 2.41840 1.39366   2
   5  -1  -3 1.66550 0.68045   7
   5  -1  -3 0.73932 1.07573   2
  -5  -1   3 1.63099 0.97761   4
   5   1  -3 1.53204 0.92208   4
  -5   1   3 0.13403 0.82470   4
  -5   1   3 0.30955 1.20311   2
  -5   1   3 1.74763 0.76421   7
   5   1  -3 2.49338 1.10873   2
  -4  -1   3 1664.42 29.3770   3
   4  -1  -3 1627.78 31.0200   2
   4  -1  -3 1619.98 33.8152   6
  -4  -1   3 1649.44 28.8993   4
  -4  -1   3 1688.96 30.2970   2
   4  -1  -3 1642.80 27.7363   7
   4   1  -3 1663.21 29.8473   2
  -4   1   3 1665.14 28.9409   4
   4   1  -3 1629.72 33.3640   6
  -4   1   3 1629.95 30.5519   3
   4   1  -3 1680.86 29.2634   4
  -4   1   3 1668.43 27.9644   7
  -4   1   3 1688.66 31.6724   2
  -3  -1   3 1060.24 19.1564   3
   3  -1  -3 1058.27 22.8892   6
  -3  -1   3 1044.33 18.6689   4
   3  -1  -3 1073.27 18.4754   7
  -3  -1   3 1066.65 19.9596   2
   3  -1  -3 1072.00 20.8830   2
  -3   1   3 1052.05 18.7063   4
  -3   1   3 1050.35 21.1167   2
   3   1  -3 1062.75 19.8283   2
   3   1  -3 1058.98 22.4673   6
   3   1  -3 1061.66 18.8438   4
  -3   1   3 1074.21 18.5950   7
  -3   1   3 1076.52 20.3939   3
   2  -1  -3 3208.55 54.0019   2
   2  -1  -3 3219.33 53.2967   3
  -2  -1   3 3261.99 51.7183   4
   2  -1  -3 3221.92 52.1433   7
   2  -1  -3 3408.01 54.1305   5
  -2  -1   3 3196.13 52.0140   3
   2   1  -3 3221.02 52.9193   2
  -2   1   3 3247.54 52.2249   7
   2   1  -3 3216.73 51.9881   3
  -2   1   3 3248.88 54.1512   2
   2   1  -3 3228.95 51.6621   4
  -2   1   3 3238.32 53.4101   3
   1  -1  -3 1841.58 30.0527   7
   1  -1  -3 1824.83 30.3673   3
   1  -1  -3 1788.84 30.8845   2
   1  -1  -3 1836.15 28.9169   4
  -1  -1   3 1794.47 29.3449   3
   1  -1  -3 1790.99 30.9996   5
  -1   1   3 1791.61 30.3582   3
  -1   1   3 1818.13 28.9072   4
  -1   1   3 1789.36 30.8649   5
  -1   1   3 1819.67 30.0209   7
  -1   1   3 1808.32 31.0025   2
   1   1  -3 1744.86 30.1295   5
   1   1  -3 1803.57 29.3484   3
   0  -1  -3 1126.88 19.7806   7
   0  -1  -3 1140.97 19.3653   4
   0  -1  -3 1138.39 19.6878   3
   0  -1   3 1136.48 19.5027   3
   0  -1  -3 1137.58 20.7524   5
   0  -1  -3 1139.40 19.8439   6
   0  -1   3 1114.50 19.4554   2
   0   1   3 1126.47 19.8723   7
   0   1  -3 1130.41 19.7425   6
   0   1  -3 1119.29 19.4739   2
   0   1   3 1146.33 19.8160   6
   0   1  -3 1122.37 19.2300   5
   0   1   3 1123.33 20.4831   5
   0   1   3 1134.82 19.7191   3
   0   1  -3 1148.23 19.4740   3
   0   1   3 1154.15 19.4583   4
  -1  -1  -3 642.082 12.2482   3
   1  -1   3 630.672 12.7471   3
  -1  -1  -3 635.654 12.7414   6
   1  -1   3 624.613 13.0679   4
   1  -1   3 623.876 12.8012   6
  -1  -1  -3 630.392 13.8506   5
  -1  -1  -3 634.673 12.3496   7
   1  -1   3 623.673 12.2951   5
   1  -1   3 644.536 12.2809   2
   1   1   3 629.772 12.6315   4
   1   1   3 624.246 12.4792   7
   1   1   3 652.490 12.3466   3
   1   1   3 641.181 12.6493   6
  -1   1  -3 635.031 12.3530   2
   1   1   3 611.032 13.5795   5
  -1   1  -3 624.346 12.6076   3
  -1   1  -3 649.869 12.5110   5
  -2  -1  -3 0.36221 1.37061   5
   2  -1   3 2.79015 1.24410   5
  -2  -1  -3 0.89683 0.75126   7
   2  -1   3 2.16484 1.10896   6
   2  -1   3 0.43167 1.15042   4
  -2  -1  -3 0.51990 0.69224   2
  -2  -1  -3 1.14181 0.78740   3
   2  -1   3 0.33427 0.79048   2
  -2  -1  -3 1.10848 1.15016   6
  -2  -1  -3 -0.0349 0.79484   4
  -2   1  -3 0.17295 1.08515   6
  -2   1  -3 1.83119 1.04330   2
   2   1   3 0.24365 0.87323   4
  -2   1  -3 1.21313 1.13402   4
   2   1   3 0.83652 0.71951   2
   2   1   3 1.54779 1.39737   5
  -2   1  -3 0.76314 0.85156   3
   2   1   3 1.82015 0.95575   3
   2   1   3 -0.6958 0.80206   6
  -3  -1  -3 703.607 13.4466   2
   3  -1   3 633.321 15.7586   5
  -3  -1  -3 647.068 13.5794   7
   3  -1   3 657.500 14.0925   2
  -3  -1  -3 655.436 14.2810   3
   3  -1   3 638.438 15.5910   6
  -3  -1  -3 662.772 15.8517   6
  -3  -1  -3 646.154 14.7692   4
   3  -1   3 657.639 15.6761   4
   3   1   3 607.619 16.5320   5
  -3   1  -3 656.343 15.1532   4
   3   1   3 645.886 15.1141   4
  -3   1  -3 678.776 16.3022   6
   3   1   3 657.579 15.4617   6
  -3   1  -3 700.443 14.6247   2
   3   1   3 664.369 13.0720   2
  -4  -1  -3 13.0189 2.11143   3
  -4  -1  -3 19.4015 3.37125   6
   4  -1   3 16.7945 2.03337   2
  -4  -1  -3 13.1212 1.98682   2
  -4  -1  -3 12.9364 2.35714   4
   4  -1   3 12.6380 2.79534   5
  -4  -1  -3 14.9593 1.74400   7
   4  -1   3 11.9373 2.45474   4
  -4   1  -3 14.9137 2.47427   4
   4   1   3 15.1072 2.92119   6
   4   1   3 12.5749 3.17901   5
  -4   1  -3 15.5261 3.25075   6
   4   1   3 13.7767 2.65963   4
  -4   1  -3 18.7965 2.74408   2
   4   1   3 13.5260 1.65249   2
  -5  -1  -3 120.014 4.84154   7
   5  -1   3 127.981 6.82223   4
  -5  -1  -3 128.670 7.55013   6
  -5  -1  -3 123.532 5.26277   2
   5   1   3 112.193 6.25685   4
  -5   1  -3 128.405 4.86550   7
  -5   1  -3 113.212 5.67696   2
   5   1   3 120.620 4.88802   2
  -5   1  -3 118.631 7.31383   6
  -6  -1  -3 25.4497 4.73835   6
   6  -1   3 32.7548 3.93887   4
  -6  -1  -3 34.2534 3.12414   2
  -6  -1  -3 34.4116 2.64160   7
  -6   1  -3 25.9040 4.99872   6
  -6   1  -3 33.9829 3.39583   2
   6   1   3 22.8187 2.49536   2
  -6   1  -3 29.6182 2.47905   7
   6   1   3 27.2479 4.21274   4
  -7  -1  -3 45.9165 5.65108   6
  -7  -1  -3 36.6311 3.65576   2
   7  -1   3 48.1799 4.94395   4
  -7  -1  -3 44.9309 3.22831   7
   7   1   3 47.6281 4.85499   4
  -7   1  -3 44.1520 4.25713   2
  -7   1  -3 51.8070 6.02522   6
  -7   1  -3 43.3603 3.12622   7
  -8  -1  -3 12.7928 3.09896   2
  -8  -1  -3 14.8407 2.15267   7
   8  -1   3 12.3006 3.44752   4
  -8  -1  -3 14.5835 2.35408   7
  -8  -1  -3 12.3959 4.33678   6
  -8   1  -3 16.7697 2.47266   7
  -8   1  -3 16.8260 5.00830   6
   8   1   3 24.0879 4.63842   4
  -8   1  -3 13.3593 3.27035   2
  -9  -1  -3 49.9198 3.19975   7
  -9  -1  -3 49.4088 4.91754   2
  -9  -1  -3 46.5298 8.03181   6
  -9   1  -3 58.4690 7.38918   6
  -9   1  -3 49.5365 3.61578   7
   9   1   3 62.3130 6.43118   4
  -9   1  -3 41.6732 5.20785   2
 -10  -1  -3 52.3505 5.35784   2
 -10  -1  -3 50.1770 3.33248   7
 -10  -1  -3 43.1944 7.65179   6
  10   1   3 52.9857 6.27683   4
 -10   1  -3 44.2057 3.58268   7
 -10   1  -3 50.2619 5.46663   2
 -10   1  -3 47.4864 8.56205   6
 -11  -1  -3 115.450 8.03629   2
 -11  -1  -3 113.109 10.9670   6
 -11   1  -3 117.855 11.5721   6
 -11   1  -3 113.622 8.54115   2
  11   1   3 107.180 8.97742   4
 -11   1  -3 96.9818 5.24559   7
 -12  -1  -3 32.0022 5.64082   2
 -12   1  -3 25.9473 5.44530   2
  12   1   3 29.8928 6.30390   4
 -13  -1  -3 12.5474 5.27393   2
 -13   1  -3 2.65338 4.13582   2
  13  -2  -3 2.41005 3.64060   5
 -13  -2   3 9.28527 3.58449   3
 -13   2   3 4.55636 3.72524   2
 -13   2   3 6.56773 3.54073   3
  12  -2  -3 14.5326 4.62083   5
 -12  -2   3 10.5912 3.85768   2
 -12  -2   3 14.8878 3.56482   3
 -12   2   3 14.3706 3.62412   3
  12   2  -3 12.8616 4.19830   4
 -12   2   3 12.8712 4.29163   2
 -11  -2   3 52.0745 6.36065   2
 -11  -2   3 45.4681 4.91456   3
 -11   2   3 45.5344 6.70101   2
  11   2  -3 44.6726 5.46699   4
 -10  -2   3 56.2551 4.96798   3
 -10  -2   3 60.7654 5.36714   2
 -10   2   3 59.0054 5.68650   3
  10   2  -3 44.2310 5.46461   4
 -10   2   3 47.7189 5.77464   2
  -9  -2   3 106.984 6.49528   2
  -9  -2   3 115.321 6.37628   3
  -9   2   3 103.203 7.65984   2
  -9   2   3 108.601 4.42213   7
  -9   2   3 103.826 7.01307   3
   9   2  -3 109.182 6.87083   4
  -8  -2   3 38.5454 3.83076   2
  -8   2   3 43.1233 4.37607   3
  -8   2   3 33.1815 5.15154   2
   8   2  -3 41.7289 4.11920   4
  -8   2   3 35.1639 2.57058   7
  -7  -2   3 62.3155 4.30630   2
  -7   2   3 63.0808 5.16933   2
   7   2  -3 61.5918 3.84770   2
  -7   2   3 62.3988 4.70838   4
   7   2  -3 58.6460 4.41446   4
  -7   2   3 54.4972 3.05843   7
  -6  -2   3 1.75606 1.29826   2
  -6  -2   3 0.02906 1.01502   4
   6   2  -3 1.89561 1.24187   4
  -6   2   3 1.73879 1.57417   2
   6   2  -3 -0.6013 0.85222   2
  -6   2   3 -0.3534 0.65869   7
  -6   2   3 -0.6168 0.83882   4
  -5  -2   3 336.009 9.08488   4
   5  -2  -3 342.289 8.12407   7
  -5  -2   3 344.176 9.26936   2
  -5   2   3 349.540 8.49811   7
   5   2  -3 355.535 9.57580   4
  -5   2   3 344.967 9.31048   4
  -5   2   3 340.128 10.5236   3
   5   2  -3 332.773 8.75953   2
  -5   2   3 337.056 11.1666   2
   4  -2  -3 516.263 15.0959   6
  -4  -2   3 531.510 11.0412   3
   4  -2  -3 529.350 11.0474   7
   4  -2  -3 519.442 13.3550   5
  -4  -2   3 514.667 11.5045   4
   4  -2  -3 506.835 13.2846   2
   4   2  -3 538.394 11.8839   4
   4   2  -3 509.840 14.3500   6
  -4   2   3 552.214 11.3408   7
  -4   2   3 527.846 13.0637   3
   4   2  -3 527.884 11.3457   2
  -4   2   3 522.456 11.6636   4
  -4   2   3 533.142 13.9265   2
   3  -2  -3 17.3491 2.37645   2
  -3  -2   3 18.6628 1.62150   4
   3  -2  -3 12.9299 1.40988   7
   3  -2  -3 19.0572 2.64416   5
   3  -2  -3 15.6119 2.66131   6
  -3  -2   3 16.4397 1.32082   3
  -3   2   3 19.6626 2.84873   2
   3   2  -3 19.4379 2.83554   6
  -3   2   3 17.1314 1.63124   7
  -3   2   3 17.6296 2.04183   3
   3   2  -3 15.7425 1.59521   4
   3   2  -3 15.9618 1.52130   2
  -2  -2   3 421.938 7.85788   3
   2  -2  -3 437.035 10.2846   5
   2  -2  -3 433.863 9.99795   3
  -2  -2   3 429.579 9.04007   4
   2  -2  -3 434.387 10.4919   2
   2  -2  -3 430.703 9.31131   7
  -2   2   3 441.899 10.6663   2
   2   2  -3 439.900 8.07048   7
   2   2  -3 433.615 7.85576   3
  -2   2   3 435.168 10.0673   5
  -2   2   3 428.034 9.35619   7
  -2   2   3 436.914 10.1251   3
   2   2  -3 428.635 9.06160   4
   1  -2  -3 31.4278 2.04171   3
   1  -2  -3 31.6091 2.38049   5
  -1  -2   3 32.6959 1.39389   3
   1  -2  -3 31.5833 1.96186   7
   1  -2  -3 33.6443 2.30445   2
   1  -2  -3 35.1879 1.79686   4
   1   2  -3 31.3139 1.67482   2
  -1   2   3 32.6272 2.06189   7
   1   2  -3 32.3454 1.89584   4
  -1   2   3 31.5439 2.13013   3
  -1   2   3 35.4347 2.49464   2
  -1   2   3 36.8672 2.38032   5
  -1   2   3 31.6801 1.76650   4
   1   2  -3 33.1881 1.37695   3
   1   2  -3 32.7301 1.69147   7
   0  -2  -3 3099.75 50.9912   2
   0  -2  -3 3170.17 52.3944   5
   0  -2  -3 3176.69 50.5970   6
   0  -2   3 2995.68 49.1097   5
   0  -2  -3 3108.38 50.7582   3
   0  -2   3 3100.00 50.4936   2
   0  -2  -3 3081.12 51.0038   7
   0  -2  -3 3156.47 50.7950   4
   0  -2   3 3035.73 50.3105   6
   0   2   3 3127.60 50.5551   6
   0   2   3 3116.95 50.8500   3
   0   2  -3 3124.21 50.4091   3
   0   2  -3 3141.64 50.6104   7
   0   2   3 3147.34 52.1176   5
   0   2   3 3150.71 51.1608   7
   0   2  -3 3026.78 49.2910   5
   0   2  -3 3129.12 50.5727   2
   0   2  -3 3136.59 50.4645   6
   0   2   3 3134.47 50.7986   4
   1  -2   3 707.648 12.9213   5
   1  -2   3 726.672 14.3064   6
  -1  -2  -3 721.764 14.0760   6
   1  -2   3 707.634 14.0696   2
  -1  -2  -3 713.690 13.6511   3
  -1  -2  -3 700.638 14.2958   4
  -1  -2  -3 706.767 13.9568   7
  -1  -2  -3 774.810 16.2523   5
  -1   2  -3 717.872 13.0523   5
   1   2   3 712.981 14.0880   7
   1   2   3 724.226 13.7381   3
   1   2   3 706.863 15.7655   5
   1   2   3 756.922 14.5485   4
  -1   2  -3 697.633 14.4005   6
  -1   2  -3 748.826 14.3506   2
   1   2   3 716.043 13.9471   6
   2  -2   3 280.541 7.56413   5
   2  -2   3 279.626 8.18102   6
  -2  -2  -3 288.441 6.18543   2
  -2  -2  -3 299.922 9.75623   5
  -2  -2  -3 279.285 7.96904   6
  -2  -2  -3 280.385 7.10587   7
  -2  -2  -3 282.070 7.79673   4
  -2  -2  -3 284.862 7.04228   3
  -2   2  -3 286.052 7.26328   7
   2   2   3 277.923 9.26441   5
   2   2   3 278.188 7.16780   3
   2   2   3 278.998 7.99069   4
  -2   2  -3 277.887 8.27638   4
  -2   2  -3 287.651 7.83601   2
   2   2   3 286.734 7.81856   6
   2   2   3 277.442 7.27850   7
   3  -2   3 12.9723 2.04358   2
   3  -2   3 13.1564 2.33047   6
  -3  -2  -3 9.60357 1.51643   7
  -3  -2  -3 12.3210 1.51463   2
  -3  -2  -3 14.0010 2.45333   6
  -3  -2  -3 10.8809 2.66921   5
  -3  -2  -3 14.1846 2.34829   4
  -3  -2  -3 11.4962 1.76649   3
   3  -2   3 12.8955 2.37290   5
   3   2   3 10.5139 2.07637   6
   3   2   3 7.16746 1.74062   4
  -3   2  -3 17.6659 3.10769   6
  -3   2  -3 13.0659 2.33970   2
   3   2   3 11.0032 2.62821   5
   3   2   3 10.6957 1.81115   3
  -3   2  -3 9.95623 2.01345   4
   3   2   3 11.1879 1.25622   2
  -3   2  -3 13.6913 1.68376   7
  -4  -2  -3 34.9047 2.72076   3
  -4  -2  -3 28.1642 2.77142   4
   4  -2   3 33.9719 3.53425   5
  -4  -2  -3 39.6704 2.50429   7
  -4  -2  -3 39.4898 3.89170   6
   4  -2   3 27.4202 2.68784   2
  -4  -2  -3 34.3321 2.34007   2
  -4   2  -3 38.5026 2.68162   7
  -4   2  -3 40.0156 3.37793   4
   4   2   3 33.5048 3.22722   6
   4   2   3 36.1950 3.35750   4
  -4   2  -3 36.9857 3.31631   2
   4   2   3 36.1045 2.21094   2
  -4   2  -3 36.1277 3.97769   6
  -5  -2  -3 286.847 8.26441   2
  -5  -2  -3 305.621 11.8905   6
  -5  -2  -3 305.853 8.19574   7
  -5  -2  -3 296.659 9.30646   3
   5   2   3 305.319 7.98731   2
  -5   2  -3 310.647 8.62759   7
   5   2   3 299.475 10.5900   4
  -5   2  -3 290.393 9.99073   2
  -5   2  -3 310.630 12.2583   6
  -6  -2  -3 19.5766 2.36018   2
  -6  -2  -3 17.2410 3.81915   6
  -6  -2  -3 16.6593 2.18742   7
  -6   2  -3 24.4199 4.57950   6
   6   2   3 21.0557 3.88718   4
  -6   2  -3 24.6239 3.80350   2
   6   2   3 16.5623 2.24835   2
  -6   2  -3 20.9975 2.34129   7
  -7  -2  -3 0.79143 0.97777   7
  -7  -2  -3 3.40449 2.33728   6
  -7  -2  -3 3.77948 1.65323   2
  -7   2  -3 3.64179 2.10752   2
  -7   2  -3 3.70497 1.39991   7
  -7   2  -3 5.20641 3.03548   6
   7   2   3 2.45900 2.01504   4
  -8  -2  -3 16.9116 4.98027   6
  -8  -2  -3 10.5567 1.88508   7
  -8  -2  -3 5.73859 2.23096   2
  -8   2  -3 15.3381 2.50619   7
  -8   2  -3 7.81688 2.96172   2
  -8   2  -3 6.64820 3.53841   6
   8   2   3 12.3596 3.55975   4
  -9  -2  -3 71.1182 4.04975   7
  -9  -2  -3 83.7428 5.55207   2
  -9  -2  -3 86.7139 8.60251   6
  -9  -2  -3 83.2044 3.81882   7
   9   2   3 84.5094 7.39826   4
  -9   2  -3 86.1177 4.81031   7
  -9   2  -3 85.4140 6.99117   2
  -9   2  -3 77.5099 8.66450   6
 -10  -2  -3 35.2484 2.63446   7
 -10  -2  -3 20.2080 5.37033   6
 -10  -2  -3 33.1695 4.93947   2
 -10   2  -3 46.3480 8.91944   6
 -10   2  -3 32.3569 3.27259   7
  10   2   3 33.9470 5.88196   4
 -10   2  -3 43.9907 6.32218   2
 -11  -2  -3 29.2631 4.59720   2
 -11   2  -3 27.6785 3.44270   7
  11   2   3 33.3328 6.48717   4
 -11   2  -3 34.6095 5.98436   2
 -12  -2  -3 26.8082 5.05593   2
 -12   2  -3 31.3496 5.81041   2
  12   2   3 26.5019 5.59102   4
  13   2   3 -3.2843 3.35204   4
 -13   2  -3 -1.7637 3.73133   2
 -13  -3   3 -1.3986 2.95827   3
  13  -3  -3 9.23319 3.37583   5
  13   3  -3 4.51359 3.50282   4
 -13   3   3 4.24454 3.34646   3
 -12  -3   3 -1.4026 2.21106   3
  12  -3  -3 5.47673 3.25540   5
 -12   3   3 2.41141 3.08694   2
  12   3  -3 -0.3296 2.47466   4
 -11  -3   3 5.91701 2.37375   3
 -11   3   3 8.05573 3.43479   3
 -11   3   3 0.02864 2.65575   2
 -11   3   3 7.45890 1.94630   7
  11   3  -3 9.45236 3.64069   4
  10  -3  -3 26.7260 5.27226   5
 -10  -3   3 22.2203 3.58346   3
  10   3  -3 20.8054 4.19778   4
 -10   3   3 21.9186 4.77453   2
 -10   3   3 24.4495 4.48524   3
 -10   3   3 21.5591 2.59530   7
  -9  -3   3 78.2489 5.10243   3
  -9  -3   3 79.3726 5.33021   2
  -9   3   3 91.1190 7.27718   2
  -9   3   3 74.9296 4.11945   7
   9   3  -3 64.1010 5.55937   4
  -9   3   3 78.8190 6.34878   3
  -8  -3   3 2.77753 1.45780   3
  -8  -3   3 1.10236 1.48188   2
  -8   3   3 3.94347 1.84401   3
   8   3  -3 3.05681 1.75108   4
  -8   3   3 4.79852 1.47759   7
   8   3  -3 6.09624 1.90390   2
  -8   3   3 -0.4758 1.69999   2
  -7  -3   3 11.3471 2.20622   2
   7   3  -3 6.00703 1.52342   2
  -7   3   3 4.73006 2.35673   3
  -7   3   3 6.64574 1.74545   7
  -7   3   3 9.11095 2.89724   2
   7   3  -3 9.33887 2.38275   4
  -6  -3   3 463.856 12.5148   4
   6  -3  -3 462.109 11.0564   7
   6  -3  -3 487.844 14.5215   5
   6   3  -3 466.599 10.9721   2
  -6   3   3 470.152 14.8878   2
  -6   3   3 472.539 12.6527   4
   6   3  -3 474.110 12.9249   4
  -6   3   3 475.645 11.6129   7
  -6   3   3 487.740 14.2449   3
  -5  -3   3 17.0178 2.16220   4
  -5  -3   3 15.2644 1.68776   3
   5  -3  -3 19.8410 1.88451   7
   5  -3  -3 17.4445 2.96951   5
  -5   3   3 20.9047 3.71215   2
  -5   3   3 19.0090 2.04330   7
  -5   3   3 20.2640 2.30320   4
  -5   3   3 17.7445 2.91893   3
   5   3  -3 18.6747 2.24790   4
   5   3  -3 19.0753 1.75468   2
  -4  -3   3 364.158 9.50634   4
   4  -3  -3 358.523 12.1951   6
  -4  -3   3 371.512 7.91422   3
   4  -3  -3 359.960 9.08623   7
   4  -3  -3 370.940 10.7936   5
   4   3  -3 372.772 11.4653   6
  -4   3   3 385.355 9.50068   7
   4   3  -3 360.623 8.13392   2
  -4   3   3 367.571 10.7545   3
   4   3  -3 381.184 9.70550   4
  -4   3   3 364.292 11.3954   2
   3  -3  -3 302.709 8.78478   5
   3  -3  -3 266.843 9.59043   6
   3  -3  -3 301.584 9.15407   2
  -3  -3   3 301.930 5.86722   3
  -3  -3   3 307.871 8.00515   4
   3  -3  -3 304.888 7.86529   7
  -3  -3   3 299.779 6.12050   7
   3   3  -3 300.943 6.28614   7
  -3   3   3 299.935 8.82409   3
   3   3  -3 307.245 7.98481   4
   3   3  -3 293.923 9.02988   6
  -3   3   3 301.363 9.49861   2
   3   3  -3 294.639 6.69044   2
  -3   3   3 299.490 7.96400   7
  -2  -3   3 225.320 6.33261   4
   2  -3  -3 221.397 6.72295   3
   2  -3  -3 224.009 6.36148   7
   2  -3  -3 225.416 6.96276   5
   2  -3  -3 226.574 7.18794   2
  -2  -3   3 230.005 5.30288   7
  -2   3   3 226.526 6.03828   4
   2   3  -3 231.142 5.45527   7
   2   3  -3 209.256 6.18423   4
  -2   3   3 222.658 6.42041   7
  -2   3   3 197.679 6.57151   3
  -2   3   3 218.201 6.59212   5
  -2   3   3 205.158 7.14220   2
   2   3  -3 242.859 5.15459   2
   1  -3  -3 185.951 5.39039   4
   1  -3  -3 199.630 5.83783   3
  -1  -3   3 194.960 5.11468   7
   1  -3  -3 194.596 5.77585   7
  -1  -3   3 184.944 4.72343   2
   1  -3  -3 198.521 6.13509   2
   1  -3  -3 190.356 6.22864   5
  -1   3   3 193.117 5.50362   4
   1   3  -3 191.410 4.78106   6
  -1   3   3 193.302 6.15698   2
  -1   3   3 195.491 5.87630   7
  -1   3   3 192.267 6.02013   5
   1   3  -3 199.722 5.24154   7
   1   3  -3 197.953 4.23838   3
   1   3  -3 195.872 4.88482   2
  -1   3   3 198.262 5.86685   3
   1   3  -3 192.590 5.72835   4
   0  -3   3 1178.31 21.1505   7
   0  -3  -3 1189.76 22.9523   5
   0  -3  -3 1172.68 21.6398   4
   0  -3  -3 1178.83 21.2299   3
   0  -3   3 1157.41 20.9442   2
   0  -3   3 1150.54 20.3143   6
   0  -3  -3 1187.89 20.6212   6
   0  -3  -3 1203.01 21.7630   7
   0  -3  -3 1175.77 21.4087   2
   0   3  -3 1192.16 20.5056   6
   0   3   3 1176.74 22.6268   5
   0   3   3 1073.00 21.3813   4
   0   3   3 1196.32 21.8474   7
   0   3   3 1157.79 21.4801   2
   0   3  -3 1213.05 21.3793   7
   0   3  -3 1188.16 21.1847   2
   0   3   3 1186.22 21.3065   3
  -1  -3  -3 138.788 6.10699   5
  -1  -3  -3 133.014 4.84362   4
  -1  -3  -3 133.204 4.19676   3
   1  -3   3 129.484 4.49548   6
  -1  -3  -3 130.646 4.57282   7
   1  -3   3 126.121 4.58513   2
  -1  -3  -3 133.612 4.31296   6
  -1   3  -3 131.741 4.61879   7
  -1   3  -3 136.257 4.70992   6
   1   3   3 131.295 4.23195   3
  -1   3  -3 136.040 4.85858   2
   1   3   3 123.939 5.58991   5
   1   3   3 136.519 4.23037   6
   1   3   3 131.890 4.96031   4
   1   3   3 139.698 4.77456   7
  -2  -3  -3 245.743 7.10912   6
  -2  -3  -3 225.301 7.11030   4
  -2  -3  -3 224.226 6.07193   3
   2  -3   3 231.518 6.23357   5
   2  -3   3 219.497 7.18196   6
  -2  -3  -3 227.078 6.48028   7
  -2  -3  -3 224.272 8.79207   5
   2  -3   3 225.346 6.97757   2
  -2   3  -3 223.412 6.69393   7
   2   3   3 221.840 7.21202   4
  -2   3  -3 238.455 7.59032   6
   2   3   3 231.778 6.74083   6
   2   3   3 232.345 6.65379   7
   2   3   3 227.959 8.55619   5
   2   3   3 227.848 6.21622   3
  -3  -3  -3 7.28895 2.31605   5
   3  -3   3 11.3598 2.00731   2
  -3  -3  -3 10.2639 1.88808   4
  -3  -3  -3 11.0177 2.03883   6
  -3   3  -3 11.3465 2.40703   6
  -3   3  -3 5.48796 1.67774   4
   3   3   3 6.75255 1.68649   6
   3   3   3 4.13684 1.96479   5
  -4  -3  -3 201.506 5.51473   2
  -4  -3  -3 209.805 8.62570   6
  -4  -3  -3 199.478 6.19029   7
  -4  -3  -3 201.617 6.60818   3
  -4   3  -3 196.830 8.88461   6
   4   3   3 199.515 7.90569   4
   4   3   3 191.819 7.69251   6
  -4   3  -3 214.277 7.03267   7
  -4   3  -3 206.241 7.95246   2
   4   3   3 212.149 5.38090   2
  -5  -3  -3 224.752 9.81090   6
  -5  -3  -3 202.969 6.40521   7
  -5  -3  -3 200.538 7.18895   3
  -5  -3  -3 211.138 6.22079   2
  -5   3  -3 206.874 7.23103   7
  -5   3  -3 214.809 8.77238   2
  -5   3  -3 208.547 10.0638   6
   5   3   3 209.430 8.70993   4
   5   3   3 204.751 5.78065   2
  -6  -3  -3 257.852 7.53385   7
  -6  -3  -3 260.722 7.81011   2
  -6  -3  -3 275.178 12.0747   6
  -6   3  -3 254.259 10.3749   2
   6   3   3 265.366 10.6066   4
  -6   3  -3 253.088 12.2299   6
  -6   3  -3 272.513 8.72359   7
   6   3   3 249.538 7.13376   2
  -7  -3  -3 89.4908 7.49321   6
  -7  -3  -3 77.2338 4.40031   2
  -7  -3  -3 86.0446 4.05588   7
   7   3   3 84.3972 4.06452   2
  -7   3  -3 84.7065 7.76820   6
  -7   3  -3 75.2805 4.59919   7
   7   3   3 90.2390 6.47927   4
  -7   3  -3 95.3336 6.49549   2
  -8  -3  -3 425.401 10.8874   7
  -8  -3  -3 450.658 12.7454   2
  -8  -3  -3 458.114 18.8697   6
  -8   3  -3 442.919 15.9093   2
  -8   3  -3 451.552 19.5461   6
  -8   3  -3 459.478 12.8817   7
   8   3   3 471.611 16.6930   4
  -9  -3  -3 32.6435 2.44761   7
  -9  -3  -3 36.3309 7.09352   6
  -9  -3  -3 38.2464 2.93691   7
  -9  -3  -3 38.4221 3.98972   2
  -9   3  -3 44.9307 3.83362   7
  -9   3  -3 28.7569 5.12765   2
   9   3   3 27.0950 5.02359   4
  -9   3  -3 26.5947 6.07772   6
 -10  -3  -3 8.32891 4.35162   6
 -10  -3  -3 8.99692 2.74068   2
 -10   3  -3 10.9828 3.46097   2
 -10   3  -3 9.61200 2.30532   7
  10   3   3 10.0418 3.51668   4
 -10   3  -3 5.42356 4.22105   6
 -11  -3  -3 5.11729 2.64545   2
 -11   3  -3 -4.2138 2.11836   2
 -11   3  -3 4.34366 2.08733   7
  11   3   3 -6.1527 2.14056   4
 -12  -3  -3 29.2574 5.25270   2
  12   3   3 36.2330 6.59450   4
 -12   3  -3 44.4424 7.16543   2
  13   3   3 13.4725 5.30375   4
 -13   3  -3 18.6466 5.44628   2
 -13  -4   3 20.8957 4.92535   3
  13  -4  -3 43.7012 7.43817   5
 -13   4   3 30.6263 5.78113   3
  13   4  -3 15.1840 4.66946   4
 -13   4   3 31.6003 6.59342   2
 -12  -4   3 -1.3652 2.65616   3
 -12   4   3 3.12734 2.42457   3
 -12   4   3 0.37711 2.70754   2
  12   4  -3 1.91520 2.84185   4
 -11  -4   3 2.56421 2.03357   3
  11  -4  -3 -1.1823 2.35879   5
 -11   4   3 3.49935 3.00316   2
 -11   4   3 -0.2806 1.57441   7
  11   4  -3 2.03155 2.37277   4
 -11   4   3 3.71992 2.63390   3
 -10  -4   3 27.5428 3.37017   3
  10  -4  -3 27.7976 5.61550   5
 -10   4   3 26.0454 5.20360   2
  10   4  -3 17.3140 4.09253   4
 -10   4   3 19.1877 4.26813   3
 -10   4   3 24.3725 3.15406   7
   9  -4  -3 -0.2417 1.85622   5
  -9  -4   3 -0.9395 1.24251   3
  -9   4   3 2.25073 1.40044   7
  -9   4   3 2.01541 2.16893   2
  -9   4   3 -1.5875 1.22525   3
   9   4  -3 1.38675 1.24184   2
   9   4  -3 1.08851 1.71740   4
  -8  -4   3 100.307 5.03346   3
   8  -4  -3 99.4024 7.06912   5
   8   4  -3 98.7765 6.30045   4
  -8   4   3 101.349 7.58730   2
  -8   4   3 98.9390 5.15523   7
  -8   4   3 97.1031 6.83518   3
   8   4  -3 95.9200 4.23167   2
  -7  -4   3 8.66728 1.73480   3
   7  -4  -3 7.66898 2.79123   5
  -7  -4   3 2.90069 1.38552   3
   7   4  -3 5.83473 1.43043   2
   7   4  -3 7.74350 2.25140   4
  -7   4   3 5.47731 1.66665   7
  -7   4   3 4.57498 2.51928   2
  -7   4   3 8.78565 2.41491   3
  -6  -4   3 57.6929 3.21274   3
   6  -4  -3 52.4902 3.36674   7
  -6  -4   3 55.4716 2.97478   3
   6  -4  -3 52.6257 4.57142   5
   6   4  -3 66.4367 4.49634   4
  -6   4   3 61.0065 3.85987   7
  -6   4   3 62.9929 4.80908   3
  -6   4   3 62.7410 5.24789   2
   6   4  -3 54.8433 2.71793   2
  -6   4   3 49.0697 3.88505   4
   5  -4  -3 20.2926 3.23421   5
  -5  -4   3 18.4819 2.72672   4
  -5  -4   3 18.9825 1.54136   3
   5  -4  -3 21.3103 2.11646   7
  -5   4   3 17.7597 3.30650   2
  -5   4   3 20.2999 2.51592   4
  -5   4   3 20.3648 3.25516   3
  -5   4   3 20.7308 2.80154   7
   5   4  -3 19.0778 2.42187   4
   5   4  -3 18.6425 1.48634   2
  -4  -4   3 27.0135 1.48886   7
   4  -4  -3 20.3130 2.60779   5
   4  -4  -3 24.1656 2.23419   7
  -4  -4   3 24.1602 2.39579   4
  -4   4   3 28.9620 3.01921   3
   4   4  -3 24.7397 3.40861   6
  -4   4   3 30.2047 3.36374   2
   4   4  -3 24.7509 2.47403   4
   4   4  -3 24.1277 1.49275   2
  -4   4   3 21.7207 2.32991   7
   4   4  -3 24.0592 1.55049   7
   3  -4  -3 67.9176 4.54209   6
  -3  -4   3 65.0426 3.57649   4
  -3  -4   3 62.1211 2.60176   7
   3  -4  -3 63.6173 3.48707   7
   3  -4  -3 67.2952 4.02696   5
   3  -4  -3 60.4705 4.09891   2
   3   4  -3 66.5184 3.84480   6
   3   4  -3 65.8160 2.74913   7
   3   4  -3 67.8860 2.19338   2
  -3   4   3 65.3230 3.65612   7
  -3   4   3 62.6256 3.50820   5
   3   4  -3 66.3609 3.68772   4
  -3   4   3 66.5353 4.04610   3
  -3   4   3 62.3914 4.33092   2
  -2  -4   3 13.6151 1.44871   7
   2  -4  -3 18.2359 1.94376   7
   2  -4  -3 22.2801 2.42926   5
  -2  -4   3 15.7008 1.85993   4
   2  -4  -3 17.5841 2.56305   2
  -2   4   3 18.4056 2.22222   3
  -2   4   3 15.8900 1.90954   4
  -2   4   3 15.8444 2.22297   5
  -2   4   3 16.4304 1.99106   7
   2   4  -3 15.7639 1.28212   2
  -2   4   3 22.6454 3.23766   2
   2   4  -3 17.2088 2.00319   4
   2   4  -3 16.6185 1.57788   7
   1  -4  -3 1959.85 34.7835   7
   1  -4  -3 1982.43 35.3595   5
   1  -4  -3 1960.33 34.5211   4
  -1  -4   3 1964.61 32.8334   2
  -1  -4   3 1917.33 33.5788   7
   1  -4  -3 1943.20 34.4011   3
   1  -4  -3 1963.98 34.9450   2
   1   4  -3 1958.06 33.8971   7
  -1   4   3 1961.32 34.5809   3
  -1   4   3 1932.14 35.1785   2
  -1   4   3 1952.09 34.5265   4
   1   4  -3 1966.81 32.0623   3
  -1   4   3 1960.25 34.9006   7
   1   4  -3 1967.60 34.9829   4
  -1   4   3 1923.84 34.8388   5
   1   4  -3 1983.00 33.0141   2
   1   4  -3 1930.71 32.1811   6
   0  -4  -3 461.920 10.6130   2
   0  -4   3 441.433 10.4237   7
   0  -4  -3 470.294 11.1733   4
   0  -4  -3 462.073 10.4325   3
   0  -4  -3 479.853 12.2081   5
   0  -4  -3 463.081 11.0255   7
   0  -4  -3 463.898 9.59205   6
   0  -4   3 460.380 10.3138   2
   0  -4   3 455.716 9.25342   6
   0   4  -3 472.227 9.45509   6
   0   4   3 469.560 10.5496   3
   0   4  -3 489.036 10.9332   7
   0   4   3 468.909 11.7715   5
   0   4  -3 469.765 10.5354   2
   0   4   3 488.604 10.9341   2
   0   4   3 479.960 11.2488   4
   0   4   3 493.080 11.3865   7
  -1  -4  -3 784.567 15.2176   2
  -1  -4  -3 816.393 16.5087   7
  -1  -4  -3 821.220 18.8022   5
   1  -4   3 792.887 16.2988   7
   1  -4   3 800.728 15.7134   6
  -1  -4  -3 810.757 15.2390   6
  -1  -4  -3 801.249 16.9749   4
  -1  -4  -3 799.384 15.5025   3
   1  -4   3 783.321 16.3796   2
  -1   4  -3 824.565 16.8668   2
  -1   4  -3 801.629 16.5653   7
   1   4   3 760.895 16.8532   4
   1   4   3 790.005 18.1888   5
  -1   4  -3 808.746 16.0682   6
   1   4   3 807.862 15.5289   3
   1   4   3 797.065 15.0046   6
  -2  -4  -3 280.676 6.40701   2
   2  -4   3 283.646 8.34463   6
   2  -4   3 273.461 7.91000   7
  -2  -4  -3 280.334 7.80385   7
  -2  -4  -3 278.708 8.57841   4
  -2  -4  -3 300.560 10.6755   5
  -2  -4  -3 284.894 7.15175   3
   2  -4   3 276.544 8.38461   2
  -2  -4  -3 260.625 7.62300   6
   2   4   3 287.350 8.78031   4
  -2   4  -3 278.304 8.17484   7
  -2   4  -3 284.172 8.66630   6
  -2   4  -3 279.432 8.71504   2
   2   4   3 281.887 7.53115   6
   2   4   3 276.979 9.95457   5
   2   4   3 283.691 7.18543   3
   3  -4   3 209.026 7.89616   6
  -3  -4  -3 216.346 6.72302   7
  -3  -4  -3 223.850 8.90615   4
  -3  -4  -3 224.792 4.95492   2
  -3  -4  -3 227.004 10.1059   5
  -3  -4  -3 224.687 7.73130   6
  -3  -4  -3 221.380 6.36554   3
  -3   4  -3 216.631 7.33323   7
   3   4   3 234.672 7.12243   7
  -3   4  -3 218.908 8.14737   2
  -3   4  -3 232.625 8.77374   6
   3   4   3 228.270 6.64874   3
   3   4   3 232.697 8.28474   4
   3   4   3 218.247 7.26420   6
   3   4   3 209.265 10.4160   5
  -4  -4  -3 159.545 7.36777   6
  -4  -4  -3 155.220 4.20851   2
  -4  -4  -3 152.375 5.50016   3
  -4  -4  -3 152.747 5.48053   7
  -4   4  -3 166.768 6.42094   7
   4   4   3 151.514 5.79484   7
   4   4   3 151.248 7.05180   4
  -4   4  -3 161.387 7.29713   2
  -4   4  -3 162.657 7.99474   6
   4   4   3 145.170 6.51696   6
  -5  -4  -3 -0.5625 1.42480   6
  -5  -4  -3 1.05340 0.95875   3
  -5  -4  -3 2.70858 0.98872   7
  -5  -4  -3 1.69378 0.90953   2
   5   4   3 0.11251 1.25210   4
  -5   4  -3 1.28610 1.93590   6
  -5   4  -3 2.60337 1.74892   2
  -5   4  -3 0.40084 0.91039   7
  -6  -4  -3 78.7037 3.58839   2
  -6  -4  -3 75.5357 3.75462   7
  -6  -4  -3 73.8861 6.19274   6
  -6   4  -3 78.0068 4.70465   7
   6   4   3 79.9930 5.75116   4
  -6   4  -3 76.0395 6.74669   6
  -6   4  -3 70.5266 5.61707   2
  -7  -4  -3 33.8698 2.82005   2
  -7  -4  -3 32.4534 2.69734   7
  -7  -4  -3 44.5474 6.69421   6
  -7   4  -3 34.7315 6.19790   6
   7   4   3 37.8184 4.47705   4
  -7   4  -3 40.1802 5.77705   2
   7   4   3 35.8729 2.49501   2
  -7   4  -3 40.3597 3.54719   7
  -8  -4  -3 111.573 5.31218   2
  -8  -4  -3 123.046 4.97739   7
  -8  -4  -3 118.758 9.55579   6
  -8   4  -3 129.323 6.48173   7
   8   4   3 135.884 8.50566   4
   8   4   3 117.591 4.79012   2
  -8   4  -3 133.910 8.57050   2
  -8   4  -3 119.717 9.98305   6
  -9  -4  -3 2.42944 1.84838   2
  -9  -4  -3 -2.2379 1.40182   7
  -9  -4  -3 -2.9472 2.16614   6
  -9   4  -3 0.86237 1.51697   7
   9   4   3 -0.8973 2.19118   4
  -9   4  -3 6.17753 3.71312   6
   9   4   3 1.31805 1.53507   2
  -9   4  -3 2.10926 2.04320   2
 -10  -4  -3 -0.8581 2.74652   6
 -10  -4  -3 -3.1391 1.93276   2
  10   4   3 6.30392 2.95669   4
 -10   4  -3 -2.0089 2.52917   6
 -10   4  -3 2.42902 2.71775   2
 -10   4  -3 -0.2420 1.60241   7
 -11  -4  -3 -2.9701 2.55197   2
 -11   4  -3 2.36684 2.14374   7
 -11   4  -3 0.98640 2.44211   2
  11   4   3 2.24450 2.84043   4
 -12   4  -3 0.46351 2.78551   7
  12   4   3 1.43396 2.97025   4
 -12   4  -3 1.60498 3.28093   2
  13  -5  -3 24.0437 6.27180   5
 -13   5   3 25.7473 5.16606   3
 -13   5   3 17.0638 5.34202   2
  13   5  -3 21.2624 4.79182   4
 -12  -5   3 64.3086 5.84689   3
  12  -5  -3 75.5086 8.12784   5
 -12   5   3 83.4645 7.97838   3
  12   5  -3 72.1783 7.17122   4
 -12   5   3 58.0690 8.38481   2
 -11  -5   3 35.8523 4.07584   3
  11  -5  -3 34.1202 6.14859   5
  11   5  -3 28.6401 5.06934   4
 -11   5   3 29.5303 3.67913   7
 -11   5   3 34.8378 6.48082   2
 -11   5   3 33.4463 5.82471   3
 -10  -5   3 -1.2797 1.47208   3
  10  -5  -3 0.11385 2.28681   5
 -10   5   3 -0.5947 1.81237   3
 -10   5   3 2.08215 2.22489   2
 -10   5   3 3.72378 1.68312   7
  10   5  -3 2.44195 2.52069   4
   9  -5  -3 151.445 9.58485   5
  -9  -5   3 131.258 5.91077   3
   9   5  -3 138.308 8.06987   4
  -9   5   3 141.956 8.86198   3
   9   5  -3 120.570 4.52246   2
  -9   5   3 144.486 6.76841   7
  -9   5   3 142.426 9.58396   2
  -8  -5   3 -1.1006 1.34729   3
   8  -5  -3 0.70567 2.01866   5
   8   5  -3 2.38855 2.07843   4
  -8   5   3 2.86682 2.38286   2
  -8   5   3 1.97056 1.42469   7
   8   5  -3 2.60355 1.05566   2
  -8   5   3 -0.5265 1.26551   3
   7  -5  -3 72.6599 5.75581   5
  -7  -5   3 77.7803 3.62764   3
  -7  -5   3 69.3091 3.67420   3
  -7   5   3 70.2496 5.74403   3
  -7   5   3 80.0762 6.52845   2
   7   5  -3 71.9299 5.36398   4
  -7   5   3 78.3699 4.84018   7
  -6  -5   3 1.64937 0.83868   3
  -6  -5   3 1.13214 0.82262   3
   6  -5  -3 0.79234 1.41005   5
   6   5  -3 2.46459 1.48173   4
  -6   5   3 2.11759 1.98163   2
  -6   5   3 0.37877 1.26446   3
  -6   5   3 0.24755 1.05862   7
  -5  -5   3 12.3078 1.16818   7
   5  -5  -3 15.2357 3.00885   5
   5   5  -3 13.0389 1.33139   7
   5   5  -3 13.2532 2.79605   6
  -5   5   3 13.7766 2.43990   7
   5   5  -3 15.4551 2.72423   4
  -5   5   3 12.0684 2.58604   3
  -5   5   3 9.65588 2.78264   2
   4  -5  -3 244.670 8.68887   5
  -4  -5   3 235.644 6.10638   7
  -4  -5   3 229.989 8.16106   4
   4   5  -3 246.949 8.34377   4
   4   5  -3 230.991 8.27187   6
  -4   5   3 250.904 9.79575   2
  -4   5   3 231.422 8.75664   3
  -4   5   3 237.458 8.14055   7
   4   5  -3 225.299 6.25844   7
   3  -5  -3 53.4710 3.36349   7
   3  -5  -3 45.5427 3.52352   5
   3  -5  -3 51.8810 4.01845   6
  -3  -5   3 45.7759 3.28669   4
  -3  -5   3 47.2542 2.54994   7
   3   5  -3 45.9994 2.66027   7
   3   5  -3 45.7716 3.11448   6
  -3   5   3 46.6503 3.44743   7
  -3   5   3 45.0372 3.02533   5
   3   5  -3 45.2805 3.32713   4
   3   5  -3 47.6572 1.86948   2
  -3   5   3 39.4459 3.34827   3
  -3   5   3 44.5156 3.89394   2
   2  -5  -3 112.830 5.01135   7
   2  -5  -3 109.952 5.31999   2
  -2  -5   3 112.242 4.26421   7
   2  -5  -3 114.268 5.29210   5
  -2  -5   3 119.671 5.24169   4
  -2   5   3 111.110 5.14185   7
   2   5  -3 111.140 5.57511   5
  -2   5   3 117.578 4.91809   5
   2   5  -3 124.119 4.62015   7
   2   5  -3 117.242 3.64411   2
  -2   5   3 117.688 5.11996   4
   2   5  -3 112.236 5.21987   4
  -2   5   3 113.985 5.67965   2
  -2   5   3 115.580 5.27137   3
  -1  -5   3 551.463 12.2708   7
   1  -5  -3 550.117 13.6790   5
   1  -5  -3 531.606 12.6436   3
  -1  -5   3 547.955 11.3835   2
   1  -5  -3 550.266 13.1276   7
   1  -5  -3 562.565 13.2532   2
   1  -5  -3 558.243 13.1298   4
  -1   5   3 542.265 13.1318   4
   1   5  -3 545.774 10.1796   6
   1   5  -3 540.198 12.5016   5
   1   5  -3 553.870 12.5650   7
  -1   5   3 556.007 13.4204   7
   1   5  -3 564.103 11.6841   2
  -1   5   3 544.370 13.0655   5
  -1   5   3 543.913 12.8602   3
  -1   5   3 566.166 13.6330   2
   1   5  -3 558.093 13.5555   4
   0  -5  -3 2.64375 1.09646   2
   0  -5   3 3.79934 1.17857   7
   0  -5  -3 2.74914 1.14904   4
   0  -5  -3 1.92877 1.01470   7
   0  -5  -3 1.80321 0.79701   6
   0  -5   3 2.65536 1.10466   2
   0  -5  -3 0.25026 0.73559   3
   0  -5  -3 0.95570 1.42571   5
   0  -5   3 1.53847 0.66623   6
   0   5   3 0.81310 1.21042   5
   0   5   3 2.08108 1.23828   7
   0   5  -3 2.19819 1.14883   7
   0   5  -3 2.83615 0.81960   6
   0   5   3 0.34279 0.82298   3
   0   5   3 3.05146 1.25603   2
   0   5   3 2.29085 1.28103   4
   0   5  -3 0.68030 0.91725   2
  -1  -5  -3 2.67923 1.76196   5
  -1  -5  -3 4.17640 1.06769   6
   1  -5   3 4.31656 1.11204   6
  -1  -5  -3 2.84177 1.05417   3
  -1  -5  -3 2.01665 1.18630   4
  -1  -5  -3 3.06122 1.01842   2
   1  -5   3 3.71149 1.18932   7
  -1  -5  -3 2.02845 1.03758   7
   1  -5   3 3.09355 1.11704   2
  -1   5  -3 2.92755 1.11942   7
   1   5   3 1.60593 1.34419   5
   1   5   3 2.38381 0.97585   3
   1   5   3 2.99461 1.28800   7
   1   5   3 2.12860 1.28778   4
  -1   5  -3 0.78490 0.95734   6
   1   5   3 2.95662 0.89769   6
  -1   5  -3 2.14191 1.27194   2
   2  -5   3 63.1562 3.74062   6
  -2  -5  -3 63.3315 3.03993   3
  -2  -5  -3 65.7634 2.68727   2
   2  -5   3 63.4309 3.87665   2
  -2  -5  -3 64.6434 4.64346   4
  -2  -5  -3 57.2161 3.39002   7
  -2  -5  -3 65.9051 3.43408   6
  -2  -5  -3 63.3125 5.19179   5
   2  -5   3 70.1071 3.87350   7
   2   5   3 66.1705 3.19133   3
   2   5   3 72.0984 3.92043   7
  -2   5  -3 70.0832 4.02440   7
  -2   5  -3 69.9860 4.16168   6
   2   5   3 64.9372 3.18185   6
   2   5   3 62.2132 4.70687   5
  -2   5  -3 67.6659 4.28010   2
   2   5   3 66.8710 4.28607   4
   3  -5   3 48.1805 3.72177   6
  -3  -5  -3 46.9571 3.10005   7
  -3  -5  -3 43.3583 3.39248   6
  -3  -5  -3 46.1662 5.03664   5
   3  -5   3 47.3523 2.46523   5
  -3  -5  -3 48.0492 2.73384   3
   3   5   3 51.5207 3.31865   7
  -3   5  -3 46.1762 3.48378   7
   3   5   3 47.5036 3.18927   6
  -3   5  -3 48.8078 4.14109   6
  -3   5  -3 51.4898 4.05749   2
   3   5   3 56.5626 4.15569   4
   3   5   3 51.7553 2.91434   3
  -4  -5  -3 543.476 14.8592   6
  -4  -5  -3 530.785 12.6175   7
  -4  -5  -3 519.032 11.9226   3
   4   5   3 519.734 12.9621   7
  -4   5  -3 532.780 16.0909   6
   4   5   3 520.287 13.8160   6
   4   5   3 528.908 15.0412   4
   4   5   3 513.440 12.2856   3
  -4   5  -3 543.876 14.0294   7
  -4   5  -3 530.723 15.2971   2
  -5  -5  -3 -0.2761 0.80242   7
  -5  -5  -3 0.82468 1.44445   6
  -5  -5  -3 0.53790 0.94680   3
  -5   5  -3 -0.2514 1.27559   2
   5   5   3 1.32641 1.53889   4
  -5   5  -3 -0.1137 1.40465   6
   5   5   3 -1.6420 0.88871   7
  -5   5  -3 0.63025 1.04997   7
  -6  -5  -3 29.9093 5.14265   6
  -6  -5  -3 22.1657 2.58677   3
  -6  -5  -3 27.0212 2.46684   7
  -6   5  -3 29.4968 3.20276   7
  -6   5  -3 26.5547 4.69717   2
   6   5   3 23.7715 3.95135   4
  -6   5  -3 20.6349 4.39991   6
  -7  -5  -3 39.2060 2.46200   2
  -7  -5  -3 33.9196 2.88133   7
  -7  -5  -3 46.0925 6.75123   6
  -7   5  -3 51.1474 6.48201   6
  -7   5  -3 53.5933 5.46805   2
  -7   5  -3 44.6680 3.98306   7
   7   5   3 49.2258 5.05179   4
  -8  -5  -3 1.94095 2.48901   6
  -8  -5  -3 3.12952 1.44865   2
  -8  -5  -3 0.75046 1.32211   7
  -8   5  -3 2.01003 1.77189   2
   8   5   3 -0.3902 1.88421   4
  -8   5  -3 1.24118 2.15436   6
  -8   5  -3 -1.0957 1.17111   7
  -9  -5  -3 9.78773 4.16855   6
  -9  -5  -3 11.9223 2.20289   2
  -9  -5  -3 9.88128 1.98491   7
  -9   5  -3 12.2938 2.78578   7
  -9   5  -3 11.9105 3.32078   2
   9   5   3 11.9114 3.58658   4
  -9   5  -3 7.05542 4.43145   6
 -10  -5  -3 26.3252 6.28496   6
 -10   5  -3 31.4715 4.38344   7
  10   5   3 17.4216 4.61980   4
 -10   5  -3 25.8084 6.39364   6
 -10   5  -3 22.0457 4.92661   2
 -11   5  -3 12.4285 4.03594   2
 -11   5  -3 20.0684 3.69398   7
  11   5   3 9.32399 4.14245   4
  12  -5   3 15.9924 5.24067   5
  12   5   3 22.1010 5.43146   4
 -12   5  -3 24.7289 4.35802   7
 -12   5  -3 19.9807 5.05647   2
  12  -6  -3 -0.1901 2.75367   5
  12   6  -3 5.63963 2.89040   4
 -12   6   3 3.65797 2.47339   3
 -12   6   3 -0.8833 2.80957   2
 -11  -6   3 31.2702 3.88578   3
  11  -6  -3 53.6519 7.84228   5
 -11   6   3 46.0644 7.53053   2
 -11   6   3 44.2978 4.44384   7
 -11   6   3 40.0866 6.37281   3
  11   6  -3 40.8755 5.87406   4
 -10  -6   3 10.4215 2.22872   3
  10  -6  -3 5.14190 3.18861   5
 -10   6   3 6.35949 2.36797   7
 -10   6   3 2.83327 2.44839   3
  10   6  -3 13.2744 3.62086   4
 -10   6   3 8.06872 3.45174   2
   9  -6  -3 15.9404 4.37559   5
  -9  -6   3 20.6116 2.48414   3
  -9  -6   3 18.7192 2.87334   3
  -9   6   3 17.2150 4.24348   2
  -9   6   3 25.9405 4.94470   3
  -9   6   3 22.1084 3.59229   7
   9   6  -3 29.5953 4.92175   4
  -8  -6   3 5.67753 1.46825   3
   8  -6  -3 10.2627 3.25535   5
  -8  -6   3 8.46629 1.87577   3
   8   6  -3 13.0389 3.13147   4
  -8   6   3 8.23415 2.28108   7
  -8   6   3 7.36373 3.35351   2
  -8   6   3 10.6468 3.28576   3
   7  -6  -3 1303.75 30.2216   5
  -7  -6   3 1269.07 22.8680   3
   7   6  -3 1305.34 29.4165   4
  -7   6   3 1250.16 30.6771   3
  -7   6   3 1299.25 32.5151   2
  -7   6   3 1292.79 28.0467   7
   6  -6  -3 11.6554 2.75462   5
  -6  -6   3 8.15249 1.14812   7
   6   6  -3 6.60849 1.21732   7
  -6   6   3 11.5823 2.38748   7
  -6   6   3 12.2439 3.25361   2
   6   6  -3 7.92809 2.27021   4
  -6   6   3 13.7585 2.94478   3
  -5  -6   3 417.302 9.48605   7
   5  -6  -3 436.575 13.2275   5
   5   6  -3 429.163 12.8722   4
   5   6  -3 402.352 12.5675   6
  -5   6   3 404.054 14.3927   2
  -5   6   3 440.633 13.8720   3
  -5   6   3 420.999 12.5263   7
   5   6  -3 430.777 9.96612   7
   4  -6  -3 38.6643 3.56830   5
  -4  -6   3 39.1382 2.50203   7
   4   6  -3 36.5587 2.64614   7
  -4   6   3 50.6718 4.19969   3
   4   6  -3 39.5458 3.23025   6
  -4   6   3 46.7362 4.41380   2
   4   6  -3 39.1568 3.50403   4
  -4   6   3 49.5971 3.84038   7
  -3  -6   3 251.774 7.49799   7
   3  -6  -3 282.481 9.93836   6
   3  -6  -3 293.154 9.42457   5
   3   6  -3 285.751 9.53119   4
   3   6  -3 290.862 8.04062   6
  -3   6   3 286.655 9.66809   3
   3   6  -3 291.951 6.19401   2
  -3   6   3 283.053 10.3841   2
  -3   6   3 275.744 8.55126   5
  -3   6   3 282.292 9.21672   4
   3   6  -3 273.140 10.6468   5
   3   6  -3 284.090 8.13741   7
  -3   6   3 291.574 9.59281   7
   2  -6  -3 665.754 15.9236   5
   2  -6  -3 648.394 15.6183   6
  -2  -6   3 657.990 14.4189   7
  -2  -6   3 640.377 12.6315   2
   2   6  -3 647.384 14.7022   7
  -2   6   3 680.623 16.9128   2
   2   6  -3 658.962 13.0520   2
   2   6  -3 655.528 12.8497   6
  -2   6   3 629.833 14.8833   5
   2   6  -3 634.216 16.2639   5
   2   6  -3 661.872 16.2448   4
  -2   6   3 663.715 16.0589   7
  -2   6   3 661.274 15.8416   3
  -2   6   3 679.816 15.9485   4
   1  -6  -3 32.2312 2.89813   2
  -1  -6   3 31.0240 2.16057   2
  -1  -6   3 30.8469 2.53379   7
   1  -6  -3 32.3413 3.16635   5
   1  -6  -3 29.6029 2.54000   3
   1   6  -3 32.1545 3.06745   4
   1   6  -3 31.8031 2.73875   7
  -1   6   3 28.8065 2.89770   7
  -1   6   3 31.8985 3.01975   2
  -1   6   3 26.3800 2.66157   5
   1   6  -3 30.2741 2.34310   2
  -1   6   3 28.9085 2.86840   4
  -1   6   3 31.6139 2.75545   3
   1   6  -3 30.2820 2.62288   5
   0  -6  -3 87.2078 5.22191   5
   0  -6  -3 86.5425 4.06075   3
   0  -6  -3 82.5527 4.66301   4
   0  -6  -3 89.1502 3.17447   6
   0  -6  -3 82.7549 5.15322   7
   0  -6  -3 85.1626 4.13511   2
   0  -6   3 86.8210 2.83409   6
   0  -6   3 79.6666 3.91572   2
   0  -6   3 85.4321 4.30434   7
   0   6  -3 88.9705 4.36266   2
   0   6  -3 86.1213 3.04255   6
   0   6   3 86.3465 4.79112   5
   0   6   3 91.1341 4.79826   7
   0   6   3 90.6367 4.19139   3
   0   6   3 91.7050 4.43919   2
   0   6  -3 91.0082 4.62517   7
   0   6  -3 87.1340 4.93874   4
   0   6   3 87.1800 4.82721   4
  -1  -6  -3 86.6709 3.84437   3
  -1  -6  -3 86.8183 3.25748   6
  -1  -6  -3 92.9755 3.89580   2
  -1  -6  -3 89.5333 5.78656   5
   1  -6   3 90.9334 3.71740   6
  -1  -6  -3 82.7092 4.42504   7
   1  -6   3 81.5675 4.28701   2
   1   6   3 84.6992 3.87749   3
   1   6   3 96.8562 4.15561   2
   1   6   3 87.6113 3.12572   6
  -1   6  -3 93.5374 4.06220   6
   1   6   3 82.0060 4.86032   4
   1   6   3 91.0424 4.78579   7
  -1   6  -3 88.8253 4.80018   2
   1   6   3 82.8086 5.17622   5
  -1   6  -3 81.4770 4.59206   7
  -2  -6  -3 23.1146 2.14866   6
  -2  -6  -3 23.0131 2.39592   7
  -2  -6  -3 24.9486 4.26030   5
   2  -6   3 24.0229 2.48133   6
  -2  -6  -3 25.3570 2.05428   3
  -2  -6  -3 22.9658 1.74901   2
  -2   6  -3 20.3760 2.95569   6
   2   6   3 21.7493 1.98419   3
  -2   6  -3 24.1978 2.87861   2
   2   6   3 20.2157 1.80209   6
  -2   6  -3 22.7203 2.64204   7
   2   6   3 20.8706 3.26813   4
   2   6   3 27.0361 4.39000   5
   2   6   3 22.3866 2.56446   7
   3  -6   3 157.638 6.89838   6
  -3  -6  -3 161.060 5.31393   3
  -3  -6  -3 178.788 6.62560   6
  -3  -6  -3 168.792 6.38452   7
  -3  -6  -3 165.993 9.29187   5
   3   6   3 162.848 6.53343   7
   3   6   3 169.843 5.57454   3
  -3   6  -3 160.844 7.48709   2
  -3   6  -3 163.262 7.00872   7
  -3   6  -3 163.751 7.45659   6
   3   6   3 167.660 5.93481   6
   3   6   3 162.525 7.46233   4
  -4  -6  -3 66.6209 4.72183   6
   4  -6   3 74.2432 3.64117   5
  -4  -6  -3 66.4723 3.37946   3
  -4  -6  -3 70.0230 3.94439   7
  -4   6  -3 75.1229 5.66691   6
   4   6   3 68.2606 3.65858   3
   4   6   3 65.7540 4.16059   7
  -4   6  -3 72.1952 4.68817   7
   4   6   3 65.9103 4.12493   6
   4   6   3 62.8796 4.85675   4
  -4   6  -3 58.7966 4.90294   2
  -5  -6  -3 29.2556 4.37489   6
   5  -6   3 28.8382 2.73918   5
  -5  -6  -3 22.5783 2.29373   3
  -5  -6  -3 23.8731 2.52623   7
   5   6   3 25.3313 2.86647   7
   5   6   3 24.4038 3.83539   4
  -5   6  -3 28.8767 3.24395   7
  -5   6  -3 20.8557 4.19494   6
  -5   6  -3 24.8431 4.17224   2
  -6  -6  -3 1.54998 1.27899   3
  -6  -6  -3 0.84018 1.21707   7
  -6  -6  -3 -1.0036 1.66412   6
   6   6   3 -0.6260 1.12177   7
   6   6   3 0.68109 1.47036   4
  -6   6  -3 8.98537 2.82182   2
  -6   6  -3 1.81171 1.52276   7
  -6   6  -3 1.23021 2.25312   6
  -7  -6  -3 31.7635 5.45870   6
  -7  -6  -3 29.2320 2.80616   7
   7   6   3 42.5296 4.86459   4
  -7   6  -3 30.5062 4.24372   7
  -7   6  -3 33.4492 5.35397   2
  -7   6  -3 33.5293 6.18438   6
  -8  -6  -3 5.50106 3.31711   6
  -8   6  -3 7.53099 2.89250   2
   8   6   3 5.26583 2.81721   4
  -8   6  -3 7.77674 3.84941   6
  -8   6  -3 3.19545 1.85077   7
  -9  -6  -3 -5.6513 2.36765   6
  -9  -6  -3 -0.4710 2.08744   7
  -9   6  -3 1.55383 2.41202   6
   9   6   3 4.64505 2.66118   4
  -9   6  -3 -2.6890 2.45380   2
  -9   6  -3 2.80095 1.92743   7
  10  -6   3 5.56639 2.97274   5
 -10   6  -3 1.15602 2.27946   2
  10   6   3 -0.5600 2.42210   4
 -10   6  -3 0.09942 1.78810   7
  11  -6   3 5.02071 3.88342   5
  11   6   3 5.68329 3.71679   4
 -11   6  -3 8.45860 3.66200   2
  12  -6   3 -2.4265 3.76985   5
 -12   6  -3 1.54842 3.63273   2
 -12   6  -3 -1.5430 2.96520   7
  12   6   3 5.62400 3.98047   4
  12  -7  -3 66.7003 8.22434   5
 -12   7   3 72.9347 7.59756   3
 -12   7   3 79.9747 6.70230   7
  12   7  -3 65.6636 7.27577   4
 -12   7   3 74.0402 8.68241   2
  11  -7  -3 0.92587 2.84372   5
  11   7  -3 4.07054 2.52519   4
 -11   7   3 1.40456 2.36417   7
 -11   7   3 3.08705 2.87501   2
 -11   7   3 1.77725 2.30084   3
 -10  -7   3 7.02118 1.96061   3
  10  -7  -3 9.23566 3.84789   5
 -10   7   3 11.9900 4.34735   2
 -10   7   3 12.0587 3.34499   3
  10   7  -3 6.55994 3.31311   4
 -10   7   3 4.06709 2.47269   7
   9  -7  -3 4.21252 2.88010   5
  -9   7   3 5.46346 2.60823   3
  -9   7   3 2.22078 2.55125   2
   9   7  -3 4.51415 2.65361   4
  -9   7   3 7.43257 2.28593   7
   8  -7  -3 0.49885 2.33940   5
  -8   7   3 -0.5844 2.00377   2
  -8   7   3 3.71493 1.87825   7
   8   7  -3 3.16355 2.08971   4
  -8   7   3 -2.6553 1.13036   3
   7  -7  -3 106.348 7.10969   5
   7   7  -3 94.7812 6.61186   4
  -7   7   3 96.0734 7.10278   3
  -7   7   3 90.1657 5.99077   7
  -7   7   3 111.600 8.28865   2
  -6  -7   3 14.1407 1.71902   7
   6  -7  -3 14.6121 3.35996   5
  -6   7   3 15.9755 3.13181   7
  -6   7   3 12.6518 3.31647   3
  -6   7   3 17.1007 3.75091   2
   6   7  -3 13.7446 3.06466   4
   6   7  -3 12.2364 1.85194   7
   5  -7  -3 145.749 7.32651   5
  -5  -7   3 142.978 5.15271   7
   5   7  -3 153.290 7.62136   4
   5   7  -3 146.632 5.51100   7
  -5   7   3 147.519 7.84273   3
  -5   7   3 144.664 8.45158   2
   5   7  -3 136.639 6.49560   6
  -5   7   3 130.765 6.85975   7
  -4  -7   3 21.3487 2.15711   7
   4  -7  -3 30.7275 3.36445   5
   4   7  -3 22.0164 2.51362   6
   4   7  -3 29.2174 2.57160   7
   4   7  -3 25.3903 3.80654   4
  -4   7   3 25.8200 3.71642   7
  -4   7   3 28.2212 4.66649   2
  -4   7   3 25.1685 3.79147   3
  -3  -7   3 109.251 4.79226   7
   3  -7  -3 109.388 5.90267   6
   3  -7  -3 108.097 5.72873   5
   3   7  -3 111.197 4.30411   6
  -3   7   3 109.723 5.99845   3
   3   7  -3 114.968 6.12114   4
   3   7  -3 110.153 7.54419   5
  -3   7   3 116.043 6.64538   2
   3   7  -3 112.859 5.14181   7
  -3   7   3 110.375 5.96785   7
  -3   7   3 115.228 5.17874   5
   3   7  -3 110.450 3.51374   2
  -3   7   3 116.110 5.91672   4
  -2  -7   3 4.33794 1.52374   7
  -2  -7   3 9.53859 1.40385   2
   2  -7  -3 11.0383 2.21626   6
   2  -7  -3 10.5061 2.36422   5
   2   7  -3 8.64222 1.49867   2
   2   7  -3 8.33430 1.87480   7
   2   7  -3 6.34069 1.98620   4
  -2   7   3 6.96736 1.73917   5
  -2   7   3 8.73744 2.43811   2
  -2   7   3 8.83048 2.05853   4
  -2   7   3 9.58805 2.19610   7
   2   7  -3 8.15382 2.32970   5
   1  -7  -3 84.5188 5.12458   5
  -1  -7   3 79.7004 3.76640   2
   1  -7  -3 78.0147 4.59955   2
  -1   7   3 91.4593 4.75308   3
  -1   7   3 82.2767 4.95876   7
  -1   7   3 88.5276 4.78038   5
   1   7  -3 86.9137 3.40908   3
   1   7  -3 86.6158 4.40269   5
   1   7  -3 89.8493 4.15743   2
  -1   7   3 76.6888 4.84110   4
  -1   7   3 74.9298 4.77118   2
   1   7  -3 80.2007 5.06658   4
   1   7  -3 84.6201 4.65679   7
   0  -7  -3 600.263 16.0541   5
   0  -7  -3 557.730 13.6926   2
   0  -7   3 559.698 13.4619   2
   0  -7  -3 571.490 13.5877   3
   0  -7  -3 593.505 11.4219   6
   0   7   3 579.256 13.6998   3
   0   7   3 589.404 15.4726   4
   0   7   3 570.855 14.2023   2
   0   7   3 579.342 15.0316   5
   0   7   3 582.011 15.1636   7
   0   7  -3 584.799 14.1301   2
   0   7  -3 571.731 14.7593   7
   0   7  -3 591.066 15.6937   4
  -1  -7  -3 187.244 6.25737   3
  -1  -7  -3 185.366 6.06627   2
   1  -7   3 180.897 5.53640   6
  -1  -7  -3 184.625 4.94351   6
  -1  -7  -3 190.252 8.83922   5
   1   7   3 174.901 7.95029   5
   1   7   3 182.584 6.26167   3
   1   7   3 176.648 7.33314   7
  -1   7  -3 191.494 6.08698   6
   1   7   3 182.702 7.78047   4
  -1   7  -3 181.796 7.43302   7
   1   7   3 182.406 6.38052   2
  -1   7  -3 181.067 7.29826   2
   2  -7   3 853.363 18.3367   6
  -2  -7  -3 847.838 17.3031   3
  -2  -7  -3 879.339 16.8777   6
  -2  -7  -3 846.945 16.4173   2
  -2  -7  -3 840.991 22.8175   5
  -2   7  -3 875.451 19.1190   6
   2   7   3 847.346 19.6393   7
   2   7   3 878.568 17.4587   3
   2   7   3 830.391 16.2571   6
   2   7   3 872.534 20.9113   4
  -2   7  -3 848.042 20.3973   2
  -2   7  -3 846.326 20.0628   7
  -3  -7  -3 91.1207 3.95335   3
   3  -7   3 89.1464 5.11839   6
  -3  -7  -3 86.7109 7.04327   5
  -3  -7  -3 99.9949 4.80476   6
  -3   7  -3 103.900 5.77680   7
   3   7   3 99.1042 4.18898   3
  -3   7  -3 94.9912 5.73105   6
   3   7   3 92.0022 5.06940   7
   3   7   3 95.1728 5.98488   4
   3   7   3 96.0872 4.25834   6
  -3   7  -3 89.8052 5.89799   2
  -4  -7  -3 2.33530 1.00305   3
   4  -7   3 6.99870 1.48885   5
  -4  -7  -3 3.66764 1.81892   6
   4   7   3 2.24137 1.66332   4
   4   7   3 5.50145 1.39760   3
   4   7   3 6.28031 1.66321   6
   4   7   3 3.30909 1.51711   7
  -4   7  -3 4.20760 2.08116   2
  -4   7  -3 3.46674 1.59470   7
  -4   7  -3 1.89241 1.58108   6
   5  -7   3 44.1259 3.37947   5
  -5  -7  -3 41.0196 2.79352   3
  -5  -7  -3 40.2515 4.24272   6
  -5   7  -3 37.5601 5.54132   2
   5   7   3 41.7608 3.52782   7
  -5   7  -3 41.4870 5.01903   6
  -5   7  -3 41.6479 3.99166   7
   5   7   3 38.3908 4.30572   4
   6  -7   3 305.310 10.0352   5
  -6  -7  -3 294.851 12.3337   6
  -6  -7  -3 285.576 8.55931   3
  -6   7  -3 305.293 11.3913   7
   6   7   3 307.199 10.1085   7
  -6   7  -3 284.933 13.6838   6
   6   7   3 300.689 12.5607   4
  -6   7  -3 288.105 12.9549   2
  -7  -7  -3 180.056 8.61713   3
  -7  -7  -3 175.048 10.2958   6
   7  -7   3 189.151 8.30534   5
  -7   7  -3 166.383 8.52243   7
  -7   7  -3 174.428 11.3613   6
  -7   7  -3 175.686 10.3724   2
   7   7   3 173.710 9.92233   4
  -8  -7  -3 1.73622 2.84721   6
   8  -7   3 3.68363 2.04931   5
  -8   7  -3 2.04479 2.63045   6
  -8   7  -3 1.70719 1.60863   7
   8   7   3 -2.4542 1.48290   4
   9  -7   3 4.11166 2.76249   5
  -9  -7  -3 7.10258 3.39308   6
  -9   7  -3 7.31830 3.20815   2
  -9   7  -3 9.59033 2.75004   7
   9   7   3 7.46312 3.39743   4
  10  -7   3 39.9447 5.87518   5
 -10   7  -3 52.1760 7.89820   2
 -10   7  -3 45.9732 4.82433   7
  10   7   3 34.3821 6.37688   4
  11  -7   3 5.70644 3.57812   5
  11   7   3 7.25483 3.41968   4
 -11   7  -3 8.63490 3.15689   7
 -11   7  -3 5.19107 3.75829   2
  12  -7   3 20.9970 5.88163   5
  12   7   3 18.7708 5.07093   4
 -12   7  -3 26.1110 6.58011   2
 -12   7  -3 15.9446 3.80921   7
  12  -8  -3 -3.1578 3.66443   5
 -12   8   3 6.70248 2.82886   3
 -12   8   3 -2.7868 3.17441   7
 -12   8   3 -4.4920 3.46873   2
  12   8  -3 4.82343 3.35177   4
  11  -8  -3 29.8479 6.10589   5
 -11   8   3 14.5188 5.09365   2
 -11   8   3 19.0566 3.81080   7
 -11   8   3 34.1628 5.81820   3
  11   8  -3 31.3305 5.73523   4
  10  -8  -3 2.66562 3.00028   5
 -10   8   3 0.25762 2.02504   3
  10   8  -3 4.39545 2.76181   4
 -10   8   3 1.79561 2.67231   2
 -10   8   3 8.50675 2.99398   7
   9  -8  -3 6.50335 3.06869   5
  -9   8   3 3.13897 3.16183   2
   9   8  -3 -0.5787 2.15720   4
  -9   8   3 2.57302 2.12645   7
  -9   8   3 5.43532 2.68397   3
   8  -8  -3 -1.2158 2.24374   5
  -8   8   3 -2.3019 2.07602   2
  -8   8   3 -0.5798 1.53620   7
   8   8  -3 -1.1704 1.75758   4
  -8   8   3 -3.6190 1.23583   3
   7  -8  -3 30.3590 4.78781   5
  -7  -8   3 30.5101 2.43453   7
   7   8  -3 31.3301 4.93556   4
  -7   8   3 33.8594 6.22774   2
  -7   8   3 33.5165 5.26130   3
   7   8  -3 36.3573 2.73799   7
  -7   8   3 32.6129 4.55108   7
  -6  -8   3 12.0894 1.92984   7
   6  -8  -3 10.8964 2.81158   5
  -6   8   3 11.0976 3.01328   3
   6   8  -3 10.8073 2.91707   4
  -6   8   3 15.1337 3.19955   7
   6   8  -3 11.0799 2.05704   7
  -6   8   3 9.32983 3.22710   2
   5  -8  -3 17.2450 3.28309   5
  -5  -8   3 14.8089 2.32802   7
   5   8  -3 14.6686 2.41721   7
   5   8  -3 14.4445 2.57342   6
  -5   8   3 17.2716 3.43293   3
  -5   8   3 17.5099 3.80346   2
   5   8  -3 16.3079 3.36037   4
  -5   8   3 10.8407 2.86082   7
   4  -8  -3 60.7667 4.64555   5
   4   8  -3 57.3082 3.45835   6
   4   8  -3 55.1881 4.51221   4
  -4   8   3 49.8042 4.57622   3
  -4   8   3 62.3965 4.83835   7
  -4   8   3 53.7396 5.17655   2
  -4   8   3 56.6912 4.57373   4
   4   8  -3 67.4198 4.13835   7
   3  -8  -3 8.25626 2.26105   6
   3  -8  -3 5.14139 2.14113   5
  -3   8   3 3.10981 1.79072   3
   3   8  -3 4.62765 1.65506   7
   3   8  -3 6.40074 1.24989   2
  -3   8   3 7.37687 2.06100   4
  -3   8   3 11.7260 2.84578   2
   3   8  -3 5.45165 2.01884   4
  -3   8   3 5.62060 1.70257   5
  -3   8   3 7.11255 2.13438   7
   2  -8  -3 9.26205 2.08037   6
   2  -8  -3 15.3183 2.92825   5
  -2  -8   3 12.1580 1.82693   2
  -2   8   3 9.99723 2.64911   2
   2   8  -3 10.9601 2.38202   7
  -2   8   3 17.2335 3.10171   7
  -2   8   3 13.7255 2.78949   4
   2   8  -3 11.9508 2.84569   5
  -2   8   3 10.9377 2.24852   5
   2   8  -3 10.6814 2.60025   4
   2   8  -3 7.77481 1.15768   3
  -2   8   3 9.98094 2.26957   3
   2   8  -3 13.9464 2.04973   2
   1  -8  -3 1.54904 1.50530   5
  -1  -8   3 0.07199 0.93026   2
   1  -8  -3 1.01866 0.89595   6
  -1   8   3 1.42391 1.14094   3
  -1   8   3 1.20213 1.37708   2
  -1   8   3 -0.5901 0.77856   7
   1   8  -3 0.60137 1.04632   7
   1   8  -3 0.69516 1.25098   4
   1   8  -3 -1.2621 0.84092   5
   1   8  -3 0.99844 0.75160   3
  -1   8   3 0.95383 1.18687   5
  -1   8   3 -0.3870 0.98681   4
   1   8  -3 1.77033 1.20383   2
   0  -8   3 41.9986 3.20713   2
   0  -8  -3 37.3514 2.98944   3
   0  -8  -3 35.2614 3.92918   5
   0  -8  -3 39.1698 3.18441   2
   0   8   3 45.0590 4.00182   4
   0   8   3 41.2254 3.72792   5
   0   8   3 40.5690 3.76243   7
   0   8   3 41.7500 3.19275   3
   0   8  -3 47.7788 3.89743   7
   0   8   3 43.2485 3.52349   2
   0   8  -3 38.1498 3.83309   4
   0   8  -3 43.0344 3.40876   2
  -1  -8  -3 367.082 9.79103   2
  -1  -8  -3 373.729 13.2560   5
  -1  -8  -3 359.174 9.83057   3
   1  -8   3 356.743 8.61011   6
   1   8   3 365.734 10.2508   2
   1   8   3 356.603 12.1064   4
  -1   8  -3 374.311 12.5305   4
   1   8   3 371.101 10.0270   3
  -1   8  -3 354.446 11.6939   7
   1   8   3 363.877 11.7389   7
  -1   8  -3 366.914 9.31718   6
  -1   8  -3 359.086 11.5152   2
   2  -8   3 17.1216 2.42027   6
  -2  -8  -3 17.6328 1.82551   6
  -2  -8  -3 18.1129 1.83794   2
  -2  -8  -3 16.4098 2.15964   3
  -2  -8  -3 15.6024 3.63596   5
  -2   8  -3 17.6897 3.14491   2
  -2   8  -3 21.5384 3.09774   6
   2   8   3 14.9188 2.11974   3
   2   8   3 16.3479 2.83567   7
  -2   8  -3 15.8362 2.98651   7
   2   8   3 19.0427 1.52133   6
   2   8   3 21.7685 3.85240   4
  -3  -8  -3 138.772 5.54659   6
  -3  -8  -3 146.397 9.14116   5
  -3  -8  -3 138.051 5.08720   3
   3  -8   3 137.153 6.40895   6
   3   8   3 146.342 5.25533   3
   3   8   3 134.200 4.89293   6
  -3   8  -3 148.230 7.26043   6
   3   8   3 137.682 7.57266   4
   3   8   3 144.355 6.86877   7
  -3   8  -3 127.495 6.97676   7
  -3   8  -3 134.379 7.55015   2
  -4  -8  -3 46.1289 3.78412   6
  -4  -8  -3 40.0933 2.67207   3
   4   8   3 43.1187 2.84030   3
  -4   8  -3 48.0567 4.39749   7
   4   8   3 43.1743 3.23915   6
  -4   8  -3 44.9030 4.91217   2
  -4   8  -3 42.8588 4.68916   6
   4   8   3 35.6757 3.53936   7
   4   8   3 36.5794 4.20566   4
   5  -8   3 30.9136 2.92163   5
  -5  -8  -3 23.4971 2.23414   3
  -5  -8  -3 23.8309 3.76892   6
  -5   8  -3 22.2584 4.48799   6
  -5   8  -3 27.3803 4.68322   2
  -5   8  -3 18.6396 3.57157   7
   5   8   3 23.3292 3.35777   7
   5   8   3 24.7090 4.19046   4
  -6  -8  -3 1.34565 1.31759   3
   6  -8   3 0.30468 1.49523   5
  -6  -8  -3 1.46633 2.07933   6
  -6   8  -3 -1.0772 1.72566   2
   6   8   3 0.91213 1.41727   7
  -6   8  -3 1.76959 1.74268   7
  -6   8  -3 -0.4288 2.16377   6
   6   8   3 -2.5152 1.37917   4
  -7  -8  -3 3.94896 2.05970   3
   7  -8   3 5.98560 2.07212   5
  -7  -8  -3 13.5365 3.81123   6
  -7   8  -3 6.62304 3.61643   6
   7   8   3 3.70595 1.78328   7
  -7   8  -3 8.59627 3.23960   2
  -7   8  -3 1.89087 2.10751   7
   7   8   3 2.28236 2.26800   4
   8  -8   3 24.0166 4.10024   5
  -8  -8  -3 21.8680 5.10399   6
  -8   8  -3 22.2463 4.01272   7
  -8   8  -3 25.6693 5.24994   2
  -8   8  -3 30.4550 6.03741   6
   8   8   3 16.9780 4.54179   4
   9  -8   3 0.28683 2.60074   5
   9   8   3 5.33253 3.09609   4
  -9   8  -3 4.41839 2.51890   2
  -9   8  -3 8.11475 2.38435   7
  10  -8   3 55.3579 6.37172   5
 -10   8  -3 42.8791 7.08419   2
  10   8   3 56.3371 8.03158   4
 -10   8  -3 43.3461 5.22250   7
  11  -8   3 204.671 11.8611   5
 -11   8  -3 205.372 13.8676   2
  11   8   3 200.962 13.1153   4
 -11   8  -3 184.241 10.2396   7
  12  -8   3 8.01245 4.66788   5
  12   8   3 -2.0748 3.53086   4
 -12   8  -3 4.95305 3.58897   3
 -12   8  -3 6.78622 3.26661   7
 -12   8  -3 7.76752 5.49856   2
  12  -9  -3 3.85878 4.85319   5
 -12   9   3 7.54187 4.70819   2
 -12   9   3 5.70644 3.51282   3
  12   9  -3 4.32429 3.53608   4
 -12   9   3 6.46323 3.80625   7
  11  -9  -3 3.19566 3.98426   5
 -11   9   3 12.7314 3.49213   7
 -11   9   3 3.02871 2.79293   3
 -11   9   3 5.53231 3.36765   2
  11   9  -3 -2.2100 2.66042   4
  10  -9  -3 71.8408 7.84649   5
 -10   9   3 68.6003 7.44437   3
  10   9  -3 64.0865 6.80644   4
 -10   9   3 50.4611 5.40136   7
 -10   9   3 82.4723 8.59414   2
   9  -9  -3 112.812 8.65563   5
   9   9  -3 105.943 8.06329   4
  -9   9   3 94.3736 8.88597   2
  -9   9   3 92.5754 6.91554   7
  -9   9   3 101.989 8.36917   3
   8  -9  -3 4.37627 2.47627   5
  -8   9   3 1.43597 2.24576   2
  -8   9   3 0.96025 1.97731   3
  -8   9   3 4.64620 2.07291   7
   8   9  -3 4.35066 2.53917   4
  -7  -9   3 220.085 7.13345   7
   7  -9  -3 239.868 10.9488   5
  -7   9   3 227.806 10.6127   7
   7   9  -3 230.698 10.9946   4
   7   9  -3 242.095 7.84554   7
  -7   9   3 224.953 11.4695   3
  -7   9   3 209.989 12.3257   2
   6  -9  -3 32.3340 4.16630   5
  -6   9   3 44.5309 4.50383   7
  -6   9   3 43.2462 6.49975   2
   6   9  -3 29.1308 4.62567   4
  -6   9   3 34.1362 5.34493   3
   6   9  -3 31.7020 3.04739   7
   5  -9  -3 15.9491 3.34523   5
   5   9  -3 19.1877 3.77965   4
   5   9  -3 19.0168 2.85104   6
  -5   9   3 15.8440 3.29143   4
   5   9  -3 21.4654 2.98613   7
  -5   9   3 15.0199 3.70034   2
  -5   9   3 23.4120 4.28637   3
  -5   9   3 16.2838 3.56328   7
   4  -9  -3 2.74524 1.72164   5
   4   9  -3 -1.1973 1.20533   4
   4   9  -3 1.81283 1.00849   6
  -4   9   3 0.98371 1.75431   2
  -4   9   3 1.34444 1.58522   4
   4   9  -3 1.68363 1.39385   7
   3  -9  -3 133.740 6.60450   6
   3  -9  -3 114.645 6.49654   5
  -3   9   3 129.793 7.77541   2
  -3   9   3 125.779 6.93673   3
   3   9  -3 122.841 4.42846   2
  -3   9   3 132.737 7.30302   4
  -3   9   3 120.576 7.03967   7
   3   9  -3 136.014 6.53627   7
   3   9  -3 125.299 7.24768   4
  -3   9   3 115.225 5.57150   5
   2  -9  -3 10.4289 2.48986   5
  -2  -9   3 11.1149 1.73615   2
   2   9  -3 8.60977 1.24394   3
   2   9  -3 10.5150 2.68338   5
  -2   9   3 7.28152 2.49691   2
  -2   9   3 6.83866 2.16441   4
   2   9  -3 9.25816 2.42854   4
   2   9  -3 12.0582 2.51651   7
  -2   9   3 5.96690 2.34403   7
  -2   9   3 4.56437 1.88153   3
   2   9  -3 10.4182 2.00576   2
  -2   9   3 9.17917 2.18639   5
   1  -9  -3 343.080 11.8867   5
  -1  -9   3 319.755 9.35835   2
   1  -9  -3 324.552 8.53739   6
   1  -9  -3 337.884 8.12658   6
  -1   9   3 328.763 11.9439   4
   1   9  -3 330.182 11.1851   7
   1   9  -3 335.074 12.1626   4
  -1   9   3 325.849 11.7836   7
   1   9  -3 330.320 9.98242   5
   1   9  -3 342.689 10.1798   2
  -1   9   3 316.453 10.4775   5
   1   9  -3 330.107 8.68533   3
  -1   9   3 346.969 10.9664   3
  -1   9   3 320.922 11.3425   2
   0  -9  -3 1.06284 1.79710   5
   0   9  -3 1.18890 1.11492   3
   0   9  -3 0.65018 1.24942   2
   0   9  -3 0.81826 1.26993   7
   0   9   3 2.68491 1.30816   3
   0   9   3 1.67372 1.37925   4
   0   9  -3 2.03700 1.42861   4
   0   9   3 1.45141 1.25263   7
   0   9   3 1.32654 1.37777   2
  -1  -9  -3 11.8202 3.35242   5
   1  -9   3 8.50511 1.38136   6
  -1  -9  -3 7.87096 1.72714   3
  -1  -9  -3 5.86737 1.62625   2
  -1   9  -3 8.64526 2.59226   4
   1   9   3 8.15042 2.26679   7
  -1   9  -3 6.86722 2.16702   7
  -1   9  -3 10.2724 2.62064   2
   1   9   3 12.2366 2.69183   4
   1   9   3 10.1545 2.04124   3
   1   9   3 10.5555 2.17076   2
  -2  -9  -3 13.2467 2.01582   3
   2  -9   3 12.5131 2.08409   6
  -2  -9  -3 9.27728 3.24934   5
  -2  -9  -3 13.1403 1.97297   2
   2   9   3 11.6803 2.55292   7
   2   9   3 12.3065 1.97394   3
  -2   9  -3 13.5213 2.51135   6
  -2   9  -3 9.63198 2.47618   7
  -2   9  -3 12.0555 2.96586   2
   2   9   3 9.63292 2.44273   4
  -3  -9  -3 684.621 22.1077   5
  -3  -9  -3 663.862 12.9467   2
  -3  -9  -3 637.794 14.4881   3
   3  -9   3 647.836 16.5792   6
  -3  -9  -3 655.222 14.6515   6
   3   9   3 661.588 13.7167   6
  -3   9  -3 675.924 18.0337   6
   3   9   3 703.508 19.7501   4
  -3   9  -3 658.164 18.7370   7
   3   9   3 688.157 14.8900   3
  -3   9  -3 701.746 19.7545   2
   3   9   3 677.489 17.9562   7
  -4  -9  -3 28.9308 2.39163   3
   4   9   3 16.1122 3.60443   4
   4   9   3 24.2655 2.27613   3
  -4   9  -3 19.8205 3.70672   7
   4   9   3 21.7622 2.48599   6
  -4   9  -3 19.4120 3.98305   2
  -4   9  -3 19.4741 4.00859   6
   4   9   3 19.8132 3.22691   7
  -5  -9  -3 8.59632 2.54663   6
   5  -9   3 9.88892 1.95545   5
  -5  -9  -3 8.71003 1.73585   3
  -5   9  -3 13.8078 3.74562   6
  -5   9  -3 5.41316 2.65088   2
   5   9   3 10.1777 3.09314   4
   5   9   3 5.49763 2.20620   6
  -5   9  -3 6.92350 2.45048   7
  -6  -9  -3 88.6989 6.62801   6
   6  -9   3 94.4678 5.27227   5
  -6  -9  -3 80.7665 4.09854   3
  -6   9  -3 83.3776 6.45817   7
  -6   9  -3 77.4250 7.56656   6
   6   9   3 100.603 5.96101   7
   6   9   3 89.0026 7.17646   4
  -6   9  -3 92.3482 7.75986   2
   7  -9   3 -2.4698 1.87414   5
  -7  -9  -3 -0.2507 1.53383   3
  -7  -9  -3 -1.3782 2.21030   6
  -7   9  -3 -0.2240 1.53168   7
   7   9   3 -3.2679 1.33799   4
   7   9   3 2.37296 1.68595   7
  -7   9  -3 3.15899 2.32412   2
   8  -9   3 1.28543 2.17692   5
  -8   9  -3 -0.0227 1.84557   7
   8   9   3 1.54021 2.68650   4
  -8   9  -3 0.47421 2.53161   2
   9  -9   3 93.2309 7.17077   5
  -9   9  -3 103.223 9.46130   2
  -9   9  -3 94.6491 7.19473   7
   9   9   3 96.5887 8.65614   4
  10  -9   3 7.25659 4.27432   5
  10   9   3 6.64430 3.20419   4
 -10   9  -3 12.3739 3.61795   7
 -10   9  -3 3.26897 3.54442   2
  11  -9   3 12.7548 4.94116   5
 -11   9  -3 3.13373 3.28641   3
 -11   9  -3 8.78498 4.43116   2
  11   9   3 11.7904 4.22695   4
 -11   9  -3 13.6592 3.73794   7
  11 -10  -3 12.2707 5.05101   5
 -11  10   3 14.4826 3.96472   7
  11  10  -3 30.5730 5.39256   4
 -11  10   3 18.8173 5.38479   3
 -11  10   3 16.7033 5.93318   2
  10 -10  -3 21.0960 5.42266   5
 -10  10   3 5.92063 3.41532   3
  10  10  -3 10.0054 3.46010   4
 -10  10   3 14.3072 4.70327   2
 -10  10   3 4.41709 2.86070   7
   9 -10  -3 0.12381 2.77347   5
   9  10  -3 2.29563 2.80725   4
  -9  10   3 11.2797 3.12602   7
  -9  10   3 6.96664 3.23401   3
  -9  10   3 6.13930 3.51535   2
   8 -10  -3 68.3886 6.78218   5
   8  10  -3 83.0377 7.00496   4
  -8  10   3 68.9443 6.11884   7
   8  10  -3 78.0734 4.33262   7
  -8  10   3 84.3376 8.38616   2
  -8  10   3 98.0336 8.19931   3
   7 -10  -3 143.621 8.49278   5
  -7  10   3 128.656 8.78745   3
   7  10  -3 129.248 6.01369   7
  -7  10   3 133.397 10.0473   2
  -7  10   3 140.438 8.51732   7
   7  10  -3 130.188 8.59343   4
   6 -10  -3 111.299 7.24738   5
   6  10  -3 93.6701 6.51137   6
  -6  10   3 108.365 7.36744   4
  -6  10   3 105.355 7.25155   7
  -6  10   3 106.152 7.82949   3
   6  10  -3 112.867 5.89229   7
  -6  10   3 115.166 8.86285   2
   6  10  -3 95.7357 7.16954   4
   5 -10  -3 148.263 7.91154   5
  -5  10   3 135.590 7.98828   4
  -5  10   3 134.957 8.44522   3
   5  10  -3 138.149 8.30770   4
  -5  10   3 142.509 8.35542   7
  -5  10   3 147.464 9.57221   2
   5  10  -3 146.988 5.73286   6
   5  10  -3 143.259 6.84186   7
   4 -10  -3 12.0489 2.97642   5
   4  10  -3 9.63340 2.30591   7
  -4  10   3 10.4796 3.35674   2
  -4  10   3 14.2133 3.45914   3
  -4  10   3 17.6586 3.76512   7
  -4  10   3 11.1540 2.97332   4
   4  10  -3 10.2248 2.93212   4
   3 -10  -3 4.38249 1.83348   6
   3 -10  -3 4.38619 2.18402   5
   3  10  -3 5.94493 1.29230   2
   3  10  -3 3.90968 1.76134   7
  -3  10   3 4.89173 2.06577   7
  -3  10   3 2.82607 1.84785   3
   3  10  -3 1.57829 1.94660   4
  -3  10   3 2.45831 1.50016   4
  -3  10   3 6.03398 2.51276   2
  -2 -10   3 35.9070 2.76997   2
   2 -10  -3 42.7568 3.34051   6
   2 -10  -3 37.0443 4.18468   5
  -2  10   3 42.3364 4.50457   2
  -2  10   3 40.5088 3.96469   3
  -2  10   3 38.6258 4.22601   4
   2  10  -3 41.8430 2.40046   3
   2  10  -3 36.1426 3.63395   5
  -2  10   3 43.4955 4.43058   7
   2  10  -3 37.7746 3.13854   2
   2  10  -3 29.2986 3.43556   7
  -2  10   3 38.5137 3.68011   5
   2  10  -3 45.7638 4.73721   4
   1 -10  -3 209.820 6.21235   6
   1 -10  -3 220.901 9.62105   5
  -1  10   3 219.213 9.48296   2
  -1  10   3 231.330 10.0857   7
  -1  10   3 224.294 8.84018   3
  -1  10   3 211.786 9.85912   4
   1  10  -3 216.043 7.94241   5
   1  10  -3 214.359 6.93842   3
   1  10  -3 208.316 8.05283   2
   1  10  -3 211.006 10.0102   4
   1  10  -3 199.452 9.01197   7
   0 -10  -3 59.1531 5.43802   5
   0  10   3 64.3300 5.37192   4
   0  10   3 63.4149 4.70931   2
   0  10   3 64.3260 4.38303   3
   0  10  -3 63.5372 3.99513   3
   0  10   3 57.3025 4.96186   7
   0  10  -3 54.4332 5.12908   4
   0  10  -3 55.2649 4.47713   2
   0  10  -3 66.3896 5.13222   7
  -1 -10  -3 42.7863 5.14355   5
  -1 -10  -3 40.2157 3.31827   2
   1  10   3 37.5588 4.29987   4
  -1  10  -3 40.8042 4.22714   7
  -1  10  -3 39.4186 4.06188   2
   1  10   3 36.8535 3.20372   3
   1  10   3 45.2613 3.74319   2
  -1  10  -3 38.6765 4.34923   4
  -1  10  -3 36.2256 3.48051   3
   1  10   3 37.3425 4.03713   7
  -2 -10  -3 87.1011 4.21851   2
   2 -10   3 86.8772 4.34353   6
  -2 -10  -3 93.7394 7.59346   5
  -2 -10  -3 94.2088 4.58891   3
   2  10   3 96.8452 6.69320   4
  -2  10  -3 99.1088 6.89066   4
   2  10   3 96.4882 4.71451   3
   2  10   3 98.5901 6.33405   7
  -2  10  -3 87.8236 6.23963   7
  -2  10  -3 94.9215 6.43595   2
  -3 -10  -3 11.3817 1.92222   3
   3 -10   3 14.3949 2.68687   6
  -3 -10  -3 15.1895 1.67254   2
  -3 -10  -3 7.29880 3.60774   5
  -3  10  -3 10.7177 2.93889   7
   3  10   3 7.60747 2.40713   7
   3  10   3 13.1431 2.08583   3
   3  10   3 10.0727 2.86286   4
  -3  10  -3 11.3136 3.59767   2
  -4 -10  -3 21.4415 2.32530   3
   4  10   3 28.9289 4.19197   7
   4  10   3 30.2743 2.49728   6
  -4  10  -3 38.3834 5.78746   2
   4  10   3 26.0147 4.53160   4
   4  10   3 34.5722 2.59621   3
  -4  10  -3 27.2105 4.65005   7
   5  10   3 8.85587 2.68796   7
  -5  10  -3 6.52696 2.29354   7
  -5  10  -3 7.83584 3.23111   2
   5  10   3 8.85085 3.39380   4
  -6 -10  -3 43.5154 3.04570   3
   6 -10   3 47.6085 3.86625   5
   6  10   3 48.1717 5.59771   4
  -6  10  -3 51.3816 6.30119   2
  -6  10  -3 42.3536 4.75805   7
   6  10   3 57.4352 4.80749   7
   7 -10   3 182.645 8.02573   5
  -7  10  -3 170.376 11.2027   2
  -7  10  -3 179.218 9.93873   7
   7  10   3 171.879 10.6643   4
   7  10   3 189.035 8.59996   7
   8 -10   3 10.1226 3.27620   5
  -8  10  -3 9.04623 3.58725   7
  -8  10  -3 1.93004 2.97615   2
   8  10   3 2.42878 2.84212   4
   9 -10   3 47.0402 6.06272   5
  -9  10  -3 52.4514 5.69129   7
   9  10   3 44.8134 6.94889   4
  -9  10  -3 46.6578 7.37736   2
  10 -10   3 -3.2511 3.94821   5
 -10  10  -3 4.31834 3.67753   2
 -10  10  -3 -0.9536 2.34159   3
  10  10   3 3.05703 3.78480   4
 -10  10  -3 4.83871 3.12353   7
  11 -10   3 85.0309 12.4757   5
 -11  10  -3 72.4514 8.68488   2
  11  10   3 50.4113 8.24548   4
 -11  10  -3 52.9024 7.76990   3
 -11  10  -3 47.3243 6.64497   7
  11 -11  -3 -1.6230 4.52764   5
  11  11  -3 4.23557 2.87800   4
 -11  11   3 -0.7431 2.38891   7
 -11  11   3 1.10981 2.84368   3
 -11  11   3 2.43920 3.29940   4
 -11  11   3 -3.3998 3.32540   2
  10 -11  -3 19.5225 5.21465   5
  10  11  -3 19.0409 4.42010   4
 -10  11   3 21.6208 4.65181   7
 -10  11   3 11.7820 4.07337   3
 -10  11   3 20.9805 6.22360   2
 -10  11   3 21.7916 4.69936   4
   9 -11  -3 93.4123 8.20777   5
   9  11  -3 97.4387 8.10442   4
  -9  11   3 94.1108 7.67607   4
  -9  11   3 78.4496 6.84713   7
  -9  11   3 68.8068 8.32155   2
  -9  11   3 86.5966 8.21027   3
   8 -11  -3 5.11157 3.05584   5
  -8  11   3 0.82071 2.06443   2
   8  11  -3 0.86863 1.46113   7
  -8  11   3 1.25463 2.11033   4
  -8  11   3 1.60210 2.55933   3
  -8  11   3 -1.8269 1.53439   7
   8  11  -3 1.64865 2.19945   4
   7 -11  -3 2.94787 2.59605   5
   7  11  -3 8.30369 2.35046   7
  -7  11   3 4.53279 3.27322   2
  -7  11   3 8.20121 2.89201   7
  -7  11   3 8.68781 3.03361   4
   7  11  -3 10.8068 3.36092   4
   6 -11  -3 3.91526 2.42675   5
   6  11  -3 -0.0918 2.09709   4
   6  11  -3 1.14767 1.60038   7
  -6  11   3 -1.3763 1.70709   2
  -6  11   3 -0.4741 1.62606   3
  -6  11   3 -1.1321 1.56949   7
   6  11  -3 1.60568 1.48027   6
  -6  11   3 0.71155 1.75514   4
   5 -11  -3 90.2291 6.32108   5
  -5  11   3 100.874 7.22217   7
   5  11  -3 98.3411 5.99584   7
  -5  11   3 109.362 7.77270   3
   5  11  -3 94.2672 7.12025   4
  -5  11   3 96.2451 7.30042   4
  -5  11   3 95.8414 8.02689   2
   4 -11  -3 31.0995 4.77633   5
  -4  11   3 36.8046 4.51619   3
  -4  11   3 36.4831 4.58624   4
   4  11  -3 41.6287 4.13209   7
  -4  11   3 37.7145 4.58710   7
  -4  11   3 38.9097 6.14737   2
   4  11  -3 38.7760 5.64903   4
   3 -11  -3 4.21400 2.03059   6
  -3 -11   3 9.58440 1.65038   2
   3 -11  -3 10.1452 2.91701   5
  -3  11   3 9.38695 2.74143   3
  -3  11   3 10.0596 3.10300   2
  -3  11   3 4.41150 2.49443   7
   3  11  -3 12.6319 2.99776   7
  -3  11   3 9.09731 2.73547   4
   3  11  -3 9.84111 2.82100   4
   2 -11  -3 8.02663 1.91179   6
   2 -11  -3 9.79723 3.11242   5
  -2 -11   3 6.32923 1.74555   2
  -2  11   3 4.58055 2.06787   3
  -2  11   3 8.96699 2.71695   2
   2  11  -3 7.77190 2.10739   2
  -2  11   3 6.86776 2.55871   7
   2  11  -3 7.81472 1.45897   3
   2  11  -3 6.70568 2.56375   4
  -2  11   3 8.77281 2.58437   4
   2  11  -3 7.73780 2.46013   7
   1 -11  -3 131.912 7.82901   5
   1  11  -3 131.008 6.58417   2
  -1  11   3 149.025 8.03340   2
   1  11  -3 128.205 6.03839   5
  -1  11   3 141.332 8.23770   7
   1  11  -3 130.100 7.54517   7
   1  11  -3 129.828 8.11875   4
  -1  11   3 130.508 7.98801   4
   1  11  -3 139.490 5.60827   3
  -1  11   3 141.156 7.16354   3
   0 -11  -3 58.5277 5.71693   5
   0  11   3 58.4355 5.47815   4
   0  11  -3 62.1811 4.88292   2
   0  11   3 59.0636 4.41396   3
   0  11   3 59.2579 5.30221   7
   0  11   3 52.2186 4.57448   2
   0  11  -3 63.8656 5.48813   7
   0  11  -3 53.2980 3.91915   3
   0  11  -3 56.0478 5.40903   4
  -1 -11  -3 140.253 8.91360   5
   1  11   3 136.460 6.33992   3
  -1  11  -3 127.822 7.48139   2
  -1  11  -3 131.010 8.25204   4
   1  11   3 130.137 6.57587   2
  -1  11  -3 134.885 7.90962   7
  -1  11  -3 134.342 6.74599   3
   1  11   3 140.256 8.41171   4
   1  11   3 131.710 7.79399   7
  -2 -11  -3 65.9691 3.96959   2
  -2 -11  -3 63.7158 7.04036   5
   2 -11   3 67.3301 3.81801   6
  -2  11  -3 80.1130 5.58519   3
  -2  11  -3 69.5860 6.17175   4
   2  11   3 71.1580 6.05907   4
   2  11   3 72.3479 5.77327   7
  -2  11  -3 73.2583 6.00957   2
  -2  11  -3 75.6043 6.10280   7
   2  11   3 76.5627 4.32974   3
  -3 -11  -3 7.89404 1.49512   2
   3 -11   3 7.25436 2.17456   6
  -3  11  -3 6.37981 2.75644   7
   3  11   3 5.93485 2.57920   4
  -3  11  -3 8.83254 2.50699   3
  -3  11  -3 7.72987 2.82884   4
   3  11   3 6.45606 2.48860   7
  -3  11  -3 11.0533 3.26717   2
   3  11   3 5.74991 1.56327   3
  -4 -11  -3 354.063 9.47659   3
  -4  11  -3 387.637 15.5162   2
   4  11   3 360.999 9.66858   3
   4  11   3 368.158 13.2894   7
  -4  11  -3 355.721 14.2548   7
   4  11   3 388.704 15.4532   4
  -5 -11  -3 26.6090 2.55114   3
   5  11   3 35.3740 4.19470   7
  -5  11  -3 33.3797 6.03095   2
   5  11   3 25.7304 2.58559   6
   5  11   3 32.1238 5.33293   4
  -5  11  -3 28.0702 4.99499   7
  -6  11  -3 124.412 8.51282   7
   6  11   3 133.387 7.63754   7
  -6  11  -3 130.088 9.63440   2
   6  11   3 122.730 8.87185   4
   7 -11   3 0.44212 2.30548   5
   7  11   3 1.35862 1.89953   7
   7  11   3 -0.4210 1.66968   4
  -7  11  -3 -0.9661 2.28109   2
  -7  11  -3 1.13318 2.30291   7
   8 -11   3 -2.8115 2.44960   5
  -8  11  -3 -0.0614 2.25941   7
   8  11   3 -1.2496 1.57080   7
   8  11   3 -0.6218 2.47141   4
  -8  11  -3 1.08669 2.93224   2
   9 -11   3 9.87272 4.21520   5
  -9  11  -3 9.65814 4.25344   2
  -9  11  -3 6.36120 3.30460   3
   9  11   3 8.00286 4.00982   4
  -9  11  -3 12.1310 3.55824   7
 -10  11  -3 3.56689 3.32448   3
  10  11   3 4.31753 3.22311   4
 -10  11  -3 2.60204 3.51618   2
  10  12  -3 8.75793 3.76760   4
 -10  12   3 6.19122 3.76391   3
 -10  12   3 11.8657 4.10599   7
 -10  12   3 4.82313 3.11278   4
 -10  12   3 7.76947 4.57630   2
   9 -12  -3 20.3534 5.46205   5
  -9  12   3 15.7498 4.03266   4
   9  12  -3 19.9548 5.24185   4
  -9  12   3 19.5320 5.10520   3
  -9  12   3 13.7707 3.89055   7
  -9  12   3 19.0694 5.10313   2
   8 -12  -3 2.12244 3.50657   5
  -8  12   3 1.36902 2.06231   4
  -8  12   3 -1.3948 1.61206   7
  -8  12   3 -1.8732 2.51227   2
  -8  12   3 -0.6545 2.19400   3
   8  12  -3 -2.9679 1.81715   4
   7 -12  -3 -2.4853 2.66543   5
   7  12  -3 0.10181 2.04916   4
  -7  12   3 1.53455 2.56402   2
  -7  12   3 0.39780 1.50057   7
   7  12  -3 3.02407 1.83693   7
  -7  12   3 2.61868 2.14022   4
   6 -12  -3 154.784 8.51674   5
  -6  12   3 156.241 10.8438   2
   6  12  -3 145.594 7.70035   7
  -6  12   3 154.504 9.59403   7
  -6  12   3 167.048 10.0178   3
   6  12  -3 156.932 9.88277   4
  -6  12   3 142.118 9.24387   4
   5 -12  -3 18.1690 3.69920   5
   5  12  -3 7.42884 2.91895   4
   5  12  -3 16.3305 3.33558   7
  -5  12   3 17.9496 4.08861   4
  -5  12   3 13.6029 3.18524   7
  -5  12   3 11.2505 3.61810   2
  -5  12   3 13.4095 3.50637   3
   4 -12  -3 201.311 9.55592   5
   4  12  -3 195.601 10.6905   4
  -4  12   3 196.964 10.6172   7
   4  12  -3 203.002 9.46799   7
  -4  12   3 185.624 10.9770   2
  -4  12   3 194.846 10.2656   3
  -4  12   3 203.000 10.5763   4
  -3 -12   3 2.46244 1.34161   2
   3 -12  -3 2.36323 2.14369   5
   3 -12  -3 -1.1489 1.79598   6
   3  12  -3 0.40211 1.24480   2
  -3  12   3 2.00369 1.99940   3
  -3  12   3 -0.8066 1.46747   7
   3  12  -3 2.88926 1.58485   7
  -3  12   3 -0.8970 1.49086   4
  -3  12   3 -1.3859 1.48263   2
   3  12  -3 -0.4076 1.64918   4
   2 -12  -3 5.90000 1.51816   6
   2 -12  -3 6.59838 1.86999   6
   2 -12  -3 1.07950 2.10491   5
   2  12  -3 4.33026 2.56642   4
   2  12  -3 4.77841 1.82952   2
   2  12  -3 10.3856 1.64661   3
  -2  12   3 0.80671 1.90632   2
  -2  12   3 5.84666 2.41821   3
  -2  12   3 6.87597 2.75272   4
  -2  12   3 4.23147 2.30982   7
   2  12  -3 1.95414 1.84785   7
   1 -12  -3 96.2128 6.92075   5
  -1  12   3 86.8228 6.57283   2
   1  12  -3 87.9007 5.53507   2
   1  12  -3 85.7606 4.58654   3
   1  12  -3 92.8605 6.61028   7
  -1  12   3 77.4079 5.54269   3
   1  12  -3 76.4590 4.82697   5
   1  12  -3 89.0063 7.24859   4
  -1  12   3 81.7227 6.57238   7
  -1  12   3 95.4755 7.15039   4
   0 -12  -3 7.28482 3.05506   5
   0  12  -3 4.05197 1.58383   3
   0  12   3 1.78171 1.90276   4
   0  12  -3 2.22004 1.89735   2
   0  12   3 1.96368 1.73161   7
   0  12   3 4.68926 1.93798   3
   0  12  -3 2.80901 1.95382   7
   0  12   3 5.64257 2.35522   2
   0  12  -3 1.35350 2.08083   4
  -1 -12  -3 144.598 9.30847   5
  -1  12  -3 145.900 7.21691   3
   1  12   3 139.306 8.45861   7
   1  12   3 158.827 7.05069   3
  -1  12  -3 142.467 9.13987   4
  -1  12  -3 134.031 8.04625   2
   1  12   3 139.841 8.88360   4
   1  12   3 141.456 7.14792   2
  -1  12  -3 149.267 8.83851   7
  -2 -12  -3 5.25326 1.86525   2
  -2 -12  -3 3.66500 2.93684   5
   2 -12   3 6.10240 1.72379   6
   2  12   3 6.80350 1.71673   3
  -2  12  -3 9.92824 3.46810   4
  -2  12  -3 8.15630 3.08202   7
  -2  12  -3 9.90899 2.73007   3
   2  12   3 8.23501 2.74478   4
   2  12   3 6.39626 2.65964   7
  -2  12  -3 6.95521 2.83623   2
   3 -12   3 0.07674 1.61251   6
  -3 -12  -3 2.20040 1.28913   2
   3  12   3 -0.2271 1.27049   3
  -3  12  -3 2.24230 2.09835   7
  -3  12  -3 3.21338 2.30801   2
   3  12   3 3.04918 2.13684   7
  -3  12  -3 -0.0810 1.84062   3
  -3  12  -3 1.64140 1.88350   4
   3  12   3 9.87734 3.22887   4
  -4  12  -3 19.1842 4.10287   3
   4  12   3 15.6902 2.26746   3
   4  12   3 21.4457 4.57992   4
  -4  12  -3 12.8761 3.82147   2
  -4  12  -3 15.3807 3.87032   4
  -4  12  -3 17.7952 3.96547   7
   4  12   3 16.8376 3.81318   7
  -5  12  -3 4.81776 2.81224   2
   5  12   3 6.17365 2.90762   4
   5  12   3 3.44884 2.24992   7
  -5  12  -3 6.14544 2.26599   7
   6  12   3 25.6418 4.43850   7
   6  12   3 29.5788 5.61107   4
  -6  12  -3 23.7653 4.95632   2
  -6  12  -3 26.1847 4.68869   7
  -6  12  -3 27.6060 4.88120   3
   7  12   3 5.39004 2.07596   7
  -7  12  -3 9.52061 3.19783   7
  -7  12  -3 2.50678 3.02182   2
   7  12   3 0.65215 2.23855   4
  -7  12  -3 9.43405 3.19468   3
  -8  12  -3 2.46592 2.58552   3
   8  12   3 3.31998 2.14412   7
  -8  12  -3 10.8268 3.37381   7
  -8  12  -3 5.03809 2.95635   2
  -9  12  -3 28.1444 5.64859   3
  -9  12  -3 24.5033 6.08273   2
   9  12   3 20.5652 5.61522   4
  -9  12  -3 19.6931 4.70225   7
 -10  12  -3 2.29529 3.86442   2
 -10  12  -3 10.2090 3.84644   7
  10  12   3 6.70606 4.79594   4
 -10  12  -3 10.1615 4.21858   3
 -10  13   3 6.86123 3.29117   7
 -10  13   3 9.38756 3.88399   4
  10  13  -3 12.2453 4.31794   4
 -10  13   3 7.76520 3.70659   3
 -10  13   3 11.1373 5.31634   2
   9 -13  -3 82.4135 8.99827   5
  -9  13   3 56.3698 6.92755   4
  -9  13   3 69.6223 7.61135   3
   9  13  -3 80.0754 7.96431   4
  -9  13   3 52.1197 9.16103   2
  -9  13   3 58.6064 6.68181   7
   8 -13  -3 -1.5386 3.56847   5
  -8  13   3 2.10642 3.04179   2
  -8  13   3 4.76260 2.58551   3
  -8  13   3 11.6317 4.13635   4
  -8  13   3 4.88893 2.35354   7
   8  13  -3 -1.0952 2.04641   7
   8  13  -3 3.60669 2.87652   4
   7 -13  -3 13.7354 3.82455   5
  -7  13   3 2.91118 2.92046   2
  -7  13   3 1.20799 2.29258   3
  -7  13   3 7.35620 3.40252   7
   7  13  -3 6.49977 2.82069   4
   7  13  -3 3.86107 2.04744   7
   6 -13  -3 3.46723 2.84112   5
  -6  13   3 3.04875 2.55140   7
  -6  13   3 2.08006 2.88376   2
   6  13  -3 1.98457 2.34189   4
  -6  13   3 5.69736 2.32268   3
  -6  13   3 1.78961 2.17580   4
   6  13  -3 2.73686 2.32089   7
   5 -13  -3 21.6428 4.26806   5
   5  13  -3 29.2743 4.37429   7
  -5  13   3 26.3429 4.91611   3
  -5  13   3 16.2005 3.84769   7
  -5  13   3 20.7845 5.16856   2
  -5  13   3 24.7913 4.76986   4
   5  13  -3 31.4086 5.38677   4
   4 -13  -3 5.44647 2.70018   5
  -4  13   3 2.45806 1.97392   3
  -4  13   3 10.0421 2.99980   7
   4  13  -3 11.5442 3.56889   4
  -4  13   3 4.68835 2.45858   4
   4  13  -3 4.82820 2.38756   7
  -4  13   3 1.80174 2.43615   2
  -3 -13   3 2.79024 1.68586   2
   3 -13  -3 -0.2528 2.30194   5
   3 -13  -3 3.88167 2.34485   6
   3  13  -3 1.05275 1.89228   4
  -3  13   3 -0.8288 1.52806   4
   3  13  -3 2.03250 2.14417   7
   3  13  -3 2.58050 1.57831   2
  -3  13   3 3.96567 2.57965   7
  -3  13   3 2.56592 2.10209   3
  -3  13   3 3.26537 2.46717   2
   2 -13  -3 79.1511 6.56331   5
  -2  13   3 68.4958 6.44298   7
   2  13  -3 73.1692 4.92668   2
  -2  13   3 83.6739 6.95355   2
  -2  13   3 74.4910 5.94496   3
  -2  13   3 84.3338 6.91821   4
   2  13  -3 84.2368 6.54024   7
   2  13  -3 82.9192 7.06228   4
   2  13  -3 67.8769 3.66429   3
   1 -13  -3 64.8564 6.19062   5
   1  13  -3 79.8358 5.56022   2
  -1  13   3 73.5223 6.41127   4
  -1  13   3 77.9244 6.27951   2
  -1  13   3 89.6157 7.03814   7
   1  13  -3 74.4256 4.52305   3
  -1  13   3 81.5357 5.80571   3
   1  13  -3 71.5606 6.22388   7
   1  13  -3 72.0181 6.60492   4
   1  13  -3 73.7007 4.66692   5
   0 -13  -3 -0.1333 2.62752   5
   0  13  -3 2.34737 1.91968   4
   0  13   3 1.51970 1.59186   3
   0  13  -3 5.72582 2.25252   2
   0  13   3 3.36656 2.10967   7
   0  13   3 3.94154 2.75471   4
   0  13   3 3.87467 2.20206   2
   0  13  -3 -0.2460 1.26991   3
   0  13  -3 0.51993 1.60617   7
  -1 -13  -3 19.1676 4.84355   5
   1  13   3 20.7513 4.50509   4
  -1  13  -3 19.3910 4.24222   7
  -1  13  -3 22.0627 3.62777   3
  -1  13  -3 22.9664 4.29141   2
  -1  13  -3 22.0605 5.04546   4
   1  13   3 20.4452 3.62263   2
   1  13   3 21.4164 3.39482   3
   1  13   3 24.7966 4.32552   7
  -2  13  -3 13.5779 3.92642   7
   2  13   3 10.9382 3.25790   7
  -2  13  -3 12.1825 3.59041   4
   2  13   3 7.93490 1.99227   3
   2  13   3 8.81628 3.26341   4
  -2  13  -3 12.2621 3.71077   2
  -2  13  -3 8.14760 2.64461   3
  -3 -13  -3 16.7505 2.34686   2
   3 -13   3 19.1007 3.15719   6
  -3  13  -3 23.4560 4.92535   2
   3  13   3 25.7765 5.05782   4
  -3  13  -3 21.6631 4.62727   7
   3  13   3 28.9341 4.81702   7
   3  13   3 22.3165 2.91146   3
  -3  13  -3 23.0049 4.89428   4
  -3  13  -3 22.5541 4.10363   3
  -4  13  -3 30.6400 5.27304   4
   4  13   3 31.5483 2.73565   3
   4  13   3 40.6322 5.63372   7
  -4  13  -3 27.6535 5.28855   7
  -4  13  -3 36.4221 6.29728   2
  -4  13  -3 38.7334 5.70870   3
   4  13   3 26.4681 5.42098   4
  -5  13  -3 -0.2863 1.99587   7
   5  13   3 1.15334 2.23302   7
  -5  13  -3 -0.0875 1.59320   2
  -5  13  -3 -0.2108 2.04982   3
  -5  13  -3 2.94995 2.11872   4
   5  13   3 4.44816 2.70055   4
  -6  13  -3 3.26029 1.82062   7
   6  13   3 -1.0072 1.75598   4
  -6  13  -3 -0.8611 2.56922   2
   6  13   3 1.70896 1.95341   7
  -6  13  -3 -2.1538 1.77656   3
  -7  13  -3 9.20633 3.60576   3
  -7  13  -3 12.8069 4.14426   2
  -7  13  -3 11.2047 3.53822   7
   7  13   3 7.02276 2.84086   7
   7  13   3 10.5363 4.02910   4
   8  13   3 97.0978 9.11616   4
  -8  13  -3 92.4385 8.09111   7
   8  13   3 87.0036 6.63702   7
  -8  13  -3 88.2508 9.34359   2
  -8  13  -3 86.8106 8.46378   3
  -9  13  -3 0.87419 2.36604   3
   9  13   3 -2.4559 2.83150   4
  -9  13  -3 1.58480 2.90318   7
  -9  13  -3 5.15259 3.39520   2
  -9  14   3 9.33665 3.44556   4
  -9  14   3 4.43725 4.97413   2
   9  14  -3 1.86790 3.67868   4
  -9  14   3 -0.2010 2.89871   7
  -9  14   3 8.16856 3.13290   3
  -8  14   3 16.1487 4.70039   2
   8  14  -3 11.7648 4.21494   4
  -8  14   3 8.20274 3.09356   3
  -8  14   3 9.61367 3.59164   4
  -8  14   3 7.51227 3.13208   7
   7 -14  -3 54.0399 7.25892   5
  -7  14   3 55.1192 7.77193   3
  -7  14   3 62.4447 6.73910   4
   7  14  -3 40.7385 4.75412   7
  -7  14   3 47.7956 7.06671   7
  -7  14   3 48.0917 7.74862   2
   7  14  -3 49.9113 6.22807   4
  -6  14   3 21.4892 5.05381   3
   6  14  -3 29.7113 5.58399   4
  -6  14   3 31.6845 5.49256   7
  -6  14   3 37.9115 6.12145   4
   6  14  -3 38.8641 4.54551   7
  -6  14   3 26.8479 5.74559   2
   5 -14  -3 66.2073 6.23659   5
   5  14  -3 67.4422 5.97055   7
  -5  14   3 61.7928 6.70270   7
   5  14  -3 73.4552 7.18195   4
  -5  14   3 75.4116 7.03765   3
  -5  14   3 78.0109 7.20814   4
  -5  14   3 76.5992 7.78116   2
   4 -14  -3 18.2357 3.86062   5
   4  14  -3 12.3721 3.62837   7
  -4  14   3 18.3274 4.73144   7
  -4  14   3 14.5184 3.65339   4
  -4  14   3 7.53375 3.38396   2
   4  14  -3 16.0534 4.04205   4
   3 -14  -3 113.749 5.11141   6
   3 -14  -3 136.394 8.23031   5
   3  14  -3 120.598 8.88685   4
  -3  14   3 119.713 8.93896   4
   3  14  -3 120.147 8.05700   7
   3  14  -3 121.807 5.68721   2
  -3  14   3 125.740 9.13750   7
  -3  14   3 135.798 9.62708   2
  -3  14   3 124.816 8.22383   3
   2 -14  -3 45.1246 5.24863   5
   2  14  -3 43.6879 6.84684   4
  -2  14   3 45.7402 4.85124   3
  -2  14   3 38.0442 6.34657   7
  -2  14   3 43.8410 5.41342   4
   2  14  -3 41.8803 5.02696   7
   2  14  -3 41.9166 3.10632   3
  -2  14   3 40.1094 6.26139   2
   2  14  -3 39.6245 4.21140   2
   1 -14  -3 8.67818 3.51103   5
   1  14  -3 6.35657 1.80138   3
  -1  14   3 7.64066 2.52955   3
   1  14  -3 14.2536 3.07521   2
   1  14  -3 9.48411 3.49827   4
   1  14  -3 9.00103 2.85833   7
  -1  14   3 12.8947 3.60535   7
  -1  14   3 5.01367 2.54309   2
  -1  14   3 3.55850 2.18561   4
   0 -14  -3 30.5159 5.81274   5
   0  14  -3 27.4328 3.21654   3
   0  14  -3 32.7885 5.37757   7
   0  14   3 25.7510 4.66038   7
   0  14   3 34.8170 6.08766   4
   0  14   3 37.6509 5.43962   2
   0  14  -3 32.1783 5.95641   4
   0  14  -3 30.2212 4.67137   2
   0  14   3 20.5356 3.76847   3
  -1 -14  -3 1.11282 2.80741   5
  -1  14  -3 -0.9756 1.61320   4
   1  14   3 -1.4086 1.62238   2
   1  14   3 -2.7227 0.98424   3
   1  14   3 -0.5191 1.63025   4
  -1  14  -3 -0.7406 1.60877   2
  -1  14  -3 4.43687 2.37738   7
   1  14   3 -1.3326 1.66911   7
  -1  14  -3 -1.0731 1.71876   3
  -2  14  -3 20.9899 4.56976   4
  -2  14  -3 24.9767 4.99245   7
  -2  14  -3 16.8746 4.05883   2
   2  14   3 20.9097 2.98788   3
   2  14   3 27.1001 5.28371   4
   2  14   3 19.2054 3.94346   7
  -2  14  -3 21.8949 3.94345   3
   3  14   3 40.7547 6.42196   4
  -3  14  -3 29.8517 5.28859   4
   3  14   3 40.7929 6.13814   7
   3  14   3 32.1849 3.06552   3
  -3  14  -3 31.5985 5.58534   7
  -3  14  -3 27.4805 5.25954   2
  -3  14  -3 43.4877 4.94222   3
   4  14   3 5.26553 2.78923   7
  -4  14  -3 6.03329 2.97554   4
  -4  14  -3 12.0252 3.18278   7
  -4  14  -3 8.68678 3.50763   2
  -4  14  -3 4.03402 2.38683   3
   4  14   3 9.22790 1.78423   3
   4  14   3 10.4882 3.69361   4
  -5  14  -3 11.8307 4.10517   4
  -5  14  -3 14.5414 3.67854   3
  -5  14  -3 16.3988 4.66909   7
   5  14   3 10.2527 3.91863   4
   5  14   3 13.1835 3.57455   7
  -5  14  -3 17.2678 4.44874   2
  -6  14  -3 0.52072 2.26704   4
  -6  14  -3 1.15131 2.55755   2
  -6  14  -3 -2.2182 1.52922   7
   6  14   3 -0.0138 2.31258   4
  -6  14  -3 1.49507 2.48166   3
   6  14   3 5.35062 2.39457   7
  -7  14  -3 17.7547 4.96238   3
  -7  14  -3 27.0986 5.65514   2
   7  14   3 24.3906 5.18551   4
   7  14   3 17.7991 3.69474   7
  -7  14  -3 16.2579 4.32327   7
  -7  14  -3 19.6365 4.78135   4
  -8  14  -3 2.41872 2.40206   3
  -8  14  -3 5.00014 3.00802   7
   8  14   3 6.71182 4.24863   4
   8  14   3 -4.1235 2.69089   7
  -8  14  -3 1.37476 3.24394   2
  -8  14  -3 6.37831 2.85432   4
  -8  15   3 0.42017 3.73895   2
  -8  15   3 0.54520 2.74689   3
  -8  15   3 1.49396 2.55748   7
   8  15  -3 -2.2250 2.94569   4
  -8  15   3 3.20715 3.13992   4
  -7  15   3 2.20898 3.20676   4
  -7  15   3 -0.1016 2.49018   3
  -7  15   3 2.19186 2.39184   7
   7  15  -3 8.64289 2.89146   7
  -7  15   3 -0.4631 2.57852   2
   7  15  -3 5.89225 3.05591   4
  -6  15   3 4.92544 3.96137   2
  -6  15   3 8.30024 3.29117   3
  -6  15   3 15.3463 4.14432   4
  -6  15   3 5.82340 3.07433   7
   6  15  -3 7.71429 2.97236   7
   6  15  -3 4.67070 3.50933   4
   5 -15  -3 15.9805 4.57697   5
  -5  15   3 27.1415 5.25132   7
  -5  15   3 22.0775 6.06793   2
  -5  15   3 25.3378 5.10708   4
   5  15  -3 23.1226 5.00150   4
  -5  15   3 21.3977 4.39198   3
   5  15  -3 28.9147 4.68746   7
  -4  15   3 2.20551 2.95147   2
  -4  15   3 2.84876 2.42097   7
  -4  15   3 3.98831 2.00749   3
   4  15  -3 0.39361 1.92969   7
   4  15  -3 2.96123 2.59274   4
   3 -15  -3 81.4457 7.07118   5
   3  15  -3 74.5663 4.70817   2
   3  15  -3 86.0697 6.99499   7
  -3  15   3 84.6357 7.65746   4
  -3  15   3 93.4024 8.04056   2
  -3  15   3 99.1543 8.33384   7
   3  15  -3 87.8262 8.11223   4
  -3  15   3 85.3473 6.94077   3
   2 -15  -3 -1.6244 2.32997   5
  -2  15   3 -0.3421 1.47679   3
   2  15  -3 0.20749 1.95735   7
   2  15  -3 -0.3342 1.78760   2
  -2  15   3 1.90953 2.10064   2
   2  15  -3 -2.3088 1.70810   4
  -2  15   3 0.55854 2.33044   4
   2  15  -3 0.16198 1.14527   3
  -2  15   3 -0.1269 1.88659   7
   1 -15  -3 10.6305 4.00675   5
   1  15  -3 7.76456 3.32587   4
  -1  15   3 6.08848 2.45874   3
   1  15  -3 8.93853 3.09516   7
  -1  15   3 9.96293 3.32672   2
  -1  15   3 4.30874 2.46763   7
   1  15  -3 10.0995 2.14970   3
   1  15  -3 3.40297 2.43957   2
  -1  15   3 4.77281 3.20807   4
   0 -15  -3 16.0473 4.62680   5
   0  15   3 11.9723 3.39617   2
   0  15  -3 16.7267 3.87824   7
   0  15   3 23.5305 4.53943   7
   0  15  -3 16.6843 4.68705   4
   0  15  -3 19.5768 3.19028   3
   0  15  -3 15.0282 3.69529   2
   0  15   3 18.4532 4.51241   4
   0  15   3 20.5218 3.40848   3
  -1  15  -3 8.50217 2.63357   3
   1  15   3 7.58634 2.89460   7
   1  15   3 9.92837 2.40383   3
   1  15   3 4.80317 2.72085   4
   1  15   3 9.49611 2.83179   2
  -1  15  -3 3.50413 2.52488   4
  -1  15  -3 5.42545 3.24677   7
  -1  15  -3 4.37933 3.14844   2
   2  15   3 17.8256 2.96183   3
  -2  15  -3 12.8920 2.87839   3
   2  15   3 18.9833 5.00876   4
   2  15   3 23.8356 4.84772   7
  -2  15  -3 22.9124 4.92392   2
  -2  15  -3 13.8444 3.89013   7
  -2  15  -3 16.9422 4.54575   4
   3  15   3 5.31140 2.81147   7
  -3  15  -3 4.33577 2.52415   4
   3  15   3 5.25734 1.89178   3
  -3  15  -3 4.45625 2.98651   7
   3  15   3 5.97427 3.15674   4
  -3  15  -3 5.41571 3.11250   2
  -4  15  -3 9.05013 3.60891   7
  -4  15  -3 15.0839 3.80127   3
   4  15   3 12.7863 3.75176   7
   4  15   3 10.0516 4.19669   4
  -4  15  -3 14.0294 4.51307   2
  -4  15  -3 11.4502 3.33213   4
  -5  15  -3 1.79437 2.07368   7
  -5  15  -3 5.98637 3.24988   4
  -5  15  -3 0.93683 2.58311   2
  -5  15  -3 -3.4038 1.60069   3
   5  15   3 3.15753 2.43494   7
   5  15   3 0.14538 2.83433   4
   6  15   3 1.32688 2.95345   4
   6  15   3 1.69468 2.69136   7
  -6  15  -3 6.25068 3.42371   3
  -6  15  -3 5.84738 3.61480   2
  -6  15  -3 14.4781 4.10079   7
  -6  15  -3 2.93701 2.77054   4
   7  15   3 -1.5801 2.75288   7
  -7  15  -3 -1.0027 2.10088   7
  -7  15  -3 1.48835 2.42947   2
  -7  15  -3 -0.1158 3.03854   4
   7  15   3 -2.6578 2.58298   4
  -7  15  -3 4.29607 2.84499   3
  -8  15  -3 8.01323 4.14050   4
  -8  15  -3 20.3553 5.36568   2
   8  15   3 10.9419 4.11402   4
  -8  15  -3 6.91938 3.50361   7
  -8  15  -3 15.0952 4.51282   3
  -7  16   3 18.8902 5.23833   3
   7  16  -3 11.7843 4.18944   4
   7  16  -3 25.1917 4.55423   7
  -7  16   3 12.9416 4.26790   4
  -7  16   3 10.0214 3.41258   7
  -6  16   3 11.8302 4.07121   4
   6  16  -3 13.8058 4.35660   4
  -6  16   3 10.1385 3.78937   7
  -6  16   3 16.8863 4.67827   3
  -6  16   3 19.4866 5.38208   2
   6  16  -3 11.4520 3.50160   7
  -5  16   3 12.3267 4.06186   3
   5  16  -3 21.4243 5.08443   4
  -5  16   3 8.69932 4.37887   2
   5  16  -3 11.1878 3.29854   7
  -5  16   3 9.63475 4.37991   4
  -5  16   3 18.5786 4.67991   7
   4  16  -3 1.17370 2.65548   4
  -4  16   3 2.14335 2.18245   4
   4  16  -3 3.35217 2.55612   7
  -4  16   3 -1.9559 2.27122   2
  -4  16   3 5.20692 2.89378   3
  -4  16   3 2.84187 2.84837   7
   3 -16  -3 -1.2550 3.43348   5
  -3  16   3 0.54721 2.30060   7
  -3  16   3 2.37737 1.92924   4
   3  16  -3 1.52624 2.71197   4
  -3  16   3 4.39647 2.96124   2
   3  16  -3 5.00372 2.39578   7
  -3  16   3 1.59088 2.22078   3
   2 -16  -3 -0.7828 3.03139   5
  -2  16   3 -0.6822 2.01613   4
  -2  16   3 3.82671 3.15488   7
   2  16  -3 7.48041 3.69281   4
   2  16  -3 1.68367 2.17197   2
  -2  16   3 0.75294 2.09844   3
   2  16  -3 3.45600 2.74584   7
  -2  16   3 -0.9652 2.35032   2
   1 -16  -3 99.5908 8.59640   5
  -1  16   3 125.794 9.51573   4
  -1  16   3 99.7807 8.74113   7
   1  16  -3 132.336 9.13254   7
  -1  16   3 98.5354 6.99452   3
   1  16  -3 106.157 7.25463   2
   1  16  -3 100.764 8.89264   4
  -1  16   3 108.446 8.12137   2
   1  16  -3 105.889 5.78234   3
   0  16   3 59.7142 6.63233   7
   0  16  -3 55.6655 4.73818   3
   0  16  -3 49.4572 5.61929   2
   0  16  -3 44.3894 6.67096   7
   0  16   3 68.2560 7.27529   4
   0  16  -3 62.4604 7.05601   4
   0  16   3 48.8718 5.73190   2
   0  16   3 58.7759 5.38670   3
   1  16   3 46.5567 4.42169   3
   1  16   3 47.8502 5.84461   7
  -1  16  -3 38.9998 5.90875   2
  -1  16  -3 52.1145 7.83576   4
  -1  16  -3 51.6003 5.01263   3
  -1  16  -3 42.9957 6.68736   7
   1  16   3 53.4073 6.48835   4
  -2  16  -3 19.2068 4.86834   2
   2  16   3 17.0769 3.98394   7
   2  16   3 15.7972 4.58886   4
  -2  16  -3 13.3102 4.09050   4
  -2  16  -3 17.7950 4.55330   7
  -2  16  -3 19.0600 3.93777   3
   2  16   3 22.2309 3.29916   3
  -3  16  -3 45.4587 5.30564   3
   3  16   3 47.6641 5.83831   7
  -3  16  -3 40.8214 6.86451   7
  -3  16  -3 39.7738 6.41805   2
  -3  16  -3 43.8049 6.95737   4
   3  16   3 45.1501 7.30106   4
   4  16   3 12.4700 3.94550   4
  -4  16  -3 6.73642 3.53605   4
  -4  16  -3 11.5766 4.55550   2
  -4  16  -3 7.86219 2.97257   3
   4  16   3 6.86174 3.01238   7
  -5  16  -3 53.0048 8.08607   2
   5  16   3 70.9167 8.19031   4
   5  16   3 62.0132 6.75057   7
  -5  16  -3 80.3343 8.03103   7
  -5  16  -3 67.7665 7.08260   3
  -5  16  -3 65.1265 7.44970   4
  -6  16  -3 25.3728 6.02799   2
   6  16   3 34.0441 6.79496   4
  -6  16  -3 18.5650 4.79923   4
  -6  16  -3 29.3622 5.96381   3
  -6  16  -3 18.6748 4.97737   7
   6  16   3 22.7145 4.78440   7
   7  16   3 4.99884 3.92389   4
  -7  16  -3 3.88147 3.67879   4
  -7  16  -3 5.03795 3.48734   7
   7  16   3 2.50598 2.68419   7
  -7  16  -3 -1.1175 2.44162   3
  -7  16  -3 2.49235 3.71182   2
  -6  17   3 4.97545 4.23910   2
  -6  17   3 16.1685 4.88758   7
   6  17  -3 12.6279 4.94858   4
   6  17  -3 9.99112 3.86688   7
  -6  17   3 20.8185 5.08393   4
  -6  17   3 13.2081 4.31579   3
  -5  17   3 17.6559 4.29867   3
  -5  17   3 17.8131 5.08192   2
   5  17  -3 10.1401 3.66914   7
  -5  17   3 9.98531 4.07780   7
  -5  17   3 7.61397 3.34942   4
   5  17  -3 20.2179 5.35277   4
  -4  17   3 4.03847 3.59424   4
  -4  17   3 1.26774 2.32047   7
   4  17  -3 2.38790 3.01205   7
  -4  17   3 -3.3991 2.11878   3
  -4  17   3 3.39086 3.09160   2
   4  17  -3 7.06455 3.35243   4
  -3  17   3 11.8251 3.84117   7
   3  17  -3 12.6244 3.99600   4
  -3  17   3 5.06185 3.43886   2
   3  17  -3 8.42799 3.37689   7
  -3  17   3 3.17487 2.59079   4
  -3  17   3 9.89116 3.14709   3
   2  17  -3 14.4524 4.81473   4
   2  17  -3 7.32858 2.96209   2
   2  17  -3 4.58633 2.77861   7
  -2  17   3 5.39028 3.23997   7
  -2  17   3 9.77864 3.41371   4
  -2  17   3 7.56667 3.31414   3
  -1  17   3 22.0805 5.02694   7
   1  17  -3 17.5361 4.56422   7
  -1  17   3 21.7330 4.97865   4
   1  17  -3 18.6735 5.12372   4
   1  17  -3 16.9821 3.72174   2
  -1  17   3 21.2558 4.25272   2
  -1  17   3 19.7965 4.19507   3
   0  17   3 4.84785 2.77088   2
   0  17   3 -1.6197 1.91706   3
   0  17  -3 2.78400 2.59916   7
   0  17  -3 3.64654 2.41670   2
   0  17   3 0.13872 1.97935   7
   0  17   3 -0.9397 2.26593   4
   0  17  -3 -2.0365 1.82763   4
   1  17   3 59.0173 7.10642   4
   1  17   3 45.3476 4.60543   3
  -1  17  -3 41.3417 6.54045   7
  -1  17  -3 47.0625 4.75703   3
  -1  17  -3 36.6590 6.86289   4
  -1  17  -3 57.1220 6.29316   2
   1  17   3 38.8823 6.51715   7
  -2  17  -3 17.2695 5.10424   4
  -2  17  -3 15.9857 4.70785   2
  -2  17  -3 13.6091 4.19988   7
  -2  17  -3 15.1183 3.51285   3
   2  17   3 13.6620 4.18625   4
   2  17   3 13.0281 4.26018   7
  -3  17  -3 8.90190 3.72166   7
  -3  17  -3 2.61069 3.27637   4
   3  17   3 9.35696 2.96495   7
  -3  17  -3 11.3286 3.43407   3
  -3  17  -3 4.86755 2.79995   2
   3  17   3 11.0323 4.40369   4
[truncated: 1,757,941 more chars]
