# Supplementary material for: Petasis Sequence Reactions for the Scaffold-Diverse Synthesis of Bioactive Polycyclic Small Molecules
Source: ACS Omega. 2022 Dec 16;8(1):1168–81. doi: 10.1021/acsomega.2c06585 (PMC9835185; doi:10.1021/acsomega.2c06585)
Supplement: Supplementary file 4 — ao2c06585_si_004.cif [file ao2c06585_si_004.cif]

data_mo_b2498_0m
_audit_creation_date               2022-03-07
_audit_creation_method
;
Olex2 1.3
(compiled 2020.11.12 svn.r5f609507 for OlexSys, GUI svn.r6272)
;
_shelx_SHELXL_version_number       '2018/3'
_audit_contact_author_address      ?
_audit_contact_author_email        ?
_audit_contact_author_name         ''
_audit_contact_author_phone        ?
_publ_contact_author_id_orcid      ?
_publ_section_references
;
Dolomanov, O.V., Bourhis, L.J., Gildea, R.J, Howard, J.A.K. & Puschmann, H.
 (2009), J. Appl. Cryst. 42, 339-341.

Sheldrick, G.M. (2008). Acta Cryst. A64, 112-122.

Sheldrick, G.M. (2015). Acta Cryst. A71, 3-8.
;
_chemical_name_common              ?
_chemical_name_systematic          ?
_chemical_formula_moiety           'C29 H35 Br N5 O5 S'
_chemical_formula_sum              'C29 H35 Br N5 O5 S'
_chemical_formula_weight           645.59
_chemical_melting_point            ?
loop_
  _atom_type_symbol
  _atom_type_description
  _atom_type_scat_dispersion_real
  _atom_type_scat_dispersion_imag
  _atom_type_scat_source
 'C' 'C' 0.0033 0.0016 'International Tables Vol C Tables 4.2.6.8 and 6.1.1.4'
 'H' 'H' 0.0000 0.0000 'International Tables Vol C Tables 4.2.6.8 and 6.1.1.4'
 'Br' 'Br' -0.2901 2.4595
 'International Tables Vol C Tables 4.2.6.8 and 6.1.1.4'
 'N' 'N' 0.0061 0.0033 'International Tables Vol C Tables 4.2.6.8 and 6.1.1.4'
 'O' 'O' 0.0106 0.0060 'International Tables Vol C Tables 4.2.6.8 and 6.1.1.4'
 'S' 'S' 0.1246 0.1234 'International Tables Vol C Tables 4.2.6.8 and 6.1.1.4'

_shelx_space_group_comment
;
The symmetry employed for this shelxl refinement is uniquely defined
by the following loop, which should always be used as a source of
symmetry information in preference to the above space-group names.
They are only intended as comments.
;
_space_group_crystal_system        'triclinic'
_space_group_IT_number             2
_space_group_name_H-M_alt          'P -1'
_space_group_name_Hall             '-P 1'
loop_
  _space_group_symop_operation_xyz
 'x, y, z'
 '-x, -y, -z'

_cell_length_a                     10.1270(3)
_cell_length_b                     12.4110(5)
_cell_length_c                     12.9814(5)
_cell_angle_alpha                  94.3570(10)
_cell_angle_beta                   105.8450(10)
_cell_angle_gamma                  109.4430(10)
_cell_volume                       1454.83(9)
_cell_formula_units_Z              2
_cell_measurement_reflns_used      9854
_cell_measurement_temperature      100.00
_cell_measurement_theta_max        33.04
_cell_measurement_theta_min        2.59
_shelx_estimated_absorpt_T_max     0.832
_shelx_estimated_absorpt_T_min     0.688
_exptl_absorpt_coefficient_mu      1.533
_exptl_absorpt_correction_T_max    0.5659
_exptl_absorpt_correction_T_min    0.5313
_exptl_absorpt_correction_type     multi-scan
_exptl_absorpt_process_details
;
SADABS-2016/2 (Bruker,2016/2) was used for absorption correction.
wR2(int) was 0.0792 before and 0.0471 after correction.
The Ratio of minimum to maximum transmission is 0.9389.
The \l/2 correction factor is Not present.
;
_exptl_absorpt_special_details     ?
_exptl_crystal_colour              colourless
_exptl_crystal_colour_lustre       .
_exptl_crystal_colour_modifier     .
_exptl_crystal_colour_primary      colourless
_exptl_crystal_density_diffrn      1.474
_exptl_crystal_density_meas        ?
_exptl_crystal_density_method      ?
_exptl_crystal_description         block
_exptl_crystal_F_000               670
_exptl_crystal_size_max            0.264
_exptl_crystal_size_mid            0.193
_exptl_crystal_size_min            0.125
_exptl_transmission_factor_max     ?
_exptl_transmission_factor_min     ?
_diffrn_reflns_av_R_equivalents    0.0447
_diffrn_reflns_av_unetI/netI       0.0304
_diffrn_reflns_Laue_measured_fraction_full  1.000
_diffrn_reflns_Laue_measured_fraction_max  0.974
_diffrn_reflns_limit_h_max         14
_diffrn_reflns_limit_h_min         -15
_diffrn_reflns_limit_k_max         19
_diffrn_reflns_limit_k_min         -19
_diffrn_reflns_limit_l_max         19
_diffrn_reflns_limit_l_min         -19
_diffrn_reflns_number              79554
_diffrn_reflns_point_group_measured_fraction_full  1.000
_diffrn_reflns_point_group_measured_fraction_max  0.974
_diffrn_reflns_theta_full          25.242
_diffrn_reflns_theta_max           33.276
_diffrn_reflns_theta_min           1.770
_diffrn_ambient_temperature        100.00
_diffrn_detector                   'Bruker D8 VENTURE area detector'
_diffrn_detector_area_resol_mean   10.4167
_diffrn_detector_type              'CPAD PHOTON II area detector'
_diffrn_measured_fraction_theta_full  1.000
_diffrn_measured_fraction_theta_max  0.974
_diffrn_measurement_device         'four-circle diffractometer'
_diffrn_measurement_device_type    'Bruker D8 VENTURE area detector'
_diffrn_measurement_method         '\w and \f scans'
_diffrn_radiation_monochromator    'HELIOS mirror optics'
_diffrn_radiation_probe            x-ray
_diffrn_radiation_type             MoK\a
_diffrn_radiation_wavelength       0.71073
_diffrn_source                     'microfocus sealed X-ray tube'
_diffrn_source_current             1.0
_diffrn_source_power               0.05
_diffrn_source_type                'Incoatec I\ms'
_diffrn_source_voltage             50.0
_diffrn_standards_number           0
_reflns_Friedel_coverage           0.000
_reflns_Friedel_fraction_full      .
_reflns_Friedel_fraction_max       .
_reflns_number_gt                  8968
_reflns_number_total               10929
_reflns_special_details
;
 Reflections were merged by SHELXL according to the crystal
 class for the calculation of statistics and refinement.
 
 _reflns_Friedel_fraction is defined as the number of unique
 Friedel pairs measured divided by the number that would be
 possible theoretically, ignoring centric projections and
 systematic absences.
;
_reflns_threshold_expression       'I > 2\s(I)'
_computing_cell_refinement         'SAINT V8.40B (?, 2016)'
_computing_data_collection         ?
_computing_data_reduction          'SAINT V8.40B (?, 2016)'
_computing_molecular_graphics      'Olex2 1.3 (Dolomanov et al., 2009)'
_computing_publication_material    'Olex2 1.3 (Dolomanov et al., 2009)'
_computing_structure_refinement    'XL  (Sheldrick, 2008)'
_computing_structure_solution      'SHELXT 2018/2 (Sheldrick, 2018)'
_refine_diff_density_max           1.266
_refine_diff_density_min           -0.866
_refine_diff_density_rms           0.080
_refine_ls_extinction_coef         .
_refine_ls_extinction_method       none
_refine_ls_goodness_of_fit_ref     1.025
_refine_ls_hydrogen_treatment      constr
_refine_ls_matrix_type             full
_refine_ls_number_parameters       399
_refine_ls_number_reflns           10929
_refine_ls_number_restraints       0
_refine_ls_R_factor_all            0.0529
_refine_ls_R_factor_gt             0.0400
_refine_ls_restrained_S_all        1.025
_refine_ls_shift/su_max            0.002
_refine_ls_shift/su_mean           0.000
_refine_ls_structure_factor_coef   Fsqd
_refine_ls_weighting_details      
 'w=1/[\s^2^(Fo^2^)+(0.0556P)^2^+0.7911P] where P=(Fo^2^+2Fc^2^)/3'
_refine_ls_weighting_scheme        calc
_refine_ls_wR_factor_gt            0.1019
_refine_ls_wR_factor_ref           0.1088
_refine_special_details            ?
_olex2_refinement_description
;
1. Fixed Uiso
 At 1.2 times of:
  All C(H) groups, All C(H,H) groups, All C(H,H,H,H) groups
 At 1.5 times of:
  All O(H) groups
2. Others
 Sof(H26C)=Sof(H26D)=Sof(H29C)=Sof(H29D)=Sof(O5B)=Sof(C28B)=Sof(H28B)=
 Sof(H28C)=Sof(C27B)=Sof(H27C)=1-FVAR(1)
 Sof(H26A)=Sof(H26B)=Sof(H29A)=Sof(H29B)=Sof(O5A)=Sof(C28A)=Sof(H28A)=
 Sof(C27A)=Sof(H27A)=Sof(H27B)=FVAR(1)
3.a Ternary CH refined with riding coordinates:
 C15(H15), C6(H6), C13(H13)
3.b Secondary CH2 refined with riding coordinates:
 C22(H22A,H22B), C5(H5A,H5B), C17(H17A,H17B), C14(H14A,H14B), C19(H19A,H19B),
 C21(H21A,H21B), C24(H24A,H24B), C23(H23A,H23B), C26(H26A,H26B), C26(H26C,H26D),
  C29(H29A,H29B), C29(H29C,H29D), C27A(H27A,H27B), C28B(H28B,H28C)
3.c Aromatic/amide H refined with riding coordinates:
 C18(H18), C11(H11), C8(H8), C10(H10), C3(H3), C9(H9), C1(H1A), C2(H2),
 C28A(H28A), C27B(H27C)
3.d Idealised tetrahedral OH refined as rotating group:
 O1(H1)
;
_atom_sites_solution_hydrogens     geom
_atom_sites_solution_primary       dual
_atom_sites_solution_secondary     ?
loop_
  _atom_site_label
  _atom_site_type_symbol
  _atom_site_fract_x
  _atom_site_fract_y
  _atom_site_fract_z
  _atom_site_U_iso_or_equiv
  _atom_site_adp_type
  _atom_site_occupancy
  _atom_site_site_symmetry_order
  _atom_site_calc_flag
  _atom_site_refinement_flags_posn
  _atom_site_refinement_flags_adp
  _atom_site_refinement_flags_occupancy
  _atom_site_disorder_assembly
  _atom_site_disorder_group
 Br1 Br 0.75243(2) 1.15144(2) 1.04538(2) 0.02743(6) Uani 1 1 d . . . . .
 S1 S 0.77917(5) 0.83077(4) 0.56292(4) 0.02888(10) Uani 1 1 d . . . . .
 O1 O 0.77492(12) 0.83118(10) 1.02731(9) 0.0204(2) Uani 1 1 d . . . . .
 H1 H 0.732613 0.786054 1.063346 0.031 Uiso 1 1 calc R U . . .
 O2 O 0.35035(12) 0.30827(9) 0.84767(10) 0.0202(2) Uani 1 1 d . . . . .
 O3 O -0.05229(12) 0.41655(10) 0.85664(10) 0.0223(2) Uani 1 1 d . . . . .
 O4 O 0.38354(14) 0.40968(10) 0.62580(10) 0.0251(2) Uani 1 1 d . . . . .
 N2 N 0.43786(13) 0.56803(10) 0.75646(10) 0.0134(2) Uani 1 1 d . . . . .
 N3 N 0.45886(13) 0.49570(10) 0.83373(10) 0.0143(2) Uani 1 1 d . . . . .
 N1 N 0.79176(13) 0.88163(10) 0.80301(10) 0.0153(2) Uani 1 1 d . . . . .
 N4 N 0.20191(13) 0.41231(11) 0.80698(11) 0.0175(2) Uani 1 1 d . . . . .
 N5 N 0.35561(15) 0.57367(12) 0.57034(11) 0.0223(3) Uani 1 1 d . . . . .
 C15 C 0.55662(14) 0.68449(11) 0.79220(11) 0.0135(2) Uani 1 1 d . . . . .
 H15 H 0.550445 0.725060 0.728372 0.016 Uiso 1 1 calc R U . . .
 C16 C 0.70681(14) 0.67544(12) 0.82730(12) 0.0145(2) Uani 1 1 d . . . . .
 C20 C 0.33490(15) 0.40016(12) 0.82958(12) 0.0151(2) Uani 1 1 d . . . . .
 C22 C 0.08276(16) 0.51477(13) 0.89399(13) 0.0190(3) Uani 1 1 d . . . . .
 H22A H 0.139341 0.511158 0.968178 0.023 Uiso 1 1 calc R U . . .
 H22B H 0.060462 0.586496 0.898567 0.023 Uiso 1 1 calc R U . . .
 C6 C 0.75255(16) 0.94197(12) 0.88582(12) 0.0163(2) Uani 1 1 d . . . . .
 H6 H 0.846334 0.999344 0.938716 0.020 Uiso 1 1 calc R U . . .
 C5 C 0.90850(16) 0.96729(13) 0.77237(13) 0.0185(3) Uani 1 1 d . . . . .
 H5A H 1.002601 0.992263 0.832982 0.022 Uiso 1 1 calc R U . . .
 H5B H 0.882632 1.036594 0.760571 0.022 Uiso 1 1 calc R U . . .
 C7 C 0.65933(16) 1.00957(13) 0.83261(14) 0.0191(3) Uani 1 1 d . . . . .
 C17 C 0.83659(15) 0.78421(12) 0.83426(12) 0.0163(2) Uani 1 1 d . . . . .
 H17A H 0.905422 0.807967 0.909779 0.020 Uiso 1 1 calc R U . . .
 H17B H 0.890097 0.766474 0.785911 0.020 Uiso 1 1 calc R U . . .
 C14 C 0.53338(15) 0.75645(12) 0.88209(12) 0.0157(2) Uani 1 1 d . . . . .
 H14A H 0.498717 0.704731 0.931401 0.019 Uiso 1 1 calc R U . . .
 H14B H 0.453690 0.784267 0.847998 0.019 Uiso 1 1 calc R U . . .
 C13 C 0.66923(16) 0.86178(12) 0.95097(12) 0.0168(2) Uani 1 1 d . . . . .
 H13 H 0.633417 0.909737 0.993898 0.020 Uiso 1 1 calc R U . . .
 C18 C 0.72055(15) 0.57642(12) 0.85016(13) 0.0171(3) Uani 1 1 d . . . . .
 H18 H 0.816131 0.572681 0.867329 0.021 Uiso 1 1 calc R U . . .
 C12 C 0.64555(17) 1.10131(13) 0.89309(15) 0.0220(3) Uani 1 1 d . . . . .
 C25 C 0.39238(15) 0.50971(13) 0.64756(12) 0.0172(3) Uani 1 1 d . . . . .
 C4 C 0.92923(18) 0.91924(13) 0.67149(14) 0.0214(3) Uani 1 1 d . . . . .
 C19 C 0.59505(15) 0.47041(13) 0.85059(13) 0.0178(3) Uani 1 1 d . . . . .
 H19A H 0.578847 0.406971 0.792001 0.021 Uiso 1 1 calc R U . . .
 H19B H 0.619718 0.444225 0.921093 0.021 Uiso 1 1 calc R U . . .
 C21 C 0.17650(16) 0.52097(13) 0.82050(13) 0.0182(3) Uani 1 1 d . . . . .
 H21A H 0.125949 0.534354 0.748595 0.022 Uiso 1 1 calc R U . . .
 H21B H 0.272207 0.586720 0.852588 0.022 Uiso 1 1 calc R U . . .
 C24 C 0.06590(16) 0.30890(13) 0.77505(13) 0.0187(3) Uani 1 1 d . . . . .
 H24A H 0.090958 0.238325 0.776835 0.022 Uiso 1 1 calc R U . . .
 H24B H 0.006106 0.305346 0.699578 0.022 Uiso 1 1 calc R U . . .
 C11 C 0.55734(19) 1.16094(15) 0.84692(17) 0.0280(4) Uani 1 1 d . . . . .
 H11 H 0.549731 1.222061 0.890770 0.034 Uiso 1 1 calc R U . . .
 C8 C 0.58007(18) 0.98081(14) 0.72174(14) 0.0232(3) Uani 1 1 d . . . . .
 H8 H 0.586187 0.918891 0.677927 0.028 Uiso 1 1 calc R U . . .
 C23 C -0.02316(18) 0.31172(14) 0.85097(15) 0.0234(3) Uani 1 1 d . . . . .
 H23A H -0.117780 0.244202 0.824800 0.028 Uiso 1 1 calc R U . . .
 H23B H 0.031858 0.305602 0.924689 0.028 Uiso 1 1 calc R U . . .
 C10 C 0.4805(2) 1.13095(17) 0.73670(19) 0.0321(4) Uani 1 1 d . . . . .
 H10 H 0.420235 1.171656 0.704246 0.039 Uiso 1 1 calc R U . . .
 C3 C 1.0579(2) 0.93759(17) 0.64862(19) 0.0347(4) Uani 1 1 d . . . . .
 H3 H 1.152880 0.982221 0.698490 0.042 Uiso 1 1 calc R U . . .
 C9 C 0.4919(2) 1.04072(17) 0.67345(17) 0.0299(4) Uani 1 1 d . . . . .
 H9 H 0.439772 1.019957 0.597557 0.036 Uiso 1 1 calc R U . . .
 C1 C 0.8893(3) 0.82085(18) 0.48568(19) 0.0419(5) Uani 1 1 d . . . . .
 H1A H 0.853630 0.778018 0.413510 0.050 Uiso 1 1 calc R U . . .
 C2 C 1.0330(3) 0.8818(2) 0.5408(2) 0.0505(7) Uani 1 1 d . . . . .
 H2 H 1.110293 0.887168 0.510951 0.061 Uiso 1 1 calc R U . . .
 C26 C 0.28552(19) 0.65681(15) 0.58663(16) 0.0284(4) Uani 1 1 d . . . . .
 H26A H 0.326859 0.727602 0.557636 0.034 Uiso 0.506(3) 1 calc R U P A 1
 H26B H 0.300915 0.679503 0.665030 0.034 Uiso 0.506(3) 1 calc R U P A 1
 H26C H 0.180056 0.612663 0.576322 0.034 Uiso 0.494(3) 1 calc R U P A 2
 H26D H 0.331644 0.698739 0.663060 0.034 Uiso 0.494(3) 1 calc R U P A 2
 C29 C 0.3050(3) 0.51531(18) 0.45574(14) 0.0359(4) Uani 1 1 d . . . . .
 H29A H 0.344262 0.573809 0.413152 0.043 Uiso 0.506(3) 1 calc R U P A 1
 H29B H 0.350206 0.456253 0.451946 0.043 Uiso 0.506(3) 1 calc R U P A 1
 H29C H 0.205543 0.454067 0.437413 0.043 Uiso 0.494(3) 1 calc R U P A 2
 H29D H 0.373831 0.478886 0.442967 0.043 Uiso 0.494(3) 1 calc R U P A 2
 O5A O 0.0873(3) 0.5456(2) 0.41386(19) 0.0276(6) Uani 0.506(3) 1 d . . P A 1
 C28A C 0.1531(4) 0.4608(3) 0.4043(3) 0.0259(7) Uani 0.506(3) 1 d . . P A 1
 H28A H 0.102428 0.381706 0.369243 0.031 Uiso 0.506(3) 1 calc R U P A 1
 C27A C 0.1244(4) 0.5945(3) 0.5254(3) 0.0239(7) Uani 0.506(3) 1 d . . P A 1
 H27A H 0.084073 0.531302 0.563309 0.029 Uiso 0.506(3) 1 calc R U P A 1
 H27B H 0.073733 0.649833 0.529484 0.029 Uiso 0.506(3) 1 calc R U P A 1
 O5B O 0.2284(3) 0.6844(3) 0.4079(2) 0.0367(7) Uani 0.494(3) 1 d . . P A 2
 C28B C 0.3006(4) 0.6077(4) 0.3866(3) 0.0280(8) Uani 0.494(3) 1 d . . P A 2
 H28B H 0.403733 0.656036 0.393972 0.034 Uiso 0.494(3) 1 calc R U P A 2
 H28C H 0.252055 0.567969 0.309555 0.034 Uiso 0.494(3) 1 calc R U P A 2
 C27B C 0.2943(5) 0.7422(4) 0.5155(3) 0.0337(9) Uani 0.494(3) 1 d . . P A 2
 H27C H 0.338000 0.824175 0.538796 0.040 Uiso 0.494(3) 1 calc R U P A 2

loop_
  _atom_site_aniso_label
  _atom_site_aniso_U_11
  _atom_site_aniso_U_22
  _atom_site_aniso_U_33
  _atom_site_aniso_U_23
  _atom_site_aniso_U_13
  _atom_site_aniso_U_12
 Br1 0.02342(8) 0.01858(8) 0.03865(10) -0.00676(6) 0.01304(7) 0.00574(6)
 S1 0.0313(2) 0.0252(2) 0.0250(2) -0.00223(15) 0.01061(17) 0.00410(16)
 O1 0.0177(5) 0.0201(5) 0.0202(5) 0.0046(4) 0.0048(4) 0.0038(4)
 O2 0.0187(5) 0.0145(5) 0.0308(6) 0.0086(4) 0.0102(4) 0.0077(4)
 O3 0.0153(5) 0.0204(5) 0.0312(6) 0.0003(4) 0.0112(4) 0.0043(4)
 O4 0.0334(6) 0.0160(5) 0.0228(5) -0.0009(4) 0.0074(5) 0.0074(5)
 N2 0.0129(5) 0.0107(5) 0.0165(5) 0.0035(4) 0.0045(4) 0.0040(4)
 N3 0.0115(5) 0.0128(5) 0.0193(5) 0.0054(4) 0.0051(4) 0.0048(4)
 N1 0.0147(5) 0.0108(5) 0.0215(6) 0.0030(4) 0.0081(4) 0.0041(4)
 N4 0.0130(5) 0.0124(5) 0.0279(6) 0.0035(4) 0.0088(5) 0.0039(4)
 N5 0.0222(6) 0.0225(6) 0.0183(6) 0.0050(5) 0.0020(5) 0.0069(5)
 C15 0.0118(5) 0.0109(5) 0.0181(6) 0.0026(4) 0.0052(5) 0.0041(4)
 C16 0.0112(5) 0.0132(6) 0.0186(6) 0.0019(5) 0.0051(5) 0.0039(4)
 C20 0.0143(5) 0.0137(6) 0.0176(6) 0.0035(5) 0.0066(5) 0.0042(5)
 C22 0.0148(6) 0.0183(6) 0.0223(7) -0.0013(5) 0.0058(5) 0.0052(5)
 C6 0.0156(6) 0.0116(5) 0.0215(6) 0.0011(5) 0.0070(5) 0.0042(5)
 C5 0.0172(6) 0.0132(6) 0.0235(7) 0.0027(5) 0.0091(5) 0.0016(5)
 C7 0.0165(6) 0.0129(6) 0.0304(8) 0.0049(5) 0.0114(6) 0.0051(5)
 C17 0.0124(5) 0.0133(6) 0.0238(7) 0.0036(5) 0.0067(5) 0.0048(5)
 C14 0.0142(5) 0.0127(5) 0.0206(6) 0.0010(5) 0.0074(5) 0.0046(5)
 C13 0.0160(6) 0.0134(6) 0.0197(6) 0.0010(5) 0.0064(5) 0.0037(5)
 C18 0.0119(5) 0.0152(6) 0.0251(7) 0.0052(5) 0.0059(5) 0.0055(5)
 C12 0.0194(6) 0.0142(6) 0.0361(8) 0.0040(6) 0.0147(6) 0.0061(5)
 C25 0.0143(6) 0.0161(6) 0.0185(6) 0.0017(5) 0.0044(5) 0.0033(5)
 C4 0.0216(7) 0.0155(6) 0.0276(7) 0.0034(5) 0.0130(6) 0.0035(5)
 C19 0.0132(6) 0.0147(6) 0.0278(7) 0.0081(5) 0.0067(5) 0.0069(5)
 C21 0.0167(6) 0.0152(6) 0.0261(7) 0.0049(5) 0.0102(5) 0.0073(5)
 C24 0.0145(6) 0.0149(6) 0.0247(7) 0.0016(5) 0.0072(5) 0.0026(5)
 C11 0.0256(8) 0.0172(7) 0.0499(11) 0.0096(7) 0.0197(7) 0.0117(6)
 C8 0.0231(7) 0.0192(7) 0.0303(8) 0.0071(6) 0.0094(6) 0.0101(6)
 C23 0.0204(7) 0.0182(7) 0.0326(8) 0.0058(6) 0.0144(6) 0.0033(5)
 C10 0.0275(8) 0.0254(8) 0.0534(12) 0.0172(8) 0.0174(8) 0.0161(7)
 C3 0.0297(9) 0.0269(9) 0.0489(11) 0.0014(8) 0.0263(9) 0.0022(7)
 C9 0.0277(8) 0.0289(8) 0.0372(9) 0.0128(7) 0.0091(7) 0.0151(7)
 C1 0.0619(14) 0.0262(9) 0.0391(11) -0.0008(8) 0.0352(11) 0.0040(9)
 C2 0.0587(14) 0.0335(10) 0.0655(15) -0.0024(10) 0.0507(13) 0.0021(10)
 C26 0.0231(7) 0.0230(8) 0.0331(9) 0.0086(6) -0.0017(6) 0.0089(6)
 C29 0.0469(11) 0.0336(10) 0.0156(7) 0.0048(7) -0.0002(7) 0.0087(8)
 O5A 0.0262(12) 0.0345(13) 0.0202(11) 0.0028(9) 0.0000(9) 0.0152(10)
 C28A 0.0245(15) 0.0309(17) 0.0203(14) -0.0001(12) 0.0029(12) 0.0121(13)
 C27A 0.0203(14) 0.0275(15) 0.0238(15) 0.0025(12) 0.0022(11) 0.0131(12)
 O5B 0.0419(16) 0.0524(19) 0.0243(13) 0.0099(12) 0.0045(11) 0.0324(15)
 C28B 0.0306(17) 0.042(2) 0.0176(14) 0.0069(13) 0.0072(13) 0.0208(15)
 C27B 0.044(2) 0.042(2) 0.0261(17) 0.0149(15) 0.0093(15) 0.0287(18)

_geom_special_details
;
 All esds (except the esd in the dihedral angle between two l.s. planes)
 are estimated using the full covariance matrix.  The cell esds are taken
 into account individually in the estimation of esds in distances, angles
 and torsion angles; correlations between esds in cell parameters are only
 used when they are defined by crystal symmetry.  An approximate (isotropic)
 treatment of cell esds is used for estimating esds involving l.s. planes.
;
loop_
  _geom_bond_atom_site_label_1
  _geom_bond_atom_site_label_2
  _geom_bond_distance
  _geom_bond_site_symmetry_2
  _geom_bond_publ_flag
 Br1 C12 1.9139(18) . ?
 S1 C4 1.7279(17) . ?
 S1 C1 1.717(2) . ?
 O1 H1 0.8400 . ?
 O1 C13 1.4215(18) . ?
 O2 C20 1.2327(17) . ?
 O3 C22 1.4246(18) . ?
 O3 C23 1.428(2) . ?
 O4 C25 1.2199(18) . ?
 N2 N3 1.4158(16) . ?
 N2 C15 1.4788(17) . ?
 N2 C25 1.4148(19) . ?
 N3 C20 1.3954(18) . ?
 N3 C19 1.4773(18) . ?
 N1 C6 1.4774(18) . ?
 N1 C5 1.4733(18) . ?
 N1 C17 1.4737(18) . ?
 N4 C20 1.3597(18) . ?
 N4 C21 1.4613(18) . ?
 N4 C24 1.4651(18) . ?
 N5 C25 1.374(2) . ?
 N5 C26 1.466(2) . ?
 N5 C29 1.474(2) . ?
 C15 H15 1.0000 . ?
 C15 C16 1.5089(19) . ?
 C15 C14 1.5318(19) . ?
 C16 C17 1.5143(19) . ?
 C16 C18 1.3283(19) . ?
 C22 H22A 0.9900 . ?
 C22 H22B 0.9900 . ?
 C22 C21 1.508(2) . ?
 C6 H6 1.0000 . ?
 C6 C7 1.527(2) . ?
 C6 C13 1.541(2) . ?
 C5 H5A 0.9900 . ?
 C5 H5B 0.9900 . ?
 C5 C4 1.493(2) . ?
 C7 C12 1.401(2) . ?
 C7 C8 1.394(2) . ?
 C17 H17A 0.9900 . ?
 C17 H17B 0.9900 . ?
 C14 H14A 0.9900 . ?
 C14 H14B 0.9900 . ?
 C14 C13 1.534(2) . ?
 C13 H13 1.0000 . ?
 C18 H18 0.9500 . ?
 C18 C19 1.496(2) . ?
 C12 C11 1.386(2) . ?
 C4 C3 1.364(2) . ?
 C19 H19A 0.9900 . ?
 C19 H19B 0.9900 . ?
 C21 H21A 0.9900 . ?
 C21 H21B 0.9900 . ?
 C24 H24A 0.9900 . ?
 C24 H24B 0.9900 . ?
 C24 C23 1.512(2) . ?
 C11 H11 0.9500 . ?
 C11 C10 1.382(3) . ?
 C8 H8 0.9500 . ?
 C8 C9 1.396(2) . ?
 C23 H23A 0.9900 . ?
 C23 H23B 0.9900 . ?
 C10 H10 0.9500 . ?
 C10 C9 1.393(3) . ?
 C3 H3 0.9500 . ?
 C3 C2 1.430(3) . ?
 C9 H9 0.9500 . ?
 C1 H1A 0.9500 . ?
 C1 C2 1.349(4) . ?
 C2 H2 0.9500 . ?
 C26 H26A 0.9900 . ?
 C26 H26B 0.9900 . ?
 C26 H26C 0.9900 . ?
 C26 H26D 0.9900 . ?
 C26 C27A 1.500(4) . ?
 C26 C27B 1.454(4) . ?
 C29 H29A 0.9900 . ?
 C29 H29B 0.9900 . ?
 C29 H29C 0.9900 . ?
 C29 H29D 0.9900 . ?
 C29 C28A 1.395(4) . ?
 C29 C28B 1.514(4) . ?
 O5A C28A 1.436(4) . ?
 O5A C27A 1.422(4) . ?
 C28A H28A 0.9500 . ?
 C27A H27A 0.9900 . ?
 C27A H27B 0.9900 . ?
 O5B C28B 1.432(4) . ?
 O5B C27B 1.390(5) . ?
 C28B H28B 0.9900 . ?
 C28B H28C 0.9900 . ?
 C27B H27C 0.9500 . ?

loop_
  _geom_angle_atom_site_label_1
  _geom_angle_atom_site_label_2
  _geom_angle_atom_site_label_3
  _geom_angle
  _geom_angle_site_symmetry_1
  _geom_angle_site_symmetry_3
  _geom_angle_publ_flag
 C1 S1 C4 92.23(10) . . ?
 C13 O1 H1 109.5 . . ?
 C22 O3 C23 110.21(12) . . ?
 N3 N2 C15 111.11(11) . . ?
 C25 N2 N3 113.10(11) . . ?
 C25 N2 C15 119.84(12) . . ?
 N2 N3 C19 114.80(11) . . ?
 C20 N3 N2 116.64(11) . . ?
 C20 N3 C19 114.17(11) . . ?
 C5 N1 C6 109.02(11) . . ?
 C5 N1 C17 110.09(11) . . ?
 C17 N1 C6 115.47(12) . . ?
 C20 N4 C21 126.71(12) . . ?
 C20 N4 C24 119.81(12) . . ?
 C21 N4 C24 113.23(11) . . ?
 C25 N5 C26 122.43(14) . . ?
 C25 N5 C29 116.25(14) . . ?
 C26 N5 C29 112.39(15) . . ?
 N2 C15 H15 107.7 . . ?
 N2 C15 C16 111.10(11) . . ?
 N2 C15 C14 110.46(11) . . ?
 C16 C15 H15 107.7 . . ?
 C16 C15 C14 111.94(11) . . ?
 C14 C15 H15 107.7 . . ?
 C15 C16 C17 116.15(12) . . ?
 C18 C16 C15 120.48(12) . . ?
 C18 C16 C17 123.36(12) . . ?
 O2 C20 N3 118.76(13) . . ?
 O2 C20 N4 122.47(13) . . ?
 N4 C20 N3 118.77(12) . . ?
 O3 C22 H22A 109.1 . . ?
 O3 C22 H22B 109.1 . . ?
 O3 C22 C21 112.59(12) . . ?
 H22A C22 H22B 107.8 . . ?
 C21 C22 H22A 109.1 . . ?
 C21 C22 H22B 109.1 . . ?
 N1 C6 H6 107.7 . . ?
 N1 C6 C7 110.23(12) . . ?
 N1 C6 C13 114.66(11) . . ?
 C7 C6 H6 107.7 . . ?
 C7 C6 C13 108.50(12) . . ?
 C13 C6 H6 107.7 . . ?
 N1 C5 H5A 109.2 . . ?
 N1 C5 H5B 109.2 . . ?
 N1 C5 C4 112.13(12) . . ?
 H5A C5 H5B 107.9 . . ?
 C4 C5 H5A 109.2 . . ?
 C4 C5 H5B 109.2 . . ?
 C12 C7 C6 121.81(15) . . ?
 C8 C7 C6 121.59(13) . . ?
 C8 C7 C12 116.58(14) . . ?
 N1 C17 C16 112.78(11) . . ?
 N1 C17 H17A 109.0 . . ?
 N1 C17 H17B 109.0 . . ?
 C16 C17 H17A 109.0 . . ?
 C16 C17 H17B 109.0 . . ?
 H17A C17 H17B 107.8 . . ?
 C15 C14 H14A 108.3 . . ?
 C15 C14 H14B 108.3 . . ?
 C15 C14 C13 115.81(11) . . ?
 H14A C14 H14B 107.4 . . ?
 C13 C14 H14A 108.3 . . ?
 C13 C14 H14B 108.3 . . ?
 O1 C13 C6 107.02(11) . . ?
 O1 C13 C14 113.34(12) . . ?
 O1 C13 H13 106.9 . . ?
 C6 C13 H13 106.9 . . ?
 C14 C13 C6 115.30(12) . . ?
 C14 C13 H13 106.9 . . ?
 C16 C18 H18 117.9 . . ?
 C16 C18 C19 124.16(13) . . ?
 C19 C18 H18 117.9 . . ?
 C7 C12 Br1 120.57(12) . . ?
 C11 C12 Br1 116.82(13) . . ?
 C11 C12 C7 122.61(17) . . ?
 O4 C25 N2 121.75(14) . . ?
 O4 C25 N5 123.71(14) . . ?
 N5 C25 N2 114.51(13) . . ?
 C5 C4 S1 120.80(11) . . ?
 C3 C4 S1 110.93(14) . . ?
 C3 C4 C5 128.25(16) . . ?
 N3 C19 C18 110.43(11) . . ?
 N3 C19 H19A 109.6 . . ?
 N3 C19 H19B 109.6 . . ?
 C18 C19 H19A 109.6 . . ?
 C18 C19 H19B 109.6 . . ?
 H19A C19 H19B 108.1 . . ?
 N4 C21 C22 109.71(12) . . ?
 N4 C21 H21A 109.7 . . ?
 N4 C21 H21B 109.7 . . ?
 C22 C21 H21A 109.7 . . ?
 C22 C21 H21B 109.7 . . ?
 H21A C21 H21B 108.2 . . ?
 N4 C24 H24A 109.5 . . ?
 N4 C24 H24B 109.5 . . ?
 N4 C24 C23 110.76(13) . . ?
 H24A C24 H24B 108.1 . . ?
 C23 C24 H24A 109.5 . . ?
 C23 C24 H24B 109.5 . . ?
 C12 C11 H11 120.2 . . ?
 C10 C11 C12 119.58(16) . . ?
 C10 C11 H11 120.2 . . ?
 C7 C8 H8 119.2 . . ?
 C7 C8 C9 121.67(16) . . ?
 C9 C8 H8 119.2 . . ?
 O3 C23 C24 111.12(13) . . ?
 O3 C23 H23A 109.4 . . ?
 O3 C23 H23B 109.4 . . ?
 C24 C23 H23A 109.4 . . ?
 C24 C23 H23B 109.4 . . ?
 H23A C23 H23B 108.0 . . ?
 C11 C10 H10 120.2 . . ?
 C11 C10 C9 119.64(16) . . ?
 C9 C10 H10 120.2 . . ?
 C4 C3 H3 123.9 . . ?
 C4 C3 C2 112.14(19) . . ?
 C2 C3 H3 123.9 . . ?
 C8 C9 H9 120.0 . . ?
 C10 C9 C8 119.91(18) . . ?
 C10 C9 H9 120.0 . . ?
 S1 C1 H1A 124.4 . . ?
 C2 C1 S1 111.16(16) . . ?
 C2 C1 H1A 124.4 . . ?
 C3 C2 H2 123.2 . . ?
 C1 C2 C3 113.52(19) . . ?
 C1 C2 H2 123.2 . . ?
 N5 C26 H26A 110.7 . . ?
 N5 C26 H26B 110.7 . . ?
 N5 C26 H26C 108.3 . . ?
 N5 C26 H26D 108.3 . . ?
 N5 C26 C27A 105.44(18) . . ?
 H26A C26 H26B 108.8 . . ?
 H26C C26 H26D 107.4 . . ?
 C27A C26 H26A 110.7 . . ?
 C27A C26 H26B 110.7 . . ?
 C27B C26 N5 115.8(2) . . ?
 C27B C26 H26C 108.3 . . ?
 C27B C26 H26D 108.3 . . ?
 N5 C29 H29A 107.9 . . ?
 N5 C29 H29B 107.9 . . ?
 N5 C29 H29C 110.3 . . ?
 N5 C29 H29D 110.3 . . ?
 N5 C29 C28B 106.9(2) . . ?
 H29A C29 H29B 107.2 . . ?
 H29C C29 H29D 108.6 . . ?
 C28A C29 N5 117.7(2) . . ?
 C28A C29 H29A 107.9 . . ?
 C28A C29 H29B 107.9 . . ?
 C28B C29 H29C 110.3 . . ?
 C28B C29 H29D 110.3 . . ?
 C27A O5A C28A 110.1(2) . . ?
 C29 C28A O5A 107.7(3) . . ?
 C29 C28A H28A 126.2 . . ?
 O5A C28A H28A 126.2 . . ?
 C26 C27A H27A 108.1 . . ?
 C26 C27A H27B 108.1 . . ?
 O5A C27A C26 116.7(3) . . ?
 O5A C27A H27A 108.1 . . ?
 O5A C27A H27B 108.1 . . ?
 H27A C27A H27B 107.3 . . ?
 C27B O5B C28B 109.3(3) . . ?
 C29 C28B H28B 107.7 . . ?
 C29 C28B H28C 107.7 . . ?
 O5B C28B C29 118.5(3) . . ?
 O5B C28B H28B 107.7 . . ?
 O5B C28B H28C 107.7 . . ?
 H28B C28B H28C 107.1 . . ?
 C26 C27B H27C 125.6 . . ?
 O5B C27B C26 108.9(3) . . ?
 O5B C27B H27C 125.6 . . ?

loop_
  _geom_torsion_atom_site_label_1
  _geom_torsion_atom_site_label_2
  _geom_torsion_atom_site_label_3
  _geom_torsion_atom_site_label_4
  _geom_torsion
  _geom_torsion_site_symmetry_1
  _geom_torsion_site_symmetry_2
  _geom_torsion_site_symmetry_3
  _geom_torsion_site_symmetry_4
  _geom_torsion_publ_flag
 Br1 C12 C11 C10 178.26(13) . . . . ?
 S1 C4 C3 C2 1.7(2) . . . . ?
 S1 C1 C2 C3 0.7(3) . . . . ?
 O3 C22 C21 N4 -54.92(17) . . . . ?
 N2 N3 C20 O2 142.84(13) . . . . ?
 N2 N3 C20 N4 -37.91(18) . . . . ?
 N2 N3 C19 C18 39.60(17) . . . . ?
 N2 C15 C16 C17 162.84(12) . . . . ?
 N2 C15 C16 C18 -17.13(19) . . . . ?
 N2 C15 C14 C13 161.61(12) . . . . ?
 N3 N2 C15 C16 49.10(15) . . . . ?
 N3 N2 C15 C14 -75.75(13) . . . . ?
 N3 N2 C25 O4 -4.86(19) . . . . ?
 N3 N2 C25 N5 173.28(12) . . . . ?
 N1 C6 C7 C12 -159.79(13) . . . . ?
 N1 C6 C7 C8 22.11(19) . . . . ?
 N1 C6 C13 O1 75.73(15) . . . . ?
 N1 C6 C13 C14 -51.35(17) . . . . ?
 N1 C5 C4 S1 39.90(18) . . . . ?
 N1 C5 C4 C3 -141.81(18) . . . . ?
 N4 C24 C23 O3 54.93(17) . . . . ?
 N5 C26 C27A O5A -53.6(3) . . . . ?
 N5 C26 C27B O5B 58.8(3) . . . . ?
 N5 C29 C28A O5A 55.5(3) . . . . ?
 N5 C29 C28B O5B -48.9(4) . . . . ?
 C15 N2 N3 C20 159.55(12) . . . . ?
 C15 N2 N3 C19 -63.02(15) . . . . ?
 C15 N2 C25 O4 129.25(15) . . . . ?
 C15 N2 C25 N5 -52.61(17) . . . . ?
 C15 C16 C17 N1 -0.93(18) . . . . ?
 C15 C16 C18 C19 -4.0(2) . . . . ?
 C15 C14 C13 O1 -74.90(16) . . . . ?
 C15 C14 C13 C6 48.92(17) . . . . ?
 C16 C15 C14 C13 37.24(17) . . . . ?
 C16 C18 C19 N3 -6.0(2) . . . . ?
 C20 N3 C19 C18 178.09(13) . . . . ?
 C20 N4 C21 C22 -123.27(16) . . . . ?
 C20 N4 C24 C23 123.01(15) . . . . ?
 C22 O3 C23 C24 -58.97(17) . . . . ?
 C6 N1 C5 C4 -166.47(13) . . . . ?
 C6 N1 C17 C16 76.75(15) . . . . ?
 C6 C7 C12 Br1 3.3(2) . . . . ?
 C6 C7 C12 C11 -177.66(14) . . . . ?
 C6 C7 C8 C9 178.41(15) . . . . ?
 C5 N1 C6 C7 75.20(14) . . . . ?
 C5 N1 C6 C13 -162.03(12) . . . . ?
 C5 N1 C17 C16 -159.29(12) . . . . ?
 C5 C4 C3 C2 -176.73(19) . . . . ?
 C7 C6 C13 O1 -160.57(12) . . . . ?
 C7 C6 C13 C14 72.35(15) . . . . ?
 C7 C12 C11 C10 -0.8(3) . . . . ?
 C7 C8 C9 C10 -0.7(3) . . . . ?
 C17 N1 C6 C7 -160.27(11) . . . . ?
 C17 N1 C6 C13 -37.50(17) . . . . ?
 C17 N1 C5 C4 65.90(16) . . . . ?
 C17 C16 C18 C19 175.98(14) . . . . ?
 C14 C15 C16 C17 -73.14(16) . . . . ?
 C14 C15 C16 C18 106.88(16) . . . . ?
 C13 C6 C7 C12 73.90(17) . . . . ?
 C13 C6 C7 C8 -104.20(16) . . . . ?
 C18 C16 C17 N1 179.04(14) . . . . ?
 C12 C7 C8 C9 0.2(2) . . . . ?
 C12 C11 C10 C9 0.4(3) . . . . ?
 C25 N2 N3 C20 -62.33(16) . . . . ?
 C25 N2 N3 C19 75.10(15) . . . . ?
 C25 N2 C15 C16 -85.84(15) . . . . ?
 C25 N2 C15 C14 149.31(12) . . . . ?
 C25 N5 C26 C27A -100.1(2) . . . . ?
 C25 N5 C26 C27B 161.8(2) . . . . ?
 C25 N5 C29 C28A 95.0(3) . . . . ?
 C25 N5 C29 C28B -168.9(2) . . . . ?
 C4 S1 C1 C2 0.3(2) . . . . ?
 C4 C3 C2 C1 -1.6(3) . . . . ?
 C19 N3 C20 O2 5.2(2) . . . . ?
 C19 N3 C20 N4 -175.60(13) . . . . ?
 C21 N4 C20 O2 157.63(15) . . . . ?
 C21 N4 C20 N3 -21.6(2) . . . . ?
 C21 N4 C24 C23 -51.59(17) . . . . ?
 C24 N4 C20 O2 -16.2(2) . . . . ?
 C24 N4 C20 N3 164.60(13) . . . . ?
 C24 N4 C21 C22 50.89(17) . . . . ?
 C11 C10 C9 C8 0.3(3) . . . . ?
 C8 C7 C12 Br1 -178.54(11) . . . . ?
 C8 C7 C12 C11 0.5(2) . . . . ?
 C23 O3 C22 C21 59.69(17) . . . . ?
 C1 S1 C4 C5 177.42(15) . . . . ?
 C1 S1 C4 C3 -1.14(16) . . . . ?
 C26 N5 C25 O4 143.93(16) . . . . ?
 C26 N5 C25 N2 -34.2(2) . . . . ?
 C26 N5 C29 C28A -53.2(3) . . . . ?
 C26 N5 C29 C28B 42.9(3) . . . . ?
 C29 N5 C25 O4 -0.8(2) . . . . ?
 C29 N5 C25 N2 -178.91(15) . . . . ?
 C29 N5 C26 C27A 45.8(2) . . . . ?
 C29 N5 C26 C27B -52.2(3) . . . . ?
 C28A O5A C27A C26 60.5(4) . . . . ?
 C27A O5A C28A C29 -56.3(3) . . . . ?
 C28B O5B C27B C26 -57.7(4) . . . . ?
 C27B O5B C28B C29 57.9(4) . . . . ?

_shelx_res_file
;
TITL mo_b2498_0m_a.res in P-1
    mo_b2498_0m.res
    created by SHELXL-2018/3 at 18:42:26 on 07-Mar-2022
REM Old TITL mo_B2498_0m in P-1
REM SHELXT solution in P-1: R1 0.139, Rweak 0.010, Alpha 0.039
REM <I/s> 0.000 for 0 systematic absences, Orientation as input
REM Formula found by SHELXT: C33 N5 O4 S Br
CELL 0.71073 10.127 12.411 12.9814 94.357 105.845 109.443
ZERR 2 0.0003 0.0005 0.0005 0.001 0.001 0.001
LATT 1
SFAC C H Br N O S
UNIT 58 70 2 10 10 2

L.S. 4 0 0
PLAN  2
SIZE 0.125 0.193 0.264
TEMP -173.15
CONF
BOND
list 4
MORE -1
BOND $H
fmap 2 53
acta
REM <olex2.extras>
REM <HklSrc "%.\\mo_B2498_0m.hkl">
REM </olex2.extras>

WGHT    0.055600    0.791100
FVAR       0.50981   0.50633
BR1   3    0.752426    1.151436    1.045378    11.00000    0.02342    0.01858 =
         0.03865   -0.00676    0.01304    0.00574
S1    6    0.779173    0.830774    0.562921    11.00000    0.03125    0.02522 =
         0.02500   -0.00223    0.01061    0.00410
O1    5    0.774921    0.831183    1.027312    11.00000    0.01770    0.02015 =
         0.02023    0.00459    0.00485    0.00385
AFIX 147
H1    2    0.732613    0.786054    1.063346    11.00000   -1.50000
AFIX   0
O2    5    0.350352    0.308274    0.847669    11.00000    0.01875    0.01448 =
         0.03085    0.00863    0.01021    0.00771
O3    5   -0.052291    0.416550    0.856638    11.00000    0.01533    0.02037 =
         0.03117    0.00026    0.01118    0.00434
O4    5    0.383543    0.409678    0.625802    11.00000    0.03338    0.01597 =
         0.02280   -0.00086    0.00737    0.00743
N2    4    0.437858    0.568025    0.756460    11.00000    0.01286    0.01069 =
         0.01652    0.00346    0.00447    0.00398
N3    4    0.458864    0.495698    0.833727    11.00000    0.01154    0.01276 =
         0.01932    0.00537    0.00508    0.00483
N1    4    0.791765    0.881626    0.803013    11.00000    0.01474    0.01081 =
         0.02149    0.00297    0.00806    0.00414
N4    4    0.201907    0.412310    0.806976    11.00000    0.01304    0.01238 =
         0.02792    0.00345    0.00883    0.00392
N5    4    0.355610    0.573675    0.570344    11.00000    0.02222    0.02251 =
         0.01832    0.00497    0.00199    0.00687
C15   1    0.556618    0.684486    0.792196    11.00000    0.01178    0.01088 =
         0.01813    0.00257    0.00521    0.00408
AFIX  13
H15   2    0.550445    0.725060    0.728372    11.00000   -1.20000
AFIX   0
C16   1    0.706815    0.675438    0.827304    11.00000    0.01119    0.01317 =
         0.01865    0.00186    0.00512    0.00395
C20   1    0.334902    0.400163    0.829578    11.00000    0.01430    0.01373 =
         0.01764    0.00347    0.00663    0.00424
C22   1    0.082755    0.514766    0.893992    11.00000    0.01478    0.01835 =
         0.02225   -0.00132    0.00582    0.00517
AFIX  23
H22A  2    0.139341    0.511158    0.968178    11.00000   -1.20000
H22B  2    0.060462    0.586496    0.898567    11.00000   -1.20000
AFIX   0
C6    1    0.752548    0.941966    0.885818    11.00000    0.01562    0.01162 =
         0.02146    0.00110    0.00704    0.00425
AFIX  13
H6    2    0.846334    0.999344    0.938716    11.00000   -1.20000
AFIX   0
C5    1    0.908505    0.967289    0.772369    11.00000    0.01725    0.01320 =
         0.02352    0.00275    0.00910    0.00159
AFIX  23
H5A   2    1.002601    0.992263    0.832982    11.00000   -1.20000
H5B   2    0.882632    1.036594    0.760571    11.00000   -1.20000
AFIX   0
C7    1    0.659327    1.009571    0.832611    11.00000    0.01653    0.01287 =
         0.03042    0.00492    0.01136    0.00509
C17   1    0.836586    0.784207    0.834256    11.00000    0.01238    0.01335 =
         0.02376    0.00355    0.00667    0.00480
AFIX  23
H17A  2    0.905422    0.807967    0.909779    11.00000   -1.20000
H17B  2    0.890097    0.766474    0.785911    11.00000   -1.20000
AFIX   0
C14   1    0.533383    0.756447    0.882090    11.00000    0.01417    0.01267 =
         0.02064    0.00100    0.00738    0.00456
AFIX  23
H14A  2    0.498717    0.704731    0.931401    11.00000   -1.20000
H14B  2    0.453690    0.784267    0.847998    11.00000   -1.20000
AFIX   0
C13   1    0.669232    0.861784    0.950967    11.00000    0.01604    0.01345 =
         0.01968    0.00096    0.00641    0.00370
AFIX  13
H13   2    0.633417    0.909737    0.993898    11.00000   -1.20000
AFIX   0
C18   1    0.720546    0.576419    0.850161    11.00000    0.01191    0.01515 =
         0.02506    0.00521    0.00590    0.00549
AFIX  43
H18   2    0.816131    0.572681    0.867329    11.00000   -1.20000
AFIX   0
C12   1    0.645553    1.101313    0.893092    11.00000    0.01939    0.01418 =
         0.03615    0.00403    0.01469    0.00608
C25   1    0.392385    0.509714    0.647556    11.00000    0.01431    0.01612 =
         0.01851    0.00174    0.00444    0.00326
C4    1    0.929228    0.919245    0.671487    11.00000    0.02163    0.01552 =
         0.02755    0.00336    0.01302    0.00352
C19   1    0.595054    0.470410    0.850588    11.00000    0.01319    0.01472 =
         0.02778    0.00813    0.00668    0.00687
AFIX  23
H19A  2    0.578847    0.406971    0.792001    11.00000   -1.20000
H19B  2    0.619718    0.444225    0.921093    11.00000   -1.20000
AFIX   0
C21   1    0.176503    0.520972    0.820496    11.00000    0.01674    0.01519 =
         0.02608    0.00493    0.01021    0.00727
AFIX  23
H21A  2    0.125949    0.534354    0.748595    11.00000   -1.20000
H21B  2    0.272207    0.586720    0.852588    11.00000   -1.20000
AFIX   0
C24   1    0.065900    0.308904    0.775047    11.00000    0.01450    0.01494 =
         0.02468    0.00161    0.00717    0.00257
AFIX  23
H24A  2    0.090958    0.238325    0.776835    11.00000   -1.20000
H24B  2    0.006106    0.305346    0.699578    11.00000   -1.20000
AFIX   0
C11   1    0.557339    1.160945    0.846924    11.00000    0.02560    0.01720 =
         0.04989    0.00959    0.01968    0.01174
AFIX  43
H11   2    0.549731    1.222061    0.890770    11.00000   -1.20000
AFIX   0
C8    1    0.580066    0.980814    0.721739    11.00000    0.02313    0.01918 =
         0.03032    0.00706    0.00941    0.01011
AFIX  43
H8    2    0.586187    0.918891    0.677927    11.00000   -1.20000
AFIX   0
C23   1   -0.023164    0.311716    0.850967    11.00000    0.02043    0.01817 =
         0.03264    0.00581    0.01445    0.00334
AFIX  23
H23A  2   -0.117780    0.244202    0.824800    11.00000   -1.20000
H23B  2    0.031858    0.305602    0.924689    11.00000   -1.20000
AFIX   0
C10   1    0.480505    1.130949    0.736700    11.00000    0.02747    0.02535 =
         0.05338    0.01717    0.01743    0.01610
AFIX  43
H10   2    0.420235    1.171656    0.704246    11.00000   -1.20000
AFIX   0
C3    1    1.057853    0.937586    0.648617    11.00000    0.02968    0.02692 =
         0.04890    0.00139    0.02632    0.00223
AFIX  43
H3    2    1.152880    0.982221    0.698490    11.00000   -1.20000
AFIX   0
C9    1    0.491901    1.040720    0.673448    11.00000    0.02767    0.02889 =
         0.03721    0.01284    0.00914    0.01511
AFIX  43
H9    2    0.439772    1.019957    0.597557    11.00000   -1.20000
AFIX   0
C1    1    0.889281    0.820852    0.485680    11.00000    0.06191    0.02618 =
         0.03909   -0.00084    0.03517    0.00405
AFIX  43
H1A   2    0.853630    0.778018    0.413510    11.00000   -1.20000
AFIX   0
C2    1    1.033006    0.881806    0.540831    11.00000    0.05867    0.03345 =
         0.06547   -0.00237    0.05071    0.00207
AFIX  43
H2    2    1.110293    0.887168    0.510951    11.00000   -1.20000
AFIX   0
C26   1    0.285521    0.656815    0.586625    11.00000    0.02308    0.02302 =
         0.03312    0.00856   -0.00174    0.00892
PART 1
AFIX  23
H26A  2    0.326859    0.727602    0.557636    21.00000   -1.20000
H26B  2    0.300915    0.679503    0.665030    21.00000   -1.20000
AFIX  23
PART 2
H26C  2    0.180056    0.612663    0.576322   -21.00000   -1.20000
H26D  2    0.331644    0.698739    0.663060   -21.00000   -1.20000
AFIX   0
PART 0
C29   1    0.304953    0.515308    0.455744    11.00000    0.04694    0.03356 =
         0.01564    0.00478   -0.00022    0.00871
PART 1
AFIX  23
H29A  2    0.344262    0.573809    0.413152    21.00000   -1.20000
H29B  2    0.350206    0.456253    0.451946    21.00000   -1.20000
AFIX  23
PART 2
H29C  2    0.205543    0.454067    0.437413   -21.00000   -1.20000
H29D  2    0.373831    0.478886    0.442967   -21.00000   -1.20000
AFIX   0
PART 1
O5A   5    0.087290    0.545643    0.413863    21.00000    0.02618    0.03450 =
         0.02017    0.00279    0.00003    0.01523
C28A  1    0.153136    0.460759    0.404295    21.00000    0.02451    0.03094 =
         0.02032   -0.00013    0.00289    0.01210
AFIX  43
H28A  2    0.102428    0.381706    0.369243    21.00000   -1.20000
AFIX   0
C27A  1    0.124363    0.594547    0.525388    21.00000    0.02034    0.02754 =
         0.02378    0.00251    0.00222    0.01312
AFIX  23
H27A  2    0.084073    0.531302    0.563309    21.00000   -1.20000
H27B  2    0.073733    0.649833    0.529484    21.00000   -1.20000
AFIX   0
PART 2
O5B   5    0.228381    0.684375    0.407854   -21.00000    0.04194    0.05239 =
         0.02433    0.00991    0.00452    0.03240
C28B  1    0.300557    0.607701    0.386592   -21.00000    0.03059    0.04169 =
         0.01755    0.00686    0.00715    0.02081
AFIX  23
H28B  2    0.403733    0.656036    0.393972   -21.00000   -1.20000
H28C  2    0.252055    0.567969    0.309555   -21.00000   -1.20000
AFIX   0
C27B  1    0.294317    0.742215    0.515501   -21.00000    0.04372    0.04201 =
         0.02607    0.01492    0.00934    0.02871
AFIX  43
H27C  2    0.338000    0.824175    0.538796   -21.00000   -1.20000
AFIX   0
HKLF 4


REM  mo_b2498_0m_a.res in P-1
REM wR2 = 0.108794, GooF = S = 1.02459, Restrained GooF = 1.02459 for all data
REM R1 = 0.040008 for 8968 Fo > 4sig(Fo) and 0.052946 for all 10929 data
REM 399 parameters refined using 0 restraints

END

WGHT      0.0556      0.7912

REM Highest difference peak  1.266,  deepest hole -0.866,  1-sigma level  0.080
Q1    1   0.7066  1.1604  0.9933  11.00000  0.05    1.27
Q2    1   0.2457  0.4595  0.4230  11.00000  0.05    0.77
;
_shelx_res_checksum                8741
_shelx_hkl_file
;
  -1   0   0  333.07   18.20
  -1   0   0  332.87   17.60
  -1   0   0  334.97   18.10
  -1   0   0  305.17   14.80
  -1   0   0  307.17    7.70
  -1   0   0  325.17   12.20
  -1   0   0  307.87    7.40
  -1   0   0  313.67    7.30
  -1   0   0  305.77    8.80
  -1   0   0  313.27    7.50
  -1   0   0  316.77    7.00
   1   0   0  292.87    7.20
  -2   0   0 1408.26   41.90
  -2   0   0 1451.95   57.89
  -2   0   0 1360.86   34.00
  -2   0   0 1341.17   30.50
  -2   0   0 1382.56   31.00
  -2   0   0 1391.96   30.10
  -2   0   0 1382.16   31.00
  -2   0   0 1414.66   49.60
  -2   0   0 1425.96   57.29
  -2   0   0 1380.06   55.89
  -2   0   0 1408.86   31.60
   2   0   0 1385.86   30.90
   2   0   0 1370.46   31.50
   2   0   0 1391.56   34.10
   2   0   0 1467.95   30.60
   2   0   0 1399.86   41.20
  -3   0   0   24.50    1.50
  -3   0   0   26.80    4.10
  -3   0   0   20.40    8.50
  -3   0   0   21.20    2.10
  -3   0   0   15.40    5.60
  -3   0   0   24.90    1.90
  -3   0   0   27.10    8.50
  -3   0   0   14.20    8.10
  -3   0   0   10.20    7.60
  -3   0   0   27.90    2.30
  -3   0   0   21.90    2.40
   3   0   0   21.00    1.90
   3   0   0   27.70    4.30
   3   0   0   24.60    2.10
   3   0   0   13.60    4.70
  -4   0   0  555.64   28.40
  -4   0   0  500.25   44.40
  -4   0   0  573.24   45.20
  -4   0   0  549.85   13.50
  -4   0   0  602.54   38.70
  -4   0   0  522.55   15.30
  -4   0   0  546.35   19.60
  -4   0   0  563.94   15.10
  -4   0   0  581.94   14.70
  -4   0   0  568.34   16.00
  -4   0   0  557.84   13.40
  -4   0   0  559.14   45.60
  -4   0   0  580.64   14.40
   4   0   0  560.44   19.80
   4   0   0  558.44   14.40
   4   0   0  538.65   14.80
  -5   0   0   13.10    2.50
  -5   0   0   16.40    7.50
  -5   0   0   12.20    2.50
  -5   0   0   13.60    2.00
  -5   0   0   16.30    1.60
  -5   0   0   18.00    2.90
  -5   0   0   17.20    3.20
  -5   0   0   15.00    2.30
  -5   0   0    4.70    7.70
  -5   0   0   43.90   16.30
  -5   0   0    6.80   11.90
  -5   0   0   15.80    2.20
  -5   0   0   15.70    1.80
  -5   0   0   14.80    4.40
  -5   0   0   -5.60    9.80
   5   0   0    9.90    1.80
   5   0   0   17.20    2.60
   5   0   0    7.00    3.00
  -6   0   0  719.63   34.30
  -6   0   0  702.73   21.10
  -6   0   0  718.53   20.90
  -6   0   0  705.93   21.10
  -6   0   0  742.53   26.80
  -6   0   0  725.03   18.80
  -6   0   0  644.94   48.30
  -6   0   0  697.73   65.59
  -6   0   0  743.93   64.99
  -6   0   0  626.64   16.70
  -6   0   0  729.33   20.00
  -6   0   0  696.63   17.30
  -6   0   0  729.73   66.99
  -6   0   0  685.33   18.70
  -6   0   0  704.03   19.00
   6   0   0  706.53   26.70
   6   0   0  726.63   19.00
   6   0   0  707.03   19.30
  -7   0   0  277.97   10.30
  -7   0   0  283.37   10.10
  -7   0   0  315.57   17.30
  -7   0   0  303.27   12.80
  -7   0   0  277.47   10.90
  -7   0   0  291.97   12.50
  -7   0   0  288.07   12.60
  -7   0   0  282.87   12.10
  -7   0   0  265.77    8.40
  -7   0   0  282.17   10.10
  -7   0   0  285.87    7.80
   7   0   0  291.77   10.50
   7   0   0  286.97   16.70
  -8   0   0   18.70    3.00
  -8   0   0   25.50    5.10
  -8   0   0   23.80    6.30
  -8   0   0   17.70    4.20
  -8   0   0   13.20    3.40
  -8   0   0   15.20    2.80
  -8   0   0   18.40    3.70
  -8   0   0   19.80    3.10
  -8   0   0   21.10    3.80
  -8   0   0   21.00    2.40
   8   0   0   18.90    5.70
   8   0   0   23.70    3.70
  -9   0   0   47.70    5.20
  -9   0   0   39.20    6.20
  -9   0   0   49.70    3.00
  -9   0   0   50.59   10.20
  -9   0   0   46.00    4.70
  -9   0   0   46.90    4.60
  -9   0   0   43.70    6.20
  -9   0   0   52.59    7.20
  -9   0   0   50.59    4.70
  -9   0   0   52.69    3.10
  -9   0   0   36.20    5.80
   9   0   0   42.20    8.20
   9   0   0   48.30    5.10
 -10   0   0  148.39   10.60
 -10   0   0  161.98   10.90
 -10   0   0  156.48    4.90
 -10   0   0  126.99   10.70
 -10   0   0  152.78   14.40
 -10   0   0  158.28   11.60
 -10   0   0  180.68    9.50
 -10   0   0  160.38    5.00
  10   0   0  159.48    8.80
 -11   0   0   -0.20    2.30
 -11   0   0   -2.70    2.80
 -11   0   0    6.50    3.40
 -11   0   0    1.80    3.80
 -11   0   0    0.00    3.50
 -11   0   0    0.80    3.50
  11   0   0    1.80    2.70
 -12   0   0   30.80    5.10
 -12   0   0   34.30    9.20
 -12   0   0   28.10    6.00
 -12   0   0   34.50    8.40
 -12   0   0   25.60    6.60
  12   0   0   20.00    4.50
 -13   0   0    7.00    3.10
 -13   0   0   12.00    5.30
  13   0   0    7.20    3.50
 -14   1   0    5.70    3.00
 -14   1   0    1.00    3.80
  13  -1   0   33.10    5.30
 -13   1   0   30.70    7.90
 -13   1   0   34.70    5.70
  12  -1   0   29.40    5.10
 -12   1   0   30.50    6.50
 -12   1   0   22.40    4.90
 -12   1   0   14.80    7.10
 -12   1   0   37.00    7.10
 -12   1   0   32.70    6.00
 -12   1   0   22.90    6.70
  11  -1   0    1.20    2.50
 -11   1   0   -2.00    2.60
 -11   1   0    3.50    3.30
 -11   1   0    1.00    3.30
 -11   1   0    2.40    4.60
 -11   1   0    0.30    2.30
 -11   1   0    2.20    3.40
  10  -1   0   74.69    5.90
 -10   1   0   77.69    3.20
 -10   1   0   70.79   11.60
 -10   1   0   79.19    6.70
 -10   1   0   96.09    7.90
 -10   1   0   72.19    5.30
 -10   1   0   75.09    7.60
 -10   1   0   74.39    7.70
 -10   1   0   57.69    7.60
   9  -1   0   22.50    6.60
   9  -1   0    1.60    2.10
  -9   1   0    7.20    2.90
  -9   1   0    8.10    2.40
  -9   1   0    6.20    3.50
  -9   1   0    4.40    1.80
  -9   1   0    7.50    1.50
  -9   1   0    2.70    3.00
  -9   1   0    6.00    2.60
  -9   1   0    3.90    1.20
  -9   1   0    5.30    2.00
  -9   1   0   11.00    3.40
  -9   1   0    9.80    4.70
  -9   1   0    5.70    1.60
   8  -1   0    1.10    2.60
   8  -1   0    5.00    2.20
  -8   1   0    4.70    1.60
  -8   1   0    3.90    2.50
  -8   1   0    3.10    1.70
  -8   1   0    5.30    1.30
  -8   1   0    2.50    2.10
  -8   1   0    4.60    1.80
  -8   1   0    1.70    3.10
  -8   1   0    3.20    1.50
  -8   1   0    4.80    2.40
  -8   1   0    3.40    1.30
  -8   1   0    0.60    2.00
   7  -1   0    7.20    3.40
   7  -1   0    8.50    2.20
  -7   1   0    7.00    1.70
  -7   1   0   -1.80   12.40
  -7   1   0   15.20   19.00
  -7   1   0    9.10    2.00
  -7   1   0  -11.10   12.80
  -7   1   0   10.00   12.20
  -7   1   0   11.80    3.40
  -7   1   0    6.00    1.30
  -7   1   0    8.20    2.70
  -7   1   0    8.00    2.40
  -7   1   0    7.20    1.80
  -7   1   0    5.70    1.80
  -7   1   0    6.10    3.40
   6  -1   0   37.80    6.10
   6  -1   0   45.00    3.30
  -6   1   0   81.09   20.40
  -6   1   0   40.50    3.00
  -6   1   0   43.30    3.10
  -6   1   0   35.00   12.70
  -6   1   0   46.00    4.10
  -6   1   0    5.60   15.00
  -6   1   0   40.50    6.70
  -6   1   0   38.90    3.20
  -6   1   0   40.40    4.30
  -6   1   0   46.40    3.80
  -6   1   0   78.29   22.30
  -6   1   0   41.60    3.10
  -6   1   0   14.20   14.60
   5  -1   0  305.47    9.00
   5  -1   0  298.17   14.60
  -5   1   0  309.37   10.50
  -5   1   0  320.77    9.50
  -5   1   0  316.17    9.30
  -5   1   0  261.27   35.40
  -5   1   0  272.17   36.50
  -5   1   0  323.77   33.70
  -5   1   0  308.67   14.70
  -5   1   0  307.57    9.70
  -5   1   0  299.27   28.20
  -5   1   0  316.17   11.20
  -5   1   0  378.76   40.50
  -5   1   0  263.27    8.60
   4  -1   0  311.87    8.40
   4  -1   0  304.77   13.40
  -4   1   0  297.17    8.20
  -4   1   0  266.17   12.80
  -4   1   0  309.87    9.70
  -4   1   0  306.57   28.90
  -4   1   0  292.67   31.80
  -4   1   0  276.47   31.70
  -4   1   0  304.17   26.40
  -4   1   0  304.27    8.70
  -4   1   0  306.77    8.80
  -4   1   0  243.58   29.70
  -4   1   0  301.87   10.20
  -4   1   0  305.77    8.70
   3  -1   0   29.50    4.40
   3  -1   0   29.00    2.10
  -3   1   0   34.40   11.10
  -3   1   0   24.30    8.80
  -3   1   0   40.80   12.40
  -3   1   0   22.60    7.80
  -3   1   0   37.60    1.90
  -3   1   0   36.90    2.20
  -3   1   0   32.00    2.50
  -3   1   0   22.80    9.10
  -3   1   0   32.00    3.80
  -3   1   0   35.30    1.70
   2  -1   0   50.59    1.80
   2  -1   0   48.00    2.10
   2  -1   0   48.20    2.30
  -2   1   0   51.19    1.90
  -2   1   0   51.39    2.10
  -2   1   0   47.30   10.40
  -2   1   0   52.19   10.40
  -2   1   0   53.69    2.50
  -2   1   0   48.90    1.80
  -2   1   0   44.00    9.30
  -2   1   0   53.89   12.30
  -2   1   0   48.50    3.80
  -2   1   0   56.09    2.60
  -2   1   0   59.59   11.80
   1  -1   0  694.83   15.20
  -1   1   0  685.93   15.20
  -1   1   0  688.43   15.30
  -1   1   0  687.03   29.20
  -1   1   0  667.33   15.30
  -1   1   0  691.23   28.70
  -1   1   0  690.53   15.70
  -1   1   0  688.63   15.40
  -1   1   0  690.43   30.00
  -1   1   0  696.63   14.70
  -1   1   0  698.03   27.60
  -1   1   0  710.63   25.60
   0  -1   0   82.39    2.80
   0   1   0   85.99    2.80
  -1  -1   0    9.80    1.70
  -1  -1   0    5.80    3.60
  -1  -1   0    8.30    2.30
  -1  -1   0    8.90    1.50
  -1  -1   0    8.40    0.80
  -1  -1   0    8.00    2.30
  -1  -1   0    8.70    1.10
  -1  -1   0    6.70    3.40
  -1  -1   0    7.60    1.10
  -1  -1   0   10.30    1.00
  -1  -1   0    8.80    1.50
  -1  -1   0   10.00    1.20
  -1  -1   0    7.20    3.30
   1   1   0    4.50    1.80
  -2  -1   0  405.86   28.10
  -2  -1   0  452.35   11.70
  -2  -1   0  432.56   10.70
  -2  -1   0  435.66   12.50
  -2  -1   0  434.96   31.70
  -2  -1   0  430.86   11.10
  -2  -1   0  425.46   13.70
  -2  -1   0  455.55   32.60
  -2  -1   0  420.56   11.80
  -2  -1   0  430.96   21.40
  -2  -1   0  461.65   10.70
  -2  -1   0  447.36   12.50
   2   1   0  429.46   11.60
   2   1   0  433.46   10.80
   2   1   0  429.66   11.90
   2   1   0  435.86   10.70
   2   1   0  430.26   11.90
   2   1   0  418.86   11.00
   2   1   0  430.06   13.90
  -3  -1   0  745.83   19.90
  -3  -1   0  732.13   17.70
  -3  -1   0  729.93   47.10
  -3  -1   0  700.03   22.00
  -3  -1   0  745.73   17.30
  -3  -1   0  731.73   18.80
  -3  -1   0  672.53   48.20
  -3  -1   0  739.43   19.80
  -3  -1   0  739.03   34.80
  -3  -1   0  726.33   18.00
  -3  -1   0  730.33   49.80
  -3  -1   0  718.33   17.90
   3   1   0  752.62   22.60
   3   1   0  718.93   17.80
   3   1   0  723.93   18.20
   3   1   0  743.53   19.00
   3   1   0  700.13   17.90
  -4  -1   0 1641.24   89.89
  -4  -1   0 1762.32   40.90
  -4  -1   0 1818.22   40.00
  -4  -1   0 1800.32   68.69
  -4  -1   0 1755.02   43.50
  -4  -1   0 1770.82   92.49
  -4  -1   0 1767.32   41.00
  -4  -1   0 1758.32   40.90
  -4  -1   0 1782.52   42.80
  -4  -1   0 1796.22   43.40
  -4  -1   0 1853.81   89.99
  -4  -1   0 1980.10   48.20
  -4  -1   0 1804.92   42.50
   4   1   0 1759.32   40.80
   4   1   0 1792.42   42.60
   4   1   0 1803.82   41.10
   4   1   0 1847.22   47.80
   4   1   0 1787.52   39.80
  -5  -1   0  269.17    9.40
  -5  -1   0  302.07   40.70
  -5  -1   0  264.67    9.40
  -5  -1   0  253.07   36.20
  -5  -1   0  327.27   27.80
  -5  -1   0  280.47   11.40
  -5  -1   0  286.67   11.80
  -5  -1   0  287.57    8.40
  -5  -1   0  284.37   10.80
  -5  -1   0  360.86   44.20
  -5  -1   0  262.07   10.90
  -5  -1   0  267.57    9.30
  -5  -1   0  285.77   14.40
   5   1   0  299.57   11.10
   5   1   0  279.27    9.50
   5   1   0  277.57    9.40
   5   1   0  284.27   14.50
  -6  -1   0  204.18   13.20
  -6  -1   0  122.69   33.30
  -6  -1   0  184.98    9.10
  -6  -1   0  196.78    8.00
  -6  -1   0  187.78    9.50
  -6  -1   0  185.78    7.80
  -6  -1   0  186.98    7.70
  -6  -1   0  143.39   32.60
  -6  -1   0  222.18   25.40
  -6  -1   0  182.68    9.90
  -6  -1   0  209.88   40.40
  -6  -1   0  186.38    7.80
  -6  -1   0  195.18    6.70
  -6  -1   0  173.38    9.50
   6   1   0  178.08    7.90
   6   1   0  218.38   13.30
   6   1   0  192.98    7.80
  -7  -1   0  558.74   24.50
  -7  -1   0  544.45   20.30
  -7  -1   0  540.75   19.60
  -7  -1   0  558.94   19.00
  -7  -1   0  542.95   16.50
  -7  -1   0  550.74   14.80
  -7  -1   0  559.14   16.90
  -7  -1   0  553.64   16.80
  -7  -1   0  535.85   16.70
  -7  -1   0  563.14   19.60
   7   1   0  558.74   24.70
   7   1   0  519.65   16.40
   7   1   0  574.04   17.20
  -8  -1   0  541.65   17.50
  -8  -1   0  572.04   22.10
  -8  -1   0  574.54   21.00
  -8  -1   0  583.44   21.10
  -8  -1   0  559.94   17.60
  -8  -1   0  545.25   17.30
  -8  -1   0  567.24   20.10
  -8  -1   0  527.05   17.30
  -8  -1   0  583.64   15.20
  -8  -1   0  548.65   25.60
   8   1   0  566.34   26.40
   8   1   0  568.44   17.90
  -9  -1   0  311.67   15.60
  -9  -1   0  326.77   15.80
  -9  -1   0  329.77   20.10
  -9  -1   0  307.47   16.30
  -9  -1   0  334.47   15.10
  -9  -1   0  296.67   12.00
  -9  -1   0  289.17    9.30
   9   1   0  309.57   12.70
   9   1   0  295.17   19.50
 -10  -1   0   22.80    5.20
 -10  -1   0   35.90    6.50
 -10  -1   0   44.40    5.50
 -10  -1   0   22.00    6.30
 -10  -1   0   40.60    9.00
 -10  -1   0   31.20    6.80
 -10  -1   0   31.40    2.50
  10   1   0   31.90    5.10
 -11  -1   0  153.98   11.70
 -11  -1   0  137.89   12.10
 -11  -1   0  139.89    8.30
 -11  -1   0  138.99   11.20
 -11  -1   0  150.78   12.30
 -11  -1   0  137.79   13.80
  11   1   0  145.19    9.40
  11   1   0  127.89   14.90
 -12  -1   0  115.79   10.40
 -12  -1   0  116.09    7.70
  12   1   0  122.19    9.10
 -13  -1   0   27.40    4.50
 -13  -1   0   23.30    6.20
  13   1   0   31.50    5.70
 -14   2   0    4.90    3.30
 -14   2   0   -2.30    3.50
  13  -2   0   33.60    4.80
 -13   2   0   29.90    6.90
 -13   2   0   24.40    5.20
  12  -2   0    1.90    2.60
 -12   2   0    1.80    3.50
 -12   2   0   -2.40    3.20
 -12   2   0    0.80    3.40
 -12   2   0    0.90    3.70
 -12   2   0    5.00    3.30
 -12   2   0    1.80    2.70
  11  -2   0  155.18    8.00
 -11   2   0  140.79   10.10
 -11   2   0  146.29    6.10
 -11   2   0  149.88   11.10
 -11   2   0  164.38   10.00
 -11   2   0  150.78    9.80
 -11   2   0  126.09   13.80
 -11   2   0  154.08   11.40
  10  -2   0   94.89    5.90
 -10   2   0   91.29    8.50
 -10   2   0  103.09    7.90
 -10   2   0   73.89    5.10
 -10   2   0   85.59    7.30
 -10   2   0   83.79    5.90
 -10   2   0   85.29    5.50
 -10   2   0   89.39    3.20
 -10   2   0   83.89    8.20
 -10   2   0   96.29    3.30
 -10   2   0   88.99   13.30
 -10   2   0   87.49    5.10
 -10   2   0   88.99    7.40
   9  -2   0  399.66   12.70
  -9   2   0  391.56   10.50
  -9   2   0  412.26   16.70
  -9   2   0  371.86   12.30
  -9   2   0  382.56   10.40
  -9   2   0  395.56   15.40
  -9   2   0  363.06   13.00
  -9   2   0  394.86   14.70
  -9   2   0  374.66   12.50
  -9   2   0  381.06   21.90
  -9   2   0  405.86   12.80
   8  -2   0  148.09    6.50
  -8   2   0  142.29    6.20
  -8   2   0  150.08    5.50
  -8   2   0  156.88    8.60
  -8   2   0  136.29    8.80
  -8   2   0  140.09    5.20
  -8   2   0  141.39    6.30
  -8   2   0  162.28    8.00
  -8   2   0  160.28   13.20
  -8   2   0  140.09    6.80
  -8   2   0  155.28    7.00
   7  -2   0  102.59    4.90
  -7   2   0   98.59    4.70
  -7   2   0  108.39    6.70
  -7   2   0   59.39   27.30
  -7   2   0   99.59    5.20
  -7   2   0   79.69   28.10
  -7   2   0  103.09    5.80
  -7   2   0   98.49    9.60
  -7   2   0  112.29    7.30
  -7   2   0   72.79   21.10
  -7   2   0  101.69    4.20
  -7   2   0  104.79    5.50
  -7   2   0   74.19   23.90
  -7   2   0   92.29    4.70
  -7   2   0  135.79   30.10
   6  -2   0   12.60    1.90
  -6   2   0   10.80    2.30
  -6   2   0   11.20    1.70
  -6   2   0   14.70    1.90
  -6   2   0    5.30    2.80
  -6   2   0   11.00    2.50
  -6   2   0   16.60    2.40
  -6   2   0    5.10   10.10
  -6   2   0    7.30   11.60
  -6   2   0   30.10   15.80
  -6   2   0   14.60    2.20
  -6   2   0   13.20    9.80
  -6   2   0   19.70   12.20
  -6   2   0    6.50    2.10
   5  -2   0   58.99    3.60
   5  -2   0   59.19    3.00
  -5   2   0   83.79   22.60
  -5   2   0   60.29    4.30
  -5   2   0   44.00   14.30
  -5   2   0   41.30   17.30
  -5   2   0   58.49   17.00
  -5   2   0   67.89    6.80
  -5   2   0   68.09    3.10
  -5   2   0   42.20   17.10
  -5   2   0   62.29    3.00
  -5   2   0   65.19    3.60
  -5   2   0   71.19    4.20
  -5   2   0   69.79    3.50
   4  -2   0 1395.26   31.20
   4  -2   0 1441.46   30.20
  -4   2   0 1334.67   30.50
  -4   2   0 1351.66   30.00
  -4   2   0 1323.37   73.39
  -4   2   0 1404.06   70.19
  -4   2   0 1318.87   32.40
  -4   2   0 1347.07   30.40
  -4   2   0 1391.46   73.09
  -4   2   0 1349.27   30.30
  -4   2   0 1322.97   32.00
  -4   2   0 1372.76   31.10
  -4   2   0 1408.36   68.49
  -4   2   0 1343.97   37.90
  -4   2   0 1406.86   69.79
   3  -2   0  574.54   13.80
   3  -2   0  567.04   12.70
   3  -2   0  572.54   14.60
  -3   2   0  564.14   13.40
  -3   2   0  566.04   14.80
  -3   2   0  559.44   13.20
  -3   2   0  511.35   37.00
  -3   2   0  565.74   14.70
  -3   2   0  567.84   40.50
  -3   2   0  578.14   39.50
  -3   2   0  561.94   13.70
  -3   2   0  558.84   18.40
  -3   2   0  551.44   38.30
  -3   2   0  597.74   36.60
   2  -2   0 2547.05   56.99
   2  -2   0 2567.84   55.59
  -2   2   0 2606.04   87.89
  -2   2   0 2663.03   79.89
  -2   2   0 2779.02   91.19
  -2   2   0 2565.94   56.59
  -2   2   0 2592.74   56.69
  -2   2   0 2597.34   84.79
  -2   2   0 2678.73   92.09
   1  -2   0   79.09    3.70
   1  -2   0   63.59    8.30
   1  -2   0   78.59    8.20
   1  -2   0   82.09    3.70
   1  -2   0   76.29    2.90
   1  -2   0   72.49    3.00
   1  -2   0   76.99    3.20
   1  -2   0   80.09    2.70
  -1   2   0   80.59    3.80
  -1   2   0   79.29   14.50
  -1   2   0   84.29   11.10
  -1   2   0   80.59    2.50
  -1   2   0   88.29    2.70
  -1   2   0   84.69    4.00
  -1   2   0   85.49    2.50
  -1   2   0   84.89    3.20
  -1   2   0   84.19    3.00
  -1   2   0   91.89   11.40
   0  -2   0  798.52   18.80
   0  -2   0  827.92   21.30
   0  -2   0  848.12   35.40
   0  -2   0  827.22   18.70
   0  -2   0  817.12   18.70
   0  -2   0  815.02   18.90
   0  -2   0  822.42   18.90
   0  -2   0  853.31   36.30
   0  -2   0  826.22   20.90
   0  -2   0  831.02   35.10
   0  -2   0  806.62   19.20
   0   2   0  841.22   38.20
   0   2   0  805.02   18.80
   0   2   0  878.71   18.80
   0   2   0  865.61   18.80
   0   2   0  837.52   19.00
   0   2   0  830.12   33.80
   0   2   0  808.72   21.20
   0   2   0  815.32   20.90
  -1  -2   0   52.29    2.70
  -1  -2   0   54.09    4.20
  -1  -2   0   57.99    2.90
  -1  -2   0   54.39    2.70
  -1  -2   0   56.49    3.90
  -1  -2   0   57.19    2.30
  -1  -2   0   55.59   10.30
  -1  -2   0   51.09   11.40
  -1  -2   0   48.50   11.00
  -1  -2   0   52.89    3.00
   1   2   0   61.99    4.10
   1   2   0   60.49    2.90
   1   2   0   61.99    8.60
   1   2   0   59.09    2.30
   1   2   0   54.19    7.10
   1   2   0   60.39    2.80
   1   2   0   58.09    2.30
   1   2   0   54.89    2.80
   1   2   0   54.29    3.80
  -2  -2   0    1.30    1.00
  -2  -2   0   -4.10    2.30
  -2  -2   0   -6.30    4.20
  -2  -2   0   -3.30    2.40
  -2  -2   0    0.90    0.70
  -2  -2   0    0.70    1.40
  -2  -2   0   -0.20    1.10
  -2  -2   0   -1.00    4.90
  -2  -2   0   -0.10    1.00
  -2  -2   0    1.20    0.90
  -2  -2   0    1.30    1.00
  -2  -2   0    7.80    4.90
  -2  -2   0    1.80    0.90
   2   2   0    2.00    1.50
   2   2   0    2.60    1.20
   2   2   0    2.60    1.10
   2   2   0    1.80    0.90
   2   2   0    1.40    1.30
   2   2   0    3.00    1.40
   2   2   0    2.80    1.00
  -3  -2   0   79.09    4.80
  -3  -2   0   89.89   12.90
  -3  -2   0  104.19   23.60
  -3  -2   0   88.79    4.30
  -3  -2   0   83.79    5.90
  -3  -2   0   72.79   17.20
  -3  -2   0   82.89    6.20
  -3  -2   0   78.99    3.80
  -3  -2   0   89.49   20.60
  -3  -2   0   83.99    4.70
  -3  -2   0   86.99    5.80
  -3  -2   0   83.69    3.70
  -3  -2   0   86.69    4.30
   3   2   0   81.49    3.90
   3   2   0   87.59    4.40
   3   2   0   87.19    5.20
   3   2   0   86.99    6.50
   3   2   0   91.79    4.00
   3   2   0   84.89    5.10
   3   2   0   93.49    4.80
  -4  -2   0  341.27   10.20
  -4  -2   0  358.06   12.00
  -4  -2   0  361.36   41.70
  -4  -2   0  335.77   35.70
  -4  -2   0  354.56   11.10
  -4  -2   0  333.17   12.10
  -4  -2   0  344.27   10.90
  -4  -2   0  362.76   15.20
  -4  -2   0  354.96   10.30
  -4  -2   0  348.57   24.40
  -4  -2   0  341.67   13.80
  -4  -2   0  363.86   13.70
  -4  -2   0  377.56   41.10
   4   2   0  341.37   15.30
   4   2   0  349.27   11.10
   4   2   0  352.66   11.60
   4   2   0  352.76   11.90
   4   2   0  353.86   10.60
  -5  -2   0   22.50    2.90
  -5  -2   0   22.90    4.10
  -5  -2   0   16.10    3.60
  -5  -2   0   17.60    2.30
  -5  -2   0   32.30    5.90
  -5  -2   0   16.90    3.00
  -5  -2   0   23.10   13.30
  -5  -2   0   21.20    3.00
  -5  -2   0   16.30    3.70
  -5  -2   0   15.10    8.50
  -5  -2   0   16.30    2.70
  -5  -2   0   37.90   15.70
  -5  -2   0    2.80   11.60
   5   2   0   16.90    4.80
   5   2   0   15.60    2.80
   5   2   0   22.30    2.90
   5   2   0   16.10    3.00
  -6  -2   0    4.10    2.70
  -6  -2   0    5.60    1.60
  -6  -2   0    6.30    2.70
  -6  -2   0    6.50    2.80
  -6  -2   0    1.70    2.50
  -6  -2   0    2.00    1.60
  -6  -2   0    4.10    1.80
  -6  -2   0    6.00   14.50
  -6  -2   0    5.40    3.00
  -6  -2   0  -12.40   12.60
  -6  -2   0    9.50    2.30
  -6  -2   0   -9.90    8.20
   6   2   0    3.30    2.90
   6   2   0    4.90    2.20
   6   2   0    1.70    1.70
   6   2   0    4.40    1.70
  -7  -2   0  139.19    6.00
  -7  -2   0  127.49    6.90
  -7  -2   0  123.39    8.70
  -7  -2   0  133.79    9.50
  -7  -2   0  123.29    6.50
  -7  -2   0  135.19    8.50
  -7  -2   0  128.09    7.10
  -7  -2   0  122.89    9.80
  -7  -2   0  117.99   10.80
  -7  -2   0  109.39    6.60
   7   2   0  139.29   11.80
   7   2   0  129.19    6.60
   7   2   0  137.09    7.60
  -8  -2   0   -0.70    2.70
  -8  -2   0    0.90    3.00
  -8  -2   0    0.70    2.80
  -8  -2   0    3.10    1.90
  -8  -2   0    4.70    1.70
  -8  -2   0    6.00    4.10
  -8  -2   0    1.50    2.40
   8   2   0    0.30    2.30
   8   2   0    2.20    1.90
   8   2   0   -3.70    2.60
  -9  -2   0   34.40    4.50
  -9  -2   0   35.30    3.20
  -9  -2   0   20.50    6.10
  -9  -2   0   26.60    6.00
  -9  -2   0   39.90    7.20
  -9  -2   0   39.80    6.40
  -9  -2   0   34.70    6.10
   9   2   0   33.10    5.30
   9   2   0   35.30    8.20
 -10  -2   0    4.10    4.40
 -10  -2   0    1.70    3.50
 -10  -2   0    2.50    3.60
 -10  -2   0    0.40    3.40
 -10  -2   0    2.50    3.40
 -10  -2   0    2.90    1.50
 -10  -2   0    4.20    2.40
  10   2   0    1.90    3.00
  10   2   0   10.40    5.60
 -11  -2   0   26.00    7.30
 -11  -2   0   60.39   11.40
 -11  -2   0   40.30    7.00
 -11  -2   0   39.60    7.50
 -11  -2   0   47.50    5.00
 -11  -2   0   52.19    9.10
  11   2   0   42.80    6.50
  11   2   0   59.39   12.70
 -12  -2   0   26.50    4.30
 -12  -2   0   22.20    5.90
  12   2   0   17.80    5.00
 -13  -2   0    3.40    2.30
 -13  -2   0   -0.20    4.20
  13   2   0    4.20    3.50
 -14   3   0   22.70    6.80
 -14   3   0   28.40    6.20
  13  -3   0   27.60    4.00
 -13   3   0   26.80    5.80
 -13   3   0   34.20    6.40
  12  -3   0   41.40    4.70
 -12   3   0   38.60    6.10
 -12   3   0   25.50    6.70
 -12   3   0   44.30    6.50
 -12   3   0   34.10    6.30
 -12   3   0   35.60    3.70
 -12   3   0   30.60    6.00
 -12   3   0   39.80    9.10
  11  -3   0  130.69    6.90
 -11   3   0  124.89    6.90
 -11   3   0  132.49   14.00
 -11   3   0  123.99    9.40
 -11   3   0  126.29    8.70
 -11   3   0  120.29    6.50
 -11   3   0  132.49   10.60
 -11   3   0  145.09   10.80
 -11   3   0  125.89    9.10
  10  -3   0   72.29    4.80
 -10   3   0   60.49   10.10
 -10   3   0   70.19    5.40
 -10   3   0   86.09    7.50
 -10   3   0   61.59    4.50
 -10   3   0   55.79    4.90
 -10   3   0   55.29    5.90
 -10   3   0   65.29    3.10
 -10   3   0   79.69   10.00
 -10   3   0   71.09    3.30
   9  -3   0  193.18    7.50
  -9   3   0  184.78   10.90
  -9   3   0  191.68    8.80
  -9   3   0  184.78    7.40
  -9   3   0  193.88   15.60
  -9   3   0  186.98    9.20
  -9   3   0  187.38   10.30
  -9   3   0  192.48    6.50
  -9   3   0  179.88    8.10
   8  -3   0  214.38    7.60
  -8   3   0  209.48    9.20
  -8   3   0  209.48    7.60
  -8   3   0  243.08   16.10
  -8   3   0  219.38   10.70
  -8   3   0  213.38    8.50
  -8   3   0  201.58    7.10
  -8   3   0  202.38    8.90
  -8   3   0  233.98   11.40
   7  -3   0   50.69    3.20
  -7   3   0   56.39    3.40
  -7   3   0   58.69    4.00
  -7   3   0   60.99   23.60
  -7   3   0   53.59    5.40
  -7   3   0   79.29    8.70
  -7   3   0   57.99    5.10
  -7   3   0   65.19   23.40
  -7   3   0   50.89   19.50
  -7   3   0   41.30   19.70
  -7   3   0   56.59    4.10
  -7   3   0   41.50   26.70
  -7   3   0   55.59    4.60
   6  -3   0  656.43   17.60
   6  -3   0  646.64   15.80
  -6   3   0  661.73   59.89
  -6   3   0  660.53   16.60
  -6   3   0  735.33   60.69
  -6   3   0  652.53   56.69
  -6   3   0  682.63   17.30
  -6   3   0  656.83   25.40
  -6   3   0  560.64   53.29
  -6   3   0  644.34   18.70
  -6   3   0  644.34   17.20
  -6   3   0  610.04   55.69
  -6   3   0  645.24   19.30
   5  -3   0  605.74   14.00
   5  -3   0  611.84   15.60
  -5   3   0  532.75   45.20
  -5   3   0  600.34   50.59
  -5   3   0  594.04   22.50
  -5   3   0  569.94   49.50
  -5   3   0  534.35   48.50
  -5   3   0  601.94   15.20
  -5   3   0  593.94   15.40
  -5   3   0  590.54   17.20
  -5   3   0  580.34   15.20
  -5   3   0  569.04   16.70
  -5   3   0  638.34   55.39
  -5   3   0  585.84   15.30
   4  -3   0 1080.99   25.70
   4  -3   0 1106.99   24.00
  -4   3   0 1104.89   25.70
  -4   3   0 1030.60   64.49
  -4   3   0 1071.69   66.09
  -4   3   0 1054.69   64.89
  -4   3   0 1093.09   24.30
  -4   3   0 1107.99   27.30
  -4   3   0 1139.09   64.79
  -4   3   0 1104.29   26.00
  -4   3   0 1173.78   33.20
  -4   3   0 1097.89   25.70
  -4   3   0 1097.09   25.80
  -4   3   0 1089.59   27.30
  -4   3   0 1104.09   58.79
   3  -3   0  108.59    4.10
   3  -3   0  103.59    4.10
   3  -3   0  104.79    4.90
  -3   3   0  106.19    5.00
  -3   3   0  114.59   15.70
  -3   3   0   96.59    4.20
  -3   3   0   91.49   18.30
  -3   3   0   97.29    4.00
  -3   3   0  109.99    4.80
  -3   3   0   91.09   19.10
  -3   3   0  100.19   19.30
  -3   3   0  102.89    4.60
  -3   3   0  104.49    3.00
   2  -3   0 1423.26   31.40
   2  -3   0 1383.96   32.90
   2  -3   0 1434.66   30.60
   2  -3   0 1392.66   50.69
   2  -3   0 1436.06   32.00
   2  -3   0 1427.06   32.30
   2  -3   0 1376.76   32.80
   2  -3   0 1426.56   33.10
   2  -3   0 1424.76   30.70
  -2   3   0 1404.56   31.40
  -2   3   0 1427.86   30.70
  -2   3   0 1443.66   33.70
  -2   3   0 1437.26   33.20
  -2   3   0 1468.75   61.49
  -2   3   0 1413.46   32.30
  -2   3   0 1400.56   31.80
  -2   3   0 1364.06   63.29
  -2   3   0 1508.15   71.19
  -2   3   0 1399.46   33.80
  -2   3   0 1496.85   66.19
   1  -3   0   73.09    2.70
   1  -3   0   69.29    3.50
   1  -3   0   68.99   11.60
   1  -3   0   72.19    2.80
   1  -3   0   72.29    4.50
   1  -3   0   70.19   13.10
   1  -3   0   79.29    3.60
   1  -3   0   69.99    3.20
   1  -3   0   74.69    3.00
   1  -3   0   69.29    4.30
  -1   3   0   61.19   12.30
  -1   3   0   65.59    4.40
  -1   3   0   77.29    3.00
  -1   3   0   71.59   13.80
  -1   3   0   75.89    4.80
  -1   3   0   72.89    3.50
  -1   3   0   70.39    3.60
  -1   3   0   81.89   17.10
  -1   3   0   76.39    3.10
  -1   3   0   59.79    2.60
   0  -3   0 3164.28   73.09
   0  -3   0 2999.50   98.99
   0  -3   0 3327.37   74.19
   0  -3   0 3264.37  100.29
   0   3   0 3257.37   73.89
   0   3   0 3259.17   70.09
   0   3   0 3228.98   97.29
   0   3   0 3243.08   73.29
   0   3   0 3353.36  107.89
  -1  -3   0   61.79    3.40
  -1  -3   0   74.29    5.60
  -1  -3   0   80.59   16.30
  -1  -3   0   66.89    3.40
  -1  -3   0   74.99    3.70
  -1  -3   0   68.29    3.70
  -1  -3   0   74.39   16.20
  -1  -3   0  104.69   14.60
  -1  -3   0   74.69    5.20
  -1  -3   0   66.59    3.40
   1   3   0   67.99    3.60
   1   3   0   45.80    9.50
   1   3   0   68.29    3.60
   1   3   0   62.99    3.40
   1   3   0   63.29    5.10
   1   3   0   83.39   14.50
   1   3   0   66.39    2.90
   1   3   0   66.49    4.90
   1   3   0   74.19    3.10
   1   3   0   74.29    3.80
  -2  -3   0 1539.45   35.40
  -2  -3   0 1452.55   39.30
  -2  -3   0 1524.75   38.80
  -2  -3   0 1503.95   34.90
  -2  -3   0 1477.55   67.19
  -2  -3   0 1528.65   33.60
  -2  -3   0 1448.16   34.90
  -2  -3   0 1525.85   34.90
  -2  -3   0 1434.36   35.60
  -2  -3   0 1558.24   77.59
  -2  -3   0 1545.65   74.79
   2   3   0 1505.45   33.90
   2   3   0 1484.45   35.70
   2   3   0 1450.75   34.90
   2   3   0 1530.05   33.00
   2   3   0 1491.75   38.40
   2   3   0 1505.85   55.39
   2   3   0 1551.24   35.00
   2   3   0 1523.35   35.50
   2   3   0 1539.15   39.30
   2   3   0 1547.75   38.30
   2   3   0 1497.75   52.39
  -3  -3   0 1789.92   46.50
  -3  -3   0 1814.12   83.99
  -3  -3   0 1864.41   43.10
  -3  -3   0 1873.71   40.80
  -3  -3   0 1771.62   42.30
  -3  -3   0 1914.11   42.00
  -3  -3   0 1877.51   94.49
  -3  -3   0 1931.01   47.80
  -3  -3   0 1765.22   42.20
  -3  -3   0 1699.73   91.39
  -3  -3   0 1835.82   52.69
   3   3   0 1833.92   43.20
   3   3   0 1817.02   41.80
   3   3   0 1844.12   45.30
   3   3   0 1902.21   42.70
   3   3   0 1823.52   41.30
   3   3   0 1769.62   52.79
   3   3   0 1775.12   47.70
   3   3   0 1789.22   45.10
  -4  -3   0  251.57   35.50
  -4  -3   0  211.48   28.90
  -4  -3   0  221.58    9.10
  -4  -3   0  208.48    8.30
  -4  -3   0  211.58    8.40
  -4  -3   0  174.48   17.20
  -4  -3   0  210.98   11.50
  -4  -3   0  220.28    9.60
  -4  -3   0  212.78    7.20
  -4  -3   0  189.08   37.60
  -4  -3   0  221.78    7.90
  -4  -3   0  228.68   11.30
   4   3   0  217.28    9.10
   4   3   0  237.78   10.10
   4   3   0  217.38    8.60
   4   3   0  200.18    9.50
   4   3   0  219.08    7.90
   4   3   0  200.28   11.90
  -5  -3   0   25.40    5.20
  -5  -3   0   37.80    5.60
  -5  -3   0   38.90    3.70
  -5  -3   0   15.60   13.30
  -5  -3   0   46.50   10.20
  -5  -3   0   39.10    3.30
  -5  -3   0   47.10    5.70
  -5  -3   0   32.80   19.10
  -5  -3   0   40.40    4.50
  -5  -3   0   25.70    3.80
  -5  -3   0   34.50    5.80
  -5  -3   0   35.50   17.60
  -5  -3   0   40.00    3.10
   5   3   0   42.10    4.20
   5   3   0   38.70    4.00
   5   3   0   26.40    5.70
   5   3   0   42.30    4.30
   5   3   0   31.80    3.00
  -6  -3   0  349.96   14.70
  -6  -3   0  357.56   12.90
  -6  -3   0  350.96   17.20
  -6  -3   0  366.26   18.20
  -6  -3   0  341.97   12.60
  -6  -3   0  359.76   16.50
  -6  -3   0  393.66   14.50
  -6  -3   0  365.16   11.70
  -6  -3   0  347.77   11.30
   6   3   0  375.06   19.20
   6   3   0  370.06   14.40
   6   3   0  365.06   13.30
   6   3   0  348.97   11.80
  -7  -3   0   66.69    7.20
  -7  -3   0   71.39    8.30
  -7  -3   0   77.79    9.00
  -7  -3   0   74.89    7.90
  -7  -3   0   66.89    4.70
  -7  -3   0   64.79    4.50
  -7  -3   0   69.79    6.60
   7   3   0   68.69    5.00
   7   3   0   85.09    6.50
   7   3   0   81.39    9.30
  -8  -3   0   90.69   10.40
  -8  -3   0   92.09    5.40
  -8  -3   0  114.79    9.40
  -8  -3   0  101.49    5.90
  -8  -3   0   88.99    9.20
  -8  -3   0  106.39    8.30
  -8  -3   0   94.19   10.00
   8   3   0   88.79   12.30
   8   3   0   98.19    7.50
   8   3   0   90.39    6.00
  -9  -3   0    0.20    2.90
  -9  -3   0    1.10    1.50
  -9  -3   0    3.50    3.60
  -9  -3   0   -1.10    1.60
  -9  -3   0    3.90    3.60
  -9  -3   0   -4.40    3.20
   9   3   0    6.30    3.30
   9   3   0   -3.40    2.20
 -10  -3   0   25.90    4.10
 -10  -3   0   25.60    6.40
 -10  -3   0   22.10    2.90
 -10  -3   0   26.10    6.10
 -10  -3   0   28.20    6.20
 -10  -3   0   36.20    8.70
  10   3   0   28.70    5.40
  10   3   0   31.40    8.20
 -11  -3   0    3.40    2.30
 -11  -3   0    8.90    5.50
 -11  -3   0    3.10    4.20
 -11  -3   0    4.50    3.80
 -11  -3   0    2.80    4.60
  11   3   0    9.90    4.20
 -12  -3   0   11.00    3.10
 -12  -3   0    7.30    4.30
  12   3   0   15.50    5.10
 -14   4   0    0.90    3.50
 -14   4   0    1.90    3.80
 -13   4   0   18.60    6.10
 -13   4   0   25.60    6.00
 -13   4   0   28.00    4.00
  12  -4   0   10.80    2.50
 -12   4   0   10.80    2.80
 -12   4   0    1.40    5.10
 -12   4   0    3.30    2.00
 -12   4   0    6.40    3.90
 -12   4   0    0.50    3.10
 -12   4   0    1.80    3.20
 -12   4   0   11.10    3.20
 -12   4   0    4.50    3.60
 -12   4   0    2.70    3.50
  11  -4   0   59.69    4.40
 -11   4   0   59.99    5.90
 -11   4   0   54.29    5.90
 -11   4   0   55.19    7.40
 -11   4   0   57.29    4.20
 -11   4   0   76.99   13.70
 -11   4   0   53.49    7.30
  10  -4   0   22.60    2.90
 -10   4   0   21.90    4.20
 -10   4   0   23.30    7.60
 -10   4   0   20.50    2.70
 -10   4   0   15.90    3.10
 -10   4   0   20.60    4.70
 -10   4   0   20.20    5.60
 -10   4   0   19.10    2.40
 -10   4   0   28.60    4.50
   9  -4   0    7.30    1.90
  -9   4   0    9.00    1.90
  -9   4   0    7.30    3.20
  -9   4   0    9.00    3.10
  -9   4   0    7.70    1.90
  -9   4   0    8.40    5.20
  -9   4   0    6.40    2.40
  -9   4   0    6.10    2.20
  -9   4   0    5.00    2.70
   8  -4   0  150.08    5.40
  -8   4   0  124.69    7.00
  -8   4   0  126.19   12.10
  -8   4   0  138.89    6.70
  -8   4   0  144.29    6.00
  -8   4   0  153.48    8.20
  -8   4   0  147.19    9.30
  -8   4   0  145.89    5.50
  -8   4   0  148.59    8.70
   7  -4   0   10.90    1.60
   7  -4   0   13.20    2.40
  -7   4   0   11.60    2.80
  -7   4   0    9.90   14.60
  -7   4   0   15.40   15.40
  -7   4   0   10.90    2.00
  -7   4   0  -17.80   13.40
  -7   4   0   14.40    2.30
  -7   4   0   12.60    3.00
  -7   4   0   24.90    6.90
  -7   4   0   15.50    2.60
  -7   4   0   12.70    1.90
  -7   4   0   21.50   15.50
  -7   4   0    3.00   15.60
   6  -4   0   17.90    1.60
   6  -4   0   22.60    2.90
  -6   4   0   18.90   15.00
  -6   4   0   36.10   19.10
  -6   4   0   22.40    2.80
  -6   4   0   18.00    3.30
  -6   4   0   20.70    3.70
  -6   4   0   -9.20   11.70
  -6   4   0   20.30    1.80
  -6   4   0   14.00    3.90
  -6   4   0   10.60   14.00
  -6   4   0   20.70    2.80
  -6   4   0   15.90    2.30
  -6   4   0   26.80   13.90
  -6   4   0   16.40    2.60
   5  -4   0  147.59    4.10
   5  -4   0  145.99    5.90
  -5   4   0  156.98    6.60
  -5   4   0  159.08    6.00
  -5   4   0  139.29   28.40
  -5   4   0  188.48   25.80
  -5   4   0   94.69   25.50
  -5   4   0  147.49    5.90
  -5   4   0  140.79    7.10
  -5   4   0  154.88   10.70
  -5   4   0  150.38    6.50
  -5   4   0  152.28    4.50
  -5   4   0  159.38   33.50
  -5   4   0  133.79   27.30
  -5   4   0  140.39    7.10
   4  -4   0  581.44   15.40
   4  -4   0  578.64   15.20
   4  -4   0  585.24   13.10
  -4   4   0  525.55   49.50
  -4   4   0  598.84   17.20
  -4   4   0  589.54   41.50
  -4   4   0  647.24   50.59
  -4   4   0  570.04   16.50
  -4   4   0  579.64   13.40
  -4   4   0  554.24   45.10
  -4   4   0  617.54   15.50
  -4   4   0  539.05   47.70
  -4   4   0  577.04   16.60
  -4   4   0  603.04   15.70
   3  -4   0  142.09    4.00
   3  -4   0  136.09    5.60
   3  -4   0  138.89    3.90
   3  -4   0  140.29    5.50
   3  -4   0  131.99    5.10
   3  -4   0  137.49    6.10
   3  -4   0  134.69    5.60
  -3   4   0  124.19   17.20
  -3   4   0  133.99    5.10
  -3   4   0  130.49    6.40
  -3   4   0  136.39    6.30
  -3   4   0  135.19    6.60
  -3   4   0  114.19   21.90
  -3   4   0  131.29    3.90
  -3   4   0  110.59   23.70
  -3   4   0  130.59    4.80
  -3   4   0  139.49   26.60
  -3   4   0  134.59    5.60
  -3   4   0  104.49   23.10
   2  -4   0  560.04   16.20
   2  -4   0  629.64   14.40
   2  -4   0  618.64   33.60
   2  -4   0  603.54   38.10
   2  -4   0  605.84   16.10
   2  -4   0  631.24   15.60
   2  -4   0  646.34   18.00
   2  -4   0  615.64   14.40
   2  -4   0  620.84   15.00
   2  -4   0  621.34   17.70
  -2   4   0  615.14   18.50
  -2   4   0  595.44   16.70
  -2   4   0  610.74   16.20
  -2   4   0  618.64   18.20
  -2   4   0  549.65   41.00
  -2   4   0  606.64   14.40
  -2   4   0  599.44   42.80
  -2   4   0  604.24   15.00
  -2   4   0  603.74   15.40
  -2   4   0  612.44   48.30
   1  -4   0    7.40    1.40
   1  -4   0    9.90    1.90
   1  -4   0   12.60    7.90
   1  -4   0    8.30    1.30
   1  -4   0   12.80    6.10
   1  -4   0    6.90    1.20
   1  -4   0    7.80    1.30
   1  -4   0    8.20    2.30
   1  -4   0   11.60    2.10
   1  -4   0   10.80    2.70
   1  -4   0    7.50    1.50
  -1   4   0   10.80    8.50
  -1   4   0    4.40    6.00
  -1   4   0    7.00    2.10
  -1   4   0    6.60    1.60
  -1   4   0    5.80    1.50
  -1   4   0    3.00    1.80
  -1   4   0    8.40    1.40
  -1   4   0    4.20    1.10
  -1   4   0    6.10    6.50
  -1   4   0    6.30    1.30
  -1   4   0    7.00    1.40
   0  -4   0  717.43   42.60
   0  -4   0  681.63   17.40
   0  -4   0  691.73   18.10
   0  -4   0  686.73   21.00
   0  -4   0  723.13   42.60
   0  -4   0  704.73   17.20
   0  -4   0  688.23   17.20
   0  -4   0  703.63   17.50
   0  -4   0  694.03   21.80
   0  -4   0  684.83   44.30
   0   4   0  703.53   21.20
   0   4   0  662.83   46.90
   0   4   0  688.33   17.50
   0   4   0  698.43   18.10
   0   4   0  689.93   21.80
   0   4   0  672.13   17.50
   0   4   0  719.43   40.70
   0   4   0  697.93   17.70
   0   4   0  669.93   17.20
   0   4   0  670.83   17.20
  -1  -4   0  178.38   23.30
  -1  -4   0  205.98    7.50
  -1  -4   0  217.58   23.50
  -1  -4   0  194.58    7.00
  -1  -4   0  210.08   24.70
  -1  -4   0  198.28    7.40
  -1  -4   0  208.58    7.40
  -1  -4   0  196.58   10.40
  -1  -4   0  190.38    9.70
   1   4   0  207.98    6.70
   1   4   0  164.78   21.00
   1   4   0  196.68   10.10
   1   4   0  198.88   19.30
   1   4   0  201.88    7.20
   1   4   0  203.78    6.30
   1   4   0  193.38    9.60
   1   4   0  195.28    7.40
   1   4   0  207.28    7.50
  -2  -4   0 2489.65   56.09
  -2  -4   0 2472.05   56.19
  -2  -4   0 2521.25   62.49
  -2  -4   0 2534.15   61.49
  -2  -4   0 2453.95  108.89
  -2  -4   0 2611.14  111.39
  -2  -4   0 2403.86   99.09
  -2  -4   0 2408.66   56.99
  -2  -4   0 2492.15   56.49
  -2  -4   0 2539.05   56.49
   2   4   0 2465.95   61.29
   2   4   0 2558.34   57.19
   2   4   0 2357.46   56.39
   2   4   0 2375.16   56.09
   2   4   0 2447.46   56.29
   2   4   0 2592.94   60.79
   2   4   0 2503.55   61.09
   2   4   0 2462.35   81.89
   2   4   0 2437.96   54.69
   2   4   0 2503.15   54.29
   2   4   0 2612.64   91.49
  -3  -4   0  600.24   55.19
  -3  -4   0  618.54   18.00
  -3  -4   0  645.34   15.90
  -3  -4   0  610.14   17.50
  -3  -4   0  632.04   22.80
  -3  -4   0  787.32   60.69
  -3  -4   0  615.64   17.50
  -3  -4   0  656.93   48.70
  -3  -4   0  632.54   18.70
  -3  -4   0  582.94   21.30
  -3  -4   0  624.84   17.40
   3   4   0  622.94   17.70
   3   4   0  584.94   32.10
   3   4   0  629.34   14.50
   3   4   0  630.64   16.30
   3   4   0  641.54   34.00
   3   4   0  625.64   17.40
   3   4   0  617.84   22.40
   3   4   0  625.94   20.80
   3   4   0  579.94   17.90
   3   4   0  621.64   21.00
  -4  -4   0  988.00   76.59
  -4  -4   0  995.20   27.70
  -4  -4   0  987.50   26.10
  -4  -4   0  979.60   74.39
  -4  -4   0 1031.70   32.70
  -4  -4   0  997.50   66.89
  -4  -4   0  991.50   31.10
  -4  -4   0  954.90   25.40
  -4  -4   0 1020.50   27.10
  -4  -4   0 1019.10   24.00
  -4  -4   0  958.40   26.00
   4   4   0  984.40   24.80
   4   4   0  990.40   25.50
   4   4   0  992.80   27.20
   4   4   0  987.40   44.30
   4   4   0  980.70   29.10
   4   4   0 1010.90   29.20
   4   4   0  984.90   26.50
   4   4   0 1005.70   32.80
  -5  -4   0  502.15   17.40
  -5  -4   0  380.26   51.59
  -5  -4   0  484.05   14.80
  -5  -4   0  459.05   15.20
  -5  -4   0  487.75   49.70
  -5  -4   0  495.85   13.60
  -5  -4   0  434.16   53.59
  -5  -4   0  459.65   19.50
  -5  -4   0  490.15   16.50
  -5  -4   0  479.15   20.80
  -5  -4   0  463.95   15.40
   5   4   0  482.65   21.70
   5   4   0  481.45   16.90
   5   4   0  464.45   15.70
   5   4   0  452.75   16.30
   5   4   0  478.15   14.30
  -6  -4   0  299.97   16.80
  -6  -4   0  301.27   16.00
  -6  -4   0  311.87   11.30
  -6  -4   0  320.77   10.40
  -6  -4   0  320.17   13.40
  -6  -4   0  310.67   14.10
   6   4   0  320.57   18.20
   6   4   0  329.07   12.90
   6   4   0  307.87   11.00
  -7  -4   0  221.88   12.50
  -7  -4   0  234.58   11.90
  -7  -4   0  218.18    9.20
  -7  -4   0  226.28   15.20
  -7  -4   0  236.38   14.50
  -7  -4   0  214.98    8.60
   7   4   0  215.48   15.60
   7   4   0  220.38    9.30
   7   4   0  246.88   11.40
  -8  -4   0   74.59    5.40
  -8  -4   0   94.49    9.10
  -8  -4   0   95.89   12.50
  -8  -4   0   84.39    8.00
  -8  -4   0   83.49    5.20
  -8  -4   0   95.99    9.90
   8   4   0   94.19    7.70
   8   4   0   85.69   12.40
   8   4   0   79.09    5.70
  -9  -4   0   46.00    9.30
  -9  -4   0   47.60    8.40
  -9  -4   0   50.69    4.40
  -9  -4   0   54.09    7.90
  -9  -4   0   50.49    7.70
  -9  -4   0   49.99    4.40
   9   4   0   45.00    4.70
   9   4   0   51.59    6.70
 -10  -4   0  110.59    9.80
 -10  -4   0   96.79   10.40
 -10  -4   0   98.69   11.30
 -10  -4   0   86.99    5.70
 -10  -4   0   90.79    5.70
 -10  -4   0   95.79   13.40
  10   4   0   71.69   12.20
  10   4   0  100.29    8.80
 -11  -4   0  193.98    8.60
 -11  -4   0  211.38   13.80
  11   4   0  170.68   11.80
 -12  -4   0    0.50    2.50
 -12  -4   0    2.30    4.00
  12   4   0    2.70    4.00
 -14   5   0    4.50    2.50
 -14   5   0    6.60    5.10
 -14   5   0    6.50    4.30
 -13   5   0   27.70    4.90
 -13   5   0   42.90    8.70
 -13   5   0   19.80    5.60
 -12   5   0   -1.10    2.50
 -12   5   0   16.00    6.70
 -12   5   0    0.60    3.20
 -12   5   0    0.90    1.70
 -12   5   0    1.00    1.50
 -12   5   0   -0.10    3.00
 -12   5   0    1.30    3.20
  11  -5   0  158.78    6.20
 -11   5   0  156.68   11.00
 -11   5   0  164.98    6.00
 -11   5   0  161.68    6.40
 -11   5   0  158.18    9.60
 -11   5   0  170.38    6.90
 -11   5   0  177.08    9.90
 -11   5   0  189.58   17.10
 -11   5   0  151.58   11.40
  10  -5   0   21.00    2.40
 -10   5   0   22.60    2.60
 -10   5   0   18.30    2.70
 -10   5   0   19.10    4.50
 -10   5   0   27.90    4.40
 -10   5   0   23.30    6.00
 -10   5   0   16.50    2.50
 -10   5   0   16.80    4.20
 -10   5   0   31.10    8.80
 -10   5   0   16.20    3.00
   9  -5   0  389.36   10.60
  -9   5   0  398.46   12.30
  -9   5   0  383.06   14.40
  -9   5   0  386.76   13.30
  -9   5   0  396.46   11.00
  -9   5   0  403.66   23.30
  -9   5   0  415.76   11.40
  -9   5   0  419.06   16.60
  -9   5   0  418.26   15.80
   8  -5   0  102.89    6.00
   8  -5   0   94.49    3.60
  -8   5   0  103.69    7.60
  -8   5   0  100.19    5.20
  -8   5   0   90.59    4.00
  -8   5   0   87.59   10.30
  -8   5   0   95.69    7.10
  -8   5   0   85.69    6.00
  -8   5   0   78.79    5.10
   7  -5   0  284.27   10.00
   7  -5   0  296.47    7.20
  -7   5   0  276.87   10.70
  -7   5   0  274.17    7.70
  -7   5   0  308.67   39.50
  -7   5   0  272.57   16.90
  -7   5   0  286.57   12.00
  -7   5   0  274.07   48.50
  -7   5   0  217.98   45.60
  -7   5   0  268.87   10.50
  -7   5   0  272.87    9.80
  -7   5   0  272.27   11.90
  -7   5   0  230.28   46.90
  -7   5   0  240.48   47.00
  -7   5   0  266.97    9.60
   6  -5   0  177.38    7.10
   6  -5   0  177.68    4.70
  -6   5   0  194.68   13.20
  -6   5   0  212.98   30.00
  -6   5   0  173.78    8.00
  -6   5   0  175.68    7.10
  -6   5   0  166.08    7.90
  -6   5   0  172.48   38.70
  -6   5   0  175.38    8.80
  -6   5   0  175.78    8.70
  -6   5   0  222.08   42.70
  -6   5   0  134.89   33.00
  -6   5   0  182.38    7.40
  -6   5   0  174.58   35.50
   5  -5   0  813.62   17.90
   5  -5   0  797.32   20.90
   5  -5   0  810.12   20.80
  -5   5   0  804.22   20.80
  -5   5   0  910.41   68.19
  -5   5   0  811.92   22.70
  -5   5   0  774.32   68.99
  -5   5   0  813.72   18.30
  -5   5   0  803.52   22.80
  -5   5   0  809.02   21.20
  -5   5   0  807.02   23.30
  -5   5   0  816.52   20.70
  -5   5   0  822.72   66.59
  -5   5   0  850.01   56.39
  -5   5   0  908.91   64.49
   4  -5   0  103.39    5.10
   4  -5   0   97.59    3.10
   4  -5   0   97.09    4.50
   4  -5   0   92.79    3.30
   4  -5   0  107.49    4.90
   4  -5   0   95.79    4.50
  -4   5   0   99.69    4.80
  -4   5   0   80.79   16.80
  -4   5   0   94.59    4.40
  -4   5   0   90.09    5.00
  -4   5   0   93.59   25.00
  -4   5   0   56.49   18.50
  -4   5   0   98.89   27.00
  -4   5   0  100.29    6.10
  -4   5   0  103.99    3.40
  -4   5   0  103.09    6.30
   3  -5   0 1356.16   33.40
   3  -5   0 1420.46   33.10
   3  -5   0 1380.76   59.59
   3  -5   0 1394.96   32.10
   3  -5   0 1383.66   34.80
   3  -5   0 1392.06   31.00
   3  -5   0 1399.06   31.10
   3  -5   0 1414.46   35.00
  -3   5   0 1382.36   36.00
  -3   5   0 1406.76   78.99
  -3   5   0 1411.66   36.80
  -3   5   0 1440.66   31.20
  -3   5   0 1343.97   33.60
  -3   5   0 1380.66   84.89
  -3   5   0 1378.86   78.49
  -3   5   0 1456.15   32.30
  -3   5   0 1428.96   74.29
  -3   5   0 1451.75   33.00
   2  -5   0  195.68    9.20
   2  -5   0  193.98    7.80
   2  -5   0  211.38    9.60
   2  -5   0  194.78    7.60
   2  -5   0  197.78    6.20
   2  -5   0  194.98   23.80
   2  -5   0  200.28    6.60
   2  -5   0  201.08    6.20
   2  -5   0  221.38   21.80
   2  -5   0  189.58    7.10
  -2   5   0  200.58    7.00
  -2   5   0  188.78    7.70
  -2   5   0  138.59   25.70
  -2   5   0  192.28    9.50
  -2   5   0  200.38    6.30
  -2   5   0  225.78   27.50
  -2   5   0  198.48   10.00
  -2   5   0  206.38    8.20
  -2   5   0  186.58   34.00
  -2   5   0  189.48    6.60
  -2   5   0  204.28    6.20
   1  -5   0   57.49    3.50
   1  -5   0   59.79    3.40
   1  -5   0   54.19   14.50
   1  -5   0   60.89   14.10
   1  -5   0   61.19    5.30
   1  -5   0   48.50    3.00
   1  -5   0   57.99    5.40
   1  -5   0   51.89    3.10
   1  -5   0   64.49    3.80
   1  -5   0   56.79    3.90
  -1   5   0   80.69   18.70
  -1   5   0   45.30    4.90
  -1   5   0   38.10   14.60
  -1   5   0   69.99    4.40
  -1   5   0   46.00   17.00
  -1   5   0   59.99    3.60
  -1   5   0   57.69    3.40
  -1   5   0   58.29    5.70
  -1   5   0   55.69    3.20
  -1   5   0   61.29    3.30
  -1   5   0   58.19    4.10
   0  -5   0    1.80    6.50
   0  -5   0   -7.90    4.90
   0  -5   0    2.20    2.30
   0  -5   0    2.00    1.10
   0  -5   0    1.10    1.10
   0  -5   0    0.30    1.80
   0  -5   0    2.00    1.00
   0  -5   0    1.40    1.20
   0  -5   0    2.60    1.50
   0  -5   0   -4.90    5.90
   0   5   0    1.10    1.10
   0   5   0    3.00    1.40
   0   5   0   -0.60    1.70
   0   5   0    1.30    1.20
   0   5   0    3.20    1.50
   0   5   0   -5.40    6.90
   0   5   0    1.80    1.20
   0   5   0   12.40    8.70
   0   5   0    1.50    1.10
   0   5   0    2.20    2.10
  -1  -5   0   63.19   17.30
  -1  -5   0   72.29    4.60
  -1  -5   0   70.89    4.20
  -1  -5   0   70.49    4.20
  -1  -5   0   74.29    4.40
  -1  -5   0   81.09   16.50
  -1  -5   0   78.79    6.60
  -1  -5   0   73.39    7.00
  -1  -5   0   81.09   18.70
  -1  -5   0   75.89    4.70
   1   5   0   78.19    6.90
   1   5   0   65.79    4.50
   1   5   0   77.99    4.60
   1   5   0   66.49    4.30
   1   5   0   82.59   19.70
   1   5   0   71.59    3.60
   1   5   0   76.09   16.50
   1   5   0   74.99    4.40
   1   5   0   67.29    6.30
   1   5   0   77.59    4.20
  -2  -5   0  210.38   37.60
  -2  -5   0  217.28    8.80
  -2  -5   0  263.07   30.40
  -2  -5   0  225.68    8.60
  -2  -5   0  215.58    8.70
  -2  -5   0  224.88    9.20
  -2  -5   0  214.68   11.80
  -2  -5   0  220.68    8.50
  -2  -5   0  207.58   12.30
  -2  -5   0  157.88   32.60
   2   5   0  220.68    9.10
   2   5   0  231.28    8.80
   2   5   0  217.28    7.30
   2   5   0  228.88   28.00
   2   5   0  217.78   11.70
   2   5   0  223.28    8.80
   2   5   0  217.68    8.70
   2   5   0  224.68   22.30
   2   5   0  219.48    7.30
   2   5   0  219.98   11.50
   2   5   0  214.98   11.70
  -3  -5   0  160.28    8.30
  -3  -5   0  167.78    7.90
  -3  -5   0  155.58   10.60
  -3  -5   0  163.18    7.50
  -3  -5   0  166.98    7.60
  -3  -5   0  160.48   32.70
  -3  -5   0  216.88   41.30
  -3  -5   0  141.99   33.30
  -3  -5   0  177.18   11.80
  -3  -5   0  178.08    7.80
   3   5   0  165.98    7.80
   3   5   0  166.28    5.50
   3   5   0  144.09   19.50
   3   5   0  157.38   10.00
   3   5   0  178.88    7.80
   3   5   0  193.28   22.30
   3   5   0  156.18   10.70
   3   5   0  162.48   10.10
   3   5   0  156.38    6.40
   3   5   0  168.68    8.00
  -4  -5   0    2.80    2.10
  -4  -5   0   -0.50    2.00
  -4  -5   0    0.20    1.60
  -4  -5   0    2.50    1.60
  -4  -5   0    4.40    3.30
  -4  -5   0    0.70    1.40
  -4  -5   0   -6.50    9.40
  -4  -5   0  -14.20    9.80
  -4  -5   0    0.70    1.40
  -4  -5   0    1.10    1.20
  -4  -5   0   17.70   13.60
   4   5   0    6.90    9.90
   4   5   0    2.10    2.50
   4   5   0   -0.50    2.30
   4   5   0    1.00    1.20
   4   5   0    1.00    1.70
   4   5   0    1.20    2.30
   4   5   0    0.10    1.50
   4   5   0   -0.20    1.40
  -5  -5   0  158.68    9.60
  -5  -5   0  172.68    6.70
  -5  -5   0  161.68   11.80
  -5  -5   0  166.88    9.10
  -5  -5   0  150.88   12.20
  -5  -5   0  146.79    7.60
   5   5   0  173.88   10.20
   5   5   0  167.58   12.50
   5   5   0  139.59    9.70
   5   5   0  161.68    7.20
   5   5   0  152.08    7.70
   5   5   0  145.89    9.40
   5   5   0  171.38    9.00
  -6  -5   0   29.60    4.60
  -6  -5   0   28.60    4.10
  -6  -5   0   29.00    6.60
  -6  -5   0   33.90    5.50
  -6  -5   0   26.80    6.20
  -6  -5   0   30.50    3.20
   6   5   0   26.50    4.50
   6   5   0   46.80    9.00
   6   5   0   34.40    5.20
   6   5   0   32.70    4.00
  -7  -5   0  142.89    6.60
  -7  -5   0  126.79    7.40
  -7  -5   0  130.99   10.10
  -7  -5   0  174.08   12.90
  -7  -5   0  137.69    9.50
  -7  -5   0  129.29   12.50
   7   5   0  141.89    9.20
   7   5   0  132.09   12.60
   7   5   0  144.69    7.30
  -8  -5   0    4.20    2.00
  -8  -5   0    9.10    4.00
  -8  -5   0    9.10    4.60
  -8  -5   0    3.40    3.80
  -8  -5   0    2.50    2.00
  -8  -5   0   10.30    5.70
   8   5   0   -0.40    2.90
   8   5   0    3.70    2.20
  -9  -5   0   65.29   10.20
  -9  -5   0   89.69    9.80
  -9  -5   0   62.39    5.20
  -9  -5   0   67.19    4.90
  -9  -5   0   64.99   11.10
  -9  -5   0   76.39    9.90
   9   5   0   64.29    7.70
   9   5   0   62.29    5.60
   9   5   0   79.29   12.90
 -10  -5   0   16.90    3.20
 -10  -5   0   10.30    4.40
 -10  -5   0   17.40    6.00
 -10  -5   0   12.20    7.10
  10   5   0   10.30    4.40
 -11  -5   0    2.70    3.80
  11   5   0    4.80    4.20
 -12  -5   0    2.20    3.70
  12   5   0   -3.30    3.60
 -14   6   0   -2.70    3.40
 -14   6   0    4.70    4.30
 -14   6   0   -1.70    2.50
 -13   6   0  262.97   13.00
 -13   6   0  228.18   15.10
 -13   6   0  235.18   20.80
 -13   6   0  242.08   14.80
 -12   6   0   78.99   11.20
 -12   6   0   65.09   13.50
 -12   6   0   55.49    8.10
 -12   6   0   56.59    3.40
 -12   6   0   71.69    7.20
 -12   6   0   66.79    7.90
 -12   6   0   69.09    3.30
 -12   6   0   56.29    3.20
 -11   6   0  114.19   10.00
 -11   6   0   95.79    4.10
 -11   6   0  113.29    9.60
 -11   6   0   99.49    4.40
 -11   6   0   99.19    8.40
 -11   6   0   86.79   13.80
 -11   6   0  101.19    8.00
 -11   6   0  103.69    5.30
 -10   6   0   23.50    5.30
 -10   6   0   11.40    3.70
 -10   6   0   17.90    3.00
 -10   6   0   18.00    5.40
 -10   6   0   13.70    1.70
 -10   6   0   13.10    1.90
 -10   6   0   14.90    4.60
 -10   6   0   12.30    2.80
 -10   6   0   26.00    8.50
   9  -6   0  241.68   10.20
  -9   6   0  264.47   18.80
  -9   6   0  243.38    7.00
  -9   6   0  252.57   12.80
  -9   6   0  249.78   11.50
  -9   6   0  257.57    9.60
  -9   6   0  234.78    6.90
  -9   6   0  247.68   12.30
  -9   6   0  240.88    9.90
   8  -6   0  176.38    8.00
  -8   6   0  159.58    7.40
  -8   6   0  180.78   10.10
  -8   6   0  162.98    9.70
  -8   6   0  176.08   14.50
  -8   6   0  171.68    9.10
  -8   6   0  172.18    5.20
  -8   6   0  168.18    7.70
   7  -6   0  277.97    9.90
  -7   6   0  275.87   11.60
  -7   6   0  258.97    6.80
  -7   6   0  246.38    9.50
  -7   6   0  275.97   52.19
  -7   6   0  288.37   38.50
  -7   6   0  222.68   46.40
  -7   6   0  254.27    9.80
  -7   6   0  255.47   11.70
  -7   6   0  220.08   42.00
  -7   6   0  268.17   12.20
  -7   6   0  280.17   11.30
  -7   6   0  225.88   47.30
  -7   6   0  260.87    9.70
  -7   6   0  247.78   16.50
   6  -6   0  269.37    6.10
   6  -6   0  241.88    9.20
   6  -6   0  269.17    9.40
  -6   6   0  253.27    9.10
  -6   6   0  253.57    9.30
  -6   6   0  254.87   11.50
  -6   6   0  266.77    6.70
  -6   6   0  246.28   35.00
  -6   6   0  260.57   11.40
  -6   6   0  194.48   40.30
  -6   6   0  256.77   11.10
  -6   6   0  287.87   52.49
  -6   6   0  318.07   47.30
  -6   6   0  258.17    9.80
  -6   6   0  215.88   42.00
   5  -6   0  357.96   11.40
   5  -6   0  352.96    8.50
   5  -6   0  352.46    8.90
   5  -6   0  355.56   11.70
   5  -6   0  347.37    8.90
  -5   6   0  349.96   11.30
  -5   6   0  347.87   13.50
  -5   6   0  350.26   10.90
  -5   6   0  386.56   46.60
  -5   6   0  320.57   41.50
  -5   6   0  362.26   37.20
  -5   6   0  331.07   47.70
  -5   6   0  356.36   12.00
  -5   6   0  340.97   13.50
  -5   6   0  389.96   47.70
  -5   6   0  360.96    8.90
  -5   6   0  359.56   14.10
   4  -6   0  542.65   13.50
   4  -6   0  560.44   16.30
   4  -6   0  564.94   16.70
   4  -6   0  581.64   39.80
   4  -6   0  551.14   13.30
   4  -6   0  565.84   15.70
   4  -6   0  558.34   16.70
  -4   6   0  554.34   54.09
  -4   6   0  539.15   14.80
  -4   6   0  545.55   16.40
  -4   6   0  576.04   53.69
  -4   6   0  561.44   13.50
  -4   6   0  566.84   15.60
  -4   6   0  546.65   19.00
  -4   6   0  516.55   18.40
  -4   6   0  590.84   51.59
  -4   6   0  550.54   17.80
  -4   6   0  552.04   57.09
   3  -6   0  133.39    6.00
   3  -6   0  129.19    4.70
   3  -6   0  122.99    5.10
   3  -6   0  126.79    4.50
   3  -6   0  116.89    7.10
   3  -6   0  131.79    6.30
   3  -6   0  118.99   20.10
   3  -6   0  129.49    7.60
  -3   6   0   97.69   24.60
  -3   6   0  111.39    7.90
  -3   6   0  117.49   24.90
  -3   6   0  118.49    6.30
  -3   6   0  121.89    5.50
  -3   6   0  120.89    7.90
  -3   6   0  110.59   29.30
  -3   6   0  131.39    4.70
  -3   6   0   81.59   22.50
  -3   6   0  118.29    6.80
  -3   6   0  126.99    5.30
   2  -6   0  546.95   14.60
   2  -6   0  553.64   38.30
   2  -6   0  521.75   16.00
   2  -6   0  570.14   44.40
   2  -6   0  552.84   18.80
   2  -6   0  527.85   15.30
   2  -6   0  540.05   14.20
   2  -6   0  558.64   19.40
   2  -6   0  555.04   14.20
  -2   6   0  541.65   48.40
  -2   6   0  538.65   14.20
  -2   6   0  538.15   56.39
  -2   6   0  527.85   19.10
  -2   6   0  557.04   14.90
  -2   6   0  524.45   16.50
  -2   6   0  520.85   15.00
  -2   6   0  525.55   14.20
  -2   6   0  556.24   20.30
  -2   6   0  593.84   50.49
   1  -6   0  289.67    9.60
   1  -6   0  264.47    8.80
   1  -6   0  287.67    9.00
   1  -6   0  329.67   33.50
   1  -6   0  279.77   13.40
   1  -6   0  288.47   10.40
   1  -6   0  269.97   29.40
   1  -6   0  272.07   12.80
   1  -6   0  277.27    9.20
   1  -6   0  292.77    9.90
  -1   6   0  215.78   31.20
  -1   6   0  262.57   13.40
  -1   6   0  278.17   13.10
  -1   6   0  271.57   10.30
  -1   6   0  272.77    9.00
  -1   6   0  270.67    9.00
  -1   6   0  273.67   10.40
  -1   6   0  281.77   32.20
  -1   6   0  270.97    9.40
  -1   6   0  287.87   40.30
  -1   6   0  279.07    9.30
   0  -6   0 1011.90   31.50
   0  -6   0 1101.69   67.89
   0  -6   0 1095.19   26.70
   0  -6   0 1065.59   64.39
   0  -6   0 1066.89   33.10
   0  -6   0 1019.40   63.39
   0  -6   0 1045.50   26.50
   0  -6   0 1048.50   26.00
   0  -6   0 1059.79   26.20
   0   6   0 1045.20   27.50
   0   6   0 1048.60   32.00
   0   6   0 1065.89   26.70
   0   6   0 1005.10   26.50
   0   6   0 1015.90   62.19
   0   6   0 1077.09   72.49
   0   6   0 1024.00   32.70
   0   6   0 1021.60   26.10
   0   6   0 1070.29   26.90
  -1  -6   0  496.15   15.10
  -1  -6   0  525.45   21.50
  -1  -6   0  498.95   44.90
  -1  -6   0  509.85   15.10
  -1  -6   0  543.75   49.30
  -1  -6   0  508.55   15.50
  -1  -6   0  527.85   48.40
  -1  -6   0  522.95   20.40
  -1  -6   0  516.05   15.80
  -1  -6   0  524.95   16.20
   1   6   0  496.45   14.90
   1   6   0  529.55   16.00
   1   6   0  513.35   15.50
   1   6   0  533.85   14.20
   1   6   0  513.05   40.50
   1   6   0  510.35   15.80
   1   6   0  496.75   19.80
   1   6   0  532.05   16.30
   1   6   0  567.14   48.40
   1   6   0  530.95   21.00
  -2  -6   0  832.42   65.99
  -2  -6   0  787.82   22.40
  -2  -6   0  817.92   22.90
  -2  -6   0  806.52   64.09
  -2  -6   0  836.82   60.19
  -2  -6   0  731.43   27.20
  -2  -6   0  775.62   21.80
  -2  -6   0  787.92   22.20
  -2  -6   0  814.52   22.10
  -2  -6   0  825.52   29.50
   2   6   0  765.82   56.99
   2   6   0  781.62   48.50
   2   6   0  792.52   20.30
   2   6   0  780.02   22.70
   2   6   0  780.42   22.50
   2   6   0  783.62   27.50
   2   6   0  828.02   22.70
   2   6   0  822.62   20.60
   2   6   0  796.72   27.10
   2   6   0  810.62   22.30
  -3  -6   0   18.10    3.20
  -3  -6   0   17.50   12.10
  -3  -6   0   21.80    3.40
  -3  -6   0   26.10   17.90
  -3  -6   0   13.60    2.50
  -3  -6   0   19.80    3.50
  -3  -6   0   14.30    3.10
  -3  -6   0   24.60    5.30
  -3  -6   0   17.50    5.50
   3   6   0   36.10   14.80
   3   6   0   33.40   14.40
   3   6   0   17.80    2.90
   3   6   0   16.30    3.00
   3   6   0   27.20    4.40
   3   6   0   27.50    5.30
   3   6   0   23.60    5.80
   3   6   0   28.20    3.20
   3   6   0   22.80    2.30
   3   6   0   17.60    4.50
  -4  -6   0  461.95   15.70
  -4  -6   0  404.86   15.70
  -4  -6   0  459.05   22.30
  -4  -6   0  451.45   21.00
  -4  -6   0  475.85   17.40
   4   6   0  474.15   14.40
   4   6   0  509.35   16.10
   4   6   0  521.65   20.40
   4   6   0  475.35   22.30
   4   6   0  507.95   20.30
   4   6   0  468.25   16.40
   4   6   0  479.95   11.30
   4   6   0  478.95   16.80
  -5  -6   0   33.80    6.90
  -5  -6   0   32.00    5.60
  -5  -6   0   24.00    6.80
  -5  -6   0   23.20    4.80
  -5  -6   0   34.40    4.40
   5   6   0   28.90    5.40
   5   6   0   17.00    5.00
   5   6   0   33.20    5.80
   5   6   0   29.00    4.30
   5   6   0   32.60    4.00
   5   6   0   27.40    4.70
  -6  -6   0  209.48   10.20
  -6  -6   0  233.38   15.40
  -6  -6   0  227.18   12.90
  -6  -6   0  242.58   12.10
  -6  -6   0  250.67   17.50
   6   6   0  256.87   13.00
   6   6   0  247.08   16.90
   6   6   0  234.28    9.60
   6   6   0  265.27   12.40
  -7  -6   0  117.79    9.90
  -7  -6   0  103.19    7.10
  -7  -6   0  109.49   12.40
  -7  -6   0  118.99   11.80
  -7  -6   0  122.39    9.20
   7   6   0  110.89    6.60
   7   6   0  108.59   12.10
   7   6   0  121.49    9.10
  -8  -6   0   32.20    7.30
  -8  -6   0   29.00    6.50
  -8  -6   0   28.30    4.10
  -8  -6   0   29.20    6.10
  -8  -6   0   31.40    8.80
   8   6   0   36.90    6.50
   8   6   0   26.50    7.20
   8   6   0   30.90    4.40
  -9  -6   0   10.20    5.40
  -9  -6   0   17.10    5.60
  -9  -6   0   10.20    5.70
   9   6   0   11.10    3.30
   9   6   0    8.60    6.40
   9   6   0    9.00    4.20
 -10  -6   0    9.50    4.50
  10   6   0    5.60    4.40
 -11  -6   0    0.40    3.70
  11   6   0    1.60    4.10
 -15   7   0    3.70    3.70
 -15   7   0   -2.70    3.30
 -14   7   0    7.30    3.70
 -14   7   0    8.90    4.60
 -14   7   0    9.70    5.30
 -13   7   0  170.18   11.30
 -13   7   0  199.78   13.70
 -13   7   0  171.38   13.30
 -12   7   0   13.90    4.70
 -12   7   0   23.60    6.70
 -12   7   0   10.70    2.30
 -12   7   0   22.00    5.10
 -12   7   0   18.20    7.80
 -12   7   0   11.90    4.00
 -11   7   0   10.30    4.50
 -11   7   0   19.20    5.40
 -11   7   0   20.80    5.20
 -11   7   0   16.10    3.90
 -11   7   0   16.10    3.00
 -11   7   0    7.90    6.30
  10  -7   0   59.19    5.50
 -10   7   0   66.19    8.30
 -10   7   0   78.39    7.70
 -10   7   0   58.49    5.00
 -10   7   0   59.89    6.60
 -10   7   0   60.89    4.90
 -10   7   0   62.19   12.60
   9  -7   0  121.39    7.00
  -9   7   0  102.99   12.20
  -9   7   0  110.79    8.10
  -9   7   0  126.29    9.30
  -9   7   0  115.19    9.10
  -9   7   0  116.99    6.60
  -9   7   0  101.79    6.40
   8  -7   0   67.49    5.20
  -8   7   0   79.69   12.60
  -8   7   0   71.89    5.30
  -8   7   0   77.09    7.30
  -8   7   0   67.99    6.40
  -8   7   0   64.19    6.30
  -8   7   0   68.29    4.90
  -8   7   0   68.59    6.70
  -8   7   0   71.29    5.00
   7  -7   0   41.10    3.90
   7  -7   0   39.30    4.00
  -7   7   0   58.19    7.40
  -7   7   0   43.20    1.90
  -7   7   0   56.79    5.80
  -7   7   0   47.40    3.90
  -7   7   0   43.70    5.10
  -7   7   0   28.50    4.30
  -7   7   0   44.10    3.90
  -7   7   0   50.99    4.60
   6  -7   0  185.18    7.80
   6  -7   0  174.18    4.50
   6  -7   0  174.68    4.50
   6  -7   0  165.18    7.70
  -6   7   0  166.78    9.80
  -6   7   0  181.18    5.10
  -6   7   0  179.78    8.30
  -6   7   0  160.78    7.00
  -6   7   0  186.68   10.00
  -6   7   0  176.08    9.80
  -6   7   0  152.08    7.30
  -6   7   0  216.48   42.40
  -6   7   0  197.18   40.50
  -6   7   0  123.09   25.10
  -6   7   0  106.39   32.90
   5  -7   0   72.29    4.90
   5  -7   0   63.09    4.60
   5  -7   0   64.49    3.00
   5  -7   0   73.99    4.70
   5  -7   0   70.09    4.50
   5  -7   0   67.79    2.80
  -5   7   0   46.30   20.60
  -5   7   0   70.89    5.20
  -5   7   0   68.19    3.00
  -5   7   0   53.99    5.50
  -5   7   0   75.09   20.60
  -5   7   0   65.19   26.20
  -5   7   0   72.39    4.20
  -5   7   0   58.69   27.10
  -5   7   0   71.79    4.60
  -5   7   0   69.89    6.60
  -5   7   0   37.30   18.30
  -5   7   0   56.59    5.90
   4  -7   0  620.24   19.90
   4  -7   0  603.34   18.40
   4  -7   0  636.74   16.80
   4  -7   0  605.64   19.50
   4  -7   0  621.14   17.80
   4  -7   0  624.04   15.60
   4  -7   0  625.24   44.70
   4  -7   0  614.04   15.30
  -4   7   0  617.54   60.89
  -4   7   0  617.84   21.70
  -4   7   0  634.74   20.20
  -4   7   0  677.23   62.59
  -4   7   0  620.64   16.90
  -4   7   0  639.14   15.60
  -4   7   0  635.24   22.30
  -4   7   0  556.44   53.39
  -4   7   0  622.14   18.80
  -4   7   0  660.53   68.69
   3  -7   0  125.09    5.60
   3  -7   0  128.89    6.30
   3  -7   0  100.69   23.10
   3  -7   0  116.79    4.80
   3  -7   0  115.89    4.90
   3  -7   0  120.99    8.30
   3  -7   0  110.69    7.70
   3  -7   0  128.49   22.90
   3  -7   0  126.59    6.70
  -3   7   0  127.09    7.00
  -3   7   0   93.19   23.50
  -3   7   0  121.59   31.30
  -3   7   0   99.69   26.20
  -3   7   0  127.79    9.00
  -3   7   0  104.89    8.60
  -3   7   0  124.79    5.10
  -3   7   0  114.59    5.40
  -3   7   0  122.79    5.90
  -3   7   0  119.79    7.30
   2  -7   0  294.47   13.70
   2  -7   0  302.27    9.40
   2  -7   0  288.97   10.60
   2  -7   0  296.37   33.80
   2  -7   0  293.77   11.20
   2  -7   0  345.57   31.70
   2  -7   0  319.97    9.70
   2  -7   0  299.07    9.90
   2  -7   0  302.07   14.30
  -2   7   0  294.07    9.50
  -2   7   0  332.27   40.00
  -2   7   0  279.27   10.20
  -2   7   0  288.77    9.90
  -2   7   0  301.07   11.80
  -2   7   0  316.07   15.40
  -2   7   0  277.47   14.00
  -2   7   0  302.37    9.60
  -2   7   0  243.88   35.20
  -2   7   0  306.47   11.60
  -2   7   0  217.88   42.00
   1  -7   0   78.79    4.80
   1  -7   0   88.89   22.80
   1  -7   0   75.59    4.40
   1  -7   0   78.69    7.60
   1  -7   0   74.39    4.40
   1  -7   0   90.59    7.60
   1  -7   0   78.99   19.90
   1  -7   0   73.19    5.30
   1  -7   0   81.09    5.20
   1  -7   0   80.79    5.00
  -1   7   0   78.89    4.60
  -1   7   0   73.59    7.50
  -1   7   0   94.69   23.60
  -1   7   0   68.49    4.50
  -1   7   0   82.39    4.70
  -1   7   0   78.49    5.50
  -1   7   0   81.09    5.60
  -1   7   0   64.09    4.40
  -1   7   0   52.09   18.30
  -1   7   0   73.99    7.40
  -1   7   0  139.89   35.80
   0  -7   0 1506.45   87.79
   0  -7   0 1472.65   35.60
   0  -7   0 1453.45   42.60
   0  -7   0 1436.46   37.20
   0  -7   0 1415.06   35.50
   0  -7   0 1498.45   36.30
   0  -7   0 1568.84   85.39
   0  -7   0 1482.05   43.90
   0  -7   0 1483.65   36.20
   0   7   0 1447.96   81.29
   0   7   0 1442.66   36.20
   0   7   0 1496.55   93.29
   0   7   0 1501.45   36.70
   0   7   0 1446.06   36.20
   0   7   0 1458.55   37.30
   0   7   0 1464.95   35.80
   0   7   0 1463.45   86.09
   0   7   0 1450.25   43.80
   0   7   0 1459.55   42.60
  -1  -7   0   10.70   10.90
  -1  -7   0   15.40    4.40
  -1  -7   0   60.49   17.40
  -1  -7   0   -8.30   10.50
  -1  -7   0   26.00    3.90
  -1  -7   0   21.70    3.60
  -1  -7   0   16.90    2.90
  -1  -7   0   18.90    2.80
  -1  -7   0   18.60    5.10
  -1  -7   0   16.90    2.60
   1   7   0   16.70    2.80
   1   7   0   28.50   17.50
   1   7   0   16.60    4.50
   1   7   0   12.40    2.70
   1   7   0   17.00    3.00
   1   7   0   21.30    2.60
   1   7   0    6.30   13.20
   1   7   0   19.40    3.30
   1   7   0   14.80    4.80
   1   7   0   18.40    3.30
  -2  -7   0  544.25   17.40
  -2  -7   0  570.14   57.19
  -2  -7   0  541.65   52.29
  -2  -7   0  557.34   18.20
  -2  -7   0  563.74   17.60
  -2  -7   0  610.94   18.30
  -2  -7   0  585.14   23.70
  -2  -7   0  507.65   55.99
  -2  -7   0  565.94   24.70
  -2  -7   0  554.54   18.40
   2   7   0  557.04   18.10
   2   7   0  591.24   16.40
   2   7   0  594.34   23.80
   2   7   0  572.64   18.40
   2   7   0  573.94   23.00
   2   7   0  510.75   53.29
   2   7   0  539.75   17.70
   2   7   0  538.95   47.00
   2   7   0  575.04   16.00
  -3  -7   0    8.90    3.00
  -3  -7   0    8.70    4.10
  -3  -7   0   13.60    5.10
  -3  -7   0    9.60    2.70
  -3  -7   0    6.10    2.90
   3   7   0    5.60    1.80
   3   7   0    7.30    2.60
   3   7   0    3.70    3.30
   3   7   0    4.50    3.30
   3   7   0    8.90    3.70
   3   7   0    8.80    2.90
   3   7   0    7.20    2.70
   3   7   0    7.50    2.10
  -4  -7   0  156.58   13.60
  -4  -7   0  163.58    9.20
  -4  -7   0  145.59    8.30
  -4  -7   0  138.69    9.10
  -4  -7   0  159.98   12.60
   4   7   0  169.38    8.90
   4   7   0  146.49    5.10
   4   7   0  154.68    7.20
   4   7   0  154.58   12.60
   4   7   0  161.58   11.50
   4   7   0  146.39   11.10
   4   7   0  147.49    8.80
  -5  -7   0   33.00    7.80
  -5  -7   0   47.70    6.60
  -5  -7   0   45.50    4.80
  -5  -7   0   40.40    7.70
  -5  -7   0   54.39    6.00
   5   7   0   49.10    7.20
   5   7   0   36.10    5.30
   5   7   0   45.50    4.20
   5   7   0   61.29   10.20
   5   7   0   41.80    5.40
   5   7   0   51.59    7.60
  -6  -7   0  102.79   10.70
  -6  -7   0   94.69    8.80
  -6  -7   0  100.19    8.20
  -6  -7   0  119.19   15.50
   6   7   0  112.79   12.00
   6   7   0   96.99    8.30
   6   7   0   90.49    6.00
   6   7   0   89.59    8.40
  -7  -7   0   26.20    5.30
  -7  -7   0   33.80    8.10
  -7  -7   0   33.30    6.00
  -7  -7   0   24.10    7.50
   7   7   0   35.80    6.20
   7   7   0   27.40    4.00
  -8  -7   0   73.59    9.50
  -8  -7   0  103.89   15.30
  -8  -7   0   84.29    8.60
   8   7   0   71.59    6.00
   8   7   0   86.69   14.80
   8   7   0   84.89    8.90
  -9  -7   0   53.69    7.70
   9   7   0   84.79   10.30
 -10  -7   0   68.89    9.70
  10   7   0   92.69   10.70
 -15   8   0  136.69   13.20
 -14   8   0  122.59   10.20
 -14   8   0  109.99   11.50
 -14   8   0  122.49   11.70
 -13   8   0    0.10    3.20
 -13   8   0    4.30    4.30
 -13   8   0    2.20    1.40
 -13   8   0    3.40    3.40
 -12   8   0   13.30    4.60
 -12   8   0   15.10    4.30
 -12   8   0   16.00    7.30
 -12   8   0    6.90    4.20
 -12   8   0   12.60    2.90
 -12   8   0    3.90    3.70
  11  -8   0  161.48    9.00
 -11   8   0  169.68   17.10
 -11   8   0  161.58   10.70
 -11   8   0  176.78   12.00
 -11   8   0  174.08   12.40
 -11   8   0  155.18    8.10
  10  -8   0    7.10    2.70
 -10   8   0    4.90    3.50
 -10   8   0    8.00    2.80
 -10   8   0   11.10    3.40
 -10   8   0    8.50    4.30
 -10   8   0    2.30    3.70
   9  -8   0  275.57   11.20
  -9   8   0  272.57   14.20
  -9   8   0  310.57   21.20
  -9   8   0  265.77   11.20
  -9   8   0  277.17   11.50
  -9   8   0  291.27   14.60
  -9   8   0  269.87   13.70
   8  -8   0   10.90    2.90
  -8   8   0    9.60    3.70
  -8   8   0    8.60    3.40
  -8   8   0   11.30    3.60
  -8   8   0   10.00    2.50
  -8   8   0   13.80    3.10
  -8   8   0   18.50    4.40
  -8   8   0   18.80    6.50
  -8   8   0    9.50    2.50
   7  -8   0   94.19    6.00
   7  -8   0   88.89    5.90
  -7   8   0   81.59    7.70
  -7   8   0   94.49    6.40
  -7   8   0   95.69    3.10
  -7   8   0   90.29    5.40
  -7   8   0   85.79    7.90
  -7   8   0   96.59    5.80
  -7   8   0   95.59    7.90
   6  -8   0  269.87    8.20
   6  -8   0  278.77    8.30
   6  -8   0  278.37    7.80
   6  -8   0  272.17   10.60
   6  -8   0  287.77   11.20
   6  -8   0  283.47    7.20
  -6   8   0  210.48   50.19
  -6   8   0  259.77   10.30
  -6   8   0  287.37   14.60
  -6   8   0  312.47   14.30
  -6   8   0  236.78   34.00
  -6   8   0  215.28   40.40
  -6   8   0  272.07   13.10
  -6   8   0  236.08   58.29
  -6   8   0  283.07    7.70
  -6   8   0  274.67   11.50
  -6   8   0  282.27   10.00
  -6   8   0  206.38   46.20
   5  -8   0  407.76   10.80
   5  -8   0  395.16   14.20
   5  -8   0  407.26   11.10
   5  -8   0  395.86   14.40
   5  -8   0  412.96   14.60
   5  -8   0  411.16   13.70
  -5   8   0  424.46   11.20
  -5   8   0  421.96   16.30
  -5   8   0  416.16   43.10
  -5   8   0  427.46   14.90
  -5   8   0  445.46   53.69
  -5   8   0  398.06   59.19
  -5   8   0  416.46   17.60
  -5   8   0  407.76   12.80
  -5   8   0  392.76   53.49
  -5   8   0  377.36   49.60
  -5   8   0  402.16   17.90
   4  -8   0    8.30    2.20
   4  -8   0    7.50    2.90
   4  -8   0    8.10    3.00
   4  -8   0   13.00    2.30
   4  -8   0   16.30   10.40
   4  -8   0   10.10    1.70
   4  -8   0   10.60    1.80
   4  -8   0   11.30    2.50
  -4   8   0   12.90   14.10
  -4   8   0    6.30    2.40
  -4   8   0   14.20    2.80
  -4   8   0    8.80    3.60
  -4   8   0    7.20    2.50
  -4   8   0   15.40    4.30
  -4   8   0   11.30    2.20
  -4   8   0   25.70   17.90
  -4   8   0    3.60   11.40
  -4   8   0   19.80   16.90
  -4   8   0   11.80    1.90
   3  -8   0   94.59    4.60
   3  -8   0  106.99   25.60
   3  -8   0   72.99   19.60
   3  -8   0   91.39    5.10
   3  -8   0   87.49    7.80
   3  -8   0   89.49    6.00
   3  -8   0   96.59    7.90
   3  -8   0   90.89    4.60
  -3   8   0   89.99    8.20
  -3   8   0   87.59   29.60
  -3   8   0   98.09    8.90
  -3   8   0   74.29   27.70
  -3   8   0   88.99    5.10
  -3   8   0   92.99    6.90
  -3   8   0   96.49    4.80
  -3   8   0   65.09   29.10
  -3   8   0   91.39    6.40
  -3   8   0   90.49    5.40
   2  -8   0   56.59   17.90
   2  -8   0   41.40   16.80
   2  -8   0   40.60    4.80
   2  -8   0   42.20    3.70
   2  -8   0   39.00    6.20
   2  -8   0   39.00    4.10
   2  -8   0   38.40    3.30
   2  -8   0   33.20    6.00
   2  -8   0   36.30    3.20
  -2   8   0   30.10    5.60
  -2   8   0   46.40   21.50
  -2   8   0   45.80    4.70
  -2   8   0   39.40    3.50
  -2   8   0   12.00   21.10
  -2   8   0   35.70    3.40
  -2   8   0   46.00    5.80
  -2   8   0   40.60    6.90
  -2   8   0   48.10   17.00
  -2   8   0   35.20    3.40
   1  -8   0  107.79    6.90
   1  -8   0  102.49    6.20
   1  -8   0  109.09    5.70
   1  -8   0  107.49    9.00
   1  -8   0   66.19   21.40
   1  -8   0  103.89    5.90
   1  -8   0  116.39   27.90
   1  -8   0   97.49    5.60
   1  -8   0   98.99    6.20
   1  -8   0  110.99    9.70
  -1   8   0   99.19   27.80
  -1   8   0  104.29    6.80
  -1   8   0  109.99    6.20
  -1   8   0  108.19    7.00
  -1   8   0  105.89    9.30
  -1   8   0  104.69    5.80
  -1   8   0  128.49   27.80
  -1   8   0  120.69   10.40
  -1   8   0  108.49    6.00
  -1   8   0  118.69   35.10
   0  -8   0   84.79   24.30
   0  -8   0   91.29    8.70
   0  -8   0  125.99   29.20
   0  -8   0   96.19    6.00
   0  -8   0   85.79    6.20
   0  -8   0   90.59    6.00
   0  -8   0   95.79    5.70
   0  -8   0   83.49    9.10
   0  -8   0   98.29    5.70
   0   8   0  100.79    6.10
   0   8   0   85.79    8.80
   0   8   0   92.89    6.30
   0   8   0   83.39    8.70
   0   8   0   78.79   22.80
   0   8   0   93.29   29.50
   0   8   0   58.89   20.40
   0   8   0   88.19    5.80
   0   8   0   96.79    5.20
   0   8   0  105.99    7.00
  -1  -8   0   72.99   22.50
  -1  -8   0   56.19    8.80
  -1  -8   0   58.29    5.20
  -1  -8   0   55.39   21.40
  -1  -8   0   56.79    4.70
  -1  -8   0   42.60   21.40
  -1  -8   0   56.99    5.20
  -1  -8   0   57.69    5.00
  -1  -8   0   61.19    4.80
  -1  -8   0   51.29    8.00
   1   8   0   81.59   23.20
   1   8   0   52.49    4.80
   1   8   0   58.59    5.00
   1   8   0   51.69    5.30
   1   8   0   46.60    7.70
   1   8   0   55.89    4.00
   1   8   0   62.49    5.30
   1   8   0   55.39    8.30
   1   8   0   39.30   23.50
   1   8   0   56.49    4.80
  -2  -8   0   21.60    6.10
  -2  -8   0   27.90    4.60
  -2  -8   0   15.30    4.70
  -2  -8   0   25.60    4.60
   2   8   0   18.60    3.00
   2   8   0   21.40    3.40
   2   8   0   20.50    4.00
   2   8   0   19.40    4.10
   2   8   0   19.30    5.40
   2   8   0   25.00    5.90
   2   8   0   19.90    4.10
  -3  -8   0  176.08   14.50
  -3  -8   0  174.98   10.10
  -3  -8   0  188.98   13.70
  -3  -8   0  182.48    9.60
  -3  -8   0  154.68    9.00
   3   8   0  181.18    7.90
   3   8   0  186.08   13.60
   3   8   0  169.68    9.50
   3   8   0  177.18   12.90
   3   8   0  185.98   13.00
   3   8   0  169.38    7.20
   3   8   0  176.28    9.70
  -4  -8   0   -1.00    2.00
  -4  -8   0    2.30    2.50
  -4  -8   0   -2.60    2.80
  -4  -8   0    3.60    4.20
   4   8   0   -0.20    1.60
   4   8   0    0.70    3.10
   4   8   0   -0.80    2.60
   4   8   0   -6.90    2.20
   4   8   0    1.60    2.50
   4   8   0    0.30    1.10
   4   8   0   -0.10    2.10
  -5  -8   0   90.29    7.70
  -5  -8   0   74.19    7.90
  -5  -8   0   66.49   10.30
  -5  -8   0   54.99   10.70
   5   8   0   94.59   10.80
   5   8   0   79.19    6.90
   5   8   0   92.99    9.30
   5   8   0   86.59    5.80
   5   8   0   71.99    7.30
  -6  -8   0   -0.40    3.20
  -6  -8   0   -4.70    3.90
  -6  -8   0    1.10    3.90
  -6  -8   0    0.80    2.70
   6   8   0   -0.40    2.80
   6   8   0   -3.50    1.70
   6   8   0   -1.40    2.80
  -7  -8   0    7.90    4.70
  -7  -8   0    8.50    4.70
  -7  -8   0    9.90    5.60
   7   8   0    5.50    2.60
   7   8   0   10.80    6.00
   7   8   0   10.60    4.40
  -8  -8   0   25.20    6.70
  -8  -8   0   13.90    7.70
  -8  -8   0   30.90    6.60
   8   8   0   26.60    5.90
  -9  -8   0   99.79    9.90
   9   8   0   96.99   10.10
 -10  -8   0   -2.90    3.30
  10   8   0    1.80    4.20
 -14   9   0   24.80    7.40
 -14   9   0   29.10    7.00
 -14   9   0   18.40    6.70
 -13   9   0   54.99    4.70
 -13   9   0   63.09    9.50
 -13   9   0   44.20    8.80
 -13   9   0   68.99   11.00
 -12   9   0   11.10    4.90
 -12   9   0   24.10    6.60
 -12   9   0   20.50    6.20
 -12   9   0   18.10    3.60
  11  -9   0  178.18    9.60
 -11   9   0  202.58   19.20
 -11   9   0  197.58   13.20
 -11   9   0  165.78    8.90
 -11   9   0  163.98   11.70
 -11   9   0  178.48   12.70
  10  -9   0   63.69    6.00
 -10   9   0   73.19    6.20
 -10   9   0   73.69    9.80
 -10   9   0   60.59   12.40
 -10   9   0   77.39    9.90
 -10   9   0   68.89    8.70
   9  -9   0   24.30    4.20
  -9   9   0   31.90    6.00
  -9   9   0   24.70    7.10
  -9   9   0   26.80    4.60
  -9   9   0   26.80    5.60
  -9   9   0   31.40    5.80
  -9   9   0   25.50    5.90
   8  -9   0  166.18    8.50
   8  -9   0  174.48    8.70
  -8   9   0  185.48   12.10
  -8   9   0  167.68   11.20
  -8   9   0  169.18    8.40
  -8   9   0  174.28    9.40
  -8   9   0  173.98   11.40
  -8   9   0  159.38    7.90
  -8   9   0  183.28   11.00
   7  -9   0  556.74   17.80
   7  -9   0  547.85   18.20
  -7   9   0  588.54   22.50
  -7   9   0  543.95   16.80
  -7   9   0  561.44   22.70
  -7   9   0  579.24   21.80
  -7   9   0  573.34   19.10
  -7   9   0  549.65   17.50
   6  -9   0  200.68    6.50
   6  -9   0  196.78    6.00
   6  -9   0  185.88    8.40
   6  -9   0  205.88    9.30
   6  -9   0  191.48    9.40
   6  -9   0  194.98    8.60
  -6   9   0  204.38   12.50
  -6   9   0  195.38    6.40
  -6   9   0  203.68   11.70
  -6   9   0  189.88   10.00
  -6   9   0  180.58    8.00
  -6   9   0  209.58   13.10
   5  -9   0  107.09    6.60
   5  -9   0  101.39    7.50
   5  -9   0   94.29    6.60
   5  -9   0  104.79    4.70
   5  -9   0   94.69    7.10
   5  -9   0   98.09    4.40
  -5   9   0  102.49    8.10
  -5   9   0   96.99    6.10
  -5   9   0  105.19    7.40
  -5   9   0  103.59    4.70
  -5   9   0  105.99    9.10
  -5   9   0   96.39    5.60
  -5   9   0  122.79   10.20
   4  -9   0  355.26   37.50
   4  -9   0  355.86   15.90
   4  -9   0  378.06   13.60
   4  -9   0  375.76   14.30
   4  -9   0  373.26   12.20
   4  -9   0  375.26   11.20
   4  -9   0  391.26   11.50
   4  -9   0  387.76   16.90
  -4   9   0  395.76   51.99
  -4   9   0  390.66   15.80
  -4   9   0  392.36   18.50
  -4   9   0  388.96   14.80
  -4   9   0  377.96   11.40
  -4   9   0  365.36   12.40
  -4   9   0  333.87   18.10
  -4   9   0  365.16   13.00
  -4   9   0  279.57   53.99
  -4   9   0  349.77   46.70
  -4   9   0  395.46   51.19
   3  -9   0  493.25   16.50
   3  -9   0  456.25   43.60
   3  -9   0  524.25   52.59
   3  -9   0  505.25   21.00
   3  -9   0  519.55   20.80
   3  -9   0  506.75   15.20
   3  -9   0  497.05   14.50
   3  -9   0  510.75   14.50
   3  -9   0  492.95   17.20
  -3   9   0  542.05   60.49
  -3   9   0  482.05   17.50
  -3   9   0  492.35   64.89
  -3   9   0  463.85   55.49
  -3   9   0  472.65   15.90
  -3   9   0  499.15   15.40
  -3   9   0  463.75   22.10
  -3   9   0  520.25   22.00
  -3   9   0  483.45   18.00
   2  -9   0  291.37   16.00
   2  -9   0  298.37   37.70
   2  -9   0  300.07   10.80
   2  -9   0  281.17   10.20
   2  -9   0  299.37   10.40
   2  -9   0  259.17   14.90
   2  -9   0  288.87   12.30
   2  -9   0  266.37   45.80
   2  -9   0  295.27   11.80
  -2   9   0  296.97   17.10
  -2   9   0  280.77   10.40
  -2   9   0  296.67   12.90
  -2   9   0  275.67   12.40
  -2   9   0  290.57   16.20
  -2   9   0  345.47   51.39
  -2   9   0  303.27   44.60
  -2   9   0  266.27   10.60
  -2   9   0  292.17   11.40
  -2   9   0  322.07   53.29
   1  -9   0  705.73   19.80
   1  -9   0  694.23   21.00
   1  -9   0  714.23   28.00
   1  -9   0  664.43   21.70
   1  -9   0  690.63   20.10
   1  -9   0  674.03   26.30
   1  -9   0  631.54   19.20
   1  -9   0  706.43   20.70
   1  -9   0  697.33   58.69
   1  -9   0  777.42   66.29
  -1   9   0  618.74   65.69
  -1   9   0  708.13   28.60
  -1   9   0  533.35   68.29
  -1   9   0  703.13   63.99
  -1   9   0  682.53   27.20
  -1   9   0  671.13   19.80
  -1   9   0  683.03   21.80
  -1   9   0  668.53   20.30
  -1   9   0  668.93   21.90
   0  -9   0  246.48   10.30
   0  -9   0  252.87   12.00
   0  -9   0  265.97   11.20
   0  -9   0  257.17   10.90
   0  -9   0  243.58   10.30
   0  -9   0  294.27   17.30
   0  -9   0  237.08   15.00
   0   9   0  258.87    9.80
   0   9   0  262.67   15.90
   0   9   0  267.67   11.50
   0   9   0  251.07   16.10
   0   9   0  277.47   12.40
   0   9   0  245.48   10.80
   0   9   0  262.47   10.90
  -1  -9   0  403.36   15.20
  -1  -9   0  420.16   15.20
  -1  -9   0  399.96   21.50
  -1  -9   0  388.96   20.20
   1   9   0  401.86   13.30
   1   9   0  401.36   20.50
   1   9   0  411.96   15.00
   1   9   0  414.66   21.30
   1   9   0  423.76   14.70
   1   9   0  391.46   16.70
   1   9   0  398.36   15.70
  -2  -9   0  161.88    9.10
  -2  -9   0  140.29   13.50
  -2  -9   0  177.08   13.80
  -2  -9   0  152.28    9.20
   2   9   0  156.68    7.40
   2   9   0  180.78   10.20
   2   9   0  163.08   13.10
   2   9   0  171.98    9.40
   2   9   0  163.48   13.00
   2   9   0  161.38    8.10
  -3  -9   0   51.89    7.00
  -3  -9   0   38.70    4.90
  -3  -9   0   30.10    7.90
  -3  -9   0   24.90    6.70
   3   9   0   50.29    6.30
   3   9   0   44.70    6.10
   3   9   0   50.89    8.40
   3   9   0   35.40    3.80
   3   9   0   38.50    4.60
   3   9   0   32.50    7.30
   3   9   0   39.80    7.70
  -4  -9   0  129.89    9.00
  -4  -9   0  124.59   12.80
  -4  -9   0  137.99    9.80
  -4  -9   0  117.59   13.60
   4   9   0  126.79    8.80
   4   9   0  139.49   13.00
   4   9   0  119.49   11.40
   4   9   0  133.19    7.20
   4   9   0  112.99    8.80
   4   9   0  126.39    5.50
   4   9   0  131.59   12.00
  -5  -9   0   15.60    6.40
  -5  -9   0    8.90    6.00
  -5  -9   0    9.40    4.00
  -5  -9   0   17.00    4.50
   5   9   0   12.10    5.00
   5   9   0   22.40    5.20
   5   9   0   13.40    4.00
   5   9   0   18.10    5.80
   5   9   0   14.60    3.10
  -6  -9   0  224.08   12.80
  -6  -9   0  225.98   14.10
  -6  -9   0  220.68   19.60
   6   9   0  204.18   12.60
   6   9   0  206.28    9.90
   6   9   0  172.48   16.60
   6   9   0  192.88   13.80
   6   9   0  204.58   14.20
  -7  -9   0   12.30    6.60
  -7  -9   0    5.20    4.30
  -7  -9   0    4.00    4.30
   7   9   0    5.90    4.40
  -8  -9   0   21.50    5.30
   8   9   0   18.10    5.30
  -9  -9   0   10.80    4.60
   9   9   0   13.10    5.40
 -14  10   0    3.40    4.60
 -14  10   0    9.70    4.50
 -14  10   0    6.60    4.60
 -13  10   0   -0.30    3.70
 -13  10   0   -1.50    1.90
 -13  10   0    2.70    4.10
  12 -10   0   44.30    6.00
 -12  10   0   47.30    5.90
 -12  10   0   36.10    7.00
 -12  10   0   38.10    7.70
 -12  10   0   28.30    6.70
 -12  10   0   30.80    9.70
  11 -10   0   37.50    5.30
 -11  10   0   41.60    7.90
 -11  10   0   45.00    8.60
 -11  10   0   60.49   14.40
 -11  10   0   33.90    5.10
 -11  10   0   41.40    7.90
  10 -10   0   14.00    3.60
 -10  10   0   18.10    7.60
 -10  10   0    8.60    4.30
 -10  10   0    6.20    3.90
 -10  10   0    3.60    4.10
 -10  10   0    7.80    3.20
   9 -10   0   94.19    6.80
  -9  10   0   85.59    9.20
  -9  10   0   82.19   10.20
  -9  10   0   95.29    8.90
  -9  10   0   91.99    9.00
  -9  10   0   93.99   14.50
  -9  10   0   84.09    7.10
   8 -10   0   62.49    5.80
  -8  10   0   57.19    4.90
  -8  10   0   65.29    8.70
  -8  10   0   56.19    6.10
  -8  10   0   66.39    9.10
  -8  10   0   61.59    8.60
   7 -10   0    2.90    2.40
   7 -10   0    0.00    0.70
  -7  10   0    0.70    2.20
  -7  10   0   -0.10    1.20
  -7  10   0   -4.80    2.10
  -7  10   0   -0.40    2.90
  -7  10   0    2.30    3.30
   6 -10   0  129.89    8.00
   6 -10   0  133.09    5.10
   6 -10   0  126.39    5.30
   6 -10   0  129.19    7.90
   6 -10   0  133.99    7.80
  -6  10   0  137.09   10.20
  -6  10   0  125.79    6.80
  -6  10   0  113.39   10.40
  -6  10   0  115.49   10.30
  -6  10   0  130.29    8.60
   5 -10   0    3.60    2.20
   5 -10   0    1.60    1.70
   5 -10   0    2.70    2.50
   5 -10   0    1.40    1.10
   5 -10   0   -1.00    2.00
   5 -10   0    1.20    1.20
  -5  10   0    0.40    2.40
  -5  10   0    2.10    3.20
  -5  10   0    0.90    1.50
  -5  10   0   -2.20    1.70
  -5  10   0   -0.30    2.20
   4 -10   0  759.02   22.90
   4 -10   0  773.42   27.50
   4 -10   0  770.42   21.10
   4 -10   0  759.72   26.70
   4 -10   0  723.43   19.70
   4 -10   0  763.42   20.30
  -4  10   0  752.72   30.30
  -4  10   0  744.73   24.10
  -4  10   0  742.43   25.30
  -4  10   0  723.93   21.30
  -4  10   0  776.92   29.20
   3 -10   0  201.58    8.40
   3 -10   0  218.98    8.50
   3 -10   0  225.98   10.60
   3 -10   0  210.98    9.10
   3 -10   0  206.18   13.80
   3 -10   0  201.38   13.00
  -3  10   0  213.98   11.10
  -3  10   0  208.28   11.50
  -3  10   0  213.78    9.20
  -3  10   0  206.28   14.20
  -3  10   0  217.78   15.10
   2 -10   0  124.69    6.60
   2 -10   0  136.19    8.20
   2 -10   0  138.29   11.90
   2 -10   0  115.99    6.60
   2 -10   0  128.79   10.80
   2 -10   0  137.39    7.30
  -2  10   0  129.09    8.70
  -2  10   0  138.39   12.50
  -2  10   0  129.79   11.50
  -2  10   0  135.69    7.10
  -2  10   0  126.29    7.20
  -2  10   0  128.59    8.90
   1 -10   0   28.10    4.40
   1 -10   0   28.10    3.70
   1 -10   0   33.80    5.20
   1 -10   0   28.30    7.00
   1 -10   0   28.30    3.80
   1 -10   0   16.10    3.00
   1 -10   0   22.70    6.40
  -1  10   0   28.90    4.40
  -1  10   0   19.40    5.40
  -1  10   0   27.70    5.20
  -1  10   0   23.70    3.80
  -1  10   0   27.60    5.40
  -1  10   0   23.00    6.20
   0 -10   0   44.20    7.90
   0 -10   0   29.20    5.00
   0 -10   0   50.39    5.20
   0 -10   0   35.80    8.00
   0 -10   0   41.60    5.50
   0  10   0   39.30    5.00
   0  10   0   40.50    3.90
   0  10   0   38.50    8.00
   0  10   0   38.50    5.80
   0  10   0   35.00    5.30
   0  10   0   57.29    9.70
  -1 -10   0   10.20    3.60
  -1 -10   0   15.10    3.80
  -1 -10   0    6.50    4.20
   1  10   0   14.50    3.50
   1  10   0   19.00    3.10
   1  10   0   17.80    5.70
   1  10   0   18.80    3.90
   1  10   0   14.90    5.20
   1  10   0    9.10    3.20
  -2 -10   0  398.16   23.40
  -2 -10   0  411.56   16.00
  -2 -10   0  413.16   16.60
   2  10   0  428.26   17.40
   2  10   0  399.06   21.70
   2  10   0  371.06   21.40
   2  10   0  398.26   13.80
   2  10   0  401.16   21.90
   2  10   0  387.76   14.40
   2  10   0  400.66   16.10
  -3 -10   0   11.10    6.10
  -3 -10   0   14.40    5.20
  -3 -10   0   13.40    4.40
  -3 -10   0   13.40    3.70
   3  10   0   12.10    4.20
   3  10   0   13.60    3.00
   3  10   0   12.20    5.30
   3  10   0   10.40    3.90
   3  10   0   14.90    3.00
  -4 -10   0  298.17   14.20
  -4 -10   0  303.77   15.30
  -4 -10   0  262.67   20.60
  -4 -10   0  253.07   18.50
   4  10   0  267.07   25.50
   4  10   0  299.47    9.60
   4  10   0  249.18   11.10
   4  10   0  298.27   14.30
   4  10   0  308.17   18.70
   4  10   0  276.57   14.10
  -5 -10   0   14.40    7.60
  -5 -10   0   27.50    6.30
  -5 -10   0   17.30    4.50
   5  10   0   21.50    3.90
   5  10   0   21.00    6.10
   5  10   0   27.30    8.20
   5  10   0   23.40    5.00
   5  10   0   15.60    4.70
  -6 -10   0  276.87   23.00
  -6 -10   0  290.37   15.10
  -6 -10   0  299.77   16.80
   6  10   0  307.77   16.00
   6  10   0  248.98   11.90
  -7 -10   0    6.40    4.30
   7  10   0    6.20    4.80
  -8 -10   0  117.59   10.80
   8  10   0  116.09   11.40
 -14  11   0   17.70    6.70
 -14  11   0   27.60    7.40
 -14  11   0   18.40    6.60
  13 -11   0   -1.70    2.60
 -13  11   0   -3.70    3.20
 -13  11   0   -0.10    4.00
 -13  11   0    2.40    2.20
  12 -11   0    3.70    3.00
 -12  11   0    3.00    2.80
 -12  11   0    2.40    4.10
 -12  11   0   11.40    5.80
 -12  11   0    3.80    8.10
  11 -11   0  168.08    9.60
 -11  11   0  101.59   17.50
 -11  11   0  166.98    9.80
 -11  11   0  148.39   12.50
 -11  11   0  170.68   13.20
 -11  11   0  124.99   12.20
  10 -11   0   44.30    6.00
 -10  11   0   29.50    9.80
 -10  11   0   32.90    5.60
 -10  11   0   60.19    9.00
 -10  11   0   43.40    8.00
 -10  11   0   47.10    8.70
   9 -11   0  103.49    7.50
  -9  11   0  105.39    9.80
  -9  11   0  117.59   10.60
  -9  11   0  104.79   10.90
  -9  11   0  119.09    8.70
  -9  11   0  102.39   10.30
   8 -11   0   10.50    3.50
  -8  11   0   15.50    5.10
  -8  11   0   22.30    4.80
  -8  11   0   12.80    4.90
  -8  11   0   16.40    5.60
   7 -11   0   19.20    2.00
   7 -11   0   16.00    2.10
   7 -11   0   13.00    2.70
   7 -11   0   19.90    4.40
   7 -11   0   14.80    2.90
  -7  11   0   26.90    6.30
  -7  11   0   14.10    3.20
  -7  11   0   19.30    4.50
  -7  11   0   18.20    5.10
  -7  11   0   16.10    5.20
   6 -11   0    2.80    2.60
   6 -11   0    5.60    3.00
   6 -11   0    5.60    1.60
   6 -11   0    3.70    2.60
  -6  11   0    4.70    3.70
  -6  11   0    2.10    2.70
  -6  11   0    4.20    1.80
  -6  11   0    9.40    4.50
  -6  11   0    7.70    4.10
   5 -11   0  211.78   12.50
   5 -11   0  205.48   10.50
   5 -11   0  215.08   13.00
   5 -11   0  211.18    9.20
   5 -11   0  193.78    7.70
   5 -11   0  206.98    8.00
  -5  11   0  191.38   14.00
  -5  11   0  237.78   13.30
  -5  11   0  215.48   15.60
  -5  11   0  184.68   10.90
  -5  11   0  196.48    9.10
   4 -11   0   97.59    5.60
   4 -11   0   98.89    9.10
   4 -11   0  106.49    6.50
   4 -11   0   97.79    7.30
   4 -11   0   89.69    5.30
   4 -11   0  106.09   10.00
  -4  11   0   94.59    8.60
  -4  11   0   83.09    5.80
  -4  11   0  104.89   10.70
  -4  11   0   81.59   11.30
  -4  11   0   87.19    7.80
   3 -11   0   37.80    4.20
   3 -11   0   36.20    3.80
   3 -11   0   30.70    6.50
   3 -11   0   42.60    7.70
   3 -11   0   29.70    4.40
   3 -11   0   30.60    4.20
  -3  11   0   37.00    7.80
  -3  11   0   33.00    7.30
  -3  11   0   44.70    7.00
  -3  11   0   34.40    6.00
  -3  11   0   38.30    4.20
   2 -11   0   -0.40    2.00
   2 -11   0    3.50    2.40
   2 -11   0   -2.10    3.00
   2 -11   0    5.10    3.30
   2 -11   0    1.50    1.50
   2 -11   0    3.50    1.90
  -2  11   0    3.90    3.70
  -2  11   0    4.20    2.30
  -2  11   0   13.50    5.00
  -2  11   0    4.80    3.20
  -2  11   0    5.90    2.40
  -2  11   0    3.00    2.80
   1 -11   0  131.39   12.20
   1 -11   0  148.39   13.40
   1 -11   0  143.39    8.40
   1 -11   0  130.49    8.90
  -1  11   0  131.59    9.10
  -1  11   0  131.49   12.20
  -1  11   0  120.99    9.20
  -1  11   0  144.99    8.40
   0 -11   0  497.65   18.10
   0 -11   0  476.95   18.20
   0 -11   0  512.15   26.20
   0 -11   0  506.85   18.10
   0  11   0  509.35   17.90
   0  11   0  492.35   18.30
   0  11   0  476.75   24.60
   0  11   0  481.55   19.20
  -1 -11   0    0.00    3.50
  -1 -11   0    6.90    3.20
  -1 -11   0    5.50    3.40
   1  11   0   15.30    4.00
   1  11   0   13.50    4.40
   1  11   0    9.50    3.50
   1  11   0    9.00    5.40
  -2 -11   0    8.80    3.80
  -2 -11   0   14.60    5.90
  -2 -11   0   12.40    4.00
  -2 -11   0   15.40    6.30
   2  11   0   12.90    3.40
   2  11   0   16.20    4.70
   2  11   0   18.10    6.50
   2  11   0   13.60    5.70
   2  11   0   13.20    4.30
  -3 -11   0    4.30    3.60
  -3 -11   0    2.60    4.70
  -3 -11   0    2.80    3.00
  -3 -11   0   -1.40    5.20
   3  11   0    1.40    4.20
   3  11   0    0.20    3.50
   3  11   0    4.20    3.40
   3  11   0   -0.50    2.10
   3  11   0    3.70    3.00
   3  11   0   -5.20    3.90
  -4 -11   0   20.70    8.20
  -4 -11   0   17.90    5.00
  -4 -11   0   25.40    6.00
   4  11   0   20.60    7.20
   4  11   0   26.40    8.10
   4  11   0   23.30    5.10
   4  11   0   34.40    3.40
   4  11   0   20.80    6.50
   4  11   0   26.90    5.40
  -5 -11   0   14.70    8.80
  -5 -11   0   22.40    6.30
  -5 -11   0   22.20    6.20
   5  11   0   11.40    5.80
   5  11   0   19.30    7.10
   5  11   0   12.50    4.40
   5  11   0   17.90    5.30
  -6 -11   0   13.80    4.50
   6  11   0   11.40    5.40
  -7 -11   0   12.40    5.40
   7  11   0    7.50    4.70
  -8 -11   0    5.40    4.80
   8  11   0   -1.60    4.20
 -14  12   0    8.90    5.30
 -14  12   0    2.40    3.50
 -14  12   0    4.80    5.30
  13 -12   0   73.49    7.70
 -13  12   0   78.69   11.40
 -13  12   0   89.59   12.40
 -13  12   0   82.09    7.10
  12 -12   0  114.19    8.60
 -12  12   0  127.09   12.40
 -12  12   0   99.79    8.30
 -12  12   0  122.19   12.30
  11 -12   0    3.30    2.80
 -11  12   0    5.70    5.10
 -11  12   0    0.30    3.80
 -11  12   0    2.60    2.90
 -11  12   0   -1.30    5.40
 -11  12   0   -6.20    4.50
  10 -12   0    7.80    3.50
 -10  12   0   17.10    5.90
 -10  12   0    9.50    4.50
 -10  12   0    0.60    5.10
 -10  12   0   11.60    4.90
 -10  12   0    9.80    3.80
 -10  12   0    7.60    4.40
   9 -12   0   41.50    6.20
  -9  12   0   36.00    6.30
  -9  12   0   49.60    9.20
  -9  12   0   34.30    7.00
  -9  12   0   36.10    7.30
  -9  12   0   36.70    7.10
   8 -12   0   38.90    5.90
  -8  12   0   31.90    5.90
  -8  12   0   27.70    6.90
  -8  12   0   35.10    7.90
  -8  12   0   27.50    6.10
   7 -12   0  298.67    9.10
   7 -12   0  312.87   12.90
   7 -12   0  301.07    9.70
   7 -12   0  305.37   12.90
   7 -12   0  329.67   13.90
  -7  12   0  317.97   17.20
  -7  12   0  309.57   19.80
  -7  12   0  307.77   18.30
  -7  12   0  302.47   14.70
   6 -12   0   80.49    7.10
   6 -12   0   82.39    4.80
   6 -12   0   80.09    7.90
   6 -12   0   67.09    4.30
   6 -12   0   92.09    8.20
  -6  12   0   69.19    8.70
  -6  12   0   88.09   12.30
  -6  12   0   82.49    7.80
  -6  12   0   74.49   10.80
   5 -12   0  358.46   17.60
   5 -12   0  379.06   18.60
   5 -12   0  372.66   13.30
   5 -12   0  327.07   11.80
   5 -12   0  340.77   11.70
   5 -12   0  378.16   15.40
  -5  12   0  403.46   16.90
  -5  12   0  340.07   19.90
  -5  12   0  344.07   17.30
  -5  12   0  359.56   21.90
  -5  12   0  322.07   14.70
   4 -12   0   18.60    5.30
   4 -12   0    8.80    4.40
   4 -12   0   21.50    3.40
   4 -12   0   16.70    4.20
   4 -12   0   25.30    4.00
   4 -12   0   16.10    3.10
  -4  12   0    6.10    4.20
  -4  12   0   20.00    5.20
  -4  12   0   10.60    3.60
  -4  12   0    9.20    5.20
   3 -12   0  101.29    6.90
   3 -12   0   90.39    7.70
   3 -12   0   90.09    6.90
   3 -12   0   92.59   10.00
   3 -12   0   95.59   10.80
  -3  12   0  103.49   11.80
  -3  12   0  111.19    9.50
  -3  12   0  104.69   11.20
  -3  12   0  104.49    8.80
   2 -12   0    1.50    2.60
   2 -12   0   -1.30    2.10
   2 -12   0   -4.80    2.00
   2 -12   0    1.80    3.30
  -2  12   0   -1.80    2.40
  -2  12   0   -0.50    3.20
  -2  12   0   -1.10    2.50
   1 -12   0   13.90    6.10
   1 -12   0   23.50    4.60
   1 -12   0   18.30    4.40
  -1  12   0   29.50    5.20
  -1  12   0   23.90    5.50
  -1  12   0   19.10    6.50
  -1  12   0   25.80    5.20
   0 -12   0  348.07   15.00
   0 -12   0  374.96   23.00
   0 -12   0  314.17   20.10
   0 -12   0  333.77   15.40
   0 -12   0  330.47   14.60
   0  12   0  367.86   22.90
   0  12   0  343.57   15.40
   0  12   0  358.46   16.70
   0  12   0  365.16   21.70
   0  12   0  352.46   14.90
  -1 -12   0  105.29   11.50
  -1 -12   0  122.09    8.80
  -1 -12   0  109.09    8.70
  -1 -12   0  110.29    9.00
  -1 -12   0  118.79   13.50
   1  12   0  117.19   13.70
   1  12   0  121.89    8.60
   1  12   0  101.99    8.60
   1  12   0  117.19   15.00
   1  12   0  115.59    9.90
  -2 -12   0  289.27   14.20
  -2 -12   0  300.07   15.00
  -2 -12   0  291.27   22.00
   2  12   0  282.57   20.00
   2  12   0  286.87   12.70
   2  12   0  295.87   14.70
   2  12   0  307.07   21.00
   2  12   0  306.37   15.70
   2  12   0  305.27   20.60
  -3 -12   0   85.09   14.30
  -3 -12   0   85.29    8.40
  -3 -12   0   98.29    9.40
   3  12   0   99.49    6.70
   3  12   0  108.29   12.40
   3  12   0   97.59    9.20
   3  12   0   84.79    8.90
   3  12   0   97.09   13.20
   3  12   0  103.49   11.80
  -4 -12   0   90.79    9.70
  -4 -12   0  108.89   16.30
  -4 -12   0   77.19    8.20
   4  12   0   76.69    4.90
   4  12   0   85.59    8.90
   4  12   0   87.29   13.40
   4  12   0   77.99    9.80
  -5 -12   0   65.39    8.90
   5  12   0   54.09    8.60
   5  12   0   55.69    7.80
  -6 -12   0   67.59    9.80
   6  12   0   61.89    8.60
  -7 -12   0   56.09    9.20
   7  12   0   44.50    8.70
  13 -13   0   -1.20    2.70
 -13  13   0    0.10    4.40
 -13  13   0    1.80    3.00
 -13  13   0    0.00    4.80
  12 -13   0  101.49    8.30
 -12  13   0  114.69   12.50
 -12  13   0   92.79   12.70
 -12  13   0  106.69    8.80
  11 -13   0    5.10    3.30
 -11  13   0    4.60    4.70
 -11  13   0    9.90    4.20
 -11  13   0    3.70    4.80
 -11  13   0    5.10    5.40
 -11  13   0    2.20    7.40
  10 -13   0   67.19    7.70
 -10  13   0   74.99   11.30
 -10  13   0   46.60   10.50
 -10  13   0   78.09   11.80
 -10  13   0   78.39    9.50
 -10  13   0   75.59   10.90
 -10  13   0   80.79   11.10
   9 -13   0   10.50    3.70
  -9  13   0   19.70    6.60
  -9  13   0   21.40    6.50
  -9  13   0   25.20    6.70
  -9  13   0   20.00    5.20
  -9  13   0    6.00    6.30
   8 -13   0    4.40    1.10
   8 -13   0    4.10    3.30
  -8  13   0    3.30    5.50
  -8  13   0    4.10    4.00
  -8  13   0   -3.20    2.60
  -8  13   0    6.20    4.70
   7 -13   0   22.20    2.70
   7 -13   0   26.10    3.10
   7 -13   0   28.40    5.10
   7 -13   0   27.90    4.90
   7 -13   0   19.30    4.40
  -7  13   0   15.30    5.80
  -7  13   0   27.00    6.00
  -7  13   0   31.60    8.00
  -7  13   0   29.20    7.00
   6 -13   0   38.30    6.80
   6 -13   0   48.60    4.20
   6 -13   0   46.10    3.90
   6 -13   0   40.60    5.80
   6 -13   0   52.19    7.60
  -6  13   0   52.19    9.90
  -6  13   0   44.40    7.40
  -6  13   0   53.19   10.70
  -6  13   0   46.20    7.50
   5 -13   0  147.39    8.20
   5 -13   0  133.99   11.70
   5 -13   0  135.69   11.50
   5 -13   0  146.49    9.90
   5 -13   0  127.89    7.00
   5 -13   0  121.29    6.80
  -5  13   0  125.19   13.60
  -5  13   0  138.59   13.30
  -5  13   0  141.09   11.60
  -5  13   0  155.68   11.00
   4 -13   0   19.60    3.90
   4 -13   0   22.20    4.90
   4 -13   0   23.70    5.90
   4 -13   0   15.10    5.00
  -4  13   0   16.70    4.60
  -4  13   0   15.30    5.00
  -4  13   0   25.10    7.00
  -4  13   0   27.20    7.60
   3 -13   0    4.50    2.70
   3 -13   0    0.90    2.70
   3 -13   0   -0.20    4.00
  -3  13   0    1.90    3.00
  -3  13   0   -9.10    3.50
  -3  13   0   -2.60    2.80
  -3  13   0    2.70    4.50
   2 -13   0   85.49   11.90
   2 -13   0  117.49   13.00
   2 -13   0  112.79    8.00
   2 -13   0  114.69    9.10
  -2  13   0  117.19   12.80
  -2  13   0  103.69   14.20
  -2  13   0  113.79    9.80
  -2  13   0   98.99    9.20
   1 -13   0   28.60    7.40
   1 -13   0   25.30    5.50
   1 -13   0   28.20    8.20
   1 -13   0   23.10    4.90
  -1  13   0   38.40    7.00
  -1  13   0   33.30    8.70
  -1  13   0   22.10    5.60
  -1  13   0   21.10    7.60
  -1  13   0   37.00    5.60
   0 -13   0   87.59    8.60
   0 -13   0   78.59   13.00
   0 -13   0   91.99    8.10
   0 -13   0  115.19    8.90
   0  13   0  102.09    9.70
   0  13   0  102.39   18.00
   0  13   0   82.39   12.70
   0  13   0  100.19    8.70
   0  13   0   95.19    8.20
  -1 -13   0    2.10    3.60
  -1 -13   0    4.00    5.50
  -1 -13   0    4.80    3.60
  -1 -13   0    5.90    3.60
   1  13   0    5.10    3.50
   1  13   0    2.70    5.20
   1  13   0    8.60    4.20
   1  13   0    5.30    3.80
  -2 -13   0   73.39    8.20
  -2 -13   0   62.79    8.40
  -2 -13   0   76.39    8.00
  -2 -13   0   53.39   11.60
   2  13   0   82.69    7.30
   2  13   0   67.29   11.60
   2  13   0   85.59    9.30
   2  13   0   67.09    8.60
  -3 -13   0    7.50    7.10
  -3 -13   0   12.20    4.70
  -3 -13   0    9.50    4.50
  -3 -13   0    9.80    4.40
   3  13   0    8.50    4.30
   3  13   0   10.20    3.30
   3  13   0    9.50    4.60
   3  13   0   14.70    7.50
  -4 -13   0   93.49    9.60
   4  13   0   86.99    5.10
   4  13   0   95.09    9.90
   4  13   0   74.19    9.20
  -5 -13   0   31.50    6.90
   5  13   0   20.80    5.80
   5  13   0   27.50    6.60
  -6 -13   0   31.10    7.30
   6  13   0   32.30    7.50
  13 -14   0   14.10    4.60
 -13  14   0    6.50    5.50
 -13  14   0   18.20    7.20
 -13  14   0   17.10    4.80
  12 -14   0    6.80    3.60
 -12  14   0   11.50    5.70
 -12  14   0    6.70    5.50
 -12  14   0    9.10    3.90
  11 -14   0   11.50    4.50
 -11  14   0   21.70    6.30
 -11  14   0   10.50    4.30
 -11  14   0   21.30    7.10
  10 -14   0  138.79    9.80
 -10  14   0  140.49   10.90
 -10  14   0  153.28   13.10
 -10  14   0  156.68   13.90
 -10  14   0  157.78   14.80
   9 -14   0  132.19    9.60
  -9  14   0  139.59   11.00
  -9  14   0  166.78   16.20
  -9  14   0  127.59   13.20
  -9  14   0  145.59   13.40
   8 -14   0   64.99    3.50
   8 -14   0   73.79    5.10
   8 -14   0   73.09    5.20
   8 -14   0   58.79    7.30
   8 -14   0   63.39    3.90
  -8  14   0   63.49    9.10
  -8  14   0   71.09   10.20
  -8  14   0   58.19    9.90
  -8  14   0   68.79   11.40
   7 -14   0   54.99    7.00
   7 -14   0   41.60    3.80
   7 -14   0   55.29    7.00
   7 -14   0   49.80    4.20
   7 -14   0   66.09    7.50
  -7  14   0   44.80    7.70
  -7  14   0   50.89    9.70
  -7  14   0   45.70    9.70
  -7  14   0   36.50    7.80
   6 -14   0   17.70    5.60
   6 -14   0   11.40    2.70
   6 -14   0   26.10    5.60
   6 -14   0   15.30    3.00
   6 -14   0   15.80    5.20
  -6  14   0    9.30    5.90
  -6  14   0   20.50    6.50
  -6  14   0   32.00    7.60
  -6  14   0   12.90    5.00
   5 -14   0   28.40    6.70
   5 -14   0   25.20    6.40
   5 -14   0   34.50    5.10
   5 -14   0   27.10    5.20
  -5  14   0   28.70    8.00
  -5  14   0   42.50    9.20
  -5  14   0   29.90    6.50
  -5  14   0   30.20    6.80
   4 -14   0   65.69    7.80
   4 -14   0   81.39   11.90
   4 -14   0   65.99    6.50
  -4  14   0   65.89    8.30
  -4  14   0  115.29   17.40
  -4  14   0   84.19   10.90
  -4  14   0   76.39   12.40
   3 -14   0  141.69   13.30
   3 -14   0  141.09    9.00
   3 -14   0  134.89   10.20
   3 -14   0  134.99   14.20
  -3  14   0  165.88   12.20
  -3  14   0  175.68   12.30
  -3  14   0  152.68   15.40
   2 -14   0    4.10    4.60
   2 -14   0    3.80    4.30
   2 -14   0    2.90    2.80
   2 -14   0    0.20    3.10
  -2  14   0    2.30    3.40
  -2  14   0   -0.50    4.40
  -2  14   0    2.60    3.50
   1 -14   0   29.90    8.60
   1 -14   0   18.30    4.80
   1 -14   0   33.20    5.90
  -1  14   0   17.90    7.90
  -1  14   0   25.50    5.70
  -1  14   0   28.80    6.00
   0 -14   0    9.10    4.10
   0 -14   0   18.90    8.00
   0 -14   0    2.50    3.40
   0  14   0    6.30    4.30
   0  14   0   13.90    4.60
   0  14   0    4.90    3.50
   0  14   0    0.50    4.60
  -1 -14   0    5.10    4.00
  -1 -14   0   10.40    4.50
  -1 -14   0    1.60    6.60
  -1 -14   0    4.00    3.60
   1  14   0    7.90    3.80
   1  14   0   12.20    7.20
   1  14   0    3.80    4.10
   1  14   0    6.40    3.60
  -2 -14   0   50.49    7.90
  -2 -14   0   81.49   10.20
  -2 -14   0   66.19    8.80
  -2 -14   0   79.09   14.70
   2  14   0   61.29    7.40
   2  14   0   60.99    9.50
   2  14   0   68.79    9.20
   2  14   0   97.39   14.50
  -3 -14   0   48.60    7.50
  -3 -14   0   54.89    8.90
   3  14   0   48.20    8.10
   3  14   0   48.60    7.50
   3  14   0   57.89    5.70
  -4 -14   0    1.90    4.10
  -4 -14   0    5.80    4.30
   4  14   0    0.20    3.50
   4  14   0    1.80    3.70
   4  14   0   -0.80    2.20
  -5 -14   0    0.70    4.30
  -5 -14   0    1.00    4.40
   5  14   0    1.00    4.30
   5  14   0    2.10    4.30
  12 -15   0    9.90    4.00
 -12  15   0   -3.30    4.40
 -12  15   0    5.60    4.40
 -12  15   0   12.30    6.10
  11 -15   0    8.70    3.90
 -11  15   0    5.70    5.50
 -11  15   0    6.20    4.00
 -11  15   0   12.50    6.30
  10 -15   0   17.20    4.70
 -10  15   0   14.50    7.20
 -10  15   0   19.90    7.30
 -10  15   0   17.80    5.50
   9 -15   0  185.98   11.70
  -9  15   0  165.18   12.30
  -9  15   0  147.59   15.00
  -9  15   0  181.78   15.20
   8 -15   0   14.70    2.70
   8 -15   0    7.60    3.30
   8 -15   0   14.30    4.40
   8 -15   0   16.90    3.70
   8 -15   0   15.30    2.40
  -8  15   0   13.60    5.90
  -8  15   0    8.30    4.60
  -8  15   0    6.20    5.90
   7 -15   0   99.09    6.20
   7 -15   0  110.99    9.90
   7 -15   0   79.39    5.40
   7 -15   0   78.89    8.80
   7 -15   0   96.29    8.90
  -7  15   0  100.59   12.80
  -7  15   0   93.19    9.70
  -7  15   0   84.09   13.20
   6 -15   0   28.30    5.50
   6 -15   0   26.70    6.40
   6 -15   0   27.90    6.90
  -6  15   0   22.10    6.30
  -6  15   0   37.80    7.50
  -6  15   0   37.20   10.00
   5 -15   0  169.98   11.80
   5 -15   0  174.78    9.70
   5 -15   0  159.58   14.40
   5 -15   0  153.08   13.80
  -5  15   0  194.08   17.20
  -5  15   0  156.98   12.20
  -5  15   0  190.18   14.20
   4 -15   0   15.70    6.70
   4 -15   0    5.20    4.10
   4 -15   0    9.70    3.80
   4 -15   0   10.80    5.00
  -4  15   0   10.50    4.80
  -4  15   0    8.40    5.90
  -4  15   0    4.10    4.10
   3 -15   0  139.89   15.00
   3 -15   0  148.69   11.20
   3 -15   0  142.19    9.50
  -3  15   0  145.69   16.00
  -3  15   0  160.88   12.40
  -3  15   0  168.08   12.50
   2 -15   0    0.20    2.60
   2 -15   0    3.10    5.40
   2 -15   0   -2.70    2.80
  -2  15   0    2.70    3.50
  -2  15   0    2.30    4.20
  -2  15   0    5.10    3.90
   1 -15   0  136.89   11.10
   1 -15   0  135.39   18.20
   1 -15   0  140.69   10.00
  -1  15   0  135.19   15.50
  -1  15   0  138.19   11.30
  -1  15   0  124.19   11.60
   0 -15   0   18.90    8.70
   0 -15   0   28.10    6.10
   0 -15   0   30.20    6.40
   0  15   0   27.30    8.70
   0  15   0   33.20    7.00
   0  15   0   34.60    6.60
  -1 -15   0  158.18   12.40
   1  15   0  183.78   11.60
   1  15   0  187.18   13.90
  -2 -15   0    4.10    4.40
  -2 -15   0   -1.30    3.70
   2  15   0    6.30    4.60
   2  15   0    6.90    4.40
   2  15   0    3.80    3.50
  -3 -15   0   18.30    6.90
  -3 -15   0    4.90    4.30
   3  15   0    8.20    3.40
   3  15   0    6.40    4.20
   3  15   0    8.80    5.00
  -4 -15   0   13.40    6.00
  -4 -15   0   10.30    5.70
   4  15   0    7.70    5.10
  12 -16   0   24.70    5.50
 -12  16   0   15.20    6.90
 -12  16   0   34.20    8.50
 -12  16   0   22.60    5.80
  11 -16   0    2.70    3.30
 -11  16   0    1.80    4.20
 -11  16   0    0.40    4.20
 -11  16   0    5.30    4.50
  10 -16   0    1.00    3.60
 -10  16   0   -3.20    4.60
 -10  16   0    4.30    3.80
 -10  16   0   -3.10    4.10
   9 -16   0    8.60    4.00
  -9  16   0    4.90    4.00
  -9  16   0    4.70    5.10
   8 -16   0    0.60    3.40
  -8  16   0    1.90    3.60
  -8  16   0    0.40    4.20
   7 -16   0   31.60    6.80
   7 -16   0   31.20    6.50
   7 -16   0   42.90    7.80
  -7  16   0   36.60    8.30
  -7  16   0   56.09   10.80
  -7  16   0   37.00    7.50
   6 -16   0    3.50    5.50
   6 -16   0   11.60    4.80
   6 -16   0   20.80    6.70
  -6  16   0   12.60    5.40
  -6  16   0   14.90    7.30
  -6  16   0   16.60    6.30
   5 -16   0   59.89   10.80
   5 -16   0   76.99    7.00
   5 -16   0   72.19    8.60
   5 -16   0   84.59   11.90
  -5  16   0   73.19   13.00
  -5  16   0   65.59   10.30
  -5  16   0   84.49   11.10
   4 -16   0    5.70    4.10
   4 -16   0    8.20    6.40
   4 -16   0    3.60    3.00
  -4  16   0   -1.10    3.70
  -4  16   0    1.90    4.00
  -4  16   0    2.70    6.10
   3 -16   0  186.18   12.90
   3 -16   0  155.88   16.70
   3 -16   0  159.18   10.40
  -3  16   0  166.48   13.10
  -3  16   0  158.08   13.10
  -3  16   0  168.68   17.60
   2 -16   0   50.69   11.60
   2 -16   0   51.19    6.90
   2 -16   0   35.90    6.90
  -2  16   0   52.79    9.20
  -2  16   0   37.10   10.10
  -2  16   0   44.30    8.70
   1 -16   0   52.39    9.00
  -1  16   0   24.20    7.30
  -1  16   0   46.50    7.90
   0 -16   0   22.00    5.90
   0  16   0   23.90    6.00
   0  16   0   24.40    6.70
  -1 -16   0    7.60    5.00
   1  16   0    1.30    4.10
   1  16   0    4.40    3.70
  -2 -16   0   83.29   10.70
   2  16   0  109.89    8.70
   2  16   0  117.69   12.00
  11 -17   0   15.50    5.20
 -11  17   0   24.80    8.40
 -11  17   0   16.90    5.70
 -11  17   0    8.30    5.60
  10 -17   0   18.30    5.60
 -10  17   0   17.50    6.00
 -10  17   0   19.50    7.10
 -10  17   0   10.00    6.40
   9 -17   0    3.30    3.70
  -9  17   0    8.30    6.50
  -9  17   0    7.40    5.20
   8 -17   0   18.90    6.00
  -8  17   0   19.60    7.00
  -8  17   0   21.10    6.70
   7 -17   0   46.90    8.00
  -7  17   0   46.20   10.00
  -7  17   0   34.80    7.60
   6 -17   0    4.80    4.00
  -6  17   0    4.30    4.90
  -6  17   0   -1.80    3.50
   5 -17   0  122.59   11.00
  -5  17   0  116.69   12.50
  -5  17   0  108.59   11.60
   4 -17   0   27.20    7.00
  -4  17   0   11.50    5.60
  -4  17   0   17.40    6.00
   3 -17   0    1.70    4.00
  -3  17   0   -0.10    3.80
  -3  17   0    4.30    4.40
   2 -17   0    9.20    4.70
  -2  17   0    4.90    5.00
  -2  17   0    6.50    4.80
   1 -17   0    4.30    4.90
  -1  17   0    7.20    4.40
  -1  17   0    6.90    5.40
   0 -17   0    6.10    4.90
   0  17   0   -1.50    4.60
   0  17   0    0.30    3.90
  -1 -17   0   -3.50    4.30
   1  17   0    2.40    3.60
   1  17   0    2.10    4.40
   9 -18   0   70.79    9.00
  -9  18   0   80.59   12.60
  -9  18   0   84.89   11.00
  -9  18   0   75.09   12.70
   8 -18   0    8.40    5.10
  -8  18   0    9.20    5.30
  -8  18   0    8.50    6.00
   7 -18   0   26.30    6.50
  -7  18   0   24.40    7.60
  -7  18   0   23.80    7.60
   6 -18   0   17.30    5.90
  -6  18   0   35.50    7.10
  -6  18   0   27.40    8.20
   5 -18   0   42.90    7.30
  -5  18   0   53.99   10.10
  -5  18   0   47.00    9.00
   4 -18   0   -0.40    4.20
  -4  18   0   -1.30    4.20
  -4  18   0    0.70    4.80
   3 -18   0   48.00    8.30
  -3  18   0   48.10    8.80
  -3  18   0   50.29   10.00
   2 -18   0   35.90    8.50
  -2  18   0   22.90    7.30
  -2  18   0   36.60    8.20
   1 -18   0   43.70    7.90
  -1  18   0   58.09    9.40
  -1  18   0   63.19   11.20
   6 -19   0   17.50    6.10
  -6  19   0   19.60    7.80
  -6  19   0   12.10    6.00
   5 -19   0  133.09   12.30
  -5  19   0  111.19   13.90
  -5  19   0   99.19   12.80
  -4  19  -1    6.60    5.90
  -4  19  -1   -1.10    4.30
   4 -19   1    5.60    5.20
  -5  19  -1   42.40    8.70
  -5  19  -1   46.10   10.10
   5 -19   1   52.89    8.70
  -6  19  -1   -4.90    4.30
  -6  19  -1    5.00    5.60
   6 -19   1   -3.80    3.90
  -1  18  -1    0.20    3.90
  -1  18  -1    5.20    5.50
   1 -18   1   -2.70    3.60
  -2  18  -1   16.40    6.00
  -2  18  -1   24.60    6.90
   2 -18   1   12.30    6.20
  -3  18  -1   -0.50    4.40
  -3  18  -1    9.50    5.90
   3 -18   1    1.90    4.60
  -4  18  -1    5.90    5.50
  -4  18  -1    5.50    4.70
   4 -18   1    6.50    4.40
  -5  18  -1   64.39   10.50
  -5  18  -1   93.69   13.50
   5 -18   1   99.39   12.30
  -6  18  -1    5.90    5.10
  -6  18  -1   -1.10    4.40
   6 -18   1    6.50    4.70
  -7  18  -1    7.60    6.00
  -7  18  -1   14.70    6.00
   7 -18   1   21.70    5.80
  -8  18  -1    1.10    4.50
  -8  18  -1    1.50    4.10
  -8  18  -1    2.20    5.00
   8 -18   1    4.20    5.00
  -9  18  -1   22.60    7.90
  -9  18  -1    5.30    4.80
  -9  18  -1    7.60    6.80
   9 -18   1    6.90    4.60
   1  17  -1   57.89    9.40
   1  17  -1   54.29    8.00
  -1 -17   1   72.29   11.30
   0  17  -1   16.00    6.50
   0  17  -1   23.50    6.10
   0 -17   1   21.30    6.90
  -1  17  -1    0.80    3.90
  -1  17  -1    1.50    4.60
   1 -17   1    0.70    3.80
  -2  17  -1    9.70    4.90
  -2  17  -1   12.80    5.90
   2 -17   1   20.30    5.60
  -3  17  -1    4.90    4.80
  -3  17  -1   -2.70    3.30
   3 -17   1    0.10    3.10
  -4  17  -1   21.70    6.40
  -4  17  -1   29.70    8.10
   4 -17   1   19.10    6.10
  -5  17  -1    4.80    5.00
  -5  17  -1   -0.90    3.30
   5 -17   1    1.70    3.60
  -6  17  -1    8.00    5.50
  -6  17  -1    6.00    4.90
   6 -17   1    5.00    4.20
  -7  17  -1    1.80    5.10
  -7  17  -1    5.40    5.00
   7 -17   1    6.00    4.10
  -8  17  -1   71.79   11.20
  -8  17  -1   81.69   11.20
  -8  17  -1   95.49   12.60
   8 -17   1   71.49    9.10
  -9  17  -1   -0.20    3.70
  -9  17  -1   -1.00    4.50
  -9  17  -1   -0.20    4.20
   9 -17   1   -1.90    3.50
 -10  17  -1   17.30    5.80
 -10  17  -1   16.10    6.60
 -10  17  -1   22.50    7.30
  10 -17   1   18.40    5.50
 -11  17  -1    4.30    3.90
 -11  17  -1    7.10    6.40
 -11  17  -1    4.70    5.70
  11 -17   1    0.40    3.70
   3  16  -1   76.09   11.00
   3  16  -1   49.30    7.20
  -3 -16   1   67.39   10.70
   2  16  -1   24.80    5.40
   2  16  -1   10.40    5.30
  -2 -16   1   21.60    6.30
   1  16  -1    6.30    4.90
   1  16  -1    8.20    4.20
  -1 -16   1    9.20    5.40
   0  16  -1   19.60    6.00
   0  16  -1    5.90    4.90
   0 -16   1   15.40    5.10
  -1  16  -1   45.00    8.30
   1 -16   1   33.10    7.40
  -2  16  -1   66.59    9.50
  -2  16  -1  107.39   15.20
  -2  16  -1  101.49   10.50
   2 -16   1   91.99    9.70
   2 -16   1   80.09    8.20
   2 -16   1   76.49   13.50
  -3  16  -1  160.48   13.30
  -3  16  -1  191.78   18.30
  -3  16  -1  167.08   13.50
   3 -16   1  177.68   11.00
   3 -16   1  173.48   17.80
   3 -16   1  179.98   12.90
  -4  16  -1   -3.50    5.60
  -4  16  -1    7.30    4.50
  -4  16  -1    6.40    5.00
   4 -16   1   -1.00    5.10
   4 -16   1    5.30    4.30
   4 -16   1    4.80    3.40
  -5  16  -1   36.60    7.30
  -5  16  -1   50.99    9.80
  -5  16  -1   41.50   10.60
   5 -16   1   46.10   10.00
   5 -16   1   44.70    6.20
   5 -16   1   57.79    8.90
   5 -16   1   55.69    9.50
  -6  16  -1   14.20    5.10
  -6  16  -1   19.40    7.90
  -6  16  -1   13.00    6.00
   6 -16   1    6.90    4.20
   6 -16   1   16.40    6.00
   6 -16   1    4.00    5.70
  -7  16  -1   45.50    9.20
  -7  16  -1   47.80    8.10
  -7  16  -1   50.49   11.20
   7 -16   1   38.60    7.40
   7 -16   1   29.60    6.40
   7 -16   1   66.59    8.90
  -8  16  -1   18.60    5.80
  -8  16  -1   15.20    6.40
   8 -16   1   24.30    6.00
  -9  16  -1   41.40    7.50
  -9  16  -1   42.00    9.00
  -9  16  -1   39.80    8.50
   9 -16   1   66.59    9.00
 -10  16  -1   -2.90    2.70
 -10  16  -1    7.50    5.30
 -10  16  -1   -0.30    4.60
  10 -16   1    2.20    3.50
 -11  16  -1   -0.20    4.10
 -11  16  -1    3.50    4.10
 -11  16  -1    0.20    5.20
  11 -16   1   -1.40    3.00
 -12  16  -1   36.20    9.90
 -12  16  -1   25.70    6.20
 -12  16  -1   37.90    9.90
  12 -16   1   38.10    7.30
   4  15  -1    0.40    4.00
  -4 -15   1    1.60    4.70
  -4 -15   1    1.20    4.00
   3  15  -1    0.90    3.00
   3  15  -1   13.90    5.80
  -3 -15   1    1.30    4.00
  -3 -15   1    5.10    4.00
   2  15  -1   27.90    5.50
   2  15  -1   36.10    7.30
  -2 -15   1   27.40    7.00
   1  15  -1   64.19   12.20
   1  15  -1  101.09   10.80
   1  15  -1   94.19    8.80
  -1 -15   1  102.89   12.30
  -1 -15   1   83.49    9.10
  -1 -15   1  106.49   16.70
   0  15  -1    0.30    3.80
   0  15  -1    3.50    6.10
   0  15  -1    0.70    3.10
   0 -15   1    3.60    3.80
   0 -15   1    2.30    5.40
   0 -15   1    0.90    3.30
  -1  15  -1   32.40    8.80
  -1  15  -1   36.20    7.70
  -1  15  -1   48.20    8.40
   1 -15   1   33.90    9.30
   1 -15   1   36.80    6.40
   1 -15   1   39.50    7.30
  -2  15  -1    3.20    3.90
  -2  15  -1    5.70    4.30
  -2  15  -1    3.40    4.60
   2 -15   1    3.50    5.50
   2 -15   1    1.70    2.90
   2 -15   1    2.40    3.20
  -3  15  -1   34.70    7.70
  -3  15  -1   27.50    8.30
  -3  15  -1   20.60    5.60
   3 -15   1   26.20    5.90
   3 -15   1   32.30    8.10
   3 -15   1   34.00    6.00
  -4  15  -1    1.10    3.70
  -4  15  -1    1.40    3.60
  -4  15  -1   -2.30    4.00
   4 -15   1   -1.10    2.90
   4 -15   1    8.50    5.10
   4 -15   1   -1.30    4.60
   4 -15   1    2.40    3.00
  -5  15  -1  113.89   11.80
  -5  15  -1  102.89   10.20
  -5  15  -1  123.89   14.10
   5 -15   1  104.89   11.70
   5 -15   1  138.69   13.30
   5 -15   1  118.39    8.40
   5 -15   1  120.19    9.90
  -6  15  -1   -0.60    4.00
  -6  15  -1    4.50    4.20
  -6  15  -1   -1.30    4.60
   6 -15   1    5.50    2.40
   6 -15   1   -0.50    2.90
   6 -15   1    3.40    3.60
   6 -15   1    6.10    4.30
  -7  15  -1   35.60    8.30
  -7  15  -1   30.60    6.50
  -7  15  -1   24.40    8.10
   7 -15   1   39.70    6.90
   7 -15   1   44.50    7.30
   7 -15   1   32.90    3.70
   7 -15   1   31.40    6.30
  -8  15  -1   20.40    6.00
  -8  15  -1   19.60    7.00
  -8  15  -1   26.40    7.90
   8 -15   1   21.10    2.20
   8 -15   1   28.10    6.20
   8 -15   1   18.30    4.00
   8 -15   1   20.10    2.90
   8 -15   1   23.60    4.30
  -9  15  -1   68.99    9.50
  -9  15  -1   88.29    9.30
  -9  15  -1   60.09   10.00
  -9  15  -1   68.99   11.30
   9 -15   1   88.39    9.90
 -10  15  -1    2.70    4.90
 -10  15  -1    2.40    4.50
 -10  15  -1   -0.10    3.30
  10 -15   1    1.10    3.40
 -11  15  -1   39.70    9.20
 -11  15  -1   26.50    5.90
 -11  15  -1   24.50    7.00
  11 -15   1   39.50    6.60
 -12  15  -1   97.29    9.10
 -12  15  -1  127.99   13.70
 -12  15  -1   93.49   12.60
  12 -15   1  116.29    9.60
  -5 -14   1    0.50    3.80
  -5 -14   1    1.80    4.50
   4  14  -1  123.89    6.60
   4  14  -1  134.59   11.80
  -4 -14   1  114.19   11.40
  -4 -14   1  139.89   11.00
   3  14  -1  228.78   15.20
   3  14  -1  245.18   11.30
  -3 -14   1  228.88   13.90
  -3 -14   1  250.97   15.50
   2  14  -1   24.00    6.30
   2  14  -1   27.80    5.20
   2  14  -1    9.30    6.30
  -2 -14   1   16.90    7.50
  -2 -14   1   26.80    6.40
  -2 -14   1   18.90    5.60
  -2 -14   1   20.50    5.10
   1  14  -1   37.20    7.60
   1  14  -1   33.20    6.20
   1  14  -1   19.70    7.80
  -1 -14   1   46.50    8.20
  -1 -14   1   35.50    6.80
  -1 -14   1   27.60    9.00
   0  14  -1   64.89    9.00
   0  14  -1   47.00   10.30
   0  14  -1   95.99    8.80
   0 -14   1   82.89    8.30
   0 -14   1   88.19    8.90
   0 -14   1   62.09   12.10
  -1  14  -1   43.30   10.20
  -1  14  -1   67.19    8.90
  -1  14  -1   64.39    9.90
   1 -14   1   46.60    6.40
   1 -14   1   49.20    7.00
   1 -14   1   57.29   11.60
  -2  14  -1   89.49    9.40
  -2  14  -1   97.99    9.60
  -2  14  -1   62.89   11.70
   2 -14   1   86.39   12.00
   2 -14   1   94.19    8.80
   2 -14   1   95.39    7.80
   2 -14   1   93.39   13.50
  -3  14  -1   20.80    7.60
  -3  14  -1   15.50    4.80
  -3  14  -1   24.40    6.20
   3 -14   1   24.40    5.00
   3 -14   1   26.20    6.70
   3 -14   1   13.80    4.10
   3 -14   1   20.50    6.90
  -4  14  -1   28.30    7.90
  -4  14  -1   36.40    6.60
  -4  14  -1   49.60   10.60
  -4  14  -1   29.40    6.40
   4 -14   1   34.20    8.10
   4 -14   1   45.20    7.10
   4 -14   1   48.60    6.40
  -5  14  -1    3.30    4.50
  -5  14  -1   -0.20    3.30
  -5  14  -1   -2.70    3.00
   5 -14   1    2.00    2.60
   5 -14   1    3.40    3.60
   5 -14   1   -1.50    2.90
   5 -14   1   -2.90    2.50
  -6  14  -1  111.99   11.20
  -6  14  -1  101.59    9.50
  -6  14  -1  121.09   13.70
  -6  14  -1  116.49   13.00
   6 -14   1  106.29    6.20
   6 -14   1  107.99   10.70
   6 -14   1   92.09    9.80
   6 -14   1  123.39    9.50
   6 -14   1  105.39    5.90
  -7  14  -1    3.10    5.00
  -7  14  -1    5.50    4.70
  -7  14  -1   10.00    4.20
  -7  14  -1   13.50    6.40
   7 -14   1    8.80    2.40
   7 -14   1    7.60    3.60
   7 -14   1    7.80    2.00
   7 -14   1    6.30    4.30
   7 -14   1    4.10    3.10
  -8  14  -1   22.70    5.30
  -8  14  -1   38.30    8.20
  -8  14  -1   16.60    6.50
  -8  14  -1   16.90    6.20
   8 -14   1   25.20    2.70
   8 -14   1   18.00    3.20
   8 -14   1   16.50    3.50
   8 -14   1   11.20    4.10
  -9  14  -1   13.60    5.90
  -9  14  -1   10.00    6.00
  -9  14  -1   16.30    4.80
  -9  14  -1   15.80    5.70
  -9  14  -1    6.60   10.10
   9 -14   1    7.30    3.80
 -10  14  -1   23.50   10.70
 -10  14  -1   40.40    8.90
 -10  14  -1   38.00    9.20
 -10  14  -1   22.80    5.40
  10 -14   1   33.70    6.30
 -11  14  -1    0.00    3.20
 -11  14  -1   10.20    6.00
 -11  14  -1   -4.50    3.60
  11 -14   1    0.70    3.00
 -12  14  -1   14.70    4.50
 -12  14  -1   23.60    7.80
 -12  14  -1   10.50    5.70
  12 -14   1   19.90    5.20
 -13  14  -1    1.20    3.00
 -13  14  -1    9.20    6.40
 -13  14  -1   -1.80    4.20
  13 -14   1   -0.50    3.30
   6  13  -1    8.50    5.10
  -6 -13   1   15.90    5.50
  -6 -13   1   15.70    5.90
   5  13  -1    5.30    4.70
   5  13  -1    8.70    4.30
  -5 -13   1    5.50    4.30
  -5 -13   1   -1.50    3.80
   4  13  -1    3.40    4.20
   4  13  -1    6.50    2.30
   4  13  -1    0.70    3.50
  -4 -13   1    1.20    3.80
  -4 -13   1    7.50    4.30
   3  13  -1   58.69    5.70
   3  13  -1   52.49   10.80
   3  13  -1   72.29    9.30
   3  13  -1   58.39    8.50
  -3 -13   1   79.59    8.20
  -3 -13   1   58.79   12.20
  -3 -13   1   63.79    9.30
  -3 -13   1   66.99    9.10
   2  13  -1   68.69    8.90
   2  13  -1   54.59    7.90
   2  13  -1   58.29   10.80
   2  13  -1   61.69   11.80
   2  13  -1   79.29    7.20
  -2 -13   1   49.10    6.60
  -2 -13   1   64.69    8.50
  -2 -13   1   60.79    8.20
  -2 -13   1   56.79   11.00
   1  13  -1    1.20    2.70
   1  13  -1    6.20    4.30
   1  13  -1    1.30    2.90
   1  13  -1    5.20    4.60
  -1 -13   1    2.20    3.40
  -1 -13   1    6.40    3.70
  -1 -13   1   -0.50    4.10
  -1 -13   1   -0.20    3.30
   0  13  -1   97.29   13.90
   0  13  -1  112.29    9.00
   0  13  -1  107.79   10.00
   0  13  -1  120.69   13.40
   0 -13   1  109.69   15.00
   0 -13   1  121.39    9.60
   0 -13   1  105.49    8.70
   0 -13   1  110.29   14.60
  -1  13  -1   22.60    7.50
  -1  13  -1   30.60    5.80
  -1  13  -1   19.70    6.60
  -1  13  -1   23.40    5.40
   1 -13   1   33.70    5.30
   1 -13   1   29.20    8.10
   1 -13   1   25.20    6.90
   1 -13   1   32.40    6.20
  -2  13  -1    3.30    4.40
  -2  13  -1    6.70    5.70
  -2  13  -1   11.90    4.60
  -2  13  -1   13.40    4.10
   2 -13   1    7.00    3.60
   2 -13   1   16.70    6.60
   2 -13   1   12.20    3.40
   2 -13   1    5.60    4.80
  -3  13  -1  157.68   11.40
  -3  13  -1  127.89   14.40
  -3  13  -1  128.09   13.40
  -3  13  -1  149.29   10.90
   3 -13   1  146.09   10.00
   3 -13   1  168.58    9.40
   3 -13   1  148.79   13.70
  -4  13  -1  276.97   15.60
  -4  13  -1  260.77   18.30
  -4  13  -1  265.87   19.40
  -4  13  -1  262.27   14.30
   4 -13   1  259.97   16.60
   4 -13   1  277.57   12.10
   4 -13   1  246.38   16.80
   4 -13   1  250.17   10.50
   4 -13   1  272.57   13.60
  -5  13  -1   -0.10    4.20
  -5  13  -1   -0.80    2.50
  -5  13  -1   -2.10    4.00
  -5  13  -1    8.50    4.00
   5 -13   1    1.70    1.70
   5 -13   1   -1.30    1.40
   5 -13   1    1.40    3.70
   5 -13   1    4.60    3.10
   5 -13   1    2.90    3.40
   5 -13   1   -1.20    2.10
  -6  13  -1   78.89   11.80
  -6  13  -1   68.49    9.90
  -6  13  -1   74.79    8.00
  -6  13  -1   60.29   10.90
   6 -13   1   73.09    8.40
   6 -13   1   84.09    4.90
   6 -13   1   82.49    5.10
   6 -13   1   76.99    7.50
   6 -13   1   67.19    8.80
  -7  13  -1    8.50    5.60
  -7  13  -1    7.60    4.60
  -7  13  -1    3.70    3.30
  -7  13  -1    9.50    4.60
   7 -13   1    6.90    3.30
   7 -13   1    6.90    1.60
   7 -13   1    6.40    1.90
   7 -13   1    9.90    3.50
   7 -13   1   13.40    4.10
  -8  13  -1  140.39   12.40
  -8  13  -1  119.89   15.30
  -8  13  -1  110.79   12.10
  -8  13  -1  126.29   10.80
  -8  13  -1  115.89    9.50
   8 -13   1  116.59    4.90
   8 -13   1  141.59    9.50
   8 -13   1  104.39    4.80
   8 -13   1  113.89    4.60
  -9  13  -1    1.30    3.00
  -9  13  -1    5.60    4.30
  -9  13  -1    5.60    4.60
  -9  13  -1    8.20    4.40
  -9  13  -1    5.40    4.50
   9 -13   1   -1.30    2.80
 -10  13  -1    5.20    4.50
 -10  13  -1   17.60    6.30
 -10  13  -1    4.60    3.50
 -10  13  -1    2.40    4.00
 -10  13  -1   13.30    8.80
  10 -13   1    4.40    3.20
 -11  13  -1    5.40    4.60
 -11  13  -1    1.90    4.60
 -11  13  -1    0.80    5.40
 -11  13  -1   -5.40    5.60
 -11  13  -1   -0.30    2.80
  11 -13   1    2.20    2.90
 -12  13  -1   15.10    6.60
 -12  13  -1    4.60    4.80
 -12  13  -1   11.00    3.80
  12 -13   1   13.30    4.30
 -13  13  -1    1.70    4.90
 -13  13  -1    4.30    3.00
 -13  13  -1   -6.50    3.50
  13 -13   1    2.80    3.20
   7  12  -1   81.59   11.30
  -7 -12   1   82.69   10.90
   6  12  -1   20.20    5.90
  -6 -12   1   22.40    5.40
   5  12  -1   40.90    6.90
   5  12  -1   54.59    8.60
  -5 -12   1   68.89   14.20
  -5 -12   1   62.99    9.00
  -5 -12   1   54.99    9.10
   4  12  -1   98.99    9.60
   4  12  -1   93.19   13.30
   4  12  -1   81.59   12.60
   4  12  -1   94.59   17.60
   4  12  -1  100.69    5.70
   4  12  -1  106.29    9.80
  -4 -12   1   85.29   14.50
  -4 -12   1   93.39    9.80
  -4 -12   1   96.49    8.90
   3  12  -1   88.79    9.00
   3  12  -1   68.19   10.70
   3  12  -1  100.99   13.60
   3  12  -1   79.39    6.30
   3  12  -1   91.39   13.00
   3  12  -1   87.39    8.60
  -3 -12   1   79.29    8.00
  -3 -12   1   82.09    8.40
  -3 -12   1   73.19   13.90
  -3 -12   1  103.59    9.40
   2  12  -1    3.30    3.20
   2  12  -1    0.90    3.10
   2  12  -1    0.80    4.40
   2  12  -1   -2.20    2.10
   2  12  -1    3.40    4.20
   2  12  -1    5.00    3.70
  -2 -12   1    4.50    5.90
  -2 -12   1    3.70    3.40
  -2 -12   1    2.00    3.00
  -2 -12   1    0.00    2.70
   1  12  -1  117.79    8.50
   1  12  -1  119.49    9.90
   1  12  -1  130.49   13.60
   1  12  -1  115.79    8.70
   1  12  -1  109.59   14.70
  -1 -12   1   96.09   13.10
  -1 -12   1  113.49    9.20
  -1 -12   1  116.59    9.10
  -1 -12   1  122.89    8.80
  -1 -12   1  115.49   15.50
   0  12  -1   18.40    4.40
   0  12  -1   25.70    5.70
   0  12  -1   11.10    6.50
   0  12  -1   27.60    5.10
   0  12  -1   21.60    6.70
   0 -12   1   19.50    6.90
   0 -12   1   21.70    7.00
   0 -12   1   10.50    3.60
   0 -12   1   25.20    5.10
  -1  12  -1   44.70    7.10
  -1  12  -1   57.99    7.90
  -1  12  -1   35.80    8.60
   1 -12   1   47.40    9.80
   1 -12   1   55.89    7.40
   1 -12   1   52.79    6.70
  -2  12  -1  118.89   12.20
  -2  12  -1  115.59    9.40
  -2  12  -1  110.99    9.10
   2 -12   1  120.99   12.20
   2 -12   1  115.99    8.70
   2 -12   1  117.49    7.90
  -3  12  -1   91.89    8.40
  -3  12  -1   92.79    8.70
  -3  12  -1  101.79   11.30
  -3  12  -1   88.29   12.80
   3 -12   1   86.69    7.50
   3 -12   1   88.59    6.70
   3 -12   1   94.59   10.30
   3 -12   1   73.89    6.30
   3 -12   1   97.09   12.50
   3 -12   1   92.89    6.00
  -4  12  -1    1.60    3.80
  -4  12  -1   -0.30    3.80
  -4  12  -1    2.10    3.20
  -4  12  -1    3.80    3.00
   4 -12   1   -1.90    2.90
   4 -12   1    1.30    2.50
   4 -12   1   -2.40    3.10
   4 -12   1    1.50    2.20
   4 -12   1    2.90    1.70
   4 -12   1    0.60    1.40
  -5  12  -1   56.49    8.50
  -5  12  -1   71.49    7.30
  -5  12  -1   68.49    9.90
  -5  12  -1   72.59   11.00
   5 -12   1   68.39    7.60
   5 -12   1   58.99    4.40
   5 -12   1   59.89    8.70
   5 -12   1   71.39    6.80
   5 -12   1   56.09    5.40
   5 -12   1   57.39    4.20
  -6  12  -1    6.00    3.40
  -6  12  -1    4.20    4.10
  -6  12  -1    5.60    3.60
  -6  12  -1   -0.60    3.10
   6 -12   1    5.60    3.40
   6 -12   1    2.60    3.10
   6 -12   1    1.70    2.90
   6 -12   1    5.40    1.50
   6 -12   1    6.00    1.80
  -7  12  -1  210.18   14.90
  -7  12  -1  190.18   15.40
  -7  12  -1  219.48   14.10
  -7  12  -1  208.18   11.80
   7 -12   1  198.08    6.50
   7 -12   1  197.18   10.30
   7 -12   1  183.28   10.60
   7 -12   1  194.88    7.10
   7 -12   1  206.98   10.60
  -8  12  -1   -1.90    3.20
  -8  12  -1    2.20    2.80
  -8  12  -1    1.70    3.80
  -8  12  -1    2.50    3.20
  -8  12  -1    0.10    3.60
   8 -12   1    3.00    1.00
   8 -12   1    0.70    2.60
  -9  12  -1   25.30    5.00
  -9  12  -1   36.10   11.40
  -9  12  -1   25.50    6.50
  -9  12  -1   30.00    7.00
  -9  12  -1   24.30    6.00
   9 -12   1   24.80    4.80
 -10  12  -1    6.50    4.80
 -10  12  -1    8.90    5.00
 -10  12  -1   -0.10    5.20
 -10  12  -1   23.30    6.30
 -10  12  -1    4.60    3.20
  10 -12   1    5.20    3.40
 -11  12  -1    9.60    5.20
 -11  12  -1    7.30    5.50
 -11  12  -1    2.80    4.30
 -11  12  -1    4.00    3.00
 -11  12  -1    6.40    5.80
  11 -12   1   -1.70    2.80
 -12  12  -1    5.40    2.90
 -12  12  -1   -2.60    3.70
 -12  12  -1   -5.10    3.50
  12 -12   1    5.60    3.50
 -13  12  -1   24.60    4.50
 -13  12  -1   28.40    7.00
 -13  12  -1   10.20    6.40
  13 -12   1   21.10    5.00
 -14  12  -1   43.00   10.70
 -14  12  -1   28.30    7.90
 -14  12  -1   28.50    7.50
   8  11  -1   15.20    6.00
  -8 -11   1   29.10    6.80
   7  11  -1   30.80    7.00
  -7 -11   1   21.80    5.50
   6  11  -1   53.19    8.60
   6  11  -1   63.69   10.30
  -6 -11   1   51.99   12.30
  -6 -11   1   62.79    8.70
  -6 -11   1   51.69    8.80
   5  11  -1    9.10    4.50
   5  11  -1    0.90    5.20
   5  11  -1   17.10    6.50
   5  11  -1   12.40    4.30
   5  11  -1   13.10    3.30
  -5 -11   1   11.80    4.80
  -5 -11   1   15.30    7.40
  -5 -11   1   13.30    4.80
   4  11  -1  122.69    9.90
   4  11  -1  130.79   13.50
   4  11  -1  131.49   10.20
   4  11  -1  128.89    6.40
   4  11  -1  119.99   12.90
   4  11  -1  116.59    7.20
   4  11  -1  123.29   12.30
  -4 -11   1  130.19   17.40
  -4 -11   1  139.99    9.80
  -4 -11   1  113.69   10.20
   3  11  -1   75.89    8.80
   3  11  -1   54.89    9.90
   3  11  -1   57.69    5.30
   3  11  -1   73.89    8.80
   3  11  -1   48.00    4.60
   3  11  -1   61.49   10.20
  -3 -11   1   39.60    9.50
  -3 -11   1   49.00    9.70
  -3 -11   1   60.69    7.10
  -3 -11   1   55.09    7.90
   2  11  -1   22.20    3.50
   2  11  -1   22.30    5.10
   2  11  -1   14.00    6.00
   2  11  -1   22.40    4.20
   2  11  -1   23.80    5.10
  -2 -11   1   20.60    4.60
  -2 -11   1   15.00    4.40
  -2 -11   1   10.00    8.40
  -2 -11   1   25.70    5.00
  -2 -11   1   16.60    6.80
   1  11  -1   16.00    3.80
   1  11  -1   11.00    3.80
   1  11  -1   15.40    3.10
   1  11  -1   26.20    5.00
   1  11  -1   23.00    6.60
  -1 -11   1   17.40    6.70
  -1 -11   1   19.30    4.60
  -1 -11   1   19.00    4.80
  -1 -11   1   16.10    3.60
   0  11  -1  524.65   18.20
   0  11  -1  531.15   20.30
   0  11  -1  529.95   19.40
   0  11  -1  516.45   16.70
   0  11  -1  520.65   25.40
   0 -11   1  557.74   27.10
   0 -11   1  558.74   19.00
   0 -11   1  517.55   18.40
   0 -11   1  515.85   19.30
  -1  11  -1   45.20    8.60
  -1  11  -1   30.30    5.60
  -1  11  -1   26.80    4.70
   1 -11   1   27.40    5.00
   1 -11   1   34.80    5.40
   1 -11   1   34.10    8.00
   1 -11   1   17.40    5.80
  -2  11  -1  421.46   21.80
  -2  11  -1  375.76   21.60
  -2  11  -1  381.16   16.50
  -2  11  -1  384.86   16.40
   2 -11   1  399.46   13.70
   2 -11   1  385.76   14.40
   2 -11   1  397.76   21.20
   2 -11   1  380.36   15.50
   2 -11   1  392.66   20.30
   2 -11   1  377.96   13.60
  -3  11  -1  409.36   22.70
  -3  11  -1  418.06   17.00
  -3  11  -1  426.26   21.90
  -3  11  -1  408.16   14.90
  -3  11  -1  421.96   17.80
   3 -11   1  423.26   13.90
   3 -11   1  417.86   16.00
   3 -11   1  371.86   14.20
   3 -11   1  421.46   13.70
   3 -11   1  417.36   20.20
   3 -11   1  431.06   21.10
  -4  11  -1  314.37   14.50
  -4  11  -1  324.97   18.70
  -4  11  -1  308.67   19.60
  -4  11  -1  328.97   12.70
  -4  11  -1  308.67   15.40
   4 -11   1  327.17   11.30
   4 -11   1  344.67   14.10
   4 -11   1  317.37   17.00
   4 -11   1  324.97   11.10
   4 -11   1  353.76   12.70
   4 -11   1  351.96   18.00
  -5  11  -1  472.15   22.50
  -5  11  -1  438.76   17.50
  -5  11  -1  436.66   19.10
  -5  11  -1  458.05   23.50
  -5  11  -1  428.26   15.40
   5 -11   1  443.16   16.60
   5 -11   1  464.65   15.30
   5 -11   1  481.95   20.20
   5 -11   1  453.35   19.30
   5 -11   1  432.36   13.40
   5 -11   1  437.96   13.10
  -6  11  -1   38.00    6.80
  -6  11  -1   31.30    7.20
  -6  11  -1   24.30    6.50
  -6  11  -1   24.30    4.50
  -6  11  -1   22.80    4.10
   6 -11   1   37.50    5.80
   6 -11   1   30.00    5.40
   6 -11   1   35.50    2.80
   6 -11   1   35.70    3.00
   6 -11   1   36.10    5.10
  -7  11  -1   17.70    5.70
  -7  11  -1   18.30    5.70
  -7  11  -1   16.80    5.60
  -7  11  -1   14.70    4.00
   7 -11   1   14.40    3.10
   7 -11   1   18.40    3.40
   7 -11   1   16.90    2.10
   7 -11   1   21.40    4.70
  -8  11  -1    3.50    3.50
  -8  11  -1   -1.40    3.20
  -8  11  -1    1.90    2.60
  -8  11  -1    3.10    3.50
  -8  11  -1    2.40    3.80
   8 -11   1    1.90    0.80
   8 -11   1    1.50    2.50
   8 -11   1    3.10    0.90
  -9  11  -1   -0.20    2.80
  -9  11  -1   -1.60    3.00
  -9  11  -1    1.50    2.40
  -9  11  -1    3.30    4.20
  -9  11  -1    5.20    4.70
   9 -11   1    1.20    2.40
 -10  11  -1  313.77   17.30
 -10  11  -1  311.87   17.70
 -10  11  -1  331.97   14.00
 -10  11  -1  317.37   18.70
 -10  11  -1  291.37   23.90
  10 -11   1  315.97   13.80
 -11  11  -1   16.20    6.10
 -11  11  -1   35.10    5.40
 -11  11  -1   23.00    5.90
 -11  11  -1   32.30    8.00
 -11  11  -1   36.40   12.70
  11 -11   1   15.70    4.50
 -12  11  -1    8.00    5.50
 -12  11  -1    8.00    3.00
 -12  11  -1   10.70    5.40
  12 -11   1   15.70    4.60
 -13  11  -1    1.70    2.10
 -13  11  -1   -0.70    3.60
 -13  11  -1    4.00    4.80
  13 -11   1   -3.50    3.00
 -14  11  -1   46.90    9.70
 -14  11  -1   49.20    8.50
 -14  11  -1   58.19   11.30
   9  10  -1   23.50    6.10
  -9 -10   1   22.00    6.00
   8  10  -1   20.20    6.30
  -8 -10   1   17.10    5.80
   7  10  -1   41.90    7.50
  -7 -10   1   32.70    6.20
   6  10  -1   63.89    5.50
   6  10  -1   39.00    8.90
   6  10  -1   48.70    7.30
   6  10  -1   51.69    8.60
  -6 -10   1   43.60    8.00
  -6 -10   1   36.60    9.90
  -6 -10   1   72.59    7.80
   5  10  -1   -1.10    3.00
   5  10  -1   -0.60    3.80
   5  10  -1   -6.30    3.00
   5  10  -1    1.40    4.30
   5  10  -1    0.30    2.50
   5  10  -1   -2.50    1.80
  -5 -10   1    2.80    4.90
  -5 -10   1    0.20    3.10
  -5 -10   1   -1.30    2.80
   4  10  -1   85.09    8.00
   4  10  -1   75.99    5.50
   4  10  -1   74.89    4.80
   4  10  -1   86.49    8.10
   4  10  -1   65.99    9.80
  -4 -10   1   82.79   12.30
  -4 -10   1   81.69    8.30
  -4 -10   1   84.69   13.50
  -4 -10   1   76.09    7.30
   3  10  -1   -4.00    3.20
   3  10  -1    1.70    3.90
   3  10  -1    1.20    2.60
   3  10  -1   11.00    2.60
   3  10  -1    5.40    3.40
   3  10  -1    3.20    3.40
  -3 -10   1   10.70    3.40
  -3 -10   1    3.00    3.60
  -3 -10   1    6.20    3.50
  -3 -10   1    1.30    4.30
   2  10  -1   88.59    7.90
   2  10  -1   99.29    6.70
   2  10  -1   98.19   11.20
   2  10  -1   90.59    5.70
   2  10  -1  105.59    8.00
   2  10  -1   98.49   10.90
  -2 -10   1  112.69    8.40
  -2 -10   1  103.99    7.50
  -2 -10   1  100.89   11.70
   1  10  -1  211.58    8.80
   1  10  -1  216.08   16.00
   1  10  -1  220.18   10.80
   1  10  -1  218.08   15.40
   1  10  -1  200.88   11.50
   1  10  -1  231.88   10.90
  -1 -10   1  214.98   11.20
  -1 -10   1  210.78   10.40
  -1 -10   1  231.78   11.30
  -1 -10   1  206.88   15.70
   0  10  -1  104.79   11.20
   0  10  -1   99.79   10.60
   0  10  -1  111.09    7.20
   0  10  -1   99.49    5.80
   0  10  -1  103.39    7.60
   0  10  -1   95.59    7.80
   0 -10   1  100.39    7.40
   0 -10   1   96.19    7.10
   0 -10   1  104.39    7.10
   0 -10   1  117.99   11.10
   0 -10   1  101.09   10.90
  -1  10  -1   28.70    5.00
  -1  10  -1   26.60    6.80
  -1  10  -1   21.00    4.30
  -1  10  -1   21.60    3.50
  -1  10  -1   39.20    5.00
  -1  10  -1   21.50    5.60
   1 -10   1   23.70    3.70
   1 -10   1   22.40    6.00
   1 -10   1   29.40    6.60
   1 -10   1   36.00    4.30
   1 -10   1   30.50    5.00
   1 -10   1   33.30    4.40
  -2  10  -1  210.08   11.30
  -2  10  -1  202.38   14.90
  -2  10  -1  219.08   11.20
  -2  10  -1  234.88   15.10
  -2  10  -1  227.58   10.00
   2 -10   1  206.58    9.00
   2 -10   1  260.27   15.10
   2 -10   1  228.48    9.10
   2 -10   1  204.18   10.30
   2 -10   1  225.08   15.00
   2 -10   1  235.78   10.00
  -3  10  -1   25.40    4.70
  -3  10  -1   29.50    4.30
  -3  10  -1   34.30    7.20
  -3  10  -1   31.50    6.80
  -3  10  -1   24.50    4.40
   3 -10   1   28.20    5.70
   3 -10   1   33.60    5.00
   3 -10   1   28.10    3.40
   3 -10   1   27.10    4.10
   3 -10   1   33.40    3.40
   3 -10   1   18.30    5.10
  -4  10  -1  369.36   19.20
  -4  10  -1  373.86   16.70
  -4  10  -1  383.86   20.70
  -4  10  -1  387.66   13.80
  -4  10  -1  407.06   15.90
   4 -10   1  412.86   18.40
   4 -10   1  394.06   12.10
   4 -10   1  418.66   18.70
   4 -10   1  415.56   13.80
   4 -10   1  424.86   15.40
   4 -10   1  403.66   12.50
  -5  10  -1   74.29    6.60
  -5  10  -1   76.29   10.40
  -5  10  -1   68.89    9.30
  -5  10  -1   69.69    5.10
  -5  10  -1   75.59    7.60
   5 -10   1   79.79    6.20
   5 -10   1   72.19    3.90
   5 -10   1   62.79    6.90
   5 -10   1   68.59    4.10
   5 -10   1   70.99    6.90
  -6  10  -1  198.98    8.90
  -6  10  -1  205.58   10.50
  -6  10  -1  191.88   12.00
  -6  10  -1  178.28   12.70
  -6  10  -1  192.48   13.70
   6 -10   1  195.58   10.20
   6 -10   1  196.88    6.20
   6 -10   1  189.18    6.70
   6 -10   1  187.78   10.00
   6 -10   1  192.38    9.70
   6 -10   1  180.78   11.00
  -7  10  -1  112.89    9.60
  -7  10  -1  104.39    6.60
  -7  10  -1  112.99    7.80
  -7  10  -1  114.89   10.00
  -7  10  -1  122.99   10.90
   7 -10   1  109.69    5.10
   7 -10   1  111.49    4.30
   7 -10   1   99.89    8.00
   7 -10   1  110.29    5.10
   7 -10   1  121.49    7.80
  -8  10  -1  602.34   25.50
  -8  10  -1  628.84   20.50
  -8  10  -1  595.14   24.50
  -8  10  -1  653.83   24.40
  -8  10  -1  654.73   23.70
   8 -10   1  564.44   21.50
   8 -10   1  610.04   19.90
  -9  10  -1    0.10    3.40
  -9  10  -1    6.60    4.50
  -9  10  -1    3.10    2.50
  -9  10  -1    2.50    3.50
   9 -10   1    0.00    2.20
 -10  10  -1   30.40   10.60
 -10  10  -1   27.10    4.50
 -10  10  -1   26.30    6.60
 -10  10  -1   26.10    6.50
 -10  10  -1   46.10    8.40
  10 -10   1   36.90    5.20
 -11  10  -1   68.39   15.10
 -11  10  -1   48.90    8.10
 -11  10  -1   56.99    8.50
 -11  10  -1   68.29    9.70
 -11  10  -1   66.39    5.80
  11 -10   1   70.59    6.80
 -12  10  -1   51.99    8.10
 -12  10  -1   52.39    8.80
 -12  10  -1   36.60   11.10
 -12  10  -1   48.00    4.90
 -12  10  -1   36.90    7.70
  12 -10   1   45.90    6.40
 -13  10  -1   17.50    6.40
 -13  10  -1   10.90    4.70
 -13  10  -1   12.30    2.70
 -13  10  -1   23.70    7.90
 -14  10  -1   56.89    9.20
 -14  10  -1   75.89   10.70
 -14  10  -1   65.29   11.20
   9   9  -1   27.70    6.80
  -9  -9   1   10.50    4.80
   8   9  -1    9.90    4.40
  -8  -9   1    5.90    3.80
   7   9  -1  145.59   11.30
   7   9  -1  139.79    7.30
   7   9  -1  134.59   14.60
  -7  -9   1  158.68   12.40
  -7  -9   1  122.69   16.80
  -7  -9   1  152.38   10.80
   6   9  -1   54.09    7.20
   6   9  -1   65.39    5.10
   6   9  -1   45.00    7.70
  -6  -9   1   59.69    8.70
  -6  -9   1   53.79   11.60
  -6  -9   1   71.59    7.80
   5   9  -1   95.49   10.50
   5   9  -1   78.79    7.40
   5   9  -1   77.79    9.10
   5   9  -1   79.89    5.30
   5   9  -1   87.59   10.90
   5   9  -1   80.19    8.00
  -5  -9   1  102.09   14.10
  -5  -9   1   71.09   10.90
  -5  -9   1   91.49    8.80
  -5  -9   1   84.09    7.50
   4   9  -1  184.88   10.80
   4   9  -1  174.28   10.50
   4   9  -1  165.88    7.90
   4   9  -1  192.98   13.60
   4   9  -1  187.88   13.70
   4   9  -1  195.48   14.90
   4   9  -1  181.58    7.10
  -4  -9   1  169.38   15.70
  -4  -9   1  183.38   11.30
  -4  -9   1  200.48   10.60
  -4  -9   1  177.98   14.60
   3   9  -1   66.89    9.80
   3   9  -1   64.19   10.00
   3   9  -1   46.90    5.80
   3   9  -1   59.99    6.30
   3   9  -1   59.79    4.70
   3   9  -1   58.39    9.30
   3   9  -1   62.29    4.50
  -3  -9   1   80.49   11.90
  -3  -9   1   60.09    6.50
  -3  -9   1   49.70    6.20
  -3  -9   1   55.19    9.00
   2   9  -1   -1.20    2.20
   2   9  -1    1.90    3.50
   2   9  -1    3.00    2.60
   2   9  -1    4.80    3.40
   2   9  -1    1.20    1.30
   2   9  -1    3.70    2.10
  -2  -9   1   -2.70    2.40
  -2  -9   1    1.10    2.10
  -2  -9   1    0.90    3.10
  -2  -9   1    2.40    2.50
   1   9  -1  792.12   31.50
   1   9  -1  781.52   23.50
   1   9  -1  775.52   24.90
   1   9  -1  792.12   21.50
   1   9  -1  807.32   30.60
   1   9  -1  792.92   23.50
  -1  -9   1  832.52   24.30
  -1  -9   1  820.32   31.20
  -1  -9   1  774.22   31.70
  -1  -9   1  782.12   23.30
   0   9  -1   23.70    5.70
   0   9  -1   22.70    3.90
   0   9  -1   31.10    4.80
   0   9  -1   28.10    4.30
   0   9  -1   23.70    3.70
   0   9  -1   21.00    5.50
   0   9  -1   33.30    4.90
   0  -9   1   29.00    3.90
   0  -9   1   22.40    5.30
   0  -9   1   32.30    4.80
   0  -9   1   29.30    6.70
   0  -9   1   21.40    4.00
   0  -9   1   25.80    4.10
   0  -9   1   24.20    3.40
   0  -9   1   18.70    3.60
  -1   9  -1  257.67   53.39
  -1   9  -1  302.07   41.60
  -1   9  -1  294.67   16.90
  -1   9  -1  262.97   10.70
  -1   9  -1  272.07   15.60
  -1   9  -1  237.08   10.20
  -1   9  -1  218.78   41.40
  -1   9  -1  245.78   10.00
  -1   9  -1  252.77   11.70
  -1   9  -1  254.87   11.60
   1  -9   1  263.87   10.60
   1  -9   1  264.47   15.70
   1  -9   1  232.18    9.50
   1  -9   1  210.38   41.10
   1  -9   1  246.78   11.40
   1  -9   1  250.07    9.90
   1  -9   1  244.68   42.10
   1  -9   1  277.07   15.30
  -2   9  -1    4.70   15.30
  -2   9  -1  -23.50   12.30
  -2   9  -1    8.60    3.90
  -2   9  -1    1.00    1.30
  -2   9  -1    2.60    2.50
  -2   9  -1   -6.30   12.40
  -2   9  -1    0.50    1.90
  -2   9  -1   -1.90    2.30
  -2   9  -1    2.40    1.70
   2  -9   1  -17.70   10.30
   2  -9   1    0.60    1.80
   2  -9   1    4.20    3.40
   2  -9   1    1.10    1.60
   2  -9   1    1.30    2.80
   2  -9   1   19.50   13.10
   2  -9   1    1.50    1.40
   2  -9   1    2.90    1.70
   2  -9   1    2.20    1.40
  -3   9  -1  481.35   55.69
  -3   9  -1  449.46   54.19
  -3   9  -1  351.96   62.89
  -3   9  -1  383.26   18.70
  -3   9  -1  411.86   16.30
  -3   9  -1  411.26   13.80
  -3   9  -1  419.36   14.20
  -3   9  -1  411.76   15.50
  -3   9  -1  404.26   20.20
   3  -9   1  509.15   51.39
   3  -9   1  378.56   14.90
   3  -9   1  401.76   18.60
   3  -9   1  424.96   12.50
   3  -9   1  429.56   18.70
   3  -9   1  349.57   40.50
   3  -9   1  447.46   13.90
   3  -9   1  430.26   12.80
   3  -9   1  431.56   14.90
  -4   9  -1   25.80   21.90
  -4   9  -1   94.19   27.20
  -4   9  -1   89.09   31.30
  -4   9  -1   60.59    4.70
  -4   9  -1   66.09   29.00
  -4   9  -1   68.69    4.80
  -4   9  -1   78.69    8.10
  -4   9  -1   60.79    8.50
  -4   9  -1   69.39    6.80
  -4   9  -1   59.29    5.70
   4  -9   1   66.99    7.10
   4  -9   1   66.89    5.60
   4  -9   1   64.49    4.00
   4  -9   1   74.49    7.20
   4  -9   1   70.69    3.90
   4  -9   1   76.39    5.00
   4  -9   1   63.49    5.30
   4  -9   1  129.69   26.80
  -5   9  -1   12.20    4.60
  -5   9  -1   13.80    3.50
  -5   9  -1   18.20    4.70
  -5   9  -1   12.90    2.50
  -5   9  -1   12.70    3.20
  -5   9  -1   18.30    3.10
   5  -9   1    9.60    3.20
   5  -9   1    7.10    2.50
   5  -9   1   13.00    1.80
   5  -9   1   17.00    3.60
   5  -9   1   13.90    3.50
   5  -9   1   14.70    2.10
  -6   9  -1   51.39    7.70
  -6   9  -1   47.30    7.40
  -6   9  -1   55.09    7.90
  -6   9  -1   55.59    5.40
  -6   9  -1   48.90    4.60
  -6   9  -1   49.99    4.30
   6  -9   1   50.79    4.60
   6  -9   1   50.89    4.80
   6  -9   1   45.00    4.60
   6  -9   1   52.89    5.20
   6  -9   1   48.10    2.90
   6  -9   1   49.30    2.40
  -7   9  -1    5.80    3.00
  -7   9  -1    6.30    3.60
  -7   9  -1    8.80    3.00
  -7   9  -1    3.00    3.20
  -7   9  -1   10.40    2.60
  -7   9  -1    8.70    2.30
  -7   9  -1    8.90    4.00
   7  -9   1    5.80    1.20
   7  -9   1    9.70    2.90
   7  -9   1    4.40    2.10
  -8   9  -1    9.90    3.90
  -8   9  -1   14.20    6.80
  -8   9  -1   13.60    4.30
  -8   9  -1   13.30    4.40
  -8   9  -1   17.80    4.90
  -8   9  -1   15.60    3.40
   8  -9   1    9.50    2.60
   8  -9   1   15.70    3.60
  -9   9  -1  111.19    7.00
  -9   9  -1   90.89    9.20
  -9   9  -1  104.19   14.80
  -9   9  -1   90.19    9.00
  -9   9  -1   96.49    9.20
   9  -9   1  109.99    7.30
 -10   9  -1   51.29    7.80
 -10   9  -1   80.39    5.90
 -10   9  -1   58.39    8.30
 -10   9  -1   67.59   14.80
 -10   9  -1   61.99    8.70
  10  -9   1   58.29    5.90
 -11   9  -1   23.50    8.70
 -11   9  -1   48.50    8.50
 -11   9  -1   39.90    7.60
 -11   9  -1   54.39    8.50
 -11   9  -1   39.40    4.70
  11  -9   1   34.00    5.40
 -12   9  -1   25.50    7.00
 -12   9  -1   41.70   12.30
 -12   9  -1   26.30    6.40
 -12   9  -1   24.90    6.10
 -12   9  -1   31.50    3.70
 -13   9  -1   62.99    9.40
 -13   9  -1   30.30    6.50
 -13   9  -1   50.09    8.60
 -14   9  -1    3.30    4.80
 -14   9  -1    5.50    4.80
 -14   9  -1    2.40    4.10
  10   8  -1   -0.20    3.70
 -10  -8   1    1.80    3.90
   9   8  -1  124.49   10.90
  -9  -8   1  138.29   11.00
   8   8  -1   16.10    5.20
   8   8  -1   15.00    6.90
   8   8  -1    9.10    2.80
  -8  -8   1   25.10    6.30
  -8  -8   1    9.90    5.20
  -8  -8   1    8.20    6.70
   7   8  -1  108.89    9.40
   7   8  -1  103.69    6.10
  -7  -8   1   99.79    9.80
  -7  -8   1  132.59   14.60
  -7  -8   1  127.09    9.60
  -7  -8   1  105.89   11.90
   6   8  -1   31.70    6.20
   6   8  -1   18.80    5.10
   6   8  -1   26.40    3.60
   6   8  -1   18.40    6.10
  -6  -8   1   36.20    9.30
  -6  -8   1   37.50    6.50
  -6  -8   1   29.10    6.00
   5   8  -1  105.29    9.70
   5   8  -1   97.39    7.60
   5   8  -1  114.39   11.20
   5   8  -1   85.79    7.80
   5   8  -1   93.19    5.60
   5   8  -1  104.59    9.70
  -5  -8   1  112.09   11.30
  -5  -8   1   88.79   12.60
  -5  -8   1   95.59    8.50
  -5  -8   1   94.79    7.60
   4   8  -1    2.00    3.30
   4   8  -1   -0.80    2.60
   4   8  -1    5.20    1.90
   4   8  -1    4.90    1.70
   4   8  -1    3.50    2.50
   4   8  -1    7.00    3.20
   4   8  -1    4.50    3.10
  -4  -8   1    3.20    3.50
  -4  -8   1    0.40    2.30
  -4  -8   1    4.30    3.20
  -4  -8   1    4.80    2.60
   3   8  -1  255.77   11.80
   3   8  -1  274.77    9.70
   3   8  -1  267.37    9.40
   3   8  -1  277.77   15.90
   3   8  -1  233.18   15.10
   3   8  -1  272.57   15.90
   3   8  -1  257.07   11.70
  -3  -8   1  261.07   17.40
  -3  -8   1  247.38   11.20
  -3  -8   1  233.28   13.00
  -3  -8   1  257.47   16.30
  -3  -8   1  255.97   12.20
   2   8  -1  121.49    7.60
   2   8  -1  130.19   10.80
   2   8  -1  120.09   10.70
   2   8  -1  124.19    7.70
   2   8  -1  134.79    6.10
   2   8  -1  129.29    8.20
   2   8  -1  132.99    7.70
   2   8  -1  135.09    6.90
  -2  -8   1  138.39    8.10
  -2  -8   1  122.79   11.70
  -2  -8   1  142.89   11.40
  -2  -8   1  140.99    8.30
  -2  -8   1  129.79    7.50
   1   8  -1  203.88    7.80
   1   8  -1  209.48   13.70
   1   8  -1  198.48   10.00
   1   8  -1  213.98    9.50
   1   8  -1  194.58   40.60
   1   8  -1  208.68    9.70
   1   8  -1  216.88   36.80
   1   8  -1  218.08    9.50
   1   8  -1  216.78   40.00
   1   8  -1  191.98    9.00
   1   8  -1  215.28   13.40
  -1  -8   1  210.48   14.30
  -1  -8   1  203.08    9.00
  -1  -8   1  218.48    9.20
  -1  -8   1  196.08   13.20
  -1  -8   1  208.18    9.30
  -1  -8   1  200.78   39.80
  -1  -8   1  192.38    9.70
  -1  -8   1  202.68    9.60
  -1  -8   1  193.28   37.50
   0   8  -1    3.90    2.10
   0   8  -1    2.70    2.50
   0   8  -1    2.20    1.80
   0   8  -1  -18.30   14.20
   0   8  -1    2.20    2.00
   0   8  -1   31.20   13.90
   0   8  -1    2.80    2.00
   0   8  -1    2.30   13.80
   0   8  -1    1.60    1.50
   0   8  -1    0.00    2.40
   0  -8   1    0.30    1.70
   0  -8   1    1.80    2.50
   0  -8   1    1.50    1.50
   0  -8   1    0.80    1.40
   0  -8   1    1.20    1.70
   0  -8   1    1.50    1.70
   0  -8   1   17.70   13.20
   0  -8   1    0.50    2.40
   0  -8   1    1.90    1.40
   0  -8   1   18.90   10.00
  -1   8  -1  373.46   12.90
  -1   8  -1  375.46   13.00
  -1   8  -1  320.87   41.80
  -1   8  -1  397.96   18.10
  -1   8  -1  407.66   19.40
  -1   8  -1  388.96   14.30
  -1   8  -1  388.26   12.60
  -1   8  -1  372.66   14.20
  -1   8  -1  318.67   42.80
  -1   8  -1  350.26   49.70
   1  -8   1  384.86   44.00
   1  -8   1  380.46   12.20
   1  -8   1  399.46   13.70
   1  -8   1  409.96   13.30
   1  -8   1  393.46   13.80
   1  -8   1  392.66   18.60
   1  -8   1  390.36   14.20
   1  -8   1  373.96   17.70
   1  -8   1  329.27   40.60
   1  -8   1  392.46   12.50
  -2   8  -1   24.30    3.40
  -2   8  -1   27.10    5.60
  -2   8  -1   19.30    4.80
  -2   8  -1   33.10   18.90
  -2   8  -1   18.70    3.50
  -2   8  -1   26.80    4.50
  -2   8  -1   -3.80   12.50
  -2   8  -1   18.50    2.60
   2  -8   1   25.70    3.10
   2  -8   1   25.90    3.60
   2  -8   1   17.00    3.30
   2  -8   1   21.00    3.70
   2  -8   1   19.50    3.60
   2  -8   1   20.60    2.70
   2  -8   1    4.10   12.90
   2  -8   1   12.60   11.20
   2  -8   1   17.70    4.60
   2  -8   1   15.60    4.30
  -3   8  -1   64.09    5.40
  -3   8  -1   58.49   25.50
  -3   8  -1   73.89    8.00
  -3   8  -1   83.49   25.10
  -3   8  -1   59.29    4.40
  -3   8  -1   38.40   18.70
  -3   8  -1   69.59    4.60
  -3   8  -1   68.79    7.40
  -3   8  -1   72.79   24.50
  -3   8  -1   72.69    6.10
   3  -8   1   76.59    7.20
   3  -8   1   72.69    7.00
   3  -8   1   63.49    5.20
   3  -8   1   86.69   21.00
   3  -8   1   76.79    4.00
   3  -8   1   71.39    4.00
   3  -8   1   67.89    4.60
   3  -8   1   75.49    5.80
  -4   8  -1   42.90    5.10
  -4   8  -1   39.00    6.20
  -4   8  -1    7.30   18.50
  -4   8  -1   39.20    4.50
  -4   8  -1   50.69   16.10
  -4   8  -1    4.80   18.50
  -4   8  -1   63.29   22.70
  -4   8  -1   41.60    6.80
  -4   8  -1   41.20    5.90
  -4   8  -1   33.90    3.30
   4  -8   1   37.60    4.50
   4  -8   1   38.50    5.60
   4  -8   1   38.00    3.60
   4  -8   1   39.10    5.50
   4  -8   1   30.90    2.60
   4  -8   1   33.40   12.90
   4  -8   1   43.50    5.00
   4  -8   1   39.30    2.60
   4  -8   1   33.90    4.50
  -5   8  -1  148.59   40.60
  -5   8  -1  189.08    8.60
  -5   8  -1  197.08    8.20
  -5   8  -1  141.69   30.70
  -5   8  -1  227.08   13.00
  -5   8  -1  151.58   38.60
  -5   8  -1  234.88   10.00
  -5   8  -1  227.18   12.40
  -5   8  -1  208.88   11.00
  -5   8  -1  175.18   40.90
  -5   8  -1  232.18   44.60
   5  -8   1  216.88   10.00
   5  -8   1  204.58    6.10
   5  -8   1  206.88    9.10
   5  -8   1  207.48    9.20
   5  -8   1  207.98   10.40
   5  -8   1  196.18    6.60
   5  -8   1  211.88   10.00
  -6   8  -1  473.95   15.50
  -6   8  -1  434.66   17.50
  -6   8  -1  430.66   14.60
  -6   8  -1  426.26   14.10
  -6   8  -1  451.65   18.40
  -6   8  -1  436.56   18.70
   6  -8   1  450.45   14.90
   6  -8   1  444.66   13.20
   6  -8   1  460.65   11.50
   6  -8   1  434.16   14.70
   6  -8   1  436.36   13.10
  -7   8  -1   25.90    5.30
  -7   8  -1   22.20    4.70
  -7   8  -1   27.40    4.00
  -7   8  -1   40.20    6.40
  -7   8  -1   28.20    3.90
  -7   8  -1   20.30    3.60
  -7   8  -1   17.90    3.80
  -7   8  -1   22.90    6.60
   7  -8   1   30.40    4.40
   7  -8   1   25.50    1.80
   7  -8   1   21.50    1.70
   7  -8   1   20.20    3.50
  -8   8  -1  182.18   11.50
  -8   8  -1  178.88   11.20
  -8   8  -1  204.68   16.50
  -8   8  -1  169.18   10.80
  -8   8  -1  158.58    8.20
  -8   8  -1  173.28    8.50
   8  -8   1  182.28    8.90
  -9   8  -1   16.20    4.80
  -9   8  -1    8.30    3.50
  -9   8  -1    6.20    4.20
  -9   8  -1   13.20    4.60
  -9   8  -1   16.20    3.40
   9  -8   1   21.60    4.20
 -10   8  -1   73.69   13.00
 -10   8  -1   77.89    8.20
 -10   8  -1   75.09    9.70
 -10   8  -1   75.59    5.40
 -10   8  -1   81.29    9.90
  10  -8   1   81.29    6.70
 -11   8  -1   42.80    4.00
 -11   8  -1   21.20    7.20
 -11   8  -1   23.70    5.80
 -11   8  -1   37.10    6.70
 -11   8  -1   33.70    6.80
  11  -8   1   40.40    5.80
 -12   8  -1   38.60    6.90
 -12   8  -1   43.80   12.80
 -12   8  -1   42.80    8.20
 -12   8  -1   52.19    7.60
 -12   8  -1   50.09    3.50
 -12   8  -1   58.29   10.30
 -13   8  -1    1.50    3.10
 -13   8  -1   -3.60    2.80
 -13   8  -1    1.00    3.60
 -14   8  -1    6.50    4.60
 -14   8  -1    0.70    3.40
 -14   8  -1   -1.30    3.30
  11   7  -1    5.80    4.30
 -11  -7   1   -3.00    3.80
  10   7  -1    6.30    4.20
 -10  -7   1    4.60    4.00
   9   7  -1    9.40    4.90
   9   7  -1    1.60    3.70
  -9  -7   1   -1.50    3.80
  -9  -7   1   -2.20    4.50
  -9  -7   1   -0.90    3.00
   8   7  -1    8.20    4.30
   8   7  -1   10.90    5.60
  -8  -7   1    9.60    4.20
  -8  -7   1    2.60    4.00
  -8  -7   1   11.70    6.70
  -8  -7   1   -2.10    4.60
   7   7  -1    7.00    2.10
   7   7  -1   10.70    4.70
   7   7  -1    6.60    3.70
  -7  -7   1    5.40    3.20
  -7  -7   1    7.40    4.70
  -7  -7   1    7.70    5.10
  -7  -7   1    4.30    3.50
   6   7  -1  193.78   11.00
   6   7  -1  178.88    7.80
   6   7  -1  187.38   11.90
   6   7  -1  180.48   14.40
  -6  -7   1  177.48   14.20
  -6  -7   1  177.98   10.50
  -6  -7   1  186.98   15.60
  -6  -7   1  183.08   11.70
   5   7  -1   25.30    3.30
   5   7  -1   19.40    3.70
   5   7  -1   22.80    4.50
   5   7  -1   24.60    5.80
   5   7  -1   19.90    4.90
   5   7  -1   17.80    4.80
  -5  -7   1   23.30    6.80
  -5  -7   1   19.30    5.70
  -5  -7   1   23.70    4.60
  -5  -7   1   23.70    4.10
  -5  -7   1   18.40    3.90
   4   7  -1   78.89    6.40
   4   7  -1   89.99    8.60
   4   7  -1   80.29    6.60
   4   7  -1   81.99    3.80
   4   7  -1   79.19    8.50
   4   7  -1   81.69    4.70
   4   7  -1   77.89    8.10
  -4  -7   1   86.59    6.50
  -4  -7   1   80.69    6.20
  -4  -7   1   79.79   10.90
  -4  -7   1   77.29    6.90
  -4  -7   1   72.89    9.80
   3   7  -1   14.70    4.40
   3   7  -1   22.40    2.90
   3   7  -1   13.40    3.40
   3   7  -1   11.80    3.10
   3   7  -1   18.30    3.70
   3   7  -1   14.60    4.30
   3   7  -1   21.10    2.90
   3   7  -1   14.70    3.20
   3   7  -1   14.50    4.40
  -3  -7   1   15.50    3.30
  -3  -7   1   16.30    3.20
  -3  -7   1    7.70    3.00
  -3  -7   1   20.60    5.50
  -3  -7   1   21.00    4.00
  -3  -7   1   19.00    5.20
   2   7  -1  250.37   31.10
   2   7  -1  286.07   16.00
   2   7  -1  302.97   11.60
   2   7  -1  291.77    9.50
   2   7  -1  312.87   15.90
   2   7  -1  312.67   12.30
   2   7  -1  306.97   10.50
   2   7  -1  283.87   11.40
   2   7  -1  326.87   39.30
   2   7  -1  299.17   12.00
  -2  -7   1  301.47   40.80
  -2  -7   1  296.77   12.00
  -2  -7   1  312.47   16.30
  -2  -7   1  290.77   11.10
  -2  -7   1  291.47   16.80
  -2  -7   1  277.17   40.20
  -2  -7   1  309.07   12.20
  -2  -7   1  321.17   11.70
  -2  -7   1  279.67   11.10
  -2  -7   1  303.87   35.50
   1   7  -1   46.40   21.70
   1   7  -1   46.80    7.00
   1   7  -1   80.49   22.20
   1   7  -1   52.79   17.70
   1   7  -1   50.39    4.50
   1   7  -1   58.99    4.50
   1   7  -1   59.89    4.60
   1   7  -1   49.80    7.30
   1   7  -1   58.79    5.10
   1   7  -1   56.49    4.60
   1   7  -1   54.79    3.50
  -1  -7   1   73.19   20.40
  -1  -7   1   47.10    4.20
  -1  -7   1   57.69    8.00
  -1  -7   1   57.29    4.80
  -1  -7   1   57.69    4.30
  -1  -7   1   55.59    4.30
  -1  -7   1   58.89    6.60
  -1  -7   1   54.19    4.70
  -1  -7   1   51.29   19.50
   0   7  -1  830.32   22.00
   0   7  -1  835.42   22.90
   0   7  -1  818.22   23.30
   0   7  -1  784.32   28.50
   0   7  -1  809.82   68.39
   0   7  -1  861.31   62.89
   0   7  -1  791.52   22.00
   0   7  -1  825.52   58.59
   0   7  -1  801.02   22.40
   0   7  -1  837.82   27.90
   0  -7   1  797.32   22.40
   0  -7   1  794.02   27.70
   0  -7   1  765.32   22.00
   0  -7   1  841.92   61.49
   0  -7   1  845.02   22.50
   0  -7   1  839.42   22.00
   0  -7   1  810.62   21.70
   0  -7   1  808.42   21.60
   0  -7   1  805.02   28.40
   0  -7   1  896.21   67.39
   0  -7   1  788.42   23.10
  -1   7  -1   33.90   16.90
  -1   7  -1   20.70   11.40
  -1   7  -1   14.70    2.30
  -1   7  -1   20.50    3.20
  -1   7  -1   13.10    2.50
  -1   7  -1   14.70    4.30
  -1   7  -1   17.10    4.30
  -1   7  -1   17.30    2.80
  -1   7  -1   24.00   13.60
  -1   7  -1   26.50    4.00
   1  -7   1   15.00   11.70
   1  -7   1   21.70    3.10
   1  -7   1   16.10    2.20
   1  -7   1   12.60    3.60
   1  -7   1   20.00    3.40
   1  -7   1   12.20    3.90
   1  -7   1   15.00    2.70
   1  -7   1    9.40    8.80
   1  -7   1   17.00    2.50
   1  -7   1   21.30    3.40
  -2   7  -1 1515.35   42.20
  -2   7  -1 1518.25   88.29
  -2   7  -1 1506.95   43.20
  -2   7  -1 1488.35   38.00
  -2   7  -1 1577.74   91.69
  -2   7  -1 1450.25   35.60
  -2   7  -1 1451.45   35.80
  -2   7  -1 1509.75   37.40
  -2   7  -1 1398.26   96.89
   2  -7   1 1546.45   37.40
   2  -7   1 1529.95   76.39
   2  -7   1 1497.05   34.40
   2  -7   1 1489.25   41.30
   2  -7   1 1485.45   36.50
   2  -7   1 1417.46   34.60
   2  -7   1 1436.66   80.59
   2  -7   1 1496.55   41.80
   2  -7   1 1462.95   35.40
   2  -7   1 1467.35   37.40
  -3   7  -1   75.19    5.20
  -3   7  -1   65.39    4.30
  -3   7  -1   73.09   21.70
  -3   7  -1   66.29    5.60
  -3   7  -1   56.29   18.30
  -3   7  -1   67.09    4.20
  -3   7  -1   72.69    4.70
  -3   7  -1   71.99    7.00
  -3   7  -1   75.09   27.00
  -3   7  -1   68.49    6.60
   3  -7   1   70.89    6.40
   3  -7   1   77.09    3.90
   3  -7   1   67.69    4.80
   3  -7   1   72.49   18.60
   3  -7   1   71.89    6.40
   3  -7   1   72.39    3.50
   3  -7   1   72.39    4.40
   3  -7   1   71.29    5.00
   3  -7   1   66.39    5.20
  -4   7  -1  614.54   21.90
  -4   7  -1  588.14   21.10
  -4   7  -1  561.24   55.89
  -4   7  -1  576.64   19.40
  -4   7  -1  498.15   55.49
  -4   7  -1  572.24   63.69
  -4   7  -1  575.74   16.50
  -4   7  -1  610.94   54.99
  -4   7  -1  590.44   18.00
  -4   7  -1  559.54   17.00
   4  -7   1  605.04   14.40
   4  -7   1  542.35   43.80
   4  -7   1  581.94   18.80
   4  -7   1  614.14   17.50
   4  -7   1  593.74   17.70
   4  -7   1  604.04   19.60
   4  -7   1  603.44   15.00
   4  -7   1  672.23   20.10
  -5   7  -1  111.89    6.10
  -5   7  -1  145.49   38.10
  -5   7  -1  115.89    5.80
  -5   7  -1  114.29    8.20
  -5   7  -1  113.29    8.40
  -5   7  -1  133.89   32.60
  -5   7  -1   77.69   21.10
  -5   7  -1  112.69    7.60
  -5   7  -1  110.49   27.20
  -5   7  -1  114.29    6.40
  -5   7  -1  166.58   34.60
   5  -7   1  113.19    6.20
   5  -7   1  117.89    6.30
   5  -7   1  116.39    3.50
   5  -7   1  110.19    6.10
   5  -7   1  106.09    6.20
   5  -7   1  110.49    4.20
   5  -7   1  111.49    7.10
  -6   7  -1  196.98   10.60
  -6   7  -1  180.58    8.20
  -6   7  -1  206.48   11.20
  -6   7  -1  128.89   29.20
  -6   7  -1  146.59   35.50
  -6   7  -1  179.78    8.10
  -6   7  -1  183.28    7.80
  -6   7  -1  206.38   45.70
  -6   7  -1  202.88   44.90
  -6   7  -1  198.98   10.50
  -6   7  -1  191.58    9.90
  -6   7  -1  125.69   33.30
   6  -7   1  184.78    8.00
   6  -7   1  191.68    5.70
   6  -7   1  198.28    8.50
  -7   7  -1    2.90    2.60
  -7   7  -1    6.00    4.10
  -7   7  -1    6.40    2.30
  -7   7  -1    1.70    2.20
  -7   7  -1    5.30    2.00
  -7   7  -1   10.10    2.40
  -7   7  -1    3.60    2.80
   7  -7   1    2.90    1.60
   7  -7   1    4.00    2.20
   7  -7   1    2.30    1.00
  -8   7  -1   12.10    3.80
  -8   7  -1   12.30    2.70
  -8   7  -1   13.90    4.40
  -8   7  -1   19.30    3.30
  -8   7  -1   19.40    6.40
  -8   7  -1   16.00    3.10
  -8   7  -1   12.50    3.80
   8  -7   1   10.50    2.90
   8  -7   1   13.70    1.50
  -9   7  -1    3.80    2.40
  -9   7  -1    1.80    1.80
  -9   7  -1    3.90    3.10
  -9   7  -1    1.40    1.40
  -9   7  -1   -5.80    2.40
  -9   7  -1   -0.80    2.60
   9  -7   1    3.70    2.40
   9  -7   1    1.30    0.90
 -10   7  -1  157.58   10.60
 -10   7  -1  147.09    6.70
 -10   7  -1  131.09   14.70
 -10   7  -1  144.09   10.70
 -10   7  -1  135.19   10.10
  10  -7   1  138.49    8.40
 -11   7  -1   34.90    7.50
 -11   7  -1   36.90    3.20
 -11   7  -1   32.40    6.00
 -11   7  -1   17.20    6.70
 -11   7  -1   32.00    6.40
 -11   7  -1   31.50    6.10
 -12   7  -1   35.70    6.50
 -12   7  -1   32.70    9.90
 -12   7  -1   28.70    6.30
 -12   7  -1   40.80    8.70
 -12   7  -1   28.40    6.20
 -13   7  -1    2.20    3.40
 -13   7  -1   10.80    5.30
 -13   7  -1    2.60    4.10
 -14   7  -1   -1.20    3.80
 -14   7  -1    8.30    3.70
 -14   7  -1   -3.40    4.20
  11   6  -1   39.30    7.20
 -11  -6   1   33.70    6.80
  10   6  -1    1.00    3.70
 -10  -6   1    5.00    4.10
   9   6  -1  130.99   10.00
   9   6  -1  114.59   13.70
  -9  -6   1  130.39   13.30
  -9  -6   1  118.99    9.70
  -9  -6   1  109.59   10.90
  -9  -6   1  125.69   14.20
   8   6  -1   13.10    4.30
   8   6  -1    6.30    3.60
   8   6  -1   10.20    2.50
  -8  -6   1   16.70    4.80
  -8  -6   1   21.60    7.40
  -8  -6   1    9.20    4.40
  -8  -6   1   16.70    5.00
   7   6  -1   82.29    5.00
   7   6  -1   73.49   11.00
   7   6  -1   85.09    7.80
  -7  -6   1  106.79   11.60
  -7  -6   1   83.89    6.40
  -7  -6   1  105.39   10.90
  -7  -6   1  100.19    8.00
  -7  -6   1   79.19    8.30
   6   6  -1   64.89    6.50
   6   6  -1   56.89    9.70
   6   6  -1   68.29    4.50
  -6  -6   1   71.69    6.50
  -6  -6   1   69.19    5.70
  -6  -6   1   56.59    9.40
  -6  -6   1   65.19    9.50
  -6  -6   1   67.19    7.20
   5   6  -1  267.07   13.50
   5   6  -1  273.17   11.40
   5   6  -1  251.97   15.60
   5   6  -1  275.97   12.10
   5   6  -1  280.67   13.80
   5   6  -1  259.67    9.40
  -5  -6   1  278.97   17.20
  -5  -6   1  257.37   11.20
  -5  -6   1  247.58   15.50
  -5  -6   1  269.37   12.90
  -5  -6   1  271.47   11.80
   4   6  -1    1.40    2.30
   4   6  -1    2.00    1.00
   4   6  -1    3.10    2.00
   4   6  -1   -0.20    1.70
   4   6  -1    2.50    2.00
   4   6  -1    0.30    2.30
   4   6  -1    1.10    1.20
   4   6  -1    3.90    2.70
  -4  -6   1    2.80    1.80
  -4  -6   1   -0.80    2.00
  -4  -6   1    3.70    2.40
  -4  -6   1    0.70    2.80
  -4  -6   1    0.30    2.50
   3   6  -1  432.76   15.10
   3   6  -1  475.05   15.50
   3   6  -1  472.65   19.50
   3   6  -1  462.45   12.80
   3   6  -1  462.55   12.60
   3   6  -1  447.46   19.20
   3   6  -1  560.64   44.90
   3   6  -1  461.05   18.90
   3   6  -1  434.76   32.80
   3   6  -1  437.56   15.00
   3   6  -1  426.46   15.60
  -3  -6   1  464.75   15.00
  -3  -6   1  445.06   19.70
  -3  -6   1  441.86   15.10
  -3  -6   1  459.55   16.00
  -3  -6   1  466.85   15.10
  -3  -6   1  434.36   14.60
  -3  -6   1  509.15   46.50
  -3  -6   1  449.76   49.20
  -3  -6   1  429.46   50.89
  -3  -6   1  443.86   20.80
   2   6  -1  147.79    6.30
   2   6  -1  143.59    5.60
   2   6  -1  148.09   10.30
   2   6  -1  123.39    6.70
   2   6  -1  173.68   22.30
   2   6  -1  141.99   26.20
   2   6  -1  142.99    7.40
   2   6  -1  143.39    7.50
   2   6  -1  149.59    7.20
   2   6  -1  131.19    9.40
  -2  -6   1  144.69   10.20
  -2  -6   1  135.99   27.50
  -2  -6   1  145.39    7.50
  -2  -6   1  168.18   35.30
  -2  -6   1  150.28    7.00
  -2  -6   1  145.49    7.40
  -2  -6   1  146.49   10.90
  -2  -6   1  138.59   29.30
  -2  -6   1  144.69    7.00
  -2  -6   1  160.88    7.10
   1   6  -1   37.40    3.90
   1   6  -1   41.40    3.70
   1   6  -1   36.10    5.70
   1   6  -1   36.70    3.40
   1   6  -1   16.90   11.10
   1   6  -1   38.90    3.50
   1   6  -1   40.90    3.70
   1   6  -1   16.90   13.40
   1   6  -1   36.20    5.40
   1   6  -1   42.50    2.80
  -1  -6   1   28.80   13.50
  -1  -6   1   38.50    3.20
  -1  -6   1   41.80    3.60
  -1  -6   1   30.20    5.40
  -1  -6   1   41.90    3.90
  -1  -6   1   34.60    3.20
  -1  -6   1   26.30   11.70
  -1  -6   1   32.30    5.30
  -1  -6   1   42.00    3.90
  -1  -6   1   40.60    3.50
  -1  -6   1   43.70   17.80
   0   6  -1  379.56   11.60
   0   6  -1  365.46   11.70
   0   6  -1  361.06   12.50
   0   6  -1  373.36   16.40
   0   6  -1  349.87   15.40
   0   6  -1  374.16   38.00
   0   6  -1  348.57   35.00
   0   6  -1  367.56   12.20
   0   6  -1  363.06   43.50
   0   6  -1  347.77   11.70
   0  -6   1  371.46   16.40
   0  -6   1  381.16   39.20
   0  -6   1  384.86   38.30
   0  -6   1  383.06   11.70
   0  -6   1  393.16   12.20
   0  -6   1  360.86   11.30
   0  -6   1  356.76   12.40
   0  -6   1  357.56   11.90
   0  -6   1  366.56   11.90
   0  -6   1  384.36   16.00
   0  -6   1  346.57   11.20
  -1   6  -1  219.98    7.70
  -1   6  -1  223.08    8.10
  -1   6  -1  193.68   27.40
  -1   6  -1  203.58   11.60
  -1   6  -1  212.58    8.80
  -1   6  -1  251.37   44.00
  -1   6  -1  194.18   28.20
  -1   6  -1  221.48    8.10
  -1   6  -1  217.28    9.00
   1  -6   1  212.38    7.50
   1  -6   1  223.28    8.80
   1  -6   1  216.28    7.40
   1  -6   1  219.38    8.00
   1  -6   1  206.18   11.30
   1  -6   1  208.28    8.20
   1  -6   1  234.18    9.00
   1  -6   1  246.98   28.10
   1  -6   1  182.28   25.60
   1  -6   1  226.28   11.40
  -2   6  -1  612.94   16.60
  -2   6  -1  642.74   52.79
  -2   6  -1  597.24   21.40
  -2   6  -1  626.64   17.70
  -2   6  -1  617.04   18.50
  -2   6  -1  633.94   51.49
  -2   6  -1  645.84   59.69
  -2   6  -1  590.44   16.50
  -2   6  -1  603.04   20.90
   2  -6   1  611.44   18.00
   2  -6   1  615.54   15.30
   2  -6   1  616.54   17.10
   2  -6   1  624.74   16.50
   2  -6   1  618.94   15.70
   2  -6   1  587.54   43.10
   2  -6   1  579.14   20.50
   2  -6   1  587.14   17.50
   2  -6   1  606.34   20.40
   2  -6   1  643.84   46.70
  -3   6  -1   -0.90   10.80
  -3   6  -1   25.80    3.10
  -3   6  -1   12.30   10.70
  -3   6  -1   17.60    2.60
  -3   6  -1   24.30    4.30
  -3   6  -1   27.80    4.10
  -3   6  -1   20.70   12.70
  -3   6  -1   23.50    2.50
  -3   6  -1   21.60   14.30
  -3   6  -1   19.30    3.90
   3  -6   1   22.10    8.00
   3  -6   1   23.40    3.90
   3  -6   1   20.60    2.00
   3  -6   1   13.40    2.60
   3  -6   1   26.20    4.20
   3  -6   1   15.90    2.50
   3  -6   1   18.70    1.60
   3  -6   1   23.10    2.80
   3  -6   1   20.90    3.20
  -4   6  -1    5.50    1.70
  -4   6  -1    7.00    2.60
  -4   6  -1   -1.20   10.10
  -4   6  -1   12.00   11.10
  -4   6  -1    2.70    9.80
  -4   6  -1    4.60    1.90
  -4   6  -1    7.30    2.00
  -4   6  -1    3.00    2.30
  -4   6  -1   18.30   12.70
  -4   6  -1   28.70    9.90
  -4   6  -1    3.70    2.10
   4  -6   1    1.30    1.70
   4  -6   1    3.40    1.50
   4  -6   1    2.20    1.00
   4  -6   1    3.60    1.90
   4  -6   1    5.00    1.70
   4  -6   1    5.30    0.90
   4  -6   1    6.40    2.20
  -5   6  -1  186.48   38.70
  -5   6  -1  199.88    7.70
  -5   6  -1  133.99   32.50
  -5   6  -1  227.98   46.60
  -5   6  -1  203.58    8.00
  -5   6  -1  198.18    8.10
  -5   6  -1  216.58   10.10
  -5   6  -1  225.78   42.70
  -5   6  -1  207.68   29.70
  -5   6  -1  201.98   10.10
  -5   6  -1  197.58   10.20
   5  -6   1  194.78    7.80
   5  -6   1  191.48    9.00
   5  -6   1  193.08    7.90
   5  -6   1  195.08    7.10
   5  -6   1  196.08    7.00
  -6   6  -1  255.37   11.40
  -6   6  -1  226.68    8.90
  -6   6  -1  225.28   46.90
  -6   6  -1  159.48   36.60
  -6   6  -1  237.88    9.00
  -6   6  -1  252.37   16.10
  -6   6  -1  231.68   11.20
  -6   6  -1  242.98   11.00
  -6   6  -1  245.08   11.20
  -6   6  -1  290.17   55.89
  -6   6  -1  206.18   39.80
  -6   6  -1  159.38   35.40
  -6   6  -1  239.08    9.30
   6  -6   1  248.68    6.70
   6  -6   1  235.58    8.60
   6  -6   1  237.58    9.20
  -7   6  -1  211.68   10.70
  -7   6  -1  207.68   15.50
  -7   6  -1  203.58    8.70
  -7   6  -1  196.88    8.60
  -7   6  -1  203.98    8.20
  -7   6  -1  231.08   11.20
  -7   6  -1  221.58   11.00
   7  -6   1  209.38    6.10
   7  -6   1  210.98    8.90
  -8   6  -1  258.07   12.70
  -8   6  -1  236.48    9.90
  -8   6  -1  245.78    9.00
  -8   6  -1  262.67   12.30
  -8   6  -1  230.88   17.30
  -8   6  -1  244.58   12.00
   8  -6   1  246.38    7.10
   8  -6   1  247.38   10.30
  -9   6  -1  129.09    7.30
  -9   6  -1  142.09    6.20
  -9   6  -1  144.29   14.30
  -9   6  -1  115.19    8.70
  -9   6  -1  143.39    9.50
  -9   6  -1  128.79    9.50
   9  -6   1  140.59    5.00
   9  -6   1  148.99    8.10
 -10   6  -1  427.56   18.40
 -10   6  -1  377.06   16.70
 -10   6  -1  410.56   11.60
 -10   6  -1  414.16   18.70
 -10   6  -1  411.66   25.50
 -10   6  -1  386.16   16.30
  10  -6   1  395.96   10.90
 -11   6  -1   21.30    5.40
 -11   6  -1   22.40    7.50
 -11   6  -1   25.50    5.10
 -11   6  -1   27.20    5.90
 -11   6  -1   39.40    5.70
  11  -6   1   25.30    2.60
 -12   6  -1   13.50    7.30
 -12   6  -1   10.60    5.20
 -12   6  -1   18.70    4.60
 -12   6  -1   12.90    4.70
 -12   6  -1   15.60    5.10
  12  -6   1   15.60    2.10
 -13   6  -1   90.79   11.70
 -13   6  -1   92.39    7.70
 -13   6  -1  106.79   10.70
 -14   6  -1    4.70    3.20
 -14   6  -1    2.20    4.00
 -14   6  -1   10.80    5.50
  12   5  -1   -1.60    3.50
 -12  -5   1   -0.90    3.10
  11   5  -1   25.80    6.00
 -11  -5   1   20.00    5.70
  10   5  -1   84.69   13.50
  10   5  -1   74.69    8.70
 -10  -5   1   63.19   12.20
 -10  -5   1   83.69   10.90
 -10  -5   1   59.59    9.10
 -10  -5   1   62.99    9.20
   9   5  -1  228.18   12.50
  -9  -5   1  215.38   17.10
  -9  -5   1  216.58   14.10
  -9  -5   1  190.98    9.60
  -9  -5   1  201.38   12.20
  -9  -5   1  182.38   14.90
   8   5  -1    2.00    1.80
   8   5  -1    1.20    3.00
   8   5  -1    4.70    4.30
  -8  -5   1    2.70    3.10
  -8  -5   1    0.90    1.50
  -8  -5   1    5.30    4.10
  -8  -5   1   -2.50    3.30
  -8  -5   1   -0.30    1.90
  -8  -5   1    0.70    3.20
   7   5  -1  427.06   16.30
   7   5  -1  424.76   22.10
   7   5  -1  404.26   12.90
  -7  -5   1  393.16   16.20
  -7  -5   1  406.76   20.50
  -7  -5   1  418.86   14.90
  -7  -5   1  422.36   12.20
  -7  -5   1  422.96   22.20
  -7  -5   1  404.06   17.70
   6   5  -1    8.70    3.40
   6   5  -1    5.20    3.50
   6   5  -1    7.00    2.00
  -6  -5   1    3.20    3.60
  -6  -5   1    8.40    3.40
  -6  -5   1    5.30    1.60
  -6  -5   1    6.20    3.20
  -6  -5   1    2.60    1.90
  -6  -5   1   10.40    4.00
   5   5  -1  491.85   14.10
   5   5  -1  469.05   21.30
   5   5  -1  513.15   16.90
   5   5  -1  509.45   18.50
   5   5  -1  487.35   17.00
   5   5  -1  498.75   18.10
  -5  -5   1  483.65   15.90
  -5  -5   1  502.85   18.00
  -5  -5   1  480.15   16.60
  -5  -5   1  509.65   22.50
  -5  -5   1  448.66   20.40
   4   5  -1   80.29    5.50
   4   5  -1   73.99    4.00
   4   5  -1   70.19    5.20
   4   5  -1   74.29    7.50
   4   5  -1   48.20   11.30
   4   5  -1   77.69    2.70
   4   5  -1   79.29    6.90
   4   5  -1   83.59    6.90
   4   5  -1   82.39   16.80
   4   5  -1   73.89    5.60
  -4  -5   1   77.09    8.10
  -4  -5   1   82.09    5.40
  -4  -5   1   70.79    5.30
  -4  -5   1   78.89    6.10
  -4  -5   1   69.09    5.10
  -4  -5   1   77.89    7.70
  -4  -5   1   34.80   20.40
  -4  -5   1   71.99    5.20
  -4  -5   1   92.29   28.40
  -4  -5   1   45.40   18.40
   3   5  -1  824.22   19.50
   3   5  -1  758.32   37.90
   3   5  -1  817.22   26.50
   3   5  -1  810.82   25.90
   3   5  -1  815.92   48.00
   3   5  -1  848.92   22.60
   3   5  -1  849.41   22.60
   3   5  -1  848.92   27.00
   3   5  -1  811.72   23.30
   3   5  -1  805.82   20.00
   3   5  -1  806.62   22.50
  -3  -5   1  814.62   54.99
  -3  -5   1  826.02   23.30
  -3  -5   1  810.12   28.30
  -3  -5   1  826.32   22.40
  -3  -5   1  786.82   22.30
  -3  -5   1  822.52   65.49
  -3  -5   1  797.72   22.10
  -3  -5   1  786.42   22.00
  -3  -5   1  849.22   65.19
  -3  -5   1  805.12   27.20
   2   5  -1  312.07   14.30
   2   5  -1  297.77    9.30
   2   5  -1  282.17   24.10
   2   5  -1  307.37   10.50
   2   5  -1  303.17   13.60
   2   5  -1  307.47   11.00
   2   5  -1  303.17   10.80
   2   5  -1  243.08   29.60
   2   5  -1  296.67   10.40
   2   5  -1  310.77    8.80
  -2  -5   1  300.57   10.30
  -2  -5   1  303.77   14.10
  -2  -5   1  308.17   11.00
  -2  -5   1  286.87    9.00
  -2  -5   1  348.07   32.90
  -2  -5   1  269.77   33.60
  -2  -5   1  332.87   37.30
  -2  -5   1  307.27   10.40
  -2  -5   1  301.67   14.80
  -2  -5   1  286.47   10.60
  -2  -5   1  286.67   10.20
   1   5  -1  293.57    9.60
   1   5  -1  295.47   27.00
   1   5  -1  291.97    9.80
   1   5  -1  319.97   14.20
   1   5  -1  297.87    8.50
   1   5  -1  297.57    9.90
   1   5  -1  301.97   13.20
   1   5  -1  290.57   10.20
   1   5  -1  277.27   33.20
   1   5  -1  292.87   10.40
  -1  -5   1  295.57   10.40
  -1  -5   1  313.17   34.20
  -1  -5   1  294.57   14.00
  -1  -5   1  298.27    9.70
  -1  -5   1  316.67   29.60
  -1  -5   1  292.67   13.30
  -1  -5   1  296.47    9.40
  -1  -5   1  302.37    9.80
  -1  -5   1  296.47    9.70
  -1  -5   1  295.67   10.20
  -1  -5   1  226.48   30.70
   0   5  -1   10.50    7.30
   0   5  -1    6.80    8.60
   0   5  -1    6.70    2.80
   0   5  -1    5.70    1.80
   0   5  -1    8.20    2.10
   0   5  -1    3.50    2.30
   0   5  -1    5.20    1.40
   0   5  -1   10.60    8.80
   0   5  -1    6.00    1.70
   0   5  -1    6.20    1.60
   0  -5   1    6.10    1.80
   0  -5   1    4.70    1.60
   0  -5   1    6.50    1.70
   0  -5   1    1.30    1.70
   0  -5   1    6.80    1.60
   0  -5   1   -4.60    5.90
   0  -5   1    2.40    7.10
   0  -5   1    9.40    3.00
   0  -5   1    7.00    1.60
   0  -5   1    5.40    1.70
   0  -5   1    6.40    1.50
  -1   5  -1 1290.27   30.10
  -1   5  -1 1279.17   76.09
  -1   5  -1 1230.78   67.89
  -1   5  -1 1314.27   35.50
  -1   5  -1 1272.87   31.00
  -1   5  -1 1272.27   30.00
  -1   5  -1 1336.77   67.79
  -1   5  -1 1291.67   31.40
   1  -5   1 1267.87   30.40
   1  -5   1 1267.87   31.10
   1  -5   1 1318.47   65.89
   1  -5   1 1289.77   35.00
   1  -5   1 1255.37   34.20
   1  -5   1 1237.48   29.10
   1  -5   1 1283.27   30.00
   1  -5   1 1263.77   62.49
   1  -5   1 1137.69   29.10
  -2   5  -1  171.88    6.20
  -2   5  -1  171.98    7.70
  -2   5  -1  169.88    6.60
  -2   5  -1  163.28   23.80
  -2   5  -1  121.39   28.50
  -2   5  -1  180.68    9.30
  -2   5  -1  166.38    6.90
  -2   5  -1  160.28    8.60
  -2   5  -1  167.68   24.00
   2  -5   1  181.98    8.80
   2  -5   1  167.18    6.90
   2  -5   1  173.88    8.70
   2  -5   1  154.78   20.50
   2  -5   1  174.08    5.70
   2  -5   1  172.58    6.30
   2  -5   1  174.68    6.70
   2  -5   1  174.98    5.30
  -3   5  -1 1537.15   40.20
  -3   5  -1 1578.24   36.60
  -3   5  -1 1544.75   36.00
  -3   5  -1 1583.24   86.99
  -3   5  -1 1663.33   82.89
  -3   5  -1 1541.05   39.70
  -3   5  -1 1538.45   85.29
  -3   5  -1 1602.24   37.00
  -3   5  -1 1547.45   38.40
  -3   5  -1 1566.74   91.79
   3  -5   1 1580.74   34.60
   3  -5   1 1564.04   35.90
   3  -5   1 1566.84   38.80
   3  -5   1 1600.64   69.49
   3  -5   1 1535.85   33.90
   3  -5   1 1512.75   36.60
   3  -5   1 1518.55   38.40
   3  -5   1 1584.74   36.60
  -4   5  -1  106.79    6.70
  -4   5  -1   62.49   16.40
  -4   5  -1   62.29   18.90
  -4   5  -1  125.29   28.70
  -4   5  -1   95.39    4.90
  -4   5  -1   75.79   23.40
  -4   5  -1   96.49    4.70
  -4   5  -1  106.79    6.30
  -4   5  -1  128.99   32.10
  -4   5  -1   94.59    6.30
  -4   5  -1   96.59    5.00
   4  -5   1   97.39    4.80
   4  -5   1   99.39    5.00
   4  -5   1  104.29    5.30
   4  -5   1   93.09    5.00
   4  -5   1   97.99    5.80
  -5   5  -1  303.97    9.80
  -5   5  -1  271.07   34.80
  -5   5  -1  359.06   41.50
  -5   5  -1  286.37   11.50
  -5   5  -1  308.07   12.00
  -5   5  -1  290.97   11.60
  -5   5  -1  286.97    9.80
  -5   5  -1  293.07   11.40
  -5   5  -1  296.67    9.60
  -5   5  -1  210.88   40.00
  -5   5  -1  305.67   16.40
  -5   5  -1  338.67   44.20
  -5   5  -1  221.28   38.40
   5  -5   1  269.47   10.80
   5  -5   1  296.97    7.80
   5  -5   1  290.27    9.30
   5  -5   1  282.77    9.80
  -6   5  -1  -11.90   12.40
  -6   5  -1  -15.50   11.70
  -6   5  -1   12.10    3.10
  -6   5  -1    5.60    3.10
  -6   5  -1   10.40    2.20
  -6   5  -1  -12.90    8.00
  -6   5  -1   10.90    3.20
  -6   5  -1    4.80   12.00
  -6   5  -1   10.60    2.80
  -6   5  -1   -0.50   15.20
   6  -5   1   12.00    2.90
   6  -5   1   11.80    2.50
  -7   5  -1  151.08   35.00
  -7   5  -1  135.09   33.20
  -7   5  -1  144.39    8.60
  -7   5  -1   78.99   24.30
  -7   5  -1  139.49   36.40
  -7   5  -1  157.48    8.30
  -7   5  -1  145.89    4.10
  -7   5  -1  133.19   36.10
  -7   5  -1  143.49    6.00
  -7   5  -1  140.69    8.30
  -7   5  -1  146.39    4.10
  -7   5  -1  126.09   12.00
  -7   5  -1  148.79    7.00
   7  -5   1  140.49    7.10
   7  -5   1  140.39    5.00
  -8   5  -1  290.77   12.60
  -8   5  -1  277.77   12.20
  -8   5  -1  274.67    7.60
  -8   5  -1  276.67    7.50
  -8   5  -1  264.27   10.50
  -8   5  -1  293.57   13.20
  -8   5  -1  273.17    9.00
  -8   5  -1  295.97   19.00
   8  -5   1  283.17    8.50
   8  -5   1  291.07   11.20
  -9   5  -1   59.09    3.00
  -9   5  -1   62.89    3.60
  -9   5  -1   47.30    6.00
  -9   5  -1   50.99    7.00
  -9   5  -1   52.69    6.80
  -9   5  -1   70.79   12.30
  -9   5  -1   59.09    3.20
  -9   5  -1   59.39    6.00
  -9   5  -1   50.89    4.80
   9  -5   1   65.99    3.80
 -10   5  -1   11.20    1.80
 -10   5  -1    9.10    3.80
 -10   5  -1   10.50    4.40
 -10   5  -1   13.50    2.10
 -10   5  -1   11.40    1.50
 -10   5  -1    7.70    3.40
 -10   5  -1   15.30    6.10
 -10   5  -1   10.30    3.30
  10  -5   1   15.40    2.50
 -11   5  -1   -4.30    2.30
 -11   5  -1    1.80    2.60
 -11   5  -1    1.20    1.30
 -11   5  -1    8.30    3.10
 -11   5  -1    1.10    3.90
 -11   5  -1    0.80    3.30
 -11   5  -1    4.10    1.60
  11  -5   1    1.20    1.70
 -12   5  -1   10.20    1.90
 -12   5  -1   24.00    6.30
 -12   5  -1   20.80    5.50
 -12   5  -1   18.30    4.30
 -12   5  -1   12.70    6.90
 -12   5  -1   15.20    2.40
 -12   5  -1   14.00    4.50
  12  -5   1   16.70    2.90
 -13   5  -1    8.50    4.80
 -13   5  -1   12.80    3.50
 -13   5  -1   19.80    5.40
  13  -5   1   15.10    2.70
 -14   5  -1    6.40    4.60
 -14   5  -1   -0.20    3.70
  12   4  -1   14.10    4.90
  11   4  -1   25.30    5.50
 -11  -4   1    7.10    4.60
 -11  -4   1   10.60    2.40
  10   4  -1  104.89    8.80
  10   4  -1   79.89   13.20
 -10  -4   1   79.39    5.70
 -10  -4   1  124.29   13.80
 -10  -4   1   96.09    9.00
 -10  -4   1  105.99   11.00
 -10  -4   1   92.29   10.20
 -10  -4   1   98.89    5.40
   9   4  -1   16.00    6.00
   9   4  -1   15.90    4.50
  -9  -4   1   17.90    5.90
  -9  -4   1   16.40    2.70
  -9  -4   1   15.20    5.00
  -9  -4   1   11.50    3.80
  -9  -4   1   10.80    2.90
  -9  -4   1   24.90    6.40
   8   4  -1  153.88    9.50
   8   4  -1  183.68   14.40
   8   4  -1  157.98    7.10
  -8  -4   1  164.88    6.80
  -8  -4   1  160.38   10.00
  -8  -4   1  152.58    7.90
  -8  -4   1  158.28   12.20
  -8  -4   1  151.28   12.90
  -8  -4   1  159.98   11.10
   7   4  -1   80.29    9.40
   7   4  -1   78.09    4.80
   7   4  -1   81.59    6.70
  -7  -4   1   80.39    8.70
  -7  -4   1   86.69    4.60
  -7  -4   1   86.59    9.60
  -7  -4   1   92.09    8.20
  -7  -4   1   73.79    5.30
  -7  -4   1   92.69    7.20
   6   4  -1   19.40    5.40
   6   4  -1   13.20    3.40
   6   4  -1   15.10    3.70
   6   4  -1   16.20    2.40
  -6  -4   1   12.70    4.10
  -6  -4   1   12.50    2.10
  -6  -4   1    9.00    2.30
  -6  -4   1    9.90    2.90
  -6  -4   1   11.30    3.80
  -6  -4   1   16.20    4.90
   5   4  -1  392.16   18.40
   5   4  -1  406.76   12.10
   5   4  -1  409.66   14.20
   5   4  -1  423.56   15.20
   5   4  -1  418.26   14.70
  -5  -4   1  391.66   13.90
  -5  -4   1  425.86   15.70
  -5  -4   1  432.96   19.10
  -5  -4   1  426.76   11.50
  -5  -4   1  407.96   42.40
  -5  -4   1  416.06   18.00
  -5  -4   1  435.96   14.80
  -5  -4   1  415.06   50.79
  -5  -4   1  432.36   13.70
  -5  -4   1  450.05   52.59
  -5  -4   1  413.46   14.00
   4   4  -1  202.18    8.80
   4   4  -1  209.38    8.40
   4   4  -1  201.88    8.60
   4   4  -1  179.18   17.60
   4   4  -1  189.18   11.30
   4   4  -1  187.98   13.70
   4   4  -1  205.98   10.00
   4   4  -1  195.38    6.80
  -4  -4   1  205.98    8.70
  -4  -4   1  198.08    8.20
  -4  -4   1  189.08   35.70
  -4  -4   1  165.68   34.00
  -4  -4   1  194.88    9.20
  -4  -4   1  204.28   11.30
  -4  -4   1  192.08    8.30
  -4  -4   1  206.78   27.90
  -4  -4   1  212.48   12.10
  -4  -4   1  207.98    6.40
  -4  -4   1  190.98    8.00
   3   4  -1   33.30    5.20
   3   4  -1   29.50    4.40
   3   4  -1   48.30   10.00
   3   4  -1   28.40    1.90
   3   4  -1   31.30    3.30
   3   4  -1   29.50    2.30
   3   4  -1   32.20    3.10
   3   4  -1   31.60    3.30
  -3  -4   1   31.30    3.30
  -3  -4   1   32.20    3.20
  -3  -4   1   30.50    3.10
  -3  -4   1   34.20    5.60
  -3  -4   1   34.90    5.10
  -3  -4   1   33.40    3.70
  -3  -4   1   39.90    3.40
  -3  -4   1   13.80   10.60
  -3  -4   1   40.20   13.40
   2   4  -1  662.03   17.40
   2   4  -1  620.44   20.20
   2   4  -1  623.94   20.90
   2   4  -1  650.03   17.30
   2   4  -1  631.04   17.80
   2   4  -1  634.64   15.30
   2   4  -1  639.84   31.90
   2   4  -1  654.33   41.90
   2   4  -1  657.73   15.80
   2   4  -1  633.34   17.50
  -2  -4   1  634.34   21.90
  -2  -4   1  594.34   46.90
  -2  -4   1  616.04   20.80
  -2  -4   1  618.34   17.30
  -2  -4   1  640.14   15.70
  -2  -4   1  637.54   17.00
  -2  -4   1  629.74   17.10
  -2  -4   1  617.04   47.60
  -2  -4   1  631.04   41.40
  -2  -4   1  652.53   17.90
  -2  -4   1  614.64   17.00
   1   4  -1  313.67   29.80
   1   4  -1  299.27   12.10
   1   4  -1  304.77    9.10
   1   4  -1  309.47   12.90
   1   4  -1  289.47    9.30
   1   4  -1  296.57    9.90
   1   4  -1  289.87   22.50
   1   4  -1  304.17    9.30
   1   4  -1  288.77    9.60
  -1  -4   1  292.47    9.70
  -1  -4   1  306.87   12.60
  -1  -4   1  311.17    9.10
  -1  -4   1  329.07   27.40
  -1  -4   1  297.37   12.90
  -1  -4   1  296.57    9.20
  -1  -4   1  294.97   29.00
  -1  -4   1  279.67    9.00
  -1  -4   1  300.27    9.70
  -1  -4   1  312.67   30.30
  -1  -4   1  309.47    9.30
   0   4  -1  161.48    8.10
   0   4  -1  171.58    5.90
   0   4  -1  160.08    5.70
   0   4  -1  159.38   23.50
   0   4  -1  140.79   18.50
   0   4  -1  162.68    6.00
   0   4  -1  158.38   17.90
   0   4  -1  161.18    6.20
   0  -4   1  163.38    8.30
   0  -4   1  156.68    5.70
   0  -4   1  153.88    5.60
   0  -4   1  166.28   21.10
   0  -4   1  161.58    6.10
   0  -4   1  140.39   19.00
   0  -4   1  162.28    6.00
   0  -4   1  151.88    8.30
   0  -4   1  160.18    6.10
   0  -4   1  157.58    5.60
  -1   4  -1  955.80   25.90
  -1   4  -1  923.91   22.50
  -1   4  -1  925.11   23.00
  -1   4  -1  903.31   21.60
  -1   4  -1  848.42   49.50
  -1   4  -1  882.21   25.00
  -1   4  -1  909.81   21.80
  -1   4  -1  945.31   51.89
  -1   4  -1  928.61   58.59
   1  -4   1  923.01   21.70
   1  -4   1  933.81   21.00
   1  -4   1  890.81   45.00
   1  -4   1  925.01   22.10
   1  -4   1  918.21   22.80
   1  -4   1  874.41   48.20
   1  -4   1  864.41   24.90
   1  -4   1  872.11   22.40
   1  -4   1  927.01   25.40
   1  -4   1  885.41   21.20
  -2   4  -1 2767.12  107.99
  -2   4  -1 2867.91  117.19
  -2   4  -1 2731.73   60.29
  -2   4  -1 2612.44   60.69
  -2   4  -1 2742.63   62.19
  -2   4  -1 2646.34   60.99
  -2   4  -1 2780.12  103.79
  -2   4  -1 2755.52   63.89
  -2   4  -1 2841.12   64.39
  -2   4  -1 2730.63  106.99
   2  -4   1 2786.52   60.39
   2  -4   1 2819.72   63.59
   2  -4   1 2758.72   62.09
   2  -4   1 2669.13   60.69
   2  -4   1 2809.02   58.89
   2  -4   1 2804.22   92.39
   2  -4   1 2858.91   63.69
   2  -4   1 2770.72   61.09
  -3   4  -1  396.16   13.20
  -3   4  -1  381.26   12.40
  -3   4  -1  383.36   10.90
  -3   4  -1  385.66   11.20
  -3   4  -1  391.46   13.30
  -3   4  -1  440.26   41.20
  -3   4  -1  383.16   35.50
  -3   4  -1  397.96   38.10
  -3   4  -1  402.46   11.30
  -3   4  -1  374.26   32.30
  -3   4  -1  370.46   39.00
   3  -4   1  397.46   12.10
   3  -4   1  393.26   11.20
   3  -4   1  393.86   12.40
   3  -4   1  394.56   12.30
   3  -4   1  398.86   11.20
   3  -4   1  384.26    8.70
  -4   4  -1  676.43   17.60
  -4   4  -1  673.83   53.29
  -4   4  -1  686.53   19.30
  -4   4  -1  683.13   55.69
  -4   4  -1  674.43   19.40
  -4   4  -1  682.23   24.70
  -4   4  -1  672.43   17.10
  -4   4  -1  675.63   19.20
  -4   4  -1  612.74   52.89
  -4   4  -1  647.94   54.09
  -4   4  -1  740.83   50.39
  -4   4  -1  677.93   19.10
   4  -4   1  649.93   18.70
   4  -4   1  671.03   16.30
   4  -4   1  693.93   17.70
   4  -4   1  677.13   16.50
   4  -4   1  668.03   17.00
  -5   4  -1  459.95   14.80
  -5   4  -1  487.55   20.80
  -5   4  -1  455.85   15.00
  -5   4  -1  443.06   49.20
  -5   4  -1  474.45   14.80
  -5   4  -1  448.86   12.40
  -5   4  -1  449.16   10.30
  -5   4  -1  441.76   46.90
  -5   4  -1  442.66   13.20
  -5   4  -1  477.25   49.40
  -5   4  -1  449.95   10.20
  -5   4  -1  541.25   50.99
  -5   4  -1  425.66   42.90
   5  -4   1  460.35   13.40
   5  -4   1  462.75   11.40
   5  -4   1  434.06   14.20
   5  -4   1  449.06   12.20
  -6   4  -1   81.99    5.90
  -6   4  -1   85.89    5.60
  -6   4  -1   76.49    4.70
  -6   4  -1   79.39    2.90
  -6   4  -1   81.79    5.70
  -6   4  -1   81.49    8.80
  -6   4  -1   81.09    3.10
  -6   4  -1   45.60   21.20
  -6   4  -1   59.19   20.40
  -6   4  -1   55.29   19.30
  -6   4  -1   81.79   26.90
  -6   4  -1   86.79    4.00
   6  -4   1   76.29    5.20
   6  -4   1   81.39    4.90
   6  -4   1   82.19    3.60
  -7   4  -1   34.70   18.70
  -7   4  -1   13.70    1.60
  -7   4  -1   17.00    5.70
  -7   4  -1   12.30    3.40
  -7   4  -1   16.40   19.30
  -7   4  -1   17.00    2.80
  -7   4  -1   15.40    3.20
  -7   4  -1   35.90   21.00
  -7   4  -1   12.90   13.10
  -7   4  -1   16.20    2.10
  -7   4  -1   19.40    3.40
   7  -4   1   13.30    2.80
   7  -4   1   11.90    1.90
  -8   4  -1  292.07   18.80
  -8   4  -1  283.97   12.10
  -8   4  -1  311.47   13.50
  -8   4  -1  305.57   14.00
  -8   4  -1  279.27   10.70
  -8   4  -1  285.17   11.90
  -8   4  -1  295.87    8.60
  -8   4  -1  298.57    8.50
   8  -4   1  284.17    9.20
  -9   4  -1    1.40    0.90
  -9   4  -1    2.40    2.20
  -9   4  -1   -3.00    1.40
  -9   4  -1    2.30    2.90
  -9   4  -1    2.20    2.90
  -9   4  -1    0.90    2.10
  -9   4  -1   -2.10    2.30
  -9   4  -1    2.30    1.20
   9  -4   1    0.90    1.40
 -10   4  -1  141.69   14.90
 -10   4  -1  135.29    9.50
 -10   4  -1  162.38   10.60
 -10   4  -1  169.18   11.30
 -10   4  -1  142.99    6.10
 -10   4  -1  143.59    8.50
  10  -4   1  147.89    6.80
 -11   4  -1    0.50    2.20
 -11   4  -1   -1.10    2.80
 -11   4  -1    9.80    3.30
 -11   4  -1   -0.30    2.80
 -11   4  -1   -1.00    3.50
 -11   4  -1   -2.10    1.10
  11  -4   1    1.40    1.90
 -12   4  -1  133.39   10.80
 -12   4  -1  134.89    7.60
 -12   4  -1  108.49    9.90
 -12   4  -1  140.89   11.70
 -12   4  -1  133.89    6.50
 -12   4  -1  134.69   10.50
 -12   4  -1  168.58   17.50
  12  -4   1  131.89    7.00
 -13   4  -1    5.10    2.20
 -13   4  -1    0.10    3.40
 -13   4  -1    4.80    4.00
  13  -4   1    3.50    2.50
 -14   4  -1   10.90    4.70
 -14   4  -1   24.00    6.20
  13   3  -1    4.30    3.50
 -13  -3   1    9.00    4.60
  12   3  -1   25.70    5.60
 -12  -3   1   23.80    3.30
 -12  -3   1   16.80    5.60
  11   3  -1    9.90    6.00
  11   3  -1   10.20    4.00
 -11  -3   1    3.20    4.20
 -11  -3   1    0.20    4.10
 -11  -3   1    4.30    5.60
 -11  -3   1    0.70    4.10
 -11  -3   1    5.80    2.30
  10   3  -1   15.90    4.20
 -10  -3   1    6.40    4.20
 -10  -3   1   22.10    6.30
 -10  -3   1   10.80    4.40
 -10  -3   1   13.90    2.70
 -10  -3   1    8.20    3.80
 -10  -3   1   13.00    2.80
   9   3  -1   66.09    6.70
   9   3  -1   63.99   10.60
  -9  -3   1   79.99    9.10
  -9  -3   1   76.59    8.60
  -9  -3   1   63.79    4.90
  -9  -3   1   76.79    7.50
  -9  -3   1   68.89    9.80
  -9  -3   1   69.79    4.80
   8   3  -1   43.70    5.40
   8   3  -1   47.10    8.50
  -8  -3   1   47.40    7.20
  -8  -3   1   54.39    6.10
  -8  -3   1   54.59    4.50
  -8  -3   1   66.69    9.30
  -8  -3   1   50.79    4.00
  -8  -3   1   43.90    7.10
   7   3  -1   44.70    3.70
   7   3  -1   50.19    5.30
   7   3  -1   43.40    7.60
  -7  -3   1   41.60    3.40
  -7  -3   1   38.00    5.40
  -7  -3   1   37.20    6.10
  -7  -3   1   42.60    6.90
  -7  -3   1   41.10    6.50
  -7  -3   1   44.40    3.90
   6   3  -1    1.00    1.60
   6   3  -1    3.70    1.50
   6   3  -1    5.10    2.90
   6   3  -1    2.00    1.90
  -6  -3   1    4.60    2.70
  -6  -3   1    4.50    2.70
  -6  -3   1    4.80    2.00
  -6  -3   1    5.90    1.60
  -6  -3   1    3.30    2.20
  -6  -3   1    3.40    1.60
  -6  -3   1    5.70    3.00
  -6  -3   1    1.50    1.50
   5   3  -1  294.27   14.80
   5   3  -1  285.47    9.10
   5   3  -1  291.37   10.80
   5   3  -1  285.67   11.20
  -5  -3   1  277.37   10.50
  -5  -3   1  258.07   33.00
  -5  -3   1  311.77   12.20
  -5  -3   1  287.97   11.10
  -5  -3   1  303.97   13.70
  -5  -3   1  315.77   43.00
  -5  -3   1  291.07    8.70
  -5  -3   1  293.07   10.60
  -5  -3   1  288.57   13.90
  -5  -3   1  285.57   10.00
   4   3  -1  779.02   19.10
   4   3  -1  752.22   27.40
   4   3  -1  775.12   21.40
   4   3  -1  795.92   25.70
   4   3  -1  801.72   31.20
   4   3  -1  838.52   22.60
   4   3  -1  801.82   21.10
   4   3  -1  786.02   21.90
  -4  -3   1  779.72   20.90
  -4  -3   1  793.22   24.60
  -4  -3   1  743.53   27.70
  -4  -3   1  786.32   22.30
  -4  -3   1  760.32   51.49
  -4  -3   1  800.72   25.40
  -4  -3   1  753.72   20.60
  -4  -3   1  751.82   21.10
  -4  -3   1  755.72   20.40
  -4  -3   1  726.53   60.39
  -4  -3   1  851.11   62.29
  -4  -3   1  785.92   31.60
  -4  -3   1  780.32   18.50
   3   3  -1  337.67   10.50
   3   3  -1  320.37   16.70
   3   3  -1  331.87   11.20
   3   3  -1  309.37   10.50
   3   3  -1  313.37   15.80
   3   3  -1  339.57   10.60
   3   3  -1  337.37    7.90
   3   3  -1  327.67   22.00
   3   3  -1  326.67   13.50
   3   3  -1  327.87   11.90
   3   3  -1  327.87    8.90
  -3  -3   1  371.86   36.30
  -3  -3   1  334.47   10.60
  -3  -3   1  325.77   13.60
  -3  -3   1  317.37   28.80
  -3  -3   1  318.67   10.20
  -3  -3   1  314.77   35.60
  -3  -3   1  326.97   13.00
  -3  -3   1  343.07    8.60
  -3  -3   1  324.47   11.20
  -3  -3   1  323.47   10.30
  -3  -3   1  329.37    8.00
   2   3  -1   54.09    3.40
   2   3  -1   57.79   11.80
   2   3  -1   45.30    3.10
   2   3  -1   51.99    4.60
   2   3  -1   49.20    2.30
   2   3  -1   36.20    7.20
   2   3  -1   49.90    2.40
   2   3  -1   50.79    3.50
   2   3  -1   51.39    4.40
   2   3  -1   48.90    4.30
   2   3  -1   45.50    3.20
   2   3  -1   48.00    8.70
  -2  -3   1   48.60   13.60
  -2  -3   1   40.00   11.30
  -2  -3   1   50.59    3.50
  -2  -3   1   51.59    4.60
  -2  -3   1   54.79    2.50
  -2  -3   1   49.90   11.20
  -2  -3   1   53.19    5.00
  -2  -3   1   49.00    3.10
  -2  -3   1   47.30    3.20
   1   3  -1 1624.74   36.10
   1   3  -1 1603.84   65.89
   1   3  -1 1588.04   53.29
   1   3  -1 1595.74   39.00
   1   3  -1 1515.35   36.30
   1   3  -1 1567.94   35.80
   1   3  -1 1582.94   39.80
   1   3  -1 1657.93   35.60
  -1  -3   1 1557.74   65.69
  -1  -3   1 1487.75   59.09
  -1  -3   1 1593.44   36.40
  -1  -3   1 1567.84   69.19
  -1  -3   1 1599.34   36.40
  -1  -3   1 1609.54   36.00
  -1  -3   1 1596.54   39.30
  -1  -3   1 1602.44   35.50
  -1  -3   1 1597.24   40.00
  -1  -3   1 1626.34   35.80
   0   3  -1  265.67   22.30
   0   3  -1  301.57   11.30
   0   3  -1  297.37    8.60
   0   3  -1  292.97    8.90
   0   3  -1  319.37    8.40
   0   3  -1  324.27   28.60
   0   3  -1  302.57    8.90
   0   3  -1  285.77   22.30
   0  -3   1  308.57   11.20
   0  -3   1  314.17    8.70
   0  -3   1  341.97   25.60
   0  -3   1  306.67    8.40
   0  -3   1  297.97    8.80
   0  -3   1  305.97   10.90
   0  -3   1  305.07   24.50
   0  -3   1  297.07    8.90
   0  -3   1  303.17    8.60
   0  -3   1  307.77    8.30
  -1   3  -1  599.74   15.40
  -1   3  -1  573.64   16.70
  -1   3  -1  588.54   14.50
  -1   3  -1  563.94   35.30
  -1   3  -1  589.84   17.00
  -1   3  -1  585.74   14.70
  -1   3  -1  581.34   14.30
  -1   3  -1  565.44   36.10
  -1   3  -1  605.04   41.10
   1  -3   1  568.34   13.40
   1  -3   1  558.74   32.80
   1  -3   1  611.64   16.90
   1  -3   1  581.34   16.70
   1  -3   1  561.04   31.70
   1  -3   1  582.24   15.20
   1  -3   1  595.54   14.80
   1  -3   1  580.84   14.20
   1  -3   1  579.94   14.50
  -2   3  -1  665.53   40.90
  -2   3  -1  655.43   45.90
  -2   3  -1  630.84   15.70
  -2   3  -1  690.23   45.00
  -2   3  -1  651.13   18.00
  -2   3  -1  640.84   16.00
  -2   3  -1  651.13   17.90
  -2   3  -1  676.63   44.00
  -2   3  -1  630.04   16.00
   2  -3   1  642.34   17.00
   2  -3   1  643.84   16.00
   2  -3   1  644.04   17.40
   2  -3   1  701.93   17.70
   2  -3   1  640.74   14.10
   2  -3   1  655.23   16.00
   2  -3   1  651.23   34.90
  -3   3  -1   54.99    2.80
  -3   3  -1   53.69   16.00
  -3   3  -1   49.50    3.60
  -3   3  -1   36.30   12.00
  -3   3  -1   47.70   15.20
  -3   3  -1   48.50   13.20
  -3   3  -1   53.59    3.70
  -3   3  -1   51.69    3.60
  -3   3  -1   59.39   15.30
  -3   3  -1   50.89    3.70
  -3   3  -1   50.49    5.40
  -3   3  -1   51.99    3.00
   3  -3   1   53.39    3.00
   3  -3   1   49.99    3.00
   3  -3   1   50.09    3.00
   3  -3   1   46.00    2.60
   3  -3   1   48.80    3.40
  -4   3  -1   96.89    5.20
  -4   3  -1  105.39   25.00
  -4   3  -1   99.79    4.50
  -4   3  -1  103.39    3.90
  -4   3  -1   91.49   23.40
  -4   3  -1  105.09    5.30
  -4   3  -1   97.89    7.90
  -4   3  -1  103.49    5.50
  -4   3  -1   97.69    2.80
  -4   3  -1   69.09   19.40
  -4   3  -1   80.49   20.50
  -4   3  -1   76.39   17.00
   4  -3   1   85.29    4.80
   4  -3   1   97.69    4.60
   4  -3   1   99.29    3.80
   4  -3   1   95.29    3.60
  -5   3  -1  439.46   46.70
  -5   3  -1  445.96   14.40
  -5   3  -1  366.96   43.90
  -5   3  -1  474.05   44.20
  -5   3  -1  439.76   12.70
  -5   3  -1  425.26   10.60
  -5   3  -1  439.96   43.30
  -5   3  -1  452.35   11.30
  -5   3  -1  436.26   19.30
  -5   3  -1  385.06   42.80
  -5   3  -1  458.45   13.80
  -5   3  -1  429.96   13.50
   5  -3   1  441.56   11.30
   5  -3   1  427.36   12.80
   5  -3   1  435.46   13.30
  -6   3  -1  198.58    9.30
  -6   3  -1  207.48    6.30
  -6   3  -1  214.88    8.80
  -6   3  -1  211.88   13.70
  -6   3  -1  210.28    6.30
  -6   3  -1  199.68   41.00
  -6   3  -1  226.88   45.00
  -6   3  -1  221.28    8.90
  -6   3  -1  202.38   40.20
  -6   3  -1  214.18   39.30
  -6   3  -1  193.18    7.80
  -6   3  -1  245.08   33.80
   6  -3   1  206.18    8.20
   6  -3   1  202.98    6.80
  -7   3  -1   78.69    5.60
  -7   3  -1   78.59    6.30
  -7   3  -1   73.19    6.40
  -7   3  -1   81.19    5.00
  -7   3  -1   61.29   21.10
  -7   3  -1   67.99   25.10
  -7   3  -1   78.29    3.80
  -7   3  -1   72.29    5.20
  -7   3  -1   62.79   20.50
  -7   3  -1   65.89   10.20
  -7   3  -1   80.09    3.30
  -7   3  -1   44.90   22.10
   7  -3   1   73.99    4.10
  -8   3  -1  142.49    7.40
  -8   3  -1  146.09    4.30
  -8   3  -1  135.79    9.10
  -8   3  -1  132.19    7.00
  -8   3  -1  145.39    4.40
  -8   3  -1  133.89    5.70
  -8   3  -1  150.98    9.00
  -8   3  -1  143.59    8.30
  -8   3  -1  145.59   13.00
   8  -3   1  141.59    6.30
  -9   3  -1   19.30    4.50
  -9   3  -1   17.50    3.70
  -9   3  -1   22.60    2.80
  -9   3  -1   26.80    4.10
  -9   3  -1   35.80    8.30
  -9   3  -1   16.30    4.40
   9  -3   1   21.80    3.20
 -10   3  -1  115.19    5.80
 -10   3  -1  120.29    9.10
 -10   3  -1  117.59   13.20
 -10   3  -1  111.89    9.50
 -10   3  -1  123.49    6.90
 -10   3  -1  116.79    8.70
  10  -3   1  119.09    6.60
 -11   3  -1   30.20    5.70
 -11   3  -1   38.80    7.90
 -11   3  -1   26.00    7.40
 -11   3  -1   37.50    6.50
 -11   3  -1   28.50    5.70
 -11   3  -1   31.90    3.70
 -11   3  -1   31.00    4.20
  11  -3   1   37.60    4.60
 -12   3  -1   16.40    5.20
 -12   3  -1   33.90    6.30
 -12   3  -1   19.40    5.90
 -12   3  -1   20.60    6.90
 -12   3  -1   21.20    3.00
 -12   3  -1   15.00    5.30
 -12   3  -1   16.60    5.20
  12  -3   1   24.20    4.00
 -13   3  -1   45.90    7.60
 -13   3  -1   38.70    8.00
  13  -3   1   45.70    5.40
 -14   3  -1    5.80    3.70
 -14   3  -1    0.80    3.90
  14  -3   1    8.60    3.10
  13   2  -1    6.40    3.50
 -13  -2   1    7.50    5.20
 -13  -2   1    1.00    2.20
  12   2  -1    8.50    3.80
 -12  -2   1    7.70    4.10
 -12  -2   1    3.60    2.30
  11   2  -1  201.98   11.20
  11   2  -1  196.88   17.60
 -11  -2   1  195.88    8.70
 -11  -2   1  153.08   14.20
 -11  -2   1  210.38   14.20
 -11  -2   1  191.48   13.90
 -11  -2   1  186.58    7.50
 -11  -2   1  197.08   12.50
  10   2  -1   17.80    4.30
 -10  -2   1   25.00    6.10
 -10  -2   1   23.90    6.50
 -10  -2   1   24.90    3.30
 -10  -2   1   26.20    5.80
 -10  -2   1   24.70    5.50
 -10  -2   1   16.10    4.60
 -10  -2   1   20.20    3.60
   9   2  -1   83.49    6.90
   9   2  -1   87.59   10.40
  -9  -2   1   84.89    9.00
  -9  -2   1   89.09    5.60
  -9  -2   1   92.59    9.00
  -9  -2   1  100.19    9.10
  -9  -2   1   91.69    5.40
  -9  -2   1   99.29   10.70
  -9  -2   1   98.59    8.10
   8   2  -1  129.19   11.60
   8   2  -1   98.99    7.00
  -8  -2   1  120.59   10.80
  -8  -2   1  120.69    9.10
  -8  -2   1  102.89    8.60
  -8  -2   1  103.69    6.30
  -8  -2   1   99.19    9.30
  -8  -2   1   98.69    5.70
  -8  -2   1  110.49    5.90
  -8  -2   1  127.29    8.50
   7   2  -1 1526.85   35.60
   7   2  -1 1484.75   37.20
   7   2  -1 1447.56   39.30
   7   2  -1 1454.85   45.80
  -7  -2   1 1483.75   41.30
  -7  -2   1 1446.56   37.30
  -7  -2   1 1461.35   36.90
  -7  -2   1 1429.26   35.50
  -7  -2   1 1410.96   44.40
  -7  -2   1 1515.65   39.10
  -7  -2   1 1533.45   35.50
  -7  -2   1 1483.65   42.20
  -7  -2   1 1525.15   40.40
   6   2  -1   46.70    7.20
   6   2  -1   55.99    4.60
   6   2  -1   47.60    4.60
   6   2  -1   53.89    3.60
  -6  -2   1   58.19    5.10
  -6  -2   1   64.99   22.50
  -6  -2   1   43.40    5.70
  -6  -2   1   53.09    5.90
  -6  -2   1   51.39    4.30
  -6  -2   1   25.20   18.80
  -6  -2   1   56.69    4.20
  -6  -2   1   59.69    3.90
  -6  -2   1   56.79    3.70
  -6  -2   1   55.19    6.50
  -6  -2   1   57.29    5.50
  -6  -2   1   36.20   19.20
   5   2  -1  640.34   18.10
   5   2  -1  662.93   19.20
   5   2  -1  659.53   23.40
   5   2  -1  648.24   16.70
  -5  -2   1  652.63   19.80
  -5  -2   1  636.94   18.80
  -5  -2   1  658.53   30.70
  -5  -2   1  594.34   54.09
  -5  -2   1  640.84   20.60
  -5  -2   1  646.74   17.90
  -5  -2   1  705.83   61.29
  -5  -2   1  618.34   22.20
  -5  -2   1  657.23   16.60
  -5  -2   1  658.83   21.20
  -5  -2   1  640.04   50.49
  -5  -2   1  653.33   17.40
   4   2  -1  395.76   12.20
   4   2  -1  415.66   12.90
   4   2  -1  407.66   16.00
   4   2  -1  417.56   11.00
  -4  -2   1  419.06   13.50
  -4  -2   1  415.16   10.80
  -4  -2   1  445.56   36.30
  -4  -2   1  386.76   19.20
  -4  -2   1  418.96   18.40
  -4  -2   1  403.06   14.30
  -4  -2   1  396.66   19.80
  -4  -2   1  402.66   14.70
  -4  -2   1  321.97   36.90
  -4  -2   1  396.06   41.40
  -4  -2   1  380.86   11.70
  -4  -2   1  404.56   12.00
  -4  -2   1  419.96   15.50
  -4  -2   1  434.76   12.90
   3   2  -1  898.21   25.70
   3   2  -1  900.61   22.70
   3   2  -1  928.21   22.40
   3   2  -1  904.01   29.10
   3   2  -1  925.51   21.00
   3   2  -1  893.61   23.10
   3   2  -1  877.91   23.10
   3   2  -1  951.40   23.40
  -3  -2   1  914.71   22.60
  -3  -2   1  875.01   46.40
  -3  -2   1  914.01   22.20
  -3  -2   1  914.61   22.20
  -3  -2   1  944.11   20.60
  -3  -2   1  929.11   25.20
  -3  -2   1  921.71   19.80
  -3  -2   1  896.21   23.20
  -3  -2   1  933.51   32.90
  -3  -2   1  903.41   24.50
  -3  -2   1  922.31   27.10
  -3  -2   1  924.91   58.59
  -3  -2   1  884.31   25.00
  -3  -2   1  863.41   55.19
   2   2  -1  844.92   21.10
   2   2  -1  783.22   19.00
   2   2  -1  738.83   18.90
   2   2  -1  758.12   20.30
   2   2  -1  770.02   17.50
   2   2  -1  771.22   17.40
   2   2  -1  773.62   19.00
   2   2  -1  838.62   21.50
   2   2  -1  764.12   22.10
   2   2  -1  815.12   34.60
  -2  -2   1  834.52   38.00
  -2  -2   1  792.72   21.70
  -2  -2   1  759.52   21.00
  -2  -2   1  793.72   17.60
  -2  -2   1  755.02   18.80
  -2  -2   1  752.72   19.00
  -2  -2   1  770.92   18.90
  -2  -2   1  805.62   47.20
  -2  -2   1  800.22   17.30
   1   2  -1 8946.21  203.98
   1   2  -1 9030.50  221.38
  -1  -2   1 9087.89  227.88
  -1  -2   1 9588.04  224.78
  -1  -2   1 8957.60  212.18
  -1  -2   1 9115.69  203.48
   0   2  -1  303.17   19.80
   0   2  -1  326.77    8.70
   0   2  -1  323.07    8.30
   0   2  -1  324.27   10.00
   0   2  -1  334.87    8.70
   0   2  -1  312.07    8.10
   0   2  -1  303.87   23.20
   0   2  -1  314.97   10.30
   0   2  -1  325.07   20.10
   0  -2   1  320.97   10.10
   0  -2   1  320.97    8.60
   0  -2   1  354.06    8.20
   0  -2   1  333.87    8.40
   0  -2   1  301.67   20.00
   0  -2   1  328.47   20.60
   0  -2   1  337.57    8.70
   0  -2   1  349.07    8.50
   0  -2   1  303.87    8.10
  -1   2  -1   14.40    6.10
  -1   2  -1    8.00    5.30
  -1   2  -1   14.40    2.10
  -1   2  -1   14.00    1.40
  -1   2  -1   10.50    1.50
  -1   2  -1   14.90    2.00
  -1   2  -1   12.00    5.80
  -1   2  -1   13.90    1.40
  -1   2  -1   13.20    1.30
  -1   2  -1   14.00    5.40
   1  -2   1   15.40    1.40
   1  -2   1   16.50    2.10
   1  -2   1   11.00    4.00
   1  -2   1   11.40    1.70
   1  -2   1   17.60    1.50
   1  -2   1   17.80    2.00
  -2   2  -1  130.09   15.90
  -2   2  -1   83.79   16.20
  -2   2  -1  124.09    5.10
  -2   2  -1  120.59   17.00
  -2   2  -1  129.79    4.00
  -2   2  -1  125.79    4.40
  -2   2  -1  124.39    6.90
  -2   2  -1  121.59    4.90
  -2   2  -1  133.79   17.30
  -2   2  -1  135.59   15.50
   2  -2   1  124.39    4.80
   2  -2   1  126.19    4.80
   2  -2   1  119.89    4.80
   2  -2   1  125.79    3.90
   2  -2   1  125.79    4.40
  -3   2  -1 1986.00   44.30
  -3   2  -1 2034.80   82.69
  -3   2  -1 2000.70   81.69
  -3   2  -1 1963.10   86.19
  -3   2  -1 2009.20   89.89
  -3   2  -1 1989.10   45.50
  -3   2  -1 2024.70   86.19
  -3   2  -1 1998.30   42.50
  -3   2  -1 1949.90   45.00
  -3   2  -1 2052.79   43.10
  -3   2  -1 2035.20   50.69
  -3   2  -1 1960.70   45.00
   3  -2   1 1979.00   42.90
   3  -2   1 1942.91   44.30
   3  -2   1 2013.40   43.30
   3  -2   1 2025.10   43.30
   3  -2   1 1996.70   43.30
   3  -2   1 1962.10   44.80
  -4   2  -1  517.55   14.40
  -4   2  -1  471.25   45.80
  -4   2  -1  529.45   15.20
  -4   2  -1  499.85   19.50
  -4   2  -1  531.65   12.30
  -4   2  -1  510.15   14.50
  -4   2  -1  570.94   45.90
  -4   2  -1  518.35   13.80
  -4   2  -1  492.95   42.00
  -4   2  -1  559.14   48.70
  -4   2  -1  479.45   38.30
  -4   2  -1  511.35   12.40
   4  -2   1  531.85   14.10
   4  -2   1  527.05   13.00
   4  -2   1  513.25   14.20
   4  -2   1  539.35   20.10
  -5   2  -1   18.40    5.00
  -5   2  -1   16.20    2.30
  -5   2  -1   19.30    3.40
  -5   2  -1   13.10    2.40
  -5   2  -1   18.90    3.70
  -5   2  -1   14.50    1.30
  -5   2  -1   -5.80   11.20
  -5   2  -1    3.10   11.70
  -5   2  -1    7.30   11.00
  -5   2  -1   14.00    1.70
  -5   2  -1   17.90    2.20
  -5   2  -1   12.60   12.70
  -5   2  -1   13.40    2.40
   5  -2   1   15.50    2.40
   5  -2   1   19.20    2.60
   5  -2   1   16.00    2.10
   5  -2   1   18.80    4.50
  -6   2  -1   54.49    3.40
  -6   2  -1   44.70    7.20
  -6   2  -1   51.19    3.80
  -6   2  -1   50.79    2.30
  -6   2  -1   52.99    5.00
  -6   2  -1   20.00   12.90
  -6   2  -1   47.50    4.60
  -6   2  -1   59.09    3.20
  -6   2  -1   46.70   19.20
  -6   2  -1   52.69    3.90
  -6   2  -1   19.10   15.30
  -6   2  -1   67.59   24.60
  -6   2  -1   41.00    4.00
  -6   2  -1   65.69   21.80
   6  -2   1   55.59    8.80
   6  -2   1   61.79    3.70
  -7   2  -1   91.09    7.10
  -7   2  -1   88.79   26.50
  -7   2  -1  104.29   31.50
  -7   2  -1   96.19    3.20
  -7   2  -1  110.69    7.10
  -7   2  -1   83.79   31.30
  -7   2  -1  108.59   22.40
  -7   2  -1  101.69    3.30
  -7   2  -1   99.59    6.50
  -7   2  -1   99.89    4.80
  -7   2  -1   89.59   28.10
  -7   2  -1  101.89    5.00
  -7   2  -1  106.79   10.50
  -7   2  -1   97.39    5.40
   7  -2   1  102.89    5.30
   7  -2   1  106.59   10.40
  -8   2  -1    5.20    2.70
  -8   2  -1    6.40    2.00
  -8   2  -1    8.40    1.90
  -8   2  -1   12.60    3.70
  -8   2  -1   15.00    5.70
  -8   2  -1   11.00    3.10
  -8   2  -1    8.40    2.30
  -8   2  -1    4.70    1.90
   8  -2   1    3.10    1.90
  -9   2  -1   28.60    8.20
  -9   2  -1   25.20    3.70
  -9   2  -1   26.00    3.40
  -9   2  -1   35.40    6.60
  -9   2  -1   32.00    5.60
  -9   2  -1   26.10    3.40
  -9   2  -1   26.30    4.80
   9  -2   1   24.30    3.80
 -10   2  -1    0.10    2.60
 -10   2  -1   -4.60    2.80
 -10   2  -1    2.20    2.70
 -10   2  -1    0.80    1.50
 -10   2  -1   -0.60    1.40
 -10   2  -1    1.30    2.70
 -10   2  -1    6.30    3.40
  10  -2   1    0.70    2.20
 -11   2  -1   26.70    5.60
 -11   2  -1   26.40    8.50
 -11   2  -1   18.50    4.90
 -11   2  -1   29.80    6.70
 -11   2  -1   28.90    2.70
 -11   2  -1   22.80    5.20
 -11   2  -1   27.80    5.90
  11  -2   1   26.90    4.40
 -12   2  -1    0.60    3.20
 -12   2  -1    0.00    3.60
 -12   2  -1   -1.90    4.00
 -12   2  -1    1.20    2.90
 -12   2  -1    4.60    3.80
  12  -2   1    2.80    2.50
 -13   2  -1    1.30    3.50
 -13   2  -1    3.90    4.40
  13  -2   1    5.30    3.20
 -14   2  -1   10.10    4.10
 -14   2  -1   -4.80    3.90
  14  -2   1    5.50    3.20
  13   1  -1   47.70    6.60
 -13  -1   1   57.69    9.10
 -13  -1   1   46.80    4.90
  12   1  -1   40.70    5.90
 -12  -1   1   46.10    4.90
 -12  -1   1   53.99    8.40
  11   1  -1   46.10    6.20
 -11  -1   1   42.30    6.70
 -11  -1   1   57.99    8.30
 -11  -1   1   49.40    8.30
 -11  -1   1   43.60    9.20
 -11  -1   1   43.40    3.30
 -11  -1   1   42.30    3.40
 -11  -1   1   50.09    4.90
 -11  -1   1   41.80    7.90
  10   1  -1   19.10    4.00
 -10  -1   1   19.50    3.60
 -10  -1   1    8.10    4.20
 -10  -1   1   18.00    2.70
 -10  -1   1   17.00    4.60
 -10  -1   1   23.70    5.10
 -10  -1   1   14.60    4.70
 -10  -1   1   20.00    5.60
   9   1  -1   75.49   11.30
   9   1  -1   54.19    5.50
  -9  -1   1   53.89    4.00
  -9  -1   1   63.89    6.90
  -9  -1   1   71.09    6.90
  -9  -1   1   52.69    7.30
  -9  -1   1   63.39    5.10
  -9  -1   1   57.49    5.10
  -9  -1   1   58.79    8.10
  -9  -1   1   69.09   10.60
   8   1  -1    7.30    3.70
   8   1  -1    2.70    2.20
  -8  -1   1   -0.50    2.30
  -8  -1   1   -0.20    1.40
  -8  -1   1    2.60    2.40
  -8  -1   1    2.00    1.50
  -8  -1   1    5.40    3.50
  -8  -1   1    2.10    2.50
  -8  -1   1    5.20    2.20
  -8  -1   1    1.60    1.40
  -8  -1   1   -2.40    2.00
  -8  -1   1    1.30    1.50
   7   1  -1   75.79    8.20
   7   1  -1   53.59    4.60
  -7  -1   1   74.99    6.30
  -7  -1   1   65.39    4.80
  -7  -1   1   56.79    4.30
  -7  -1   1   74.89    6.00
  -7  -1   1   51.79    8.20
  -7  -1   1   72.39    6.50
  -7  -1   1   61.49    4.40
  -7  -1   1   62.69    4.50
  -7  -1   1   64.39    4.10
  -7  -1   1   66.39    6.20
   6   1  -1   11.10    3.80
   6   1  -1    3.70    1.70
  -6  -1   1    7.30    1.80
  -6  -1   1   12.90   11.20
  -6  -1   1    4.20    1.40
  -6  -1   1    5.70    2.30
  -6  -1   1    3.50    2.00
  -6  -1   1    5.80    3.10
  -6  -1   1   17.10   12.90
  -6  -1   1    1.90    7.90
  -6  -1   1   15.80   13.70
  -6  -1   1    3.10    1.80
  -6  -1   1    5.20    2.20
  -6  -1   1    5.10    1.70
   5   1  -1   59.99    4.40
   5   1  -1   59.89    6.10
   5   1  -1   53.79    3.80
   5   1  -1   58.19    3.40
  -5  -1   1   51.39    9.00
  -5  -1   1   54.79    4.60
  -5  -1   1   59.29    3.50
  -5  -1   1   60.59    6.00
  -5  -1   1   62.79    4.80
  -5  -1   1   59.79    3.50
  -5  -1   1   60.39   13.10
  -5  -1   1   66.49    3.90
  -5  -1   1   59.69    2.10
  -5  -1   1   62.09    2.20
  -5  -1   1   32.20   15.60
  -5  -1   1   65.09    4.60
  -5  -1   1  117.29   27.80
  -5  -1   1   50.19    4.50
  -5  -1   1   53.29   17.30
   4   1  -1   91.29    4.90
   4   1  -1  104.29    4.60
   4   1  -1   90.49    3.90
   4   1  -1   94.29    6.80
  -4  -1   1   82.89    4.00
  -4  -1   1   85.99   19.40
  -4  -1   1   86.39    5.20
  -4  -1   1   90.99    4.30
  -4  -1   1   92.89    4.90
  -4  -1   1   93.99    2.90
  -4  -1   1   95.49   13.70
  -4  -1   1   65.39   19.40
  -4  -1   1   85.49    3.80
  -4  -1   1   82.79    5.00
  -4  -1   1   90.59   10.70
  -4  -1   1   93.89    2.80
  -4  -1   1   92.39    6.60
  -4  -1   1   92.49   22.30
  -4  -1   1   90.49    5.20
   3   1  -1    9.90    1.60
   3   1  -1   13.70    2.80
   3   1  -1   10.20    1.30
   3   1  -1    7.30    4.20
  -3  -1   1   13.90    1.00
  -3  -1   1   16.50    8.20
  -3  -1   1   16.10    1.70
  -3  -1   1   10.60    1.80
  -3  -1   1   12.50    4.60
  -3  -1   1   22.70    8.80
  -3  -1   1   15.40    2.10
  -3  -1   1   11.50    1.80
  -3  -1   1   15.60    1.90
  -3  -1   1   11.30    7.20
  -3  -1   1   16.60    2.90
  -3  -1   1   13.50    4.40
  -3  -1   1   13.30    1.50
  -3  -1   1   12.20    2.10
   2   1  -1 4249.67   93.29
   2   1  -1 4406.16   97.19
  -2  -1   1 4395.96  129.49
  -2  -1   1 4347.27   97.09
  -2  -1   1 4335.47   93.99
  -2  -1   1 4364.66  114.39
  -2  -1   1 4436.66  106.89
  -2  -1   1 4402.56  124.89
  -2  -1   1 4305.17  112.59
   1   1  -1  271.37   16.70
   1   1  -1  254.17    6.70
   1   1  -1  268.67    6.40
   1   1  -1  252.17    6.90
  -1  -1   1  261.87    6.70
  -1  -1   1  265.17   18.40
  -1  -1   1  256.47   12.00
  -1  -1   1  260.47    6.50
  -1  -1   1  249.68    6.90
  -1  -1   1  254.97    6.90
  -1  -1   1  265.47    6.40
  -1  -1   1  247.48    7.90
  -1  -1   1  263.17    7.60
  -1  -1   1  274.67   17.00
  -1  -1   1  261.07   18.20
   0   1  -1 1032.60   22.40
   0   1  -1 1064.89   36.00
   0   1  -1 1035.60   22.90
   0   1  -1 1053.69   39.30
   0   1  -1  921.81   32.90
   0  -1   1 1097.29   32.90
   0  -1   1 1023.20   33.30
   0  -1   1 1054.99   23.90
   0  -1   1 1049.89   34.00
   0  -1   1 1085.19   22.60
   0  -1   1  936.11   22.60
  -1   1  -1 3235.58   94.09
  -1   1  -1 3602.24   96.49
  -1   1  -1 3326.07   96.59
  -1   1  -1 3131.19   95.89
  -1   1  -1 3240.48   91.09
  -2   1  -1 4604.34   99.49
  -2   1  -1 4664.43  140.89
  -2   1  -1 4637.94  135.29
  -2   1  -1 4587.14  133.19
  -2   1  -1 4717.23  128.79
  -2   1  -1 4554.94  137.59
   2  -1   1 4665.73   98.99
   2  -1   1 4654.33  103.49
  -3   1  -1   71.39    6.00
  -3   1  -1   67.89    2.70
  -3   1  -1   72.39    4.30
  -3   1  -1   53.89   14.90
  -3   1  -1   66.29    3.90
  -3   1  -1   43.40   13.30
  -3   1  -1   73.39    3.50
  -3   1  -1   68.49    3.00
  -3   1  -1   70.19    3.30
  -3   1  -1   68.79   18.90
  -3   1  -1   69.69    3.80
  -3   1  -1   69.29   16.80
  -3   1  -1   49.60   10.90
  -3   1  -1   76.09    2.10
   3  -1   1   76.69    3.20
   3  -1   1   63.99    5.60
   3  -1   1   77.69    3.40
   3  -1   1   76.49    3.70
   3  -1   1   71.09    3.80
   3  -1   1   74.49    3.00
  -4   1  -1 1253.27   56.99
  -4   1  -1 1195.38   27.80
  -4   1  -1 1219.88   28.20
  -4   1  -1 1216.58   30.70
  -4   1  -1 1263.37   28.60
  -4   1  -1 1236.28   73.49
  -4   1  -1 1224.18   26.40
  -4   1  -1 1192.78   35.70
  -4   1  -1 1235.58   30.00
  -4   1  -1 1169.58   71.89
  -4   1  -1 1225.78   30.10
  -4   1  -1 1243.78   71.99
  -4   1  -1 1215.38   67.09
  -4   1  -1 1240.58   29.00
   4  -1   1 1223.28   28.30
   4  -1   1 1228.38   29.80
   4  -1   1 1228.78   35.90
   4  -1   1 1225.28   28.30
  -5   1  -1  112.99   29.80
  -5   1  -1  120.49    9.50
  -5   1  -1   91.99   24.90
  -5   1  -1  119.79   19.90
  -5   1  -1  123.99    5.00
  -5   1  -1  127.99    5.30
  -5   1  -1   85.39   21.50
  -5   1  -1  134.09    7.20
  -5   1  -1  127.39    3.70
  -5   1  -1  131.89    5.30
  -5   1  -1  130.79    5.80
  -5   1  -1  125.19    3.70
  -5   1  -1  145.29   26.80
  -5   1  -1  130.89    6.60
  -5   1  -1  133.89    6.60
   5  -1   1  133.29    5.20
   5  -1   1  124.09    5.30
   5  -1   1  130.39    6.20
   5  -1   1  130.89    9.80
  -6   1  -1  721.53   18.50
  -6   1  -1  718.03   19.50
  -6   1  -1  737.03   18.50
  -6   1  -1  688.43   27.30
  -6   1  -1  699.63   65.29
  -6   1  -1  721.23   67.19
  -6   1  -1  699.33   18.80
  -6   1  -1  729.33   58.39
  -6   1  -1  733.53   16.20
  -6   1  -1  720.43   16.20
  -6   1  -1  552.04   58.69
  -6   1  -1  705.03   21.80
  -6   1  -1  733.13   45.10
  -6   1  -1  743.33   21.40
  -6   1  -1  721.63   21.00
   6  -1   1  751.02   28.30
   6  -1   1  712.43   20.40
   6  -1   1  722.43   19.00
  -7   1  -1  461.35   13.40
  -7   1  -1  421.86   21.70
  -7   1  -1  479.35   16.00
  -7   1  -1  436.96   16.00
  -7   1  -1  456.85   10.40
  -7   1  -1  452.55   16.70
  -7   1  -1  437.66   14.20
  -7   1  -1  455.75   12.70
  -7   1  -1  433.86   13.40
  -7   1  -1  436.86   10.40
   7  -1   1  457.65   13.80
   7  -1   1  390.96   21.10
  -8   1  -1  587.94   15.40
  -8   1  -1  582.54   20.20
  -8   1  -1  553.34   16.60
  -8   1  -1  587.84   27.30
  -8   1  -1  574.24   19.30
  -8   1  -1  629.84   21.30
  -8   1  -1  571.74   16.90
  -8   1  -1  569.04   17.80
  -8   1  -1  549.15   20.50
   8  -1   1  574.54   27.20
   8  -1   1  576.04   17.30
  -9   1  -1   -0.30    2.40
  -9   1  -1   -0.10    1.10
  -9   1  -1    1.40    1.60
  -9   1  -1   -0.60    2.30
  -9   1  -1    0.30    2.20
  -9   1  -1   -2.90    1.40
  -9   1  -1   -1.60    2.10
   9  -1   1   -0.90    1.80
   9  -1   1    4.70    3.60
 -10   1  -1  126.79   10.40
 -10   1  -1  127.09   10.00
 -10   1  -1  135.29   13.60
 -10   1  -1  142.29    9.20
 -10   1  -1  121.49    9.50
 -10   1  -1  128.29   10.50
  10  -1   1  132.39    7.80
 -11   1  -1   81.29    9.00
 -11   1  -1   90.59    9.40
 -11   1  -1   65.69   11.50
 -11   1  -1  103.09    9.30
 -11   1  -1   85.99    7.60
 -11   1  -1   96.89   10.00
  11  -1   1   81.59    6.70
 -12   1  -1    2.00    3.90
 -12   1  -1   -4.40    3.80
 -12   1  -1    6.10    4.10
 -12   1  -1    3.80    3.40
 -12   1  -1    2.80    5.80
 -12   1  -1    9.00    3.80
  12  -1   1    4.30    3.30
 -13   1  -1    0.40    2.80
 -13   1  -1    8.50    5.10
  13  -1   1    0.70    2.80
 -14   0   1   22.10    6.20
 -14   0   1   13.70    3.80
  13   0  -1    2.10    3.00
 -13   0   1    4.50    2.90
 -13   0   1    0.80    3.40
  12   0  -1  113.29    8.00
 -12   0   1  109.79   10.30
 -12   0   1  117.09   10.20
 -12   0   1  108.69   10.40
 -12   0   1  124.59    8.00
 -12   0   1   80.79   12.50
 -12   0   1  131.69   11.50
  11   0  -1   16.60    3.70
 -11   0   1   24.20    2.70
 -11   0   1   16.80    2.40
 -11   0   1   11.00    5.10
 -11   0   1   12.10    4.40
 -11   0   1   22.70    4.30
 -11   0   1   10.20    4.50
 -11   0   1   27.00    6.50
 -11   0   1   17.10    4.50
  10   0  -1  142.59    8.00
 -10   0   1  136.49    8.00
 -10   0   1  139.69    9.70
 -10   0   1  143.09   13.20
 -10   0   1  117.69    8.20
 -10   0   1  130.49   10.00
 -10   0   1  139.99    9.80
 -10   0   1  134.79    5.90
 -10   0   1  143.49   10.60
   9   0  -1    4.50    4.20
   9   0  -1    4.30    2.50
  -9   0   1    5.80    4.00
  -9   0   1    4.90    2.90
  -9   0   1    4.10    2.20
  -9   0   1    3.00    2.50
  -9   0   1    5.40    1.70
  -9   0   1    3.90    2.80
  -9   0   1    3.90    2.30
  -9   0   1    8.60    2.40
  -9   0   1    6.80    2.40
  -9   0   1    3.30    2.30
   8   0  -1  159.68    7.60
   8   0  -1  169.68   12.90
  -8   0   1  170.98    7.50
  -8   0   1  176.38   12.90
  -8   0   1  167.88    7.80
  -8   0   1  175.48    8.10
  -8   0   1  150.48    8.70
  -8   0   1  155.28    6.50
  -8   0   1  164.48    9.80
  -8   0   1  184.98    9.70
  -8   0   1  142.59    5.10
  -8   0   1  159.48    9.10
  -8   0   1  157.48    7.20
   7   0  -1    4.40    2.70
   7   0  -1    0.90    1.50
  -7   0   1    0.10    1.10
  -7   0   1    0.10   14.20
  -7   0   1   -0.10    1.90
  -7   0   1    3.20    2.40
  -7   0   1    0.00    1.50
  -7   0   1    3.00    1.30
  -7   0   1    0.40    1.60
  -7   0   1    0.70    1.00
  -7   0   1   21.30   15.60
  -7   0   1   42.40   17.40
  -7   0   1   -0.40    9.60
  -7   0   1   -0.50    1.60
  -7   0   1    1.60    1.60
   6   0  -1  294.17    9.50
   6   0  -1  292.77   14.80
  -6   0   1  287.87    9.90
  -6   0   1  296.37   39.90
  -6   0   1  278.87   14.40
  -6   0   1  283.97   11.30
  -6   0   1  221.08   38.50
  -6   0   1  262.47   29.00
  -6   0   1  295.97    8.20
  -6   0   1  280.47    9.20
  -6   0   1  246.48   23.40
  -6   0   1  272.17   10.20
  -6   0   1  284.77   10.90
  -6   0   1  249.88   36.30
  -6   0   1  266.17    8.70
  -6   0   1  282.07   10.40
  -6   0   1  275.37    9.20
   5   0  -1   33.20    2.80
   5   0  -1   30.60    5.50
  -5   0   1   50.09   11.70
  -5   0   1   20.10   13.10
  -5   0   1   42.20   16.30
  -5   0   1   43.10   11.30
  -5   0   1   38.80    2.80
  -5   0   1   36.70    2.70
  -5   0   1   37.50    2.30
  -5   0   1   29.70   13.10
  -5   0   1   35.40    3.10
  -5   0   1   23.00    4.20
  -5   0   1   31.90    3.50
  -5   0   1   32.30    2.90
  -5   0   1   34.40    3.00
  -5   0   1   35.90    3.50
   4   0  -1 1011.80   28.30
   4   0  -1  957.30   22.80
  -4   0   1  924.71   54.49
  -4   0   1  967.70   22.20
  -4   0   1  972.10   22.80
  -4   0   1  965.10   27.60
  -4   0   1  993.60   47.00
  -4   0   1  984.90   22.90
  -4   0   1 1034.20   59.09
  -4   0   1  960.90   23.20
  -4   0   1  980.00   60.79
  -4   0   1  982.70   44.40
  -4   0   1  950.90   24.10
  -4   0   1  957.50   24.50
   3   0  -1    8.50    2.30
   3   0  -1    7.70    1.20
  -3   0   1    8.30    4.50
  -3   0   1    9.20    1.30
  -3   0   1   12.80    2.80
  -3   0   1    0.60    5.10
  -3   0   1    7.60    1.50
  -3   0   1    4.90    5.30
  -3   0   1    6.50    1.10
  -3   0   1   11.50    1.90
  -3   0   1   12.80    5.20
   2   0  -1  284.87    8.80
   2   0  -1  284.07    7.50
   2   0  -1  274.57    7.10
  -2   0   1  292.07    7.70
  -2   0   1  285.47   18.60
  -2   0   1  262.77    7.00
  -2   0   1  275.97    7.40
  -2   0   1  283.27   17.50
  -2   0   1  280.17   20.90
  -2   0   1  285.87    7.00
  -2   0   1  269.07   19.10
  -2   0   1  291.37   16.20
  -2   0   1  281.57    8.80
  -1   0   1   12.90    3.40
  -1   0   1   16.90    0.80
  -1   0   1   17.00    1.00
  -1   0   1   19.80    4.20
  -1   0   1   15.50    0.90
  -1   0   1   15.70    3.30
  -1   0   1   15.60    0.90
  -1   0   1   17.50    3.10
  -1   0   1   20.50    2.60
  -1   0  -1  445.26   11.50
  -1   0  -1  439.26   11.00
  -1   0  -1  440.26   10.40
  -1   0  -1  454.95   26.70
  -1   0  -1  459.95   10.30
  -1   0  -1  430.86   12.90
  -1   0  -1  432.76   10.10
  -1   0  -1  459.35   20.40
  -1   0  -1  445.46   24.80
  -1   0  -1  461.85   24.60
  -1   0  -1  422.26   26.60
   1   0   1  422.66   10.90
   1   0   1  433.16   10.20
   1   0   1  431.26   10.40
   1   0   1  438.76   12.90
   1   0   1  432.76   10.90
   1   0   1  445.76   11.50
  -2   0  -1  953.10   44.60
  -2   0  -1  918.81   34.20
  -2   0  -1  937.31   21.50
  -2   0  -1  927.51   21.20
  -2   0  -1  913.51   22.20
  -2   0  -1  945.31   22.70
  -2   0  -1 1017.40   51.39
  -2   0  -1  952.20   23.00
  -2   0  -1  962.60   25.90
  -2   0  -1  956.50   20.10
  -2   0  -1  969.30   50.99
  -2   0  -1  913.81   21.80
  -2   0  -1  986.70   49.80
  -2   0  -1  976.00   21.00
   2   0   1  912.91   22.50
   2   0   1  918.51   22.10
   2   0   1  918.71   21.20
   2   0   1  944.01   22.70
   2   0   1  932.51   21.00
   2   0   1  918.41   21.40
   2   0   1  943.91   35.40
   2   0   1  926.01   25.80
  -3   0  -1    1.90    1.70
  -3   0  -1    0.80    0.70
  -3   0  -1    1.90    1.30
  -3   0  -1    0.90    0.80
  -3   0  -1    6.10    6.20
  -3   0  -1    1.40    1.20
  -3   0  -1    1.80    0.70
  -3   0  -1  -10.00    5.00
  -3   0  -1    1.90    1.30
  -3   0  -1    0.90    0.80
  -3   0  -1    2.00    0.50
  -3   0  -1    2.60    5.60
  -3   0  -1   -0.80    5.30
   3   0   1    3.50    1.20
   3   0   1    4.60    1.00
   3   0   1    4.40    1.30
   3   0   1    3.00    1.10
   3   0   1    7.90    2.90
  -4   0  -1  624.24   22.50
  -4   0  -1  657.33   30.10
  -4   0  -1  616.84   16.20
  -4   0  -1  618.34   52.59
  -4   0  -1  666.13   52.59
  -4   0  -1  640.44   15.00
  -4   0  -1  636.54   17.40
  -4   0  -1  625.84   18.10
  -4   0  -1  628.84   14.30
  -4   0  -1  654.53   44.70
  -4   0  -1  638.54   16.10
  -4   0  -1  623.74   18.20
  -4   0  -1  647.54   52.29
  -4   0  -1  621.74   16.70
   4   0   1  615.64   16.30
   4   0   1  609.44   15.00
   4   0   1  626.44   17.10
   4   0   1  636.84   15.60
   4   0   1  635.64   22.70
  -5   0  -1    2.40    1.20
  -5   0  -1   11.90    5.80
  -5   0  -1  -17.30    7.40
  -5   0  -1    2.70    1.00
  -5   0  -1   -6.20    7.20
  -5   0  -1   16.20   11.60
  -5   0  -1    1.60    1.30
  -5   0  -1    1.80    1.90
  -5   0  -1    3.40    1.40
  -5   0  -1    1.20    0.70
  -5   0  -1    0.70    1.50
  -5   0  -1    0.70    9.60
  -5   0  -1    5.70    3.40
  -5   0  -1    5.60    1.80
   5   0   1    0.70    1.20
   5   0   1    1.60    1.30
   5   0   1    3.30    2.40
  -6   0  -1  104.09   23.70
  -6   0  -1   54.09   26.50
  -6   0  -1   71.19    5.20
  -6   0  -1   73.19    5.90
  -6   0  -1   70.49    2.90
  -6   0  -1   64.29    4.30
  -6   0  -1   69.89    6.10
  -6   0  -1   72.49    4.30
  -6   0  -1   77.29   24.30
  -6   0  -1   67.89    5.70
  -6   0  -1   70.59    3.20
  -6   0  -1   67.59    4.60
  -6   0  -1   86.69   23.90
  -6   0  -1   69.39    8.00
   6   0   1   70.99   10.30
   6   0   1   66.59    4.60
   6   0   1   70.79    4.90
  -7   0  -1   10.40    3.20
  -7   0  -1    6.90    1.30
  -7   0  -1   10.00    2.30
  -7   0  -1   11.70    2.70
  -7   0  -1   10.70    3.20
  -7   0  -1   12.00    2.40
  -7   0  -1    7.90    2.90
  -7   0  -1    8.40    2.70
  -7   0  -1    9.50    1.30
  -7   0  -1    5.80    3.40
   7   0   1   10.10    2.70
   7   0   1    8.90    2.50
   7   0   1    8.10    4.20
  -8   0  -1   18.00    3.20
  -8   0  -1   21.80    4.90
  -8   0  -1   12.60    3.90
  -8   0  -1   13.80    2.70
  -8   0  -1   18.90    4.20
  -8   0  -1   20.90    3.30
  -8   0  -1   15.90    3.70
  -8   0  -1   15.40    5.50
  -8   0  -1    9.90    3.40
   8   0   1   16.00    4.90
   8   0   1   14.10    3.10
  -9   0  -1   83.99    8.40
  -9   0  -1   82.89    8.40
  -9   0  -1   89.79   13.50
  -9   0  -1   76.39    6.60
  -9   0  -1   83.79    8.00
  -9   0  -1   72.59    7.70
   9   0   1   93.19    6.60
   9   0   1   93.49   11.20
 -10   0  -1  365.36   14.80
 -10   0  -1  327.27   16.50
 -10   0  -1  337.07   18.20
 -10   0  -1  346.67   17.60
 -10   0  -1  333.47   16.90
 -10   0  -1  346.57   22.40
  10   0   1  342.97   13.80
  10   0   1  313.47   21.80
 -11   0  -1    4.30    3.80
 -11   0  -1    0.00    3.60
 -11   0  -1    4.20    4.70
 -11   0  -1    2.50    2.70
 -11   0  -1    2.80    3.80
  11   0   1    7.10    5.90
  11   0   1   -1.90    2.30
 -12   0  -1   54.89    7.20
 -12   0  -1   67.29    9.50
  12   0   1   68.89    7.20
 -13   0  -1    0.10    2.70
 -13   0  -1   -0.60    3.60
  13   0   1   -0.20    3.20
 -14   1   1   11.50    5.30
 -14   1   1   12.10    3.60
 -13   1   1   47.10    6.30
 -13   1   1   38.50    7.50
  12  -1  -1  110.79    7.40
 -12   1   1  105.99    7.80
 -12   1   1   85.69    9.20
 -12   1   1   90.29    9.00
 -12   1   1   89.49   14.20
 -12   1   1  107.69    9.80
 -12   1   1  107.69   10.50
  11  -1  -1    1.20    2.30
 -11   1   1    5.90    1.80
 -11   1   1    6.50    3.10
 -11   1   1   10.30    3.30
 -11   1   1   10.50    5.00
 -11   1   1    0.40    3.10
 -11   1   1    3.20    1.50
 -11   1   1    6.90    4.10
 -11   1   1    9.90    3.50
  10  -1  -1   87.69    5.90
 -10   1   1   76.09   12.30
 -10   1   1   66.19    4.00
 -10   1   1   74.09    5.20
 -10   1   1   75.99    6.70
 -10   1   1   69.99    7.80
 -10   1   1   75.09    3.70
 -10   1   1   78.99    6.40
 -10   1   1   71.29    5.30
 -10   1   1   70.49    7.20
 -10   1   1   70.69    6.80
 -10   1   1   75.69    4.30
   9  -1  -1  141.29    7.10
  -9   1   1  136.69   12.40
  -9   1   1  141.39    7.20
  -9   1   1  135.49    6.90
  -9   1   1  140.39    6.10
  -9   1   1  157.58    6.30
  -9   1   1  154.68    6.10
  -9   1   1  153.78    9.60
  -9   1   1  140.19    6.80
  -9   1   1  150.18    8.50
  -9   1   1  167.38   10.20
  -9   1   1  145.69    8.20
  -9   1   1  143.09    8.50
   8  -1  -1   35.90    3.60
  -8   1   1   39.30    5.60
  -8   1   1   32.00    4.20
  -8   1   1   45.20    6.00
  -8   1   1   34.70    3.30
  -8   1   1   36.00    3.20
  -8   1   1   37.40    7.50
  -8   1   1   31.70    3.70
  -8   1   1   40.40    5.10
  -8   1   1   28.90    4.00
  -8   1   1   32.80    2.80
   7  -1  -1  192.68   12.70
   7  -1  -1  178.28    7.00
  -7   1   1  205.48   29.60
  -7   1   1  180.08    8.90
  -7   1   1  134.49   25.60
  -7   1   1  174.38    7.00
  -7   1   1  178.38    6.80
  -7   1   1  172.78   36.60
  -7   1   1  171.98   12.00
  -7   1   1  170.68    6.70
  -7   1   1  168.98   34.60
  -7   1   1  172.68   40.70
  -7   1   1  178.48    8.10
  -7   1   1  167.08    7.40
   6  -1  -1    4.90    2.50
   6  -1  -1    6.30    1.60
  -6   1   1    8.00    2.30
  -6   1   1    9.80    1.90
  -6   1   1  -16.70    9.30
  -6   1   1   28.80   11.50
  -6   1   1    9.70    2.40
  -6   1   1   13.60    8.40
  -6   1   1    8.20    1.70
  -6   1   1    6.70    1.60
  -6   1   1   -5.90   10.90
  -6   1   1   -4.90   10.20
  -6   1   1    8.30    1.70
  -6   1   1    6.50    3.00
   5  -1  -1  822.42   26.60
   5  -1  -1  811.72   19.90
  -5   1   1  857.91   58.49
  -5   1   1  823.22   22.20
  -5   1   1  815.02   56.89
  -5   1   1  826.92   20.60
  -5   1   1  799.22   51.19
  -5   1   1  828.12   19.00
  -5   1   1  817.32   20.00
  -5   1   1  848.82   20.00
  -5   1   1  934.11   27.60
  -5   1   1  841.22   58.19
  -5   1   1  868.31   50.59
  -5   1   1  830.12   21.40
   4  -1  -1  174.58    5.40
  -4   1   1  169.08   22.50
  -4   1   1  178.78    6.10
  -4   1   1  178.88   19.80
  -4   1   1  179.68   23.20
  -4   1   1  176.28    6.90
  -4   1   1  201.08   21.20
  -4   1   1  173.48    5.50
  -4   1   1  177.28    6.40
  -4   1   1  182.08    5.40
  -4   1   1  164.68   21.60
  -4   1   1  194.68    9.50
   3  -1  -1 3411.16   73.39
  -3   1   1 3498.65  109.69
  -3   1   1 3511.75  108.59
  -3   1   1 3344.97   78.09
  -3   1   1 3482.55   73.39
  -3   1   1 3454.35  106.99
  -3   1   1 3562.64  106.09
  -3   1   1 3403.36   73.49
  -3   1   1 3512.85  110.39
  -2   1   1 2291.87   75.19
  -2   1   1 2252.47   66.99
  -2   1   1 2234.88   47.80
  -2   1   1 2285.47   72.19
  -2   1   1 2273.67   68.99
  -2   1   1 2268.27   71.49
   1  -1  -1   65.59    2.60
   1  -1  -1   68.39    5.90
  -1   1   1   79.49    8.70
  -1   1   1   79.99    6.20
  -1   1   1   74.99    2.70
  -1   1   1   86.59   10.50
  -1   1   1   76.49    8.20
  -1   1   1   71.19    2.40
  -1   1   1   74.89    2.90
  -1   1   1   82.29    2.10
  -1   1   1   78.29    2.20
  -1   1   1   75.39    2.70
   0  -1  -1  140.49   11.00
   0  -1  -1  140.09   12.10
   0  -1  -1  130.89    3.90
   0  -1  -1  135.09    3.90
   0  -1  -1  136.29   10.60
   0   1   1  136.69    5.00
   0   1   1  130.39    3.80
   0   1   1  132.69    3.90
   0   1   1  138.79   10.30
   0   1   1  131.19   10.90
   0   1   1  130.89    5.00
   0   1   1  130.89    3.90
  -1  -1  -1 1822.42   40.20
  -1  -1  -1 1913.61   67.09
  -1  -1  -1 1800.92   67.09
  -1  -1  -1 1795.02   43.20
  -1  -1  -1 1810.72   42.10
  -1  -1  -1 1892.61   59.49
  -1  -1  -1 1929.51   69.19
  -1  -1  -1 1874.41   39.70
  -1  -1  -1 1841.72   42.40
  -1  -1  -1 1801.02   40.10
  -1  -1  -1 1827.42   49.60
   1   1   1 1909.91   39.80
   1   1   1 1834.22   50.59
   1   1   1 1885.11   42.30
   1   1   1 1809.12   42.10
   1   1   1 1781.82   40.60
   1   1   1 1817.42   40.20
   1   1   1 1824.32   40.30
  -2  -1  -1    4.80    0.90
  -2  -1  -1    2.90    1.20
  -2  -1  -1    4.60    1.60
  -2  -1  -1    0.20    4.90
  -2  -1  -1    4.50    4.90
  -2  -1  -1   10.80    5.90
  -2  -1  -1    6.70    4.40
  -2  -1  -1    4.70    1.60
  -2  -1  -1    5.30    1.30
  -2  -1  -1    6.00    1.20
  -2  -1  -1    5.50    1.20
  -2  -1  -1    5.50    2.50
   2   1   1    1.90    0.90
   2   1   1    3.80    0.90
   2   1   1    3.90    0.70
   2   1   1    3.10    1.10
   2   1   1    3.70    2.30
   2   1   1    6.20    2.30
   2   1   1    2.30    1.10
   2   1   1    4.00    1.40
   2   1   1    1.90    1.20
  -3  -1  -1   24.30   11.00
  -3  -1  -1   16.40    2.90
  -3  -1  -1    8.50   10.70
  -3  -1  -1   19.40    1.60
  -3  -1  -1   24.00    4.40
  -3  -1  -1   23.20    3.40
  -3  -1  -1   21.20    2.10
  -3  -1  -1   17.30    2.10
  -3  -1  -1   19.70    7.40
  -3  -1  -1   19.10    2.50
  -3  -1  -1   14.60    2.40
  -3  -1  -1   38.50   14.00
   3   1   1   13.70    3.80
  -4  -1  -1   72.99    4.00
  -4  -1  -1   74.39    3.20
  -4  -1  -1   75.59    4.40
  -4  -1  -1   79.49   16.90
  -4  -1  -1   80.49    5.90
  -4  -1  -1   73.89    5.50
  -4  -1  -1   56.39   16.50
  -4  -1  -1   91.59   21.60
  -4  -1  -1   68.99    4.90
  -4  -1  -1   70.99    6.90
  -4  -1  -1   68.79    4.00
  -4  -1  -1   85.29   23.20
   4   1   1   76.59    4.40
   4   1   1   61.49    6.60
   4   1   1   71.89    4.50
   4   1   1   74.29    4.40
   4   1   1   75.99    5.00
  -5  -1  -1  716.73   19.40
  -5  -1  -1  685.43   18.70
  -5  -1  -1  687.03   20.70
  -5  -1  -1  676.13   22.10
  -5  -1  -1  696.23   26.20
  -5  -1  -1  567.74   58.39
  -5  -1  -1  702.83   16.80
  -5  -1  -1  633.24   45.80
  -5  -1  -1  716.83   62.19
  -5  -1  -1  740.53   64.99
  -5  -1  -1  669.03   21.70
  -5  -1  -1  677.13   19.10
  -5  -1  -1  720.83   18.80
   5   1   1  722.93   19.10
   5   1   1  683.03   26.00
   5   1   1  705.13   17.90
   5   1   1  706.73   19.20
   5   1   1  687.73   20.80
  -6  -1  -1   15.00   18.80
  -6  -1  -1   12.90    2.40
  -6  -1  -1    0.50   11.20
  -6  -1  -1   10.20    1.60
  -6  -1  -1    8.00    2.80
  -6  -1  -1   32.70   15.60
  -6  -1  -1    9.30    2.00
  -6  -1  -1    9.00    2.10
  -6  -1  -1   10.70    3.20
  -6  -1  -1   12.10    4.10
  -6  -1  -1   11.40   16.50
  -6  -1  -1   10.20    2.60
  -6  -1  -1   17.50    4.10
  -6  -1  -1    9.60    3.30
   6   1   1   11.00    4.20
   6   1   1    9.30    2.30
   6   1   1   12.80    2.60
  -7  -1  -1  521.25   13.30
  -7  -1  -1  521.95   16.80
  -7  -1  -1  524.45   16.10
  -7  -1  -1  538.65   20.80
  -7  -1  -1  517.45   19.80
  -7  -1  -1  522.05   18.80
  -7  -1  -1  502.25   18.90
  -7  -1  -1  514.85   16.20
  -7  -1  -1  506.05   16.50
  -7  -1  -1  512.55   24.40
   7   1   1  546.35   16.80
   7   1   1  512.65   16.60
   7   1   1  490.35   24.20
  -8  -1  -1  376.46   21.70
  -8  -1  -1  362.76   13.70
  -8  -1  -1  412.06   17.30
  -8  -1  -1  379.86   17.30
  -8  -1  -1  377.26   10.20
  -8  -1  -1  413.96   16.70
  -8  -1  -1  419.76   14.60
  -8  -1  -1  379.56   18.30
   8   1   1  396.46   14.50
   8   1   1  387.76   22.20
   8   1   1  397.16   14.30
  -9  -1  -1  199.18   12.10
  -9  -1  -1  213.98   13.10
  -9  -1  -1  198.88   10.00
  -9  -1  -1  212.78   13.90
  -9  -1  -1  215.28   13.10
  -9  -1  -1  206.38   16.50
   9   1   1  186.58   10.10
 -10  -1  -1    0.40    3.60
 -10  -1  -1    6.70    4.00
 -10  -1  -1    6.90    3.00
 -10  -1  -1    4.70    4.70
 -10  -1  -1    5.80    4.10
 -10  -1  -1    6.30    3.80
  10   1   1    4.40    3.10
  10   1   1    4.80    4.90
 -11  -1  -1    8.20    4.90
 -11  -1  -1   18.20    4.40
 -11  -1  -1   13.20    5.50
 -11  -1  -1   24.80    6.60
 -11  -1  -1   18.20    6.00
 -11  -1  -1    3.40    4.50
  11   1   1   14.80    4.30
 -12  -1  -1   -1.40    3.10
 -12  -1  -1    1.20    2.60
  12   1   1   -3.40    2.80
 -13  -1  -1    7.20    5.00
 -13  -1  -1   -0.30    2.40
  13   1   1   -0.10    3.30
 -14   2   1    2.30    3.80
 -14   2   1   -0.30    3.00
 -13   2   1    7.20    3.60
 -13   2   1    6.60    4.50
  12  -2  -1   47.10    5.20
 -12   2   1   45.60    6.30
 -12   2   1   59.99    9.10
 -12   2   1   57.39   10.40
 -12   2   1   50.89    2.80
 -12   2   1   62.29    6.70
 -12   2   1   39.40    6.70
 -12   2   1   49.80    7.60
  11  -2  -1   65.39    5.30
 -11   2   1   54.59    4.40
 -11   2   1   49.80    6.70
 -11   2   1   70.29   12.50
 -11   2   1   56.89    7.50
 -11   2   1   63.29    3.80
 -11   2   1   63.79    4.30
 -11   2   1   53.69    5.40
 -11   2   1   61.69    3.50
 -11   2   1   61.29    9.00
 -11   2   1   66.09    6.40
 -11   2   1   68.99    6.60
  10  -2  -1   56.89    4.60
 -10   2   1   51.69    4.50
 -10   2   1   49.50    4.00
 -10   2   1   57.79    5.50
 -10   2   1   62.59    6.10
 -10   2   1   55.39    8.10
 -10   2   1   53.69    3.80
 -10   2   1   28.30    7.70
 -10   2   1   50.49    4.40
 -10   2   1   44.10    6.30
 -10   2   1   44.70    3.30
 -10   2   1   53.39    4.20
 -10   2   1   55.99    5.70
   9  -2  -1  127.19    6.20
  -9   2   1  121.49    6.30
  -9   2   1  137.49    9.10
  -9   2   1  126.39    6.00
  -9   2   1  129.59    5.60
  -9   2   1  137.09    8.90
  -9   2   1  120.09    6.30
  -9   2   1  130.29    5.80
  -9   2   1  104.09   11.10
  -9   2   1  117.99    7.70
  -9   2   1  137.39    6.80
  -9   2   1  137.39    7.20
   8  -2  -1    9.00    1.90
  -8   2   1    6.40    2.10
  -8   2   1    8.80    1.90
  -8   2   1   14.10    5.10
  -8   2   1   10.90    2.50
  -8   2   1   10.10    2.10
  -8   2   1    9.30    3.30
  -8   2   1    8.80    2.70
  -8   2   1    9.80    2.20
   7  -2  -1  486.65   13.40
  -7   2   1  440.76   51.39
  -7   2   1  468.75   51.39
  -7   2   1  521.35   49.90
  -7   2   1  501.35   16.80
  -7   2   1  492.85   13.90
  -7   2   1  568.24   46.50
  -7   2   1  489.55   13.30
  -7   2   1  491.65   13.60
  -7   2   1  481.35   51.39
  -7   2   1  504.15   14.90
  -7   2   1  521.35   22.10
  -7   2   1  506.35   16.00
  -7   2   1  498.35   13.70
   6  -2  -1  436.16   11.60
  -6   2   1  426.46   44.90
  -6   2   1  421.46   18.80
  -6   2   1  444.56   42.90
  -6   2   1  443.26   12.20
  -6   2   1  452.45   14.70
  -6   2   1  387.96   39.00
  -6   2   1  440.56   13.90
  -6   2   1  436.16   46.30
  -6   2   1  437.66   41.30
  -6   2   1  460.05   12.20
  -6   2   1  431.86   13.10
  -6   2   1  434.36   10.70
  -6   2   1  435.46   11.40
   5  -2  -1 1176.78   26.40
  -5   2   1 1160.68   34.40
  -5   2   1 1142.59   67.39
  -5   2   1 1160.28   28.50
  -5   2   1 1186.08   66.59
  -5   2   1 1203.18   29.00
  -5   2   1 1175.58   67.09
  -5   2   1 1179.18   27.50
  -5   2   1 1161.68   70.29
  -5   2   1 1166.78   26.30
  -5   2   1 1172.88   27.10
  -5   2   1 1277.27   72.29
   4  -2  -1  540.45   12.40
   4  -2  -1  552.24   13.30
  -4   2   1  559.64   42.00
  -4   2   1  550.24   13.20
  -4   2   1  540.15   14.60
  -4   2   1  527.35   18.40
  -4   2   1  558.04   41.40
  -4   2   1  533.75   40.70
  -4   2   1  517.45   37.80
  -4   2   1  533.95   38.40
  -4   2   1  535.35   13.80
  -4   2   1  545.35   12.40
   3  -2  -1  173.28    4.90
  -3   2   1  165.98    5.10
  -3   2   1  184.28   17.40
  -3   2   1  178.38    5.00
  -3   2   1  202.48   22.50
  -3   2   1  165.68   18.80
  -3   2   1  174.08    4.00
  -3   2   1  188.68   21.00
  -3   2   1  174.18    5.70
  -3   2   1  171.78   19.80
   2  -2  -1  332.07    8.20
   2  -2  -1  335.77    8.90
   2  -2  -1  328.47    8.10
  -2   2   1  311.37   21.30
  -2   2   1  339.97   25.10
  -2   2   1  310.47   17.50
  -2   2   1  309.17   26.80
  -2   2   1  329.47    8.70
  -2   2   1  329.47    8.50
  -2   2   1  314.77    8.80
  -2   2   1  338.37    8.20
  -2   2   1  348.37    8.10
  -2   2   1  306.27   25.30
   1  -2  -1 5488.85  146.69
   1  -2  -1 5839.52  132.89
   1  -2  -1 5780.92  143.39
  -1   2   1 5819.92  156.98
  -1   2   1 5770.12  150.68
  -1   2   1 5754.02  151.08
  -1   2   1 5821.32  133.59
   0  -2  -1 2346.37   71.89
   0  -2  -1 2375.96   51.89
   0  -2  -1 2181.98   52.09
   0  -2  -1 2276.47   49.60
   0  -2  -1 2254.77   75.19
   0  -2  -1 2164.68   49.20
   0   2   1 2316.27   51.89
   0   2   1 2253.17   71.09
   0   2   1 2298.37   74.59
  -1  -2  -1  449.16   12.20
  -1  -2  -1  457.15   11.80
  -1  -2  -1  470.15   14.80
  -1  -2  -1  456.95   11.50
  -1  -2  -1  450.85   12.20
  -1  -2  -1  461.75   14.20
  -1  -2  -1  471.85   11.90
  -1  -2  -1  457.25   32.20
  -1  -2  -1  425.76   30.60
  -1  -2  -1  452.35   11.70
  -1  -2  -1  495.65   26.50
  -1  -2  -1  542.25   35.80
   1   2   1  459.15   11.70
   1   2   1  449.86   11.70
   1   2   1  466.75   14.40
   1   2   1  441.16   14.70
   1   2   1  469.65   24.80
   1   2   1  460.35   11.90
   1   2   1  459.35   14.20
   1   2   1  442.56   11.90
  -2  -2  -1   22.70    2.10
  -2  -2  -1   28.20    4.60
  -2  -2  -1   16.40    6.20
  -2  -2  -1   14.40    2.00
  -2  -2  -1   21.10    3.60
  -2  -2  -1   12.50    8.20
  -2  -2  -1   14.80    1.80
  -2  -2  -1   19.30    9.60
  -2  -2  -1   22.50   10.30
  -2  -2  -1   20.10    1.80
  -2  -2  -1   24.90    2.10
   2   2   1   23.40    2.20
   2   2   1   32.20    4.80
   2   2   1   21.90    3.20
   2   2   1   10.90    4.50
   2   2   1   20.40    2.30
   2   2   1   20.90    3.20
   2   2   1   23.10    2.60
   2   2   1   22.60    2.40
   2   2   1   22.90    2.00
  -3  -2  -1 1367.56   32.80
  -3  -2  -1 1408.36   34.30
  -3  -2  -1 1409.46   34.10
  -3  -2  -1 1411.26   78.69
  -3  -2  -1 1354.06   74.59
  -3  -2  -1 1423.46   32.50
  -3  -2  -1 1398.16   36.40
  -3  -2  -1 1391.66   31.80
  -3  -2  -1 1355.66   77.79
  -3  -2  -1 1408.86   58.89
  -3  -2  -1 1397.86   38.70
  -3  -2  -1 1411.86   37.20
  -3  -2  -1 1358.26   32.70
   3   2   1 1401.06   34.00
   3   2   1 1409.86   39.20
   3   2   1 1400.46   33.00
   3   2   1 1375.16   35.40
   3   2   1 1407.76   31.80
   3   2   1 1382.76   32.80
  -4  -2  -1  647.04   18.70
  -4  -2  -1  652.23   40.40
  -4  -2  -1  602.84   20.40
  -4  -2  -1  641.74   21.30
  -4  -2  -1  637.44   17.10
  -4  -2  -1  617.24   17.20
  -4  -2  -1  548.75   49.90
  -4  -2  -1  606.24   17.10
  -4  -2  -1  629.74   23.10
  -4  -2  -1  624.84   15.90
  -4  -2  -1  643.34   19.10
  -4  -2  -1  631.44   55.79
  -4  -2  -1  641.64   57.19
   4   2   1  629.14   17.50
   4   2   1  600.04   18.70
   4   2   1  625.54   17.30
   4   2   1  656.23   16.00
   4   2   1  625.34   18.70
   4   2   1  626.04   23.50
  -5  -2  -1   53.49    4.10
  -5  -2  -1   64.19    8.90
  -5  -2  -1   55.59    5.80
  -5  -2  -1   69.29   20.20
  -5  -2  -1   49.80    5.10
  -5  -2  -1   35.50   18.70
  -5  -2  -1   40.70   13.30
  -5  -2  -1   57.89    4.20
  -5  -2  -1   53.49    5.00
  -5  -2  -1   50.39    3.20
  -5  -2  -1   61.59    6.40
  -5  -2  -1   37.00   19.70
  -5  -2  -1   51.09    4.10
   5   2   1   50.39    4.70
   5   2   1   55.99    4.40
   5   2   1   55.99    4.20
   5   2   1   65.29    7.40
   5   2   1   55.49    4.50
  -6  -2  -1    4.50    2.80
  -6  -2  -1    2.60    2.00
  -6  -2  -1    0.50    2.70
  -6  -2  -1    2.50    2.40
  -6  -2  -1    2.80    1.80
  -6  -2  -1    1.60    1.10
  -6  -2  -1   -0.10    1.10
  -6  -2  -1    3.90    2.00
  -6  -2  -1    2.10    2.30
   6   2   1    1.20    1.90
   6   2   1    1.20    1.30
   6   2   1   -1.20    1.40
   6   2   1    0.60    1.60
   6   2   1    0.10    2.70
  -7  -2  -1   41.70    4.30
  -7  -2  -1   40.60    6.10
  -7  -2  -1   46.00    8.00
  -7  -2  -1   29.30    6.00
  -7  -2  -1   44.60    6.40
  -7  -2  -1   41.80    3.00
  -7  -2  -1   42.60    6.40
  -7  -2  -1   39.60    4.30
  -7  -2  -1   40.00    4.80
   7   2   1   41.40    4.20
   7   2   1   34.20    7.50
   7   2   1   41.60    5.20
  -8  -2  -1  143.69   11.20
  -8  -2  -1  129.69   11.50
  -8  -2  -1  145.69   10.60
  -8  -2  -1  143.19   13.10
  -8  -2  -1  153.48    5.90
  -8  -2  -1  153.28    8.10
  -8  -2  -1  157.08   10.10
   8   2   1  149.99   13.90
   8   2   1  167.38    9.20
   8   2   1  143.29    7.90
  -9  -2  -1   89.59    9.40
  -9  -2  -1   93.69    9.50
  -9  -2  -1   93.89   11.20
  -9  -2  -1   79.09   10.80
  -9  -2  -1  108.59    9.30
  -9  -2  -1   77.29    6.20
  -9  -2  -1   93.49    3.90
   9   2   1   87.59    6.30
   9   2   1   93.89    7.50
 -10  -2  -1    8.70    5.80
 -10  -2  -1   22.10    6.30
 -10  -2  -1   12.80    5.00
 -10  -2  -1   21.30    4.10
 -10  -2  -1   19.60    5.70
 -10  -2  -1   18.50    6.00
  10   2   1   23.50    8.00
  10   2   1   11.60    4.30
 -11  -2  -1   23.20    6.00
 -11  -2  -1   18.30    4.20
 -11  -2  -1    8.60    4.80
 -11  -2  -1    0.90    4.80
 -11  -2  -1   13.90    4.80
 -11  -2  -1   16.00    6.30
  11   2   1   14.90    4.60
 -12  -2  -1    6.30    2.90
 -12  -2  -1    0.10    3.60
  12   2   1    3.20    3.70
 -13  -2  -1    0.90    4.30
 -13  -2  -1    4.20    3.00
  13   2   1    5.40    4.10
 -14   3   1   37.50    6.50
 -13   3   1    2.40    3.20
 -13   3   1    0.00    1.30
 -13   3   1    2.00    3.50
 -12   3   1   22.60    5.70
 -12   3   1   22.60    5.40
 -12   3   1   31.90    5.90
 -12   3   1   10.00    6.40
 -12   3   1   28.50    3.90
 -12   3   1   19.10    4.80
 -12   3   1   36.50    5.20
  11  -3  -1    0.50    1.90
 -11   3   1   -0.70    1.30
 -11   3   1   -0.20    3.30
 -11   3   1    0.30    2.20
 -11   3   1    1.60    2.10
 -11   3   1   -0.80    1.30
 -11   3   1   -3.80    2.00
 -11   3   1    1.90    1.20
 -11   3   1    2.60    3.30
 -11   3   1    0.40    2.40
 -11   3   1   -3.60    1.40
 -11   3   1    0.80    2.80
  10  -3  -1  260.97    9.10
 -10   3   1  245.68    9.80
 -10   3   1  278.27   12.70
 -10   3   1  244.48   10.60
 -10   3   1  237.58    9.50
 -10   3   1  233.98   17.40
 -10   3   1  275.37   13.50
 -10   3   1  265.77   10.90
 -10   3   1  248.08    8.80
   9  -3  -1    2.30    1.60
  -9   3   1    2.80    1.70
  -9   3   1    3.20    2.60
  -9   3   1    1.60    2.00
  -9   3   1    4.00    3.10
  -9   3   1    2.30    3.30
  -9   3   1   -0.10    1.60
  -9   3   1    2.30    1.60
  -9   3   1    2.30    1.40
   8  -3  -1  109.49    4.80
  -8   3   1  112.19    6.60
  -8   3   1  116.19    7.80
  -8   3   1  107.69    5.40
  -8   3   1  115.29    7.20
  -8   3   1  108.69   10.80
  -8   3   1  100.29    5.20
  -8   3   1  109.09    4.70
  -8   3   1  126.59    5.60
   7  -3  -1   26.70    2.20
  -7   3   1   39.90   20.00
  -7   3   1   42.30   20.50
  -7   3   1   23.10    3.70
  -7   3   1   27.30    2.10
  -7   3   1   30.60    2.30
  -7   3   1   36.40   19.40
  -7   3   1   28.10    4.10
  -7   3   1    3.40   13.70
  -7   3   1   29.20    3.20
  -7   3   1   29.90    3.90
  -7   3   1   28.30    2.70
  -7   3   1   21.80   14.70
  -7   3   1   21.40    4.90
   6  -3  -1  526.25   14.20
   6  -3  -1  523.15   12.70
  -6   3   1  521.95   49.40
  -6   3   1  540.85   12.20
  -6   3   1  516.75   16.00
  -6   3   1  566.54   49.60
  -6   3   1  549.45   14.60
  -6   3   1  514.85   46.80
  -6   3   1  545.65   49.80
  -6   3   1  496.55   51.89
  -6   3   1  541.75   21.80
  -6   3   1  523.45   15.90
  -6   3   1  536.55   12.30
  -6   3   1  524.95   14.10
  -6   3   1  510.15   12.60
   5  -3  -1   72.39    3.60
   5  -3  -1   73.39    2.50
  -5   3   1  129.09   26.20
  -5   3   1   90.19   20.40
  -5   3   1   78.19    3.50
  -5   3   1   77.09    4.70
  -5   3   1   78.59    3.60
  -5   3   1   95.09   21.70
  -5   3   1   73.19    6.90
  -5   3   1  110.79   22.00
  -5   3   1   83.69   20.90
  -5   3   1   82.39    4.10
   4  -3  -1  812.52   18.90
  -4   3   1  854.61   46.60
  -4   3   1  743.23   51.29
  -4   3   1  863.71   52.59
  -4   3   1  790.92   18.90
  -4   3   1  766.62   20.70
  -4   3   1  810.62   18.70
  -4   3   1  813.12   19.90
  -4   3   1  813.12   53.39
  -4   3   1  782.12   55.59
  -4   3   1  798.82   18.20
  -4   3   1  787.62   18.20
   3  -3  -1   67.19    2.70
   3  -3  -1   69.19    3.00
   3  -3  -1   66.49    3.40
  -3   3   1   95.49   20.90
  -3   3   1   63.89    3.40
  -3   3   1   63.39   14.70
  -3   3   1   68.29    2.70
  -3   3   1   73.59   12.80
  -3   3   1   66.29    3.60
  -3   3   1   70.19   16.80
  -3   3   1   63.19    3.30
  -3   3   1   63.99    2.90
  -3   3   1   63.99   13.90
  -3   3   1   66.89    4.00
   2  -3  -1 1191.08   28.20
   2  -3  -1 1206.98   27.00
   2  -3  -1 1200.88   27.30
   2  -3  -1 1237.88   26.30
   2  -3  -1 1229.18   26.60
   2  -3  -1 1180.88   41.10
   2  -3  -1 1219.88   28.90
   2  -3  -1 1198.48   49.70
   2  -3  -1 1219.28   28.50
  -2   3   1 1222.78   57.99
  -2   3   1 1202.18   29.30
  -2   3   1 1188.08   62.69
  -2   3   1 1207.98   26.70
  -2   3   1 1184.08   27.00
  -2   3   1 1234.68   28.40
  -2   3   1 1257.47   26.30
  -2   3   1 1190.78   29.70
  -2   3   1 1296.57   61.09
   1  -3  -1   16.40    5.10
   1  -3  -1   19.00    1.60
   1  -3  -1   21.40    1.80
   1  -3  -1   18.60    2.90
   1  -3  -1   20.40    7.30
   1  -3  -1   18.30    1.90
   1  -3  -1   20.50    2.80
   1  -3  -1   17.10    1.50
   1  -3  -1   18.10    1.50
   1  -3  -1    8.90    5.40
  -1   3   1   21.30    2.20
  -1   3   1   16.10    2.70
  -1   3   1   14.50    7.50
  -1   3   1   19.60    3.00
  -1   3   1   17.30    1.60
  -1   3   1   18.60    1.70
  -1   3   1   19.10    6.70
  -1   3   1   17.70    1.40
  -1   3   1   18.20    1.50
   0  -3  -1  752.32   18.20
   0  -3  -1  737.83   18.40
   0  -3  -1  736.73   20.90
   0  -3  -1  747.73   17.80
   0  -3  -1  757.72   17.80
   0  -3  -1  721.93   39.00
   0  -3  -1  728.53   21.60
   0  -3  -1  749.92   17.90
   0  -3  -1  691.23   41.10
   0  -3  -1  758.82   42.20
   0   3   1  720.43   21.00
   0   3   1  729.93   17.60
   0   3   1  730.73   18.10
   0   3   1  736.13   17.80
   0   3   1  762.82   17.90
   0   3   1  761.82   18.00
   0   3   1  746.73   42.40
   0   3   1  743.23   21.60
   0   3   1  702.73   38.00
   0   3   1  733.03   18.40
  -1  -3  -1  153.38    5.80
  -1  -3  -1  160.38    5.80
  -1  -3  -1  175.68   22.20
  -1  -3  -1  161.58    6.20
  -1  -3  -1  152.88    6.00
  -1  -3  -1  159.48   21.80
  -1  -3  -1  155.78    8.10
  -1  -3  -1  171.48   22.50
  -1  -3  -1  166.18    6.00
  -1  -3  -1  146.29    8.30
  -1  -3  -1  160.78    5.40
   1   3   1  163.88    6.00
   1   3   1  174.88   16.60
   1   3   1  159.28    8.10
   1   3   1  152.68   17.40
   1   3   1  152.98    5.90
   1   3   1  166.68    6.20
   1   3   1  156.18    5.40
   1   3   1  167.68    6.20
   1   3   1  162.08    6.00
   1   3   1  162.88    8.40
  -2  -3  -1  611.44   48.00
  -2  -3  -1  598.04   16.20
  -2  -3  -1  617.34   17.10
  -2  -3  -1  613.74   16.30
  -2  -3  -1  667.33   46.60
  -2  -3  -1  555.84   46.00
  -2  -3  -1  632.34   20.70
  -2  -3  -1  605.94   15.50
  -2  -3  -1  565.84   32.60
  -2  -3  -1  626.14   16.10
  -2  -3  -1  614.34   19.90
   2   3   1  618.04   19.60
   2   3   1  629.34   32.10
   2   3   1  615.14   15.80
   2   3   1  627.14   14.40
   2   3   1  614.64   19.50
   2   3   1  609.74   16.00
   2   3   1  606.44   16.40
   2   3   1  613.24   17.00
   2   3   1  582.54   20.50
   2   3   1  612.54   16.50
  -3  -3  -1   11.10    1.90
  -3  -3  -1   24.30   13.20
  -3  -3  -1   12.20    3.70
  -3  -3  -1   14.40    3.50
  -3  -3  -1   11.00    2.00
  -3  -3  -1    8.40    6.40
  -3  -3  -1   10.10    2.40
  -3  -3  -1   15.80   10.10
  -3  -3  -1   17.20    3.10
  -3  -3  -1   -8.00   10.00
  -3  -3  -1    9.80    1.80
  -3  -3  -1   10.50    1.90
   3   3   1   18.30    3.50
   3   3   1   14.10    1.00
   3   3   1   13.40    2.60
   3   3   1   17.90    4.50
   3   3   1    9.90    3.00
   3   3   1   14.50    2.20
   3   3   1   17.20    1.00
   3   3   1   16.20    3.60
   3   3   1   17.20    2.30
  -4  -3  -1  511.95   20.10
  -4  -3  -1  509.65   16.50
  -4  -3  -1  534.45   14.60
  -4  -3  -1  512.35   15.50
  -4  -3  -1  534.15   21.20
  -4  -3  -1  540.35   55.29
  -4  -3  -1  494.15   18.90
  -4  -3  -1  559.34   50.59
  -4  -3  -1  544.45   54.59
  -4  -3  -1  551.14   14.80
  -4  -3  -1  538.55   34.70
  -4  -3  -1  516.25   17.10
  -4  -3  -1  533.65   15.70
   4   3   1  528.75   15.80
   4   3   1  531.45   14.50
   4   3   1  493.65   21.20
   4   3   1  528.55   17.90
   4   3   1  502.25   15.20
   4   3   1  510.85   16.60
  -5  -3  -1    4.60    1.90
  -5  -3  -1   -5.50    9.90
  -5  -3  -1    8.60    2.20
  -5  -3  -1    6.30    1.70
  -5  -3  -1   23.20   10.90
  -5  -3  -1    5.60    2.90
  -5  -3  -1    4.00   14.10
  -5  -3  -1    3.50    2.80
  -5  -3  -1   11.30    3.20
  -5  -3  -1    6.60    2.10
  -5  -3  -1    5.00    3.00
  -5  -3  -1   12.70    3.20
   5   3   1    6.20    3.10
   5   3   1    6.20    2.20
   5   3   1    7.00    2.50
   5   3   1    4.20    1.70
   5   3   1    4.50    2.40
  -6  -3  -1  991.30   29.50
  -6  -3  -1  973.60   31.90
  -6  -3  -1  978.30   33.20
  -6  -3  -1  954.30   26.60
  -6  -3  -1  989.20   28.50
  -6  -3  -1  955.40   25.40
  -6  -3  -1  966.10   24.50
  -6  -3  -1  979.80   34.90
  -6  -3  -1  942.11   26.40
   6   3   1  969.40   26.30
   6   3   1  959.60   26.10
   6   3   1 1009.40   36.30
  -7  -3  -1   11.20    4.20
  -7  -3  -1    8.80    2.10
  -7  -3  -1   11.60    4.30
  -7  -3  -1   16.10    3.00
  -7  -3  -1   15.60    4.60
  -7  -3  -1    5.70    3.40
  -7  -3  -1   13.30    5.50
   7   3   1   17.00    5.80
   7   3   1   13.40    3.00
   7   3   1   10.90    3.30
  -8  -3  -1   51.99    3.70
  -8  -3  -1   50.69    7.50
  -8  -3  -1   60.69    5.10
  -8  -3  -1   50.99    8.70
  -8  -3  -1   48.00    8.50
  -8  -3  -1   56.39    8.40
  -8  -3  -1   74.99    7.60
   8   3   1   51.29    6.50
   8   3   1   48.80    5.60
   8   3   1   55.39   10.70
  -9  -3  -1   -0.50    3.20
  -9  -3  -1    1.30    3.20
  -9  -3  -1    0.50    1.90
  -9  -3  -1    0.50    1.40
  -9  -3  -1    5.30    3.80
  -9  -3  -1   -1.20    3.50
   9   3   1    3.60    4.10
   9   3   1    0.80    2.10
   9   3   1   -5.50    2.10
 -10  -3  -1   37.50    7.40
 -10  -3  -1   46.30    5.60
 -10  -3  -1   50.29    9.80
 -10  -3  -1   56.49    9.40
 -10  -3  -1   46.70    8.70
  10   3   1   46.70    6.80
  10   3   1   35.30   10.00
 -11  -3  -1   17.60    5.70
 -11  -3  -1   21.20    4.00
  11   3   1   20.60    5.20
 -12  -3  -1  120.79    7.70
 -12  -3  -1  130.19   11.50
  12   3   1  130.89   10.50
 -15   4   1    8.20    5.00
 -15   4   1    5.10    4.30
 -14   4   1   11.30    4.50
 -14   4   1    9.50    4.90
 -13   4   1   48.10    5.00
 -13   4   1   35.10    9.30
 -13   4   1   49.70    6.40
 -13   4   1   51.19    7.70
 -13   4   1   56.49    6.60
 -13   4   1   58.59    5.30
 -13   4   1   41.20    7.10
 -13   4   1   56.39    8.10
 -12   4   1   48.10    6.10
 -12   4   1   51.29    7.50
 -12   4   1   51.79    5.70
 -12   4   1   41.20    4.20
 -12   4   1   56.29    5.10
 -12   4   1   55.69    7.70
 -12   4   1   49.30    3.20
 -12   4   1   50.29    7.50
 -12   4   1   37.70    9.10
 -12   4   1   54.39    5.40
 -12   4   1   45.30    2.90
 -11   4   1   21.00    3.50
 -11   4   1   21.20    5.70
 -11   4   1   22.20    3.70
 -11   4   1   21.10    3.00
 -11   4   1   20.50    7.20
 -11   4   1   15.60    4.60
 -11   4   1   22.70    4.00
 -11   4   1   17.80    2.90
 -11   4   1   22.40    4.30
  10  -4  -1   51.49    3.50
 -10   4   1   51.59    4.40
 -10   4   1   53.39    4.90
 -10   4   1   58.79    5.70
 -10   4   1   53.59   10.80
 -10   4   1   60.49    8.20
 -10   4   1   46.10    3.70
 -10   4   1   60.09    7.60
 -10   4   1   57.09    4.20
 -10   4   1   61.69    4.60
   9  -4  -1  134.19    5.10
  -9   4   1  134.79    6.40
  -9   4   1  128.69    6.40
  -9   4   1  130.79    6.20
  -9   4   1  134.89    9.10
  -9   4   1  139.39    6.60
  -9   4   1  133.49    8.50
  -9   4   1  139.29    8.10
  -9   4   1  129.69   12.50
   8  -4  -1    2.80    1.10
  -8   4   1    3.30    1.60
  -8   4   1    4.60    1.80
  -8   4   1    4.00    1.60
  -8   4   1    3.10    2.30
  -8   4   1    6.40    4.00
  -8   4   1    2.30    2.20
  -8   4   1    6.40    1.80
   7  -4  -1  460.35   10.40
   7  -4  -1  420.66   12.60
  -7   4   1  433.96   15.00
  -7   4   1  425.66   11.90
  -7   4   1  416.96   12.00
  -7   4   1  341.87   48.80
  -7   4   1  435.56   14.80
  -7   4   1  350.06   43.20
  -7   4   1  423.46   11.80
  -7   4   1  414.26   49.20
  -7   4   1  429.36   51.39
  -7   4   1  443.56   49.10
  -7   4   1  406.26   12.30
  -7   4   1  438.56   13.00
  -7   4   1  432.26   20.70
   6  -4  -1  647.64   16.70
  -6   4   1  644.44   19.00
  -6   4   1  618.34   24.50
  -6   4   1  692.43   57.89
  -6   4   1  654.73   16.50
  -6   4   1  626.34   17.40
  -6   4   1  662.93   16.10
  -6   4   1  648.94   57.39
  -6   4   1  613.94   58.49
  -6   4   1  649.64   16.70
  -6   4   1  629.74   19.10
  -6   4   1  636.84   51.59
  -6   4   1  635.44   16.30
  -6   4   1  700.43   60.29
   5  -4  -1  618.94   15.70
  -5   4   1  614.54   16.10
  -5   4   1  645.94   53.59
  -5   4   1  584.04   53.99
  -5   4   1  624.34   52.59
  -5   4   1  606.24   15.80
  -5   4   1  615.74   16.80
  -5   4   1  625.54   44.60
  -5   4   1  626.64   16.20
  -5   4   1  633.14   18.40
  -5   4   1  670.63   51.99
  -5   4   1  606.24   15.10
   4  -4  -1  441.86   12.60
   4  -4  -1  443.26   11.10
   4  -4  -1  445.76   11.80
  -4   4   1  446.16   42.00
  -4   4   1  446.16   37.60
  -4   4   1  473.75   13.30
  -4   4   1  439.26   12.90
  -4   4   1  464.15   45.70
  -4   4   1  433.16   12.80
  -4   4   1  414.86   31.60
  -4   4   1  451.65   42.20
  -4   4   1  441.36   11.80
  -4   4   1  441.36   11.10
  -4   4   1  423.76   13.70
  -4   4   1  445.36   11.50
   3  -4  -1  830.92   20.00
   3  -4  -1  834.52   20.40
   3  -4  -1  841.72   20.70
   3  -4  -1  833.32   20.90
   3  -4  -1  818.62   18.20
   3  -4  -1  848.22   19.30
  -3   4   1  814.02   19.20
  -3   4   1  832.52   19.30
  -3   4   1  853.61   19.90
  -3   4   1  800.42   53.69
  -3   4   1  823.72   53.29
  -3   4   1  806.72   22.00
  -3   4   1  842.32   21.90
  -3   4   1  824.02   49.10
  -3   4   1  821.12   22.40
  -3   4   1  853.21   60.89
  -3   4   1  808.52   21.00
   2  -4  -1  431.56   25.50
   2  -4  -1  440.16   12.60
   2  -4  -1  424.96   11.20
   2  -4  -1  451.95   14.20
   2  -4  -1  449.36   10.80
   2  -4  -1  461.45   11.90
   2  -4  -1  415.06   31.20
   2  -4  -1  444.06   11.00
   2  -4  -1  424.46   13.60
  -2   4   1  417.96   14.70
  -2   4   1  432.76   12.70
  -2   4   1  449.36   11.80
  -2   4   1  438.06   37.10
  -2   4   1  450.05   11.40
  -2   4   1  450.05   10.80
  -2   4   1  434.66   12.90
  -2   4   1  438.06   14.30
  -2   4   1  436.56   11.00
  -2   4   1  430.06   39.80
  -2   4   1  458.25   36.40
   1  -4  -1 1971.50   45.80
   1  -4  -1 2046.20   44.50
   1  -4  -1 2008.40   71.49
   1  -4  -1 2021.40   79.99
   1  -4  -1 1992.10   49.60
   1  -4  -1 2160.18   83.29
   1  -4  -1 1995.90   45.00
   1  -4  -1 1996.50   44.70
   1  -4  -1 2168.08   48.80
   1  -4  -1 1963.40   44.30
  -1   4   1 1980.80   45.90
  -1   4   1 1996.50   49.00
  -1   4   1 1925.31   45.00
  -1   4   1 2013.50   44.40
  -1   4   1 1990.60   45.80
  -1   4   1 2004.90   44.50
  -1   4   1 2063.09   44.80
  -1   4   1 1994.60   49.80
  -1   4   1 2039.00   91.59
  -1   4   1 1995.00   82.99
   0  -4  -1  142.59    8.50
   0  -4  -1  122.19   21.10
   0  -4  -1  128.09   18.30
   0  -4  -1  132.99    5.60
   0  -4  -1  144.39    8.00
   0  -4  -1  138.69    5.30
   0  -4  -1  141.99    5.50
   0  -4  -1  148.29    5.50
   0  -4  -1  135.39    5.80
   0  -4  -1  150.08   18.90
   0   4   1  139.09    5.50
   0   4   1  138.89    5.70
   0   4   1  144.59    5.50
   0   4   1  146.39    8.10
   0   4   1  134.29    5.40
   0   4   1  151.38   20.70
   0   4   1  140.09    5.20
   0   4   1  135.09    5.50
   0   4   1  138.49    8.20
   0   4   1  175.78   20.20
  -1  -4  -1  646.64   17.20
  -1  -4  -1  687.23   49.90
  -1  -4  -1  627.34   17.20
  -1  -4  -1  638.64   17.30
  -1  -4  -1  654.93   21.10
  -1  -4  -1  624.64   16.80
  -1  -4  -1  663.33   17.00
  -1  -4  -1  667.53   47.20
  -1  -4  -1  637.74   21.80
  -1  -4  -1  644.44   46.30
   1   4   1  649.74   17.00
   1   4   1  606.14   41.20
   1   4   1  596.44   38.00
   1   4   1  660.53   21.10
   1   4   1  654.43   21.40
   1   4   1  661.63   16.20
   1   4   1  624.64   17.30
   1   4   1  642.74   17.20
   1   4   1  641.84   17.30
   1   4   1  570.24   16.10
   1   4   1  610.94   17.00
  -2  -4  -1  413.96   12.30
  -2  -4  -1  386.46   12.20
  -2  -4  -1  395.66   16.80
  -2  -4  -1  402.26   12.30
  -2  -4  -1  409.86   13.00
  -2  -4  -1  475.05   43.90
  -2  -4  -1  403.16   16.20
  -2  -4  -1  401.26   11.40
  -2  -4  -1  407.56   41.60
  -2  -4  -1  430.06   39.80
  -2  -4  -1  413.86   13.10
   2   4   1  395.36   15.70
   2   4   1  433.76   31.30
   2   4   1  370.56   15.50
   2   4   1  376.36   12.30
   2   4   1  397.76   12.90
   2   4   1  405.96   12.30
   2   4   1  414.56   10.80
   2   4   1  386.36   11.60
   2   4   1  401.06   16.60
   2   4   1  417.96   32.00
  -3  -4  -1   32.80    3.30
  -3  -4  -1   36.70    3.20
  -3  -4  -1   31.10   13.70
  -3  -4  -1   37.70    4.60
  -3  -4  -1   41.20    6.00
  -3  -4  -1   34.60    3.40
  -3  -4  -1   28.90   17.70
  -3  -4  -1   37.50    2.90
  -3  -4  -1   33.30   17.00
  -3  -4  -1   25.80    5.10
   3   4   1   30.70    2.90
   3   4   1   35.70    3.70
   3   4   1   32.60    5.10
   3   4   1   35.80    2.00
   3   4   1   28.60    3.10
   3   4   1   45.00    7.40
   3   4   1   36.70    3.70
   3   4   1   18.40    9.40
   3   4   1   39.60    5.60
  -4  -4  -1   80.99   26.80
  -4  -4  -1   61.29    5.30
  -4  -4  -1   54.99    5.40
  -4  -4  -1   48.30    4.30
  -4  -4  -1   45.20    4.10
  -4  -4  -1   40.00   18.10
  -4  -4  -1   55.19   20.10
  -4  -4  -1   56.29    6.50
  -4  -4  -1   54.79    7.60
  -4  -4  -1   67.19    4.10
  -4  -4  -1   58.49    4.10
   4   4   1   64.59    6.50
   4   4   1   51.29    5.70
   4   4   1   54.09    4.00
   4   4   1   55.59    4.10
   4   4   1   67.69    5.20
   4   4   1   62.29    5.00
   4   4   1   55.89    8.50
  -5  -4  -1  199.78   10.60
  -5  -4  -1  205.48   10.10
  -5  -4  -1  207.98   13.80
  -5  -4  -1  203.28    8.10
  -5  -4  -1  197.98    9.00
  -5  -4  -1  194.48    7.90
  -5  -4  -1  196.78    8.90
  -5  -4  -1  174.88   11.80
   5   4   1  199.08   10.70
   5   4   1  208.38   10.20
   5   4   1  200.98    8.10
   5   4   1  203.78    9.50
   5   4   1  208.78   14.30
   5   4   1  189.18    8.40
  -6  -4  -1  165.48   10.30
  -6  -4  -1  172.08    9.80
  -6  -4  -1  196.78   12.80
  -6  -4  -1  156.08    7.20
  -6  -4  -1  173.48    7.60
  -6  -4  -1  159.38   12.90
   6   4   1  156.58    7.90
   6   4   1  170.48   13.60
   6   4   1  159.48    9.00
   6   4   1  155.18    8.90
  -7  -4  -1  163.38   10.20
  -7  -4  -1  154.68   10.70
  -7  -4  -1  164.68    7.80
  -7  -4  -1  146.19   11.90
  -7  -4  -1  150.38    7.10
  -7  -4  -1  157.48   13.10
   7   4   1  159.58   13.90
   7   4   1  169.38    9.70
   7   4   1  144.59    7.90
  -8  -4  -1    0.10    2.90
  -8  -4  -1   -1.50    1.70
  -8  -4  -1   -2.30    3.40
  -8  -4  -1    1.70    1.50
  -8  -4  -1    2.40    4.00
  -8  -4  -1   -0.70    2.90
   8   4   1    1.90    2.80
   8   4   1    2.60    2.20
  -9  -4  -1   63.29    9.40
  -9  -4  -1   49.70    5.00
  -9  -4  -1   56.09   10.30
  -9  -4  -1   57.79    8.60
  -9  -4  -1   51.59    9.30
  -9  -4  -1   57.89    4.00
   9   4   1   72.49   13.70
   9   4   1   45.60    6.60
 -10  -4  -1    5.10    4.60
 -10  -4  -1  -10.60    4.50
 -10  -4  -1    2.30    3.60
 -10  -4  -1    8.60    5.60
 -10  -4  -1    1.60    2.20
  10   4   1    2.60    3.60
 -11  -4  -1   93.49   10.00
 -11  -4  -1   87.39    6.30
  11   4   1  104.29    9.50
 -12  -4  -1    3.70    2.50
 -12  -4  -1   -0.30    3.80
  12   4   1   -6.10    3.10
 -15   5   1    4.60    4.10
 -15   5   1    2.80    4.10
 -14   5   1   -3.30    2.90
 -14   5   1    0.70    2.30
 -14   5   1    5.20    4.10
 -13   5   1   56.39    7.00
 -13   5   1   58.79    6.30
 -13   5   1   37.40   10.60
 -13   5   1   45.70    7.80
 -13   5   1   68.09   10.30
 -13   5   1   53.89    4.60
 -13   5   1   52.49    8.30
 -13   5   1   51.89    6.40
 -12   5   1   10.60    3.20
 -12   5   1   11.20    5.00
 -12   5   1    5.50    1.70
 -12   5   1    4.30    2.20
 -12   5   1    7.40    4.00
 -12   5   1    7.50    3.40
 -12   5   1    7.90    2.20
 -12   5   1    5.50    5.20
 -12   5   1    5.10    1.80
 -11   5   1  351.36   11.50
 -11   5   1  321.77   12.10
 -11   5   1  335.77   15.80
 -11   5   1  331.87   13.20
 -11   5   1  336.17   11.30
 -11   5   1  361.86   14.90
 -11   5   1  315.97   10.70
 -11   5   1  340.17   16.30
 -11   5   1  339.17   22.30
 -10   5   1    8.40    1.80
 -10   5   1    7.50    2.10
 -10   5   1    6.10    2.40
 -10   5   1   11.00    5.00
 -10   5   1   10.80    2.60
 -10   5   1    5.00    2.10
 -10   5   1    5.50    3.10
 -10   5   1    8.10    3.80
 -10   5   1    7.70    3.40
  -9   5   1  148.79   13.50
  -9   5   1  150.28    7.10
  -9   5   1  152.08    9.40
  -9   5   1  145.29    7.30
  -9   5   1  141.79    8.80
  -9   5   1  146.29    6.90
  -9   5   1  150.68    6.20
   8  -5  -1   20.80    3.00
  -8   5   1   18.60    3.00
  -8   5   1   12.50    3.40
  -8   5   1   25.70    7.40
  -8   5   1   15.60    3.70
  -8   5   1   14.90    2.70
  -8   5   1   17.00    2.70
  -8   5   1   16.30    2.30
  -8   5   1   14.90    2.60
   7  -5  -1  262.17    9.00
  -7   5   1  248.18   46.80
  -7   5   1  284.47   41.10
  -7   5   1  252.07   11.00
  -7   5   1  250.07    9.30
  -7   5   1  267.77   16.00
  -7   5   1  246.88    8.90
  -7   5   1  259.57    9.60
  -7   5   1  275.87   47.80
  -7   5   1  302.57   43.70
  -7   5   1  256.27   11.30
  -7   5   1  262.87    9.40
  -7   5   1  250.87    7.80
  -7   5   1  242.18   35.00
   6  -5  -1   65.59    3.90
  -6   5   1   73.59    3.30
  -6   5   1   57.89   18.00
  -6   5   1   70.39    4.60
  -6   5   1  100.09   27.20
  -6   5   1  100.19   29.00
  -6   5   1   72.69    4.70
  -6   5   1   61.29    3.80
  -6   5   1   70.49    5.60
  -6   5   1   45.20   22.10
  -6   5   1   73.89    4.80
  -6   5   1   49.50   18.30
   5  -5  -1  691.33   17.60
   5  -5  -1  671.93   18.50
  -5   5   1  669.43   17.30
  -5   5   1  688.03   17.70
  -5   5   1  686.63   19.00
  -5   5   1  674.43   53.69
  -5   5   1  691.73   59.39
  -5   5   1  685.43   16.50
  -5   5   1  635.94   57.29
  -5   5   1  722.13   63.29
  -5   5   1  699.23   19.80
  -5   5   1  673.63   19.40
  -5   5   1  732.53   48.70
  -5   5   1  705.53   20.60
   4  -5  -1  676.43   16.90
   4  -5  -1  677.53   18.50
   4  -5  -1  678.03   15.00
   4  -5  -1  690.23   17.50
   4  -5  -1  689.83   16.80
   4  -5  -1  677.03   16.40
  -4   5   1  678.53   54.69
  -4   5   1  696.33   17.50
  -4   5   1  684.63   19.80
  -4   5   1  660.43   41.40
  -4   5   1  674.23   18.80
  -4   5   1  679.73   16.80
  -4   5   1  675.23   19.90
  -4   5   1  718.33   20.60
  -4   5   1  645.34   59.39
  -4   5   1  682.73   16.40
  -4   5   1  682.03   50.49
  -4   5   1  695.13   56.59
   3  -5  -1   83.29    5.10
   3  -5  -1   93.59   15.00
   3  -5  -1   80.09    3.50
   3  -5  -1   84.59    3.60
   3  -5  -1   75.29    5.10
   3  -5  -1   78.69    4.60
   3  -5  -1   79.79    3.00
   3  -5  -1   80.79    4.20
  -3   5   1   80.49    4.10
  -3   5   1   94.79   22.60
  -3   5   1  138.19   30.50
  -3   5   1   83.19    3.60
  -3   5   1   86.49    3.20
  -3   5   1   80.29   19.40
  -3   5   1   83.19    5.30
  -3   5   1   81.59    6.00
  -3   5   1   78.39    5.70
  -3   5   1   78.49    3.50
  -3   5   1   93.89   23.20
  -3   5   1   80.59    4.90
   2  -5  -1   99.99    3.90
   2  -5  -1   96.39    4.60
   2  -5  -1   99.29    6.60
   2  -5  -1   99.29    4.20
   2  -5  -1   99.29    4.10
   2  -5  -1   88.39    4.90
   2  -5  -1   86.29    5.90
   2  -5  -1   79.79   17.50
   2  -5  -1   90.99   15.00
  -2   5   1  107.19   23.80
  -2   5   1   79.79   23.00
  -2   5   1   98.19    5.30
  -2   5   1   96.49   20.80
  -2   5   1   96.89    4.20
  -2   5   1   92.39    4.50
  -2   5   1  100.89    4.00
  -2   5   1  103.09    6.90
  -2   5   1   98.79    7.10
  -2   5   1   96.59    4.10
   1  -5  -1 1285.27   32.00
   1  -5  -1 1294.37   30.40
   1  -5  -1 1169.38   35.70
   1  -5  -1 1324.47   30.70
   1  -5  -1 1303.57   35.30
   1  -5  -1 1421.06   70.79
   1  -5  -1 1311.67   61.19
   1  -5  -1 1303.37   67.49
   1  -5  -1 1338.67   30.60
   1  -5  -1 1333.77   31.20
  -1   5   1 1271.87   35.70
  -1   5   1 1293.57   31.90
  -1   5   1 1341.67   30.70
  -1   5   1 1268.17   32.10
  -1   5   1 1347.37   37.00
  -1   5   1 1320.67   71.89
  -1   5   1 1365.36   30.90
  -1   5   1 1339.37   77.59
  -1   5   1 1380.26   70.19
  -1   5   1 1293.77   31.20
  -1   5   1 1325.07   30.50
   0  -5  -1  165.28   22.10
   0  -5  -1  155.68    6.90
   0  -5  -1  154.28    9.80
   0  -5  -1  119.59   24.30
   0  -5  -1  167.18    6.50
   0  -5  -1  151.58    6.20
   0  -5  -1  154.08    6.40
   0  -5  -1  165.58    9.40
   0  -5  -1  152.98    6.10
   0  -5  -1  158.18   22.90
   0   5   1  161.78    6.00
   0   5   1  166.58   27.10
   0   5   1  148.19    6.20
   0   5   1  144.09    6.40
   0   5   1  161.48    6.60
   0   5   1  157.68    6.30
   0   5   1  115.19   24.00
   0   5   1  148.89    6.30
   0   5   1  159.08    7.00
   0   5   1  137.09    8.80
   0   5   1  153.18    9.50
  -1  -5  -1  286.37   33.50
  -1  -5  -1  273.77   10.00
  -1  -5  -1  271.17    9.90
  -1  -5  -1  298.97   14.50
  -1  -5  -1  282.97   10.10
  -1  -5  -1  263.87   13.10
  -1  -5  -1  283.07    9.70
  -1  -5  -1  278.87    9.60
  -1  -5  -1  267.67   32.30
  -1  -5  -1  292.87   33.50
   1   5   1  292.67   32.50
   1   5   1  281.87    9.80
   1   5   1  298.07   13.50
   1   5   1  280.17   10.00
   1   5   1  285.07   13.70
   1   5   1  255.77   28.80
   1   5   1  285.07   10.00
   1   5   1  282.97    9.70
   1   5   1  281.57    9.20
   1   5   1  279.47   10.10
   1   5   1  291.77    9.10
  -2  -5  -1  618.64   17.90
  -2  -5  -1  585.64   54.99
  -2  -5  -1  613.84   17.70
  -2  -5  -1  623.04   22.80
  -2  -5  -1  654.43   52.59
  -2  -5  -1  650.93   24.20
  -2  -5  -1  653.13   55.99
  -2  -5  -1  641.64   18.70
  -2  -5  -1  637.44   18.40
  -2  -5  -1  595.64   17.70
   2   5   1  613.14   22.20
   2   5   1  633.74   17.00
   2   5   1  608.54   23.10
   2   5   1  626.74   44.10
   2   5   1  639.24   41.40
   2   5   1  607.14   18.40
   2   5   1  630.54   16.10
   2   5   1  609.64   17.90
   2   5   1  644.74   22.70
   2   5   1  644.14   18.10
  -3  -5  -1  305.27   12.20
  -3  -5  -1  301.57   50.79
  -3  -5  -1  317.97   11.10
  -3  -5  -1  309.07   11.20
  -3  -5  -1  311.77   10.00
  -3  -5  -1  296.17   11.10
  -3  -5  -1  314.07   11.90
  -3  -5  -1  292.47   16.00
  -3  -5  -1  314.07   42.00
  -3  -5  -1  299.87   15.20
  -3  -5  -1  307.37   38.40
   3   5   1  307.07   11.10
   3   5   1  337.57   16.70
   3   5   1  238.08   27.40
   3   5   1  299.67   11.80
   3   5   1  342.37   15.30
   3   5   1  293.27   14.50
   3   5   1  289.27   29.10
   3   5   1  309.47    8.70
   3   5   1  306.97   10.40
   3   5   1  310.37   11.50
  -4  -5  -1  152.58   34.50
  -4  -5  -1  140.29   35.50
  -4  -5  -1  174.08    8.50
  -4  -5  -1  184.88    7.40
  -4  -5  -1  194.88    8.30
  -4  -5  -1  192.48    8.80
  -4  -5  -1  166.98   36.20
  -4  -5  -1  184.68    9.90
  -4  -5  -1  182.08   11.80
  -4  -5  -1  196.58   13.40
  -4  -5  -1  187.08    9.40
   4   5   1  183.08   26.30
   4   5   1  179.98   11.10
   4   5   1  184.78    9.10
   4   5   1  214.08   13.90
   4   5   1  175.38    9.20
   4   5   1  192.28    8.10
   4   5   1  172.38   10.90
   4   5   1  179.18    8.10
  -5  -5  -1  348.47   14.50
  -5  -5  -1  343.47   12.40
  -5  -5  -1  379.86   20.10
  -5  -5  -1  355.06   11.80
  -5  -5  -1  357.86   15.20
  -5  -5  -1  374.76   18.40
   5   5   1  354.66   12.70
   5   5   1  355.06   16.00
   5   5   1  365.76   12.60
   5   5   1  348.97   19.60
   5   5   1  375.36   14.20
  -6  -5  -1    1.50    2.50
  -6  -5  -1    3.10    2.90
  -6  -5  -1   11.40    4.30
  -6  -5  -1    3.10    1.90
  -6  -5  -1    2.10    4.10
  -6  -5  -1    3.30    1.90
   6   5   1    1.90    2.00
   6   5   1    2.20    2.60
   6   5   1    2.40    3.20
   6   5   1    3.30    2.70
  -7  -5  -1  138.89   13.10
  -7  -5  -1  139.79   10.70
  -7  -5  -1  142.29    7.20
  -7  -5  -1  136.29   12.10
  -7  -5  -1  155.18   10.30
  -7  -5  -1  120.99    6.90
   7   5   1  133.89    9.20
   7   5   1  136.99   13.20
   7   5   1  137.89    7.80
  -8  -5  -1   22.10    5.80
  -8  -5  -1   18.10    3.50
  -8  -5  -1   23.60    3.50
  -8  -5  -1   13.70    5.50
  -8  -5  -1   16.30    6.40
  -8  -5  -1   23.30    5.50
   8   5   1   23.50    4.90
   8   5   1   21.10    4.10
   8   5   1   18.40    6.40
  -9  -5  -1  191.08   13.80
  -9  -5  -1  158.38    7.70
  -9  -5  -1  160.38   15.00
  -9  -5  -1  166.48   16.00
  -9  -5  -1  177.18    8.50
  -9  -5  -1  178.58   12.40
   9   5   1  193.18   11.90
 -10  -5  -1   26.90    4.10
 -10  -5  -1   22.80    5.90
  10   5   1   28.90    5.90
 -11  -5  -1    2.10    2.40
 -11  -5  -1    5.80    4.50
  11   5   1    1.70    4.10
 -15   6   1    7.70    4.80
 -15   6   1    1.60    3.60
 -14   6   1   -0.30    3.80
 -14   6   1   -1.30    3.00
 -14   6   1    6.20    4.00
 -13   6   1    5.00    1.90
 -13   6   1    4.60    3.90
 -13   6   1    2.80    3.60
 -13   6   1    2.70    6.40
 -13   6   1    4.80    3.80
 -13   6   1    6.30    3.10
 -13   6   1   10.50    1.90
 -13   6   1   14.50    4.00
 -12   6   1   88.89    5.30
 -12   6   1   85.49    4.80
 -12   6   1   99.09    9.30
 -12   6   1   93.29    7.20
 -12   6   1   78.89    4.20
 -12   6   1   88.59    8.10
 -12   6   1  102.09   16.20
 -12   6   1   89.89    8.80
 -11   6   1    6.90    3.60
 -11   6   1    5.90    3.90
 -11   6   1    6.70    2.10
 -11   6   1    7.30    2.50
 -11   6   1    7.20    3.60
 -11   6   1    5.70    1.60
 -11   6   1    3.90    4.40
 -11   6   1    6.60    2.70
 -11   6   1    8.80    2.00
 -10   6   1    2.10    1.80
 -10   6   1    2.60    3.30
 -10   6   1    1.80    1.50
 -10   6   1    1.40    2.20
 -10   6   1    0.30    4.00
 -10   6   1    7.60    3.70
 -10   6   1    5.90    2.30
   9  -6  -1   34.40    4.20
  -9   6   1   25.40    3.90
  -9   6   1   27.90    5.10
  -9   6   1   21.00    6.80
  -9   6   1   30.50    2.70
  -9   6   1   27.40    3.60
  -9   6   1   29.80    5.00
  -9   6   1   29.60    4.00
   8  -6  -1  207.58    8.20
  -8   6   1  190.98    8.80
  -8   6   1  191.58    6.40
  -8   6   1  177.88   14.30
  -8   6   1  202.48   10.60
  -8   6   1  196.18    8.60
  -8   6   1  170.88    7.50
  -8   6   1  173.68    9.90
  -8   6   1  189.78    9.10
   7  -6  -1   35.00    3.40
  -7   6   1   27.20   14.70
  -7   6   1   31.10    3.10
  -7   6   1   58.99   20.40
  -7   6   1   30.30    4.10
  -7   6   1   18.90   20.20
  -7   6   1   30.00    3.00
  -7   6   1   35.60   25.60
  -7   6   1   30.10    4.00
  -7   6   1   83.39   24.90
  -7   6   1   30.40    4.10
  -7   6   1   41.00    9.00
  -7   6   1   33.30    2.40
  -7   6   1   34.50    5.50
   6  -6  -1   55.79    3.90
   6  -6  -1   52.79    4.10
  -6   6   1   53.69   19.50
  -6   6   1   63.19    5.30
  -6   6   1   54.89   21.20
  -6   6   1   42.30   23.10
  -6   6   1   74.79   19.00
  -6   6   1   56.89    3.70
  -6   6   1   58.29    3.00
  -6   6   1   55.69    4.60
  -6   6   1   53.59    3.80
  -6   6   1   23.00   21.00
  -6   6   1   63.29    5.60
  -6   6   1   52.99    5.00
   5  -6  -1   32.40    3.30
   5  -6  -1   33.50    3.10
   5  -6  -1   33.90    2.30
  -5   6   1   37.00    2.40
  -5   6   1   28.20    4.20
  -5   6   1   31.70    4.40
  -5   6   1   31.20    2.90
  -5   6   1   30.30   16.30
  -5   6   1   44.80   21.70
  -5   6   1   37.40    3.90
  -5   6   1   48.20   16.00
  -5   6   1   40.80    5.10
  -5   6   1   31.00    2.60
  -5   6   1   23.00   16.10
  -5   6   1   52.29   17.50
   4  -6  -1   27.60    2.30
   4  -6  -1   27.00    3.20
   4  -6  -1   25.00    1.70
   4  -6  -1   19.30    2.70
   4  -6  -1   16.00    8.50
   4  -6  -1   25.20    3.40
   4  -6  -1   28.70    3.00
  -4   6   1   23.10    4.00
  -4   6   1   13.50   12.70
  -4   6   1   41.30   18.80
  -4   6   1   34.50    2.40
  -4   6   1   34.10    2.60
  -4   6   1   14.50   14.50
  -4   6   1   34.70    3.70
  -4   6   1    8.90   11.50
  -4   6   1   38.20    5.10
   3  -6  -1   85.99    6.30
   3  -6  -1   65.89   18.20
   3  -6  -1   92.79    4.20
   3  -6  -1   94.29    5.50
   3  -6  -1   96.39   17.20
   3  -6  -1  100.09    4.30
   3  -6  -1   90.89    6.30
   3  -6  -1   99.29    3.90
   3  -6  -1   99.19    5.10
  -3   6   1   90.09    4.20
  -3   6   1   95.89    5.70
  -3   6   1   86.19   21.80
  -3   6   1   97.19    7.40
  -3   6   1  102.09    4.00
  -3   6   1   92.29    4.80
  -3   6   1  103.19    4.40
  -3   6   1  103.09    6.20
  -3   6   1   97.69    7.10
   2  -6  -1  707.73   18.30
   2  -6  -1  732.43   18.20
   2  -6  -1  735.33   23.00
   2  -6  -1  763.62   19.60
   2  -6  -1  718.53   23.70
   2  -6  -1  727.13   44.60
   2  -6  -1  722.13   20.40
   2  -6  -1  736.73   51.79
   2  -6  -1  740.53   18.60
  -2   6   1  729.63   20.60
  -2   6   1  743.83   18.60
  -2   6   1  702.63   24.40
  -2   6   1  702.53   56.19
  -2   6   1  762.52   18.40
  -2   6   1  735.03   18.70
  -2   6   1  707.73   23.70
  -2   6   1  701.63   19.20
  -2   6   1  716.43   60.89
  -2   6   1  733.73   20.80
  -2   6   1  716.83   56.59
   1  -6  -1    0.70    1.20
   1  -6  -1   -2.80    1.40
   1  -6  -1    0.80    7.20
   1  -6  -1   -0.20    2.00
   1  -6  -1   -0.50    1.00
   1  -6  -1  -13.80    6.90
   1  -6  -1    0.60    1.00
   1  -6  -1    1.20    1.20
   1  -6  -1    1.50    1.30
  -1   6   1    1.30    1.20
  -1   6   1    1.80    1.50
  -1   6   1   -3.10    8.30
  -1   6   1    4.60    1.50
  -1   6   1    8.20    8.80
  -1   6   1    3.40    2.40
  -1   6   1    0.00    7.80
  -1   6   1    1.10    1.90
  -1   6   1    2.30    1.60
  -1   6   1    3.60    1.30
  -1   6   1    3.60    1.40
   0  -6  -1  308.57   14.40
   0  -6  -1  314.77   10.40
   0  -6  -1  305.97   10.10
   0  -6  -1  243.18   30.70
   0  -6  -1  303.67   10.50
   0  -6  -1  298.27   14.90
   0  -6  -1  320.77   36.50
   0  -6  -1  310.57   11.20
   0  -6  -1  299.77   34.80
   0  -6  -1  305.47   10.40
   0   6   1  312.47   11.30
   0   6   1  235.28   31.00
   0   6   1  294.77    9.70
   0   6   1  308.57   10.70
   0   6   1  295.37   10.30
   0   6   1  304.57   10.30
   0   6   1  278.27   38.10
   0   6   1  301.67   14.80
   0   6   1  296.67   10.30
   0   6   1  309.97   14.60
  -1  -6  -1  246.68   32.00
  -1  -6  -1  255.37   31.50
  -1  -6  -1  268.77   32.40
  -1  -6  -1  242.38   13.90
  -1  -6  -1  244.98    9.90
  -1  -6  -1  251.27    9.40
  -1  -6  -1  250.07    9.70
  -1  -6  -1  242.28    9.20
  -1  -6  -1  242.78   13.30
   1   6   1  285.67   31.00
   1   6   1  245.08   13.10
   1   6   1  249.18   10.00
   1   6   1  235.48    9.40
   1   6   1  257.67    8.70
   1   6   1  215.58   12.80
   1   6   1  247.48    9.70
   1   6   1  245.88    9.50
   1   6   1  230.88    9.50
   1   6   1  245.48   36.10
   1   6   1  248.88    8.90
  -2  -6  -1  128.89   29.20
  -2  -6  -1  124.89    6.60
  -2  -6  -1  117.29   27.60
  -2  -6  -1  119.09    6.90
  -2  -6  -1  119.59    7.10
  -2  -6  -1  128.79    6.60
  -2  -6  -1  126.59   10.40
  -2  -6  -1  169.58   32.70
  -2  -6  -1  131.89    7.00
  -2  -6  -1  129.99   10.00
   2   6   1  135.79    7.30
   2   6   1  161.28   26.50
   2   6   1  127.79    6.00
   2   6   1  130.99    7.00
   2   6   1  132.59   10.10
   2   6   1  142.89   10.20
   2   6   1  134.89    7.30
   2   6   1  143.29    7.30
   2   6   1  135.59   10.20
   2   6   1  106.59   24.70
   2   6   1  132.89    5.80
  -3  -6  -1   81.99    6.40
  -3  -6  -1   83.59    5.60
  -3  -6  -1   80.89    9.20
  -3  -6  -1  103.99   29.40
  -3  -6  -1   86.19    6.20
  -3  -6  -1   47.20   22.90
  -3  -6  -1  101.49    9.00
  -3  -6  -1   88.19    5.80
  -3  -6  -1   73.99    5.40
   3   6   1   93.09    8.60
   3   6   1   79.39    5.90
   3   6   1   63.59   20.40
   3   6   1   93.59    8.50
   3   6   1   86.19    8.80
   3   6   1   83.19    5.00
   3   6   1   83.09    5.90
   3   6   1   72.19   20.60
   3   6   1   80.99    5.90
   3   6   1   76.39    4.00
  -4  -6  -1  345.07   14.50
  -4  -6  -1  345.97   13.80
  -4  -6  -1  357.06   18.10
  -4  -6  -1  329.87   12.50
  -4  -6  -1  320.47   18.90
   4   6   1  324.77   13.40
   4   6   1  335.77   12.60
   4   6   1  365.26   17.20
   4   6   1  335.97   16.50
   4   6   1  325.97   18.60
   4   6   1  348.07   12.20
   4   6   1  338.17    8.30
   4   6   1  341.57    8.20
  -5  -6  -1    4.40    2.80
  -5  -6  -1    2.80    3.00
  -5  -6  -1    7.00    4.10
  -5  -6  -1    9.60    2.60
  -5  -6  -1    4.10    4.20
  -5  -6  -1    7.20    2.20
   5   6   1   11.90    3.80
   5   6   1   10.90    2.70
   5   6   1   11.40    3.50
   5   6   1    8.90    3.70
   5   6   1    8.50    4.50
   5   6   1    7.50    2.60
  -6  -6  -1   52.39    8.80
  -6  -6  -1   61.29   10.70
  -6  -6  -1   45.90    4.60
  -6  -6  -1   54.89    7.80
  -6  -6  -1   58.79    6.50
  -6  -6  -1   49.40    4.30
   6   6   1   46.70    4.80
   6   6   1   40.20    5.70
   6   6   1   62.49   11.30
   6   6   1   55.09    7.20
  -7  -6  -1   17.00    5.20
  -7  -6  -1   23.50    5.80
  -7  -6  -1   24.30    7.50
  -7  -6  -1   24.30    5.80
  -7  -6  -1   19.60    3.50
  -7  -6  -1   20.90    3.50
   7   6   1   20.60    3.70
   7   6   1   26.40    5.50
  -8  -6  -1   22.00    6.30
  -8  -6  -1   25.50    7.30
  -8  -6  -1   23.90    5.90
  -8  -6  -1   26.10    3.80
  -8  -6  -1   19.70    3.60
  -8  -6  -1   23.70    5.30
   8   6   1   31.70    6.30
   8   6   1   22.90    4.10
   8   6   1   22.30    7.90
  -9  -6  -1    9.80    4.90
  -9  -6  -1    7.50    4.20
  -9  -6  -1    7.40    6.70
   9   6   1   19.00    5.40
 -10  -6  -1  157.88   12.10
  10   6   1  140.09   11.50
 -11  -6  -1    4.50    4.20
  11   6   1    7.90    4.80
 -15   7   1   25.40    5.70
 -15   7   1   24.20    6.20
 -15   7   1   20.20    5.80
 -14   7   1    2.40    4.20
 -14   7   1   -0.30    4.00
 -14   7   1   15.20    4.80
 -13   7   1   65.79    8.90
 -13   7   1   60.09   12.70
 -13   7   1   58.19    4.30
 -13   7   1   46.70    7.70
 -13   7   1   52.99    7.10
 -13   7   1   69.19    8.70
 -13   7   1   52.59    2.70
 -12   7   1   61.49    3.20
 -12   7   1   69.39    7.10
 -12   7   1   44.70    7.40
 -12   7   1   51.29    4.80
 -12   7   1   64.39    8.90
 -12   7   1   58.99   11.70
 -12   7   1   54.79    2.90
 -12   7   1   62.09    8.30
 -11   7   1    0.70    2.20
 -11   7   1   -0.50    2.60
 -11   7   1    2.10    2.20
 -11   7   1    2.90    1.10
 -11   7   1   -2.40    1.70
 -11   7   1   -1.40    3.70
 -11   7   1   -2.90    2.40
 -11   7   1    0.80    1.10
  10  -7  -1  176.38    8.40
 -10   7   1  171.58    8.10
 -10   7   1  178.88    8.70
 -10   7   1  162.88    9.50
 -10   7   1  177.68   16.20
 -10   7   1  168.88    5.80
 -10   7   1  182.28   11.40
 -10   7   1  162.18   10.90
   9  -7  -1   65.89    5.00
  -9   7   1   67.99    6.00
  -9   7   1   72.69    5.10
  -9   7   1   64.39   11.80
  -9   7   1   66.89    5.90
  -9   7   1   76.79    7.20
  -9   7   1   67.09    5.50
  -9   7   1   69.29    7.30
  -9   7   1   70.09    3.40
  -9   7   1   77.79    5.20
   8  -7  -1  161.08    7.50
  -8   7   1  170.28   14.40
  -8   7   1  156.38    7.30
  -8   7   1  193.08   10.80
  -8   7   1  161.08    9.30
  -8   7   1  185.18    9.50
  -8   7   1  168.98    9.90
  -8   7   1  186.68    8.70
  -8   7   1  160.88    7.40
  -8   7   1  168.08    5.60
   7  -7  -1   15.40    2.80
  -7   7   1   23.70    4.20
  -7   7   1   17.60    3.40
  -7   7   1   24.50    3.20
  -7   7   1   16.10    4.00
  -7   7   1   21.30    4.00
  -7   7   1   22.00    3.10
  -7   7   1   22.20    2.00
   6  -7  -1  114.79    6.40
   6  -7  -1  115.59    6.00
  -6   7   1  127.39    8.40
  -6   7   1  128.19   37.80
  -6   7   1   82.69   25.80
  -6   7   1   74.19   24.80
  -6   7   1  116.29    7.80
  -6   7   1  110.19    5.30
  -6   7   1  110.19    4.40
  -6   7   1  126.79    8.30
  -6   7   1  118.39    5.80
  -6   7   1  112.89   30.30
  -6   7   1  113.29    6.80
  -6   7   1  104.99   23.10
   5  -7  -1   65.99    2.60
   5  -7  -1   74.69    5.10
   5  -7  -1   69.79    4.60
   5  -7  -1   60.79    3.30
   5  -7  -1   63.99    4.20
   5  -7  -1   66.59    4.30
  -5   7   1   61.69   21.40
  -5   7   1   68.39   27.80
  -5   7   1   65.59    5.90
  -5   7   1   59.59   20.90
  -5   7   1   62.09    6.10
  -5   7   1   46.90   23.20
  -5   7   1   68.59    3.50
  -5   7   1   66.59    3.80
  -5   7   1   74.59    5.40
  -5   7   1   54.39   15.00
  -5   7   1   78.39    6.90
   4  -7  -1 1252.17   29.30
   4  -7  -1 1234.18   30.70
   4  -7  -1 1241.28   32.90
   4  -7  -1 1259.17   28.10
   4  -7  -1 1226.38   29.00
   4  -7  -1 1213.58   31.80
   4  -7  -1 1194.68   59.19
   4  -7  -1 1247.18   33.40
  -4   7   1 1162.18   74.89
  -4   7   1 1227.78   30.70
  -4   7   1 1249.57   35.50
  -4   7   1 1270.27   36.70
  -4   7   1 1249.18   32.30
  -4   7   1 1209.18   84.59
  -4   7   1 1231.18   85.19
  -4   7   1 1258.17   29.10
  -4   7   1 1193.58   91.69
  -4   7   1 1221.98   33.40
  -4   7   1 1242.08   29.40
   3  -7  -1  484.95   13.30
   3  -7  -1  500.05   16.10
   3  -7  -1  465.95   36.70
   3  -7  -1  504.45   18.00
   3  -7  -1  522.95   18.90
   3  -7  -1  490.45   13.90
   3  -7  -1  517.85   14.00
   3  -7  -1  502.45   44.30
   3  -7  -1  479.35   15.00
  -3   7   1  522.45   16.50
  -3   7   1  505.15   19.40
  -3   7   1  494.65   14.00
  -3   7   1  502.35   55.89
  -3   7   1  477.95   49.60
  -3   7   1  499.75   15.00
  -3   7   1  500.15   16.90
  -3   7   1  544.35   20.90
  -3   7   1  509.35   51.99
  -3   7   1  507.55   14.00
  -3   7   1  525.55   13.60
   2  -7  -1  262.37   12.70
   2  -7  -1  258.47   10.40
   2  -7  -1  238.78   12.90
   2  -7  -1  215.48   27.60
   2  -7  -1  256.57    8.80
   2  -7  -1  255.97    9.60
   2  -7  -1  254.87    8.50
   2  -7  -1  271.57   33.40
   2  -7  -1  253.07    8.80
  -2   7   1  252.07    8.90
  -2   7   1  260.77   36.20
  -2   7   1  274.77   11.00
  -2   7   1  338.47   44.20
  -2   7   1  260.27   36.60
  -2   7   1  267.47    9.00
  -2   7   1  242.98   13.60
  -2   7   1  262.17    8.70
  -2   7   1  238.78   10.40
  -2   7   1  253.27   13.20
   1  -7  -1  181.18    7.40
   1  -7  -1  181.68    7.80
   1  -7  -1  191.38    8.60
   1  -7  -1  188.88   11.90
   1  -7  -1  171.78   33.70
   1  -7  -1  182.18   30.20
   1  -7  -1  182.78    7.20
   1  -7  -1  181.18    7.50
   1  -7  -1  182.68   11.10
  -1   7   1  181.98   35.10
  -1   7   1  180.88   11.40
  -1   7   1  182.78   12.00
  -1   7   1  180.68   32.70
  -1   7   1  180.68    7.50
  -1   7   1  205.18   40.80
  -1   7   1  181.88    8.50
  -1   7   1  174.98    7.30
  -1   7   1  166.08    8.40
  -1   7   1  168.98    7.40
  -1   7   1  164.08    7.60
   0  -7  -1  122.09    6.90
   0  -7  -1  120.19   29.60
   0  -7  -1  115.29    9.20
   0  -7  -1  131.39   10.50
   0  -7  -1   76.19   22.20
   0  -7  -1  134.19    6.50
   0  -7  -1  125.69    6.70
   0  -7  -1  118.89    6.10
   0  -7  -1  114.89    6.30
   0  -7  -1  114.89   24.60
   0   7   1  129.49   10.20
   0   7   1  125.39    7.20
   0   7   1  147.79   10.40
   0   7   1  131.99    6.00
   0   7   1  114.19   29.50
   0   7   1  120.89    6.40
   0   7   1  129.49    6.70
   0   7   1  129.99    6.70
   0   7   1  122.99    6.40
   0   7   1  121.99   27.80
   0   7   1  112.49    6.20
  -1  -7  -1  271.67   14.90
  -1  -7  -1  228.78   33.50
  -1  -7  -1  268.77   11.20
  -1  -7  -1  317.17   43.00
  -1  -7  -1  256.37   10.70
  -1  -7  -1  257.27   10.30
  -1  -7  -1  268.37   10.30
  -1  -7  -1  267.77   15.90
  -1  -7  -1  266.17   37.40
   1   7   1  262.97    9.50
   1   7   1  262.97   10.80
   1   7   1  306.77   36.80
   1   7   1  281.87   10.70
   1   7   1  275.77   10.90
   1   7   1  274.87   39.40
   1   7   1  291.17   10.40
   1   7   1  260.17   14.90
   1   7   1  258.07   14.50
   1   7   1  288.87   11.50
  -2  -7  -1   -1.30   13.70
  -2  -7  -1   14.40    4.50
  -2  -7  -1   13.10    2.90
  -2  -7  -1   13.10    3.20
  -2  -7  -1   12.80    3.40
  -2  -7  -1   10.40    2.50
  -2  -7  -1    7.20   12.90
  -2  -7  -1   13.30    3.10
  -2  -7  -1   17.80    5.30
  -2  -7  -1   21.30   13.40
   2   7   1   12.80    2.50
   2   7   1    9.90    2.50
   2   7   1   11.90    2.40
   2   7   1   10.70    2.60
   2   7   1   21.80   14.70
   2   7   1   16.40   18.50
   2   7   1   17.50    3.60
   2   7   1   15.80    5.00
   2   7   1    6.80    2.20
   2   7   1    9.20    4.30
   2   7   1   11.80    4.30
  -3  -7  -1   28.60    4.30
  -3  -7  -1   27.40    6.00
  -3  -7  -1   41.40    6.00
  -3  -7  -1   40.10    5.80
  -3  -7  -1   34.20    7.20
   3   7   1   33.70    4.10
   3   7   1   34.00    7.60
   3   7   1   31.20    3.00
   3   7   1   29.50    4.60
   3   7   1   20.70    5.40
   3   7   1   28.90    5.80
  -4  -7  -1   64.69    6.30
  -4  -7  -1   75.69    5.80
  -4  -7  -1   76.89    7.10
  -4  -7  -1   88.49    9.60
  -4  -7  -1   81.19   11.50
   4   7   1   70.79    3.20
   4   7   1   72.59    6.00
   4   7   1   57.89    6.10
   4   7   1   70.09    8.10
   4   7   1   65.09    5.10
   4   7   1   75.79   10.80
   4   7   1   63.69    8.70
  -5  -7  -1   16.30    5.70
  -5  -7  -1   21.70    6.50
  -5  -7  -1    9.40    3.30
  -5  -7  -1    9.90    4.00
  -5  -7  -1   18.20    3.60
   5   7   1   14.30    4.80
   5   7   1   11.70    4.00
   5   7   1   20.30    6.10
   5   7   1   10.20    3.20
   5   7   1    9.70    3.50
   5   7   1   13.90    3.10
  -6  -7  -1   19.20    6.60
  -6  -7  -1   19.60    5.30
  -6  -7  -1   18.80    5.90
  -6  -7  -1   29.60    6.00
  -6  -7  -1   18.90    4.00
   6   7   1   14.80    3.40
   6   7   1   14.70    4.60
   6   7   1   19.70    4.70
  -7  -7  -1   25.30    7.10
  -7  -7  -1   30.80    6.50
  -7  -7  -1   29.90    6.70
  -7  -7  -1   33.00    8.70
   7   7   1   42.60    9.30
   7   7   1   40.50    5.20
   7   7   1   27.70    5.30
  -8  -7  -1    1.60    3.80
  -8  -7  -1   11.40    6.40
  -8  -7  -1    2.50    3.60
   8   7   1    4.00    4.00
  -9  -7  -1   16.10    5.70
   9   7   1   19.80    5.60
 -10  -7  -1   -1.00    3.50
  10   7   1    1.50    4.10
 -15   8   1   94.89   11.90
 -15   8   1   90.89   12.30
 -15   8   1   77.89    8.30
 -14   8   1   45.30    7.50
 -14   8   1   53.89    9.80
 -14   8   1   56.49    8.70
 -13   8   1   20.90    6.30
 -13   8   1   14.30    4.60
 -13   8   1   19.50    7.20
 -13   8   1   30.00    4.10
 -13   8   1   37.10    6.90
 -13   8   1   19.30    5.80
 -12   8   1   21.50    5.60
 -12   8   1   10.50    4.40
 -12   8   1    9.90    6.40
 -12   8   1   13.70    4.40
 -12   8   1   19.00    3.70
 -12   8   1   25.80    6.30
  11  -8  -1   21.00    3.70
 -11   8   1   19.90    3.30
 -11   8   1   14.10    6.70
 -11   8   1   17.00    5.40
 -11   8   1   21.10    5.70
 -11   8   1   16.50    3.90
 -11   8   1   11.00    3.30
  10  -8  -1   -0.70    1.60
 -10   8   1    0.00    1.50
 -10   8   1   -0.80    2.30
 -10   8   1   -0.40    0.80
 -10   8   1    0.50    2.00
 -10   8   1   -1.50    2.70
 -10   8   1    0.20    2.90
 -10   8   1    2.50    4.50
   9  -8  -1  156.38    7.80
  -9   8   1  159.18   15.00
  -9   8   1  163.98    8.80
  -9   8   1  161.38    5.10
  -9   8   1  179.18   10.90
  -9   8   1  159.08    9.80
  -9   8   1  153.88    7.70
  -9   8   1  159.48    9.80
  -9   8   1  155.28   10.80
  -9   8   1  146.39    7.50
   8  -8  -1  100.99    6.00
  -8   8   1   93.79    8.00
  -8   8   1  104.59    7.00
  -8   8   1   98.09    3.90
  -8   8   1   94.59    5.70
  -8   8   1   82.79    5.40
  -8   8   1   98.99    7.80
  -8   8   1   87.09    8.00
   7  -8  -1   38.20    4.30
   7  -8  -1   29.60    4.20
  -7   8   1   34.90    5.50
  -7   8   1   31.10    3.20
  -7   8   1   31.60    5.30
  -7   8   1   26.40    4.30
  -7   8   1   23.10    4.90
  -7   8   1   27.90    3.70
  -7   8   1   34.70    2.50
   6  -8  -1  154.18    8.10
   6  -8  -1  160.08    5.90
   6  -8  -1  161.28    4.20
   6  -8  -1  165.98    7.60
  -6   8   1  155.48   10.10
  -6   8   1  163.18    5.80
  -6   8   1  176.78   10.90
  -6   8   1  150.48    6.60
  -6   8   1  180.98   37.50
  -6   8   1  140.29   39.00
  -6   8   1  118.39   39.30
  -6   8   1  161.78    8.60
  -6   8   1  125.19   24.10
  -6   8   1  160.88    9.80
  -6   8   1  134.59   32.90
   5  -8  -1 1286.67   66.59
   5  -8  -1 1311.17   29.80
   5  -8  -1 1347.27   34.80
   5  -8  -1 1315.77   34.50
   5  -8  -1 1334.17   31.10
   5  -8  -1 1296.27   33.20
   5  -8  -1 1357.96   34.40
  -5   8   1 1331.17   38.60
  -5   8   1 1421.36  108.29
  -5   8   1 1242.88   87.49
  -5   8   1 1435.56  100.59
  -5   8   1 1317.67   35.20
  -5   8   1 1311.57   94.69
  -5   8   1 1335.17   31.00
  -5   8   1 1280.37   33.20
  -5   8   1 1329.17   39.60
  -5   8   1 1329.87   36.70
  -5   8   1 1331.27   32.00
   4  -8  -1   -8.70    6.30
   4  -8  -1    2.20    1.10
   4  -8  -1    0.60    0.90
   4  -8  -1   -0.10    1.70
   4  -8  -1    2.30    2.20
   4  -8  -1    0.50    1.20
   4  -8  -1    1.70    1.40
   4  -8  -1    2.10    1.80
  -4   8   1   -1.90    1.40
  -4   8   1    0.40    1.20
  -4   8   1   -0.40    2.20
  -4   8   1    6.30   12.90
  -4   8   1    1.10    1.30
  -4   8   1    1.00    1.20
  -4   8   1   17.90   17.90
  -4   8   1    1.10    1.70
  -4   8   1   -2.30   13.20
  -4   8   1    0.20    2.40
  -4   8   1   -5.10   11.80
   3  -8  -1  129.79    5.60
   3  -8  -1  132.29    6.00
   3  -8  -1  125.99    9.30
   3  -8  -1  143.99   27.10
   3  -8  -1  125.39    8.70
   3  -8  -1  170.78   30.30
   3  -8  -1  137.59    6.00
   3  -8  -1  131.49    6.90
  -3   8   1  148.29    8.20
  -3   8   1  122.09   10.20
  -3   8   1  128.39    8.00
  -3   8   1   67.69   28.60
  -3   8   1  131.39    6.00
  -3   8   1  124.49    9.80
  -3   8   1  137.59    5.80
  -3   8   1  127.59    6.00
  -3   8   1  171.88   37.40
  -3   8   1  123.79    6.50
  -3   8   1  172.68   38.70
   2  -8  -1   38.60    3.30
   2  -8  -1   39.10    4.10
   2  -8  -1   18.80   12.30
   2  -8  -1   16.40   15.80
   2  -8  -1   29.60    5.70
   2  -8  -1   39.30    6.20
   2  -8  -1   41.80    3.60
   2  -8  -1   39.10    3.50
  -2   8   1   29.40    5.60
  -2   8   1   59.69   18.10
  -2   8   1   38.40    4.90
  -2   8   1   42.60    3.70
  -2   8   1   39.00    6.80
  -2   8   1   32.80    3.30
  -2   8   1   55.89   23.40
  -2   8   1   35.40    3.50
  -2   8   1   35.70    4.60
  -2   8   1   31.60   17.60
  -2   8   1   39.20    3.70
   1  -8  -1  415.86   13.70
   1  -8  -1  397.66   48.20
   1  -8  -1  406.36   13.20
   1  -8  -1  383.86   18.90
   1  -8  -1  405.06   13.10
   1  -8  -1  395.66   18.10
   1  -8  -1  380.16   12.70
   1  -8  -1  491.95   45.10
   1  -8  -1  404.46   14.70
  -1   8   1  380.46   18.40
  -1   8   1  352.46   47.30
  -1   8   1  396.66   13.30
  -1   8   1  398.26   14.40
  -1   8   1  375.36   46.80
  -1   8   1  396.66   14.80
  -1   8   1  390.56   13.60
  -1   8   1  419.46   13.20
  -1   8   1  389.36   19.40
  -1   8   1  388.36   13.20
  -1   8   1  440.46   56.59
   0  -8  -1  218.48   40.70
   0  -8  -1  216.38    9.70
   0  -8  -1  227.38    9.30
   0  -8  -1  154.18   32.20
   0  -8  -1  246.68   10.80
   0  -8  -1  244.18    9.90
   0  -8  -1  260.57   37.40
   0  -8  -1  231.78    9.50
   0  -8  -1  215.88   14.40
   0  -8  -1  230.78   13.80
   0   8   1  240.18    9.80
   0   8   1  227.18   10.70
   0   8   1  276.57   51.29
   0   8   1  221.78   14.30
   0   8   1  238.28   10.10
   0   8   1  214.48    8.80
   0   8   1  227.58    9.70
   0   8   1  223.48    9.90
   0   8   1  195.48   37.50
   0   8   1  261.37   14.80
   0   8   1  227.28    9.70
  -1  -8  -1  399.36   14.00
  -1  -8  -1  431.76   15.00
  -1  -8  -1  401.86   15.00
  -1  -8  -1  410.56   14.30
  -1  -8  -1  483.95   50.49
  -1  -8  -1  407.76   49.80
  -1  -8  -1  314.87   46.40
  -1  -8  -1  367.96   20.50
  -1  -8  -1  421.06   20.00
   1   8   1  411.76   13.30
   1   8   1  416.56   14.00
   1   8   1  390.16   49.80
   1   8   1  393.16   14.80
   1   8   1  423.96   20.70
   1   8   1  405.86   20.00
   1   8   1  427.86   14.70
   1   8   1  424.96   15.40
   1   8   1  316.47   41.20
   1   8   1  414.56   14.80
  -2  -8  -1   41.80    7.40
  -2  -8  -1   34.70    7.90
  -2  -8  -1   29.70    4.00
  -2  -8  -1   24.50    4.00
  -2  -8  -1   23.10    4.00
   2   8   1   41.90    7.60
   2   8   1   31.20    5.00
   2   8   1   34.20    3.70
   2   8   1   34.90    7.10
   2   8   1   36.20    7.00
   2   8   1   36.40    4.80
   2   8   1   35.00    4.20
  -3  -8  -1  497.25   18.20
  -3  -8  -1  541.15   24.80
  -3  -8  -1  515.95   18.60
  -3  -8  -1  545.75   19.40
  -3  -8  -1  493.25   25.80
   3   8   1  550.14   18.90
   3   8   1  559.94   24.50
   3   8   1  530.35   15.40
   3   8   1  526.75   18.70
   3   8   1  523.85   16.80
   3   8   1  532.75   23.90
   3   8   1  570.24   26.00
  -4  -8  -1   53.79    7.20
  -4  -8  -1   66.39    8.30
  -4  -8  -1   60.19   10.90
  -4  -8  -1   50.39    9.10
   4   8   1   58.89    8.90
   4   8   1   45.90    4.60
   4   8   1   45.90    6.00
   4   8   1   62.69    3.40
   4   8   1   58.79    5.90
   4   8   1   60.89    8.70
   4   8   1   80.69   12.20
  -5  -8  -1  412.96   17.90
  -5  -8  -1  379.36   16.60
  -5  -8  -1  376.86   23.60
  -5  -8  -1  381.76   21.90
   5   8   1  395.66   16.70
   5   8   1  356.76   13.90
   5   8   1  391.76   19.80
   5   8   1  384.56   19.70
   5   8   1  385.26   15.40
  -6  -8  -1   17.60    4.20
  -6  -8  -1    8.10    6.00
  -6  -8  -1   15.50    5.20
  -6  -8  -1   32.20    6.70
   6   8   1    8.60    5.50
   6   8   1   11.80    4.20
   6   8   1   22.90    5.70
   6   8   1   11.80    3.30
  -7  -8  -1  288.97   15.30
  -7  -8  -1  254.47   15.60
  -7  -8  -1  247.08   20.90
   7   8   1  272.27   14.70
   7   8   1  225.48   22.90
  -8  -8  -1    3.90    3.60
   8   8   1    2.30    3.50
  -9  -8  -1   64.79    9.80
   9   8   1   51.09    8.40
 -10  -8  -1    6.20    5.30
  10   8   1   -2.00    4.00
 -15   9   1    2.10    4.40
 -15   9   1    4.20    4.00
 -14   9   1   25.50    3.70
 -14   9   1   23.00    5.90
 -14   9   1   28.20    7.00
 -14   9   1   33.50    7.90
 -13   9   1    9.30    5.00
 -13   9   1    4.70    4.20
 -13   9   1   10.20    3.20
 -13   9   1    5.00    4.30
 -12   9   1  125.79   10.80
 -12   9   1  129.49    8.00
 -12   9   1  113.09    9.70
 -12   9   1   93.59   15.30
 -12   9   1  127.19   11.20
  11  -9  -1   50.89    5.30
 -11   9   1   51.69    8.80
 -11   9   1   46.60    7.30
 -11   9   1   48.60    6.10
 -11   9   1   67.09    7.30
 -11   9   1   62.39   13.20
  10  -9  -1   46.70    5.00
 -10   9   1   62.39   11.80
 -10   9   1   50.39    4.80
 -10   9   1   52.39    6.90
 -10   9   1   51.69    5.60
 -10   9   1   52.09    7.10
 -10   9   1   51.79    7.50
 -10   9   1   74.09    9.70
   9  -9  -1   93.59    6.30
  -9   9   1   87.09    5.80
  -9   9   1   70.09    6.50
  -9   9   1   97.09    3.40
  -9   9   1   83.39    5.70
  -9   9   1   88.59    8.80
  -9   9   1   87.39    8.20
  -9   9   1  118.29   17.00
  -9   9   1   82.59    8.40
  -9   9   1  109.89    9.10
   8  -9  -1   55.49    5.00
  -8   9   1   53.19    3.00
  -8   9   1   55.99    4.70
  -8   9   1   55.59    4.40
  -8   9   1   59.89    7.60
  -8   9   1   62.49    8.00
  -8   9   1   56.49    7.50
  -8   9   1   63.79    6.10
   7  -9  -1  446.66   14.90
   7  -9  -1  430.96   15.60
  -7   9   1  443.66   19.00
  -7   9   1  421.36   13.70
  -7   9   1  447.96   12.00
  -7   9   1  447.26   19.80
  -7   9   1  461.35   16.70
  -7   9   1  449.36   18.60
   6  -9  -1  262.47   10.50
   6  -9  -1  249.58    7.00
   6  -9  -1  258.37    9.60
   6  -9  -1  251.37    8.30
   6  -9  -1  247.58   11.10
   6  -9  -1  236.88    9.50
  -6   9   1  258.47    8.30
  -6   9   1  256.57   14.20
  -6   9   1  262.77   14.70
  -6   9   1  243.98   11.60
  -6   9   1  248.78    9.30
  -6   9   1  246.08   12.90
   5  -9  -1  241.08   11.50
   5  -9  -1  272.27   10.90
   5  -9  -1  232.68   11.00
   5  -9  -1  258.37    8.70
   5  -9  -1  257.87    8.00
   5  -9  -1  258.87   12.20
  -5   9   1  250.07   15.00
  -5   9   1  258.47    8.80
  -5   9   1  260.27   10.40
  -5   9   1  261.17   11.90
  -5   9   1  263.17    9.50
  -5   9   1  265.17   13.00
  -5   9   1  264.97   14.50
   4  -9  -1   46.20    5.80
   4  -9  -1   40.10    3.30
   4  -9  -1   41.60    3.10
   4  -9  -1   42.70    6.20
   4  -9  -1   42.60    6.50
   4  -9  -1   34.50    4.40
   4  -9  -1    8.40   12.10
   4  -9  -1   23.00   17.30
   4  -9  -1   40.30    3.60
  -4   9   1   49.80    8.00
  -4   9   1   28.70   19.00
  -4   9   1    5.20   16.60
  -4   9   1   35.60    3.80
  -4   9   1   38.30    3.40
  -4   9   1   58.99   23.40
  -4   9   1   41.00    6.70
  -4   9   1   36.60    3.40
  -4   9   1   28.60    4.30
  -4   9   1   45.20    6.40
  -4   9   1   88.69   23.50
   3  -9  -1  143.19   31.60
   3  -9  -1  138.99    6.50
   3  -9  -1  147.49    7.80
   3  -9  -1  121.89    7.70
   3  -9  -1  135.89    6.20
   3  -9  -1  121.79   24.90
   3  -9  -1  131.49    6.50
   3  -9  -1  144.09   10.90
   3  -9  -1  148.59   10.40
  -3   9   1  133.99    6.60
  -3   9   1  142.49    6.80
  -3   9   1  130.99   40.10
  -3   9   1  150.98    6.60
  -3   9   1  128.39   34.20
  -3   9   1  133.29   10.60
  -3   9   1  142.19    8.60
  -3   9   1  129.39   35.50
  -3   9   1  144.59    9.00
  -3   9   1  135.69    7.20
  -3   9   1  129.19   11.10
   2  -9  -1  181.38   12.00
   2  -9  -1  167.28    7.60
   2  -9  -1  171.38   12.30
   2  -9  -1  168.78    7.70
   2  -9  -1  123.29   29.90
   2  -9  -1  204.48   33.40
   2  -9  -1  164.68    8.50
   2  -9  -1  158.58    8.90
   2  -9  -1  171.78    7.40
  -2   9   1  101.09   28.70
  -2   9   1  184.38   12.70
  -2   9   1  166.28    7.70
  -2   9   1  169.18    7.80
  -2   9   1  175.38   38.00
  -2   9   1  162.48    7.50
  -2   9   1  152.68    8.00
  -2   9   1  152.58   12.60
  -2   9   1  181.08    9.70
  -2   9   1  185.48   43.80
  -2   9   1  152.88    9.10
   1  -9  -1  168.38   12.90
   1  -9  -1  156.68   11.70
   1  -9  -1  191.78    8.40
   1  -9  -1  161.08    9.20
   1  -9  -1  181.08    8.50
   1  -9  -1  183.88    8.80
   1  -9  -1  181.78    8.10
   1  -9  -1  140.29   32.80
  -1   9   1  188.88    8.20
  -1   9   1  128.09   37.10
  -1   9   1  155.78    9.20
  -1   9   1  164.88   12.40
  -1   9   1  195.18   39.40
  -1   9   1  169.48    8.20
  -1   9   1  170.98   13.20
  -1   9   1  174.38    8.70
  -1   9   1  173.28    9.40
  -1   9   1  177.88    8.40
  -1   9   1  181.28    8.60
  -1   9   1  137.49   30.80
   0  -9  -1  268.97   11.20
   0  -9  -1  298.27   17.90
   0  -9  -1  242.48   15.20
   0  -9  -1  273.07   11.40
   0  -9  -1  278.57   11.00
   0  -9  -1  266.97   11.40
   0   9   1  274.87   11.70
   0   9   1  274.77   11.30
   0   9   1  266.47   10.40
   0   9   1  259.57   16.70
   0   9   1  265.37   12.30
   0   9   1  277.87   16.70
   0   9   1  265.77   11.30
  -1  -9  -1   26.10    4.70
  -1  -9  -1   31.90    6.30
  -1  -9  -1   22.40    4.30
   1   9   1   23.50    4.20
   1   9   1   18.30    5.40
   1   9   1   28.10    4.20
   1   9   1   26.50    3.70
   1   9   1   23.60    4.40
   1   9   1   26.90    6.60
  -2  -9  -1  144.79    9.10
  -2  -9  -1  154.18   14.10
  -2  -9  -1  113.79   11.10
  -2  -9  -1  146.09    8.90
   2   9   1  150.28    9.20
   2   9   1  150.98   12.70
   2   9   1  144.39    9.00
   2   9   1  152.78    7.70
   2   9   1  137.19    7.30
   2   9   1  138.69   12.30
   2   9   1  132.49   12.10
  -3  -9  -1  201.28   15.30
  -3  -9  -1  208.68   11.20
  -3  -9  -1  190.38   11.30
  -3  -9  -1  192.18   16.60
   3   9   1  191.58    9.20
   3   9   1  212.08    8.50
   3   9   1  193.38   14.50
   3   9   1  206.98   15.70
   3   9   1  198.58   14.70
   3   9   1  191.78   10.80
   3   9   1  206.48   11.10
  -4  -9  -1  137.19   14.20
  -4  -9  -1  127.99    9.80
  -4  -9  -1  128.69    9.20
  -4  -9  -1  131.79   13.20
   4   9   1  135.39   12.10
   4   9   1  125.39    8.70
   4   9   1  131.69    5.40
   4   9   1  113.79    7.30
   4   9   1  124.99   11.70
   4   9   1  132.79    9.40
  -5  -9  -1   22.90    5.10
  -5  -9  -1   43.80   10.30
  -5  -9  -1   20.90    5.00
  -5  -9  -1   48.50    9.00
   5   9   1   28.50    5.50
   5   9   1   31.30    4.60
   5   9   1   28.40    5.90
   5   9   1   26.90    6.60
   5   9   1   27.20    7.10
   5   9   1   23.90    6.40
  -6  -9  -1   55.29    7.80
  -6  -9  -1   46.90   11.30
  -6  -9  -1   59.79    9.10
   6   9   1   57.19   12.40
   6   9   1   34.40    7.20
   6   9   1   43.10    6.60
  -7  -9  -1   16.90    5.40
  -7  -9  -1   25.10    9.00
  -7  -9  -1   10.00    5.30
   7   9   1   26.20    6.20
  -8  -9  -1   20.10    5.90
   8   9   1   24.10    6.50
  -9  -9  -1    5.40    4.60
   9   9   1    6.40    4.50
 -14  10   1   60.99   11.10
 -14  10   1   59.09   10.40
 -14  10   1   51.59    5.20
 -14  10   1   40.30    8.10
 -13  10   1   21.90    5.90
 -13  10   1   16.30    5.90
 -13  10   1   15.70    3.80
  12 -10  -1    3.10    2.90
 -12  10   1   16.20    8.30
 -12  10   1    3.10    2.80
 -12  10   1   11.60    5.00
 -12  10   1    6.90    4.90
 -12  10   1    6.00    4.60
  11 -10  -1    5.50    2.80
 -11  10   1    5.90    3.20
 -11  10   1    7.90    4.10
 -11  10   1   -0.10    3.30
 -11  10   1   -3.20    4.20
 -11  10   1    7.20    4.50
  10 -10  -1   77.09    6.10
 -10  10   1   81.39   10.50
 -10  10   1   79.79    7.10
 -10  10   1   72.79    8.60
 -10  10   1   91.19    9.10
 -10  10   1   71.09    8.10
 -10  10   1   67.59   12.70
   9 -10  -1   22.50    4.00
  -9  10   1   11.70    2.70
  -9  10   1   14.70    4.20
  -9  10   1   15.40    1.60
  -9  10   1   11.80    4.40
  -9  10   1   13.00    4.60
  -9  10   1   11.70    4.20
   8 -10  -1   84.29    6.20
  -8  10   1   93.59    9.10
  -8  10   1   85.79    3.90
  -8  10   1   85.99    9.20
  -8  10   1   77.39    5.40
  -8  10   1  103.39    7.80
  -8  10   1   96.19    9.10
   7 -10  -1  351.86   10.70
   7 -10  -1  385.66   13.80
  -7  10   1  357.96   12.40
  -7  10   1  359.56   15.20
  -7  10   1  369.96   17.20
  -7  10   1  356.66   17.80
  -7  10   1  337.87   18.40
  -7  10   1  367.36   10.70
   6 -10  -1  470.25   16.70
   6 -10  -1  477.35   13.60
   6 -10  -1  455.85   12.20
   6 -10  -1  483.05   16.40
   6 -10  -1  480.55   16.20
  -6  10   1  463.65   17.80
  -6  10   1  462.25   19.30
  -6  10   1  456.55   13.40
  -6  10   1  456.65   20.80
  -6  10   1  443.66   14.60
  -6  10   1  473.75   22.20
   5 -10  -1   17.80    4.10
   5 -10  -1   19.10    3.00
   5 -10  -1   16.90    2.60
   5 -10  -1   14.40    4.10
   5 -10  -1   12.50    2.10
   5 -10  -1   11.40    3.00
  -5  10   1   19.80    5.40
  -5  10   1   18.50    5.10
  -5  10   1    9.70    3.50
  -5  10   1   15.70    2.70
  -5  10   1    8.80    3.20
  -5  10   1   15.40    2.70
   4 -10  -1  198.48    7.80
   4 -10  -1  202.18   12.90
   4 -10  -1  199.78    8.20
   4 -10  -1  213.08   12.40
   4 -10  -1  212.98    8.60
  -4  10   1  195.88    8.50
  -4  10   1  214.48   11.20
  -4  10   1  186.78   11.20
  -4  10   1  189.48   14.00
  -4  10   1  194.28   13.70
  -4  10   1  212.08    8.50
   3 -10  -1   54.59    7.90
   3 -10  -1   53.09    4.10
   3 -10  -1   49.30    4.30
   3 -10  -1   56.19    5.40
   3 -10  -1   61.09    8.80
   3 -10  -1   47.00    4.20
  -3  10   1   38.30    7.70
  -3  10   1   57.99    4.50
  -3  10   1   47.90    4.20
  -3  10   1   42.10    5.70
  -3  10   1   46.00    4.40
  -3  10   1   70.29    9.60
  -3  10   1   43.10    5.50
   2 -10  -1  400.46   13.80
   2 -10  -1  427.56   14.40
   2 -10  -1  424.16   20.20
   2 -10  -1  410.86   14.20
   2 -10  -1  421.06   15.70
   2 -10  -1  437.36   21.50
  -2  10   1  432.76   16.80
  -2  10   1  430.66   16.90
  -2  10   1  424.36   14.30
  -2  10   1  415.36   14.50
  -2  10   1  413.26   14.50
  -2  10   1  434.46   22.50
  -2  10   1  441.46   21.80
   1 -10  -1  449.95   16.40
   1 -10  -1  471.05   23.50
   1 -10  -1  476.35   22.30
   1 -10  -1  484.15   16.10
   1 -10  -1  474.85   15.70
  -1  10   1  504.55   18.50
  -1  10   1  452.75   16.00
  -1  10   1  490.05   23.40
  -1  10   1  499.65   16.30
  -1  10   1  453.15   15.40
  -1  10   1  418.26   22.60
  -1  10   1  479.65   17.60
   0 -10  -1   94.79    7.00
   0 -10  -1   68.49   10.00
   0 -10  -1   90.29   10.60
   0 -10  -1   89.69    6.80
   0  10   1  100.19    7.00
   0  10   1   83.39    6.90
   0  10   1   81.29   11.00
   0  10   1   88.99    5.80
   0  10   1   86.59    7.50
   0  10   1   90.39   10.50
  -1 -10  -1    6.60    4.80
  -1 -10  -1    4.50    3.00
  -1 -10  -1    5.50    2.90
   1  10   1    3.30    2.90
   1  10   1   -3.20    2.50
   1  10   1    1.90    1.70
   1  10   1    3.00    2.40
   1  10   1    0.40    3.40
   1  10   1    0.30    2.40
  -2 -10  -1   75.09   12.10
  -2 -10  -1   82.69    7.40
  -2 -10  -1   85.19    7.30
   2  10   1   70.59   10.50
   2  10   1   65.09    5.40
   2  10   1   76.49    7.50
   2  10   1   76.19    6.00
   2  10   1   75.49    7.20
  -3 -10  -1   95.79    8.60
  -3 -10  -1   73.89   11.30
  -3 -10  -1   84.29   13.30
  -3 -10  -1   75.29    7.40
   3  10   1   74.99   11.00
   3  10   1   79.89    5.50
   3  10   1   82.19    7.80
   3  10   1   87.59    7.90
  -4 -10  -1   57.99    7.40
  -4 -10  -1   50.29   10.70
  -4 -10  -1   64.59    7.20
   4  10   1   54.19    7.00
   4  10   1   81.59   14.00
   4  10   1   66.69    4.00
   4  10   1   58.59    7.10
   4  10   1   69.49   10.60
  -5 -10  -1    2.60    3.60
  -5 -10  -1   18.90    8.30
  -5 -10  -1   16.00    5.10
   5  10   1   -0.10    4.60
   5  10   1    7.50    4.20
   5  10   1    4.50    3.20
   5  10   1    6.50    5.60
   5  10   1    0.10    4.60
  -6 -10  -1  108.69   17.00
  -6 -10  -1  140.99   12.10
  -6 -10  -1  154.88   11.60
   6  10   1  140.79   11.20
   6  10   1  127.59   12.50
  -7 -10  -1   64.49    8.40
   7  10   1   63.79    8.60
  -8 -10  -1   36.70    7.60
   8  10   1   27.60    6.70
 -14  11   1    0.60    3.30
 -14  11   1    3.00    4.70
 -14  11   1   -1.10    4.10
 -14  11   1   -0.40    2.30
  13 -11  -1   16.30    4.20
 -13  11   1   20.70    6.80
 -13  11   1   16.10    4.20
 -13  11   1   11.80    5.70
  12 -11  -1   59.99    6.10
 -12  11   1   67.49    9.60
 -12  11   1   63.69    9.30
 -12  11   1   66.79    6.90
 -12  11   1   76.39   11.30
 -12  11   1   52.69   12.00
  11 -11  -1   83.09    6.80
 -11  11   1   73.49   13.60
 -11  11   1   82.99   10.20
 -11  11   1   86.59   10.10
 -11  11   1   93.49    8.00
 -11  11   1  103.79   11.00
  10 -11  -1    8.90    3.30
 -10  11   1   11.90    6.60
 -10  11   1   24.30    5.60
 -10  11   1    8.80    4.70
 -10  11   1    4.90    3.20
 -10  11   1   19.70    5.80
 -10  11   1    9.40    4.10
   9 -11  -1   51.19    6.20
  -9  11   1   48.10    8.40
  -9  11   1   54.69    8.40
  -9  11   1   49.99    8.00
  -9  11   1   58.69    7.20
   8 -11  -1   28.00    4.70
  -8  11   1   29.70    6.30
  -8  11   1   24.30    2.50
  -8  11   1   22.90    3.70
  -8  11   1   20.20    5.40
  -8  11   1   35.20    7.10
  -8  11   1   27.60    5.60
   7 -11  -1  120.49    7.90
   7 -11  -1  135.49    6.50
   7 -11  -1  127.59    5.70
   7 -11  -1  131.69    4.50
   7 -11  -1  127.29    6.40
  -7  11   1  118.49    9.10
  -7  11   1  139.39   11.50
  -7  11   1  113.89    6.70
  -7  11   1  122.19   10.40
  -7  11   1  131.19    5.80
  -7  11   1  113.19   11.20
   6 -11  -1  225.78   10.70
   6 -11  -1  220.68   11.80
   6 -11  -1  217.98    7.40
   6 -11  -1  226.18   11.40
   6 -11  -1  215.48    8.30
  -6  11   1  216.38    9.30
  -6  11   1  217.88    8.40
  -6  11   1  220.18   15.00
  -6  11   1  208.38   15.20
  -6  11   1  211.58   13.00
  -6  11   1  226.08   12.30
   5 -11  -1   87.09    8.40
   5 -11  -1   74.19    5.20
   5 -11  -1   79.79    4.60
   5 -11  -1   80.99    6.60
   5 -11  -1   87.99    8.10
   5 -11  -1   82.59    5.20
  -5  11   1   78.09    7.50
  -5  11   1   79.49    5.40
  -5  11   1   82.79    5.20
  -5  11   1   81.49   10.90
  -5  11   1   80.39   11.20
  -5  11   1   78.09    8.20
   4 -11  -1   54.89    4.50
   4 -11  -1   60.59    8.70
   4 -11  -1   54.59    5.80
   4 -11  -1   51.69    7.50
   4 -11  -1   52.69    4.10
   4 -11  -1   53.29    4.80
  -4  11   1   49.20    6.70
  -4  11   1   60.39    9.40
  -4  11   1   52.89    4.50
  -4  11   1   45.90    5.90
  -4  11   1   67.09   10.50
  -4  11   1   60.19    4.90
   3 -11  -1    4.50    2.10
   3 -11  -1    2.90    1.90
   3 -11  -1    4.40    1.80
   3 -11  -1    5.40    3.50
   3 -11  -1    0.70    3.00
   3 -11  -1    2.00    2.30
  -3  11   1    8.50    2.80
  -3  11   1    2.70    3.20
  -3  11   1    3.80    2.90
  -3  11   1    6.90    3.80
  -3  11   1    6.40    2.10
   2 -11  -1   11.30    3.30
   2 -11  -1   10.50    4.70
   2 -11  -1    9.00    3.40
   2 -11  -1   12.10    5.30
   2 -11  -1   13.00    3.00
  -2  11   1   21.20    6.20
  -2  11   1   17.60    5.70
  -2  11   1   15.30    4.20
  -2  11   1   11.50    3.70
  -2  11   1   11.70    3.00
  -2  11   1   14.30    3.40
   1 -11  -1   67.89    6.00
   1 -11  -1   60.99    9.30
   1 -11  -1   63.19   10.90
   1 -11  -1   45.50    5.60
   1 -11  -1   56.39    5.80
  -1  11   1   67.09    7.00
  -1  11   1   53.39    5.70
  -1  11   1   69.79    8.30
  -1  11   1   66.79   10.70
   0 -11  -1   25.90    6.90
   0 -11  -1   28.60    5.00
   0 -11  -1   25.10    4.70
   0  11   1   33.30    7.90
   0  11   1   27.90    4.90
   0  11   1   23.60    5.10
   0  11   1   26.50    5.20
  -1 -11  -1  592.64   29.70
  -1 -11  -1  583.04   20.80
  -1 -11  -1  595.14   21.00
   1  11   1  582.34   20.70
   1  11   1  604.34   20.10
   1  11   1  567.64   27.90
   1  11   1  603.74   22.00
   1  11   1  552.24   33.80
  -2 -11  -1   18.60    7.30
  -2 -11  -1   18.00    6.50
  -2 -11  -1   29.40    5.60
  -2 -11  -1   24.90    4.80
   2  11   1   20.80    6.70
   2  11   1   27.00    4.60
   2  11   1   22.90    5.00
   2  11   1   18.50    6.30
   2  11   1   28.20    5.00
   2  11   1   27.90    7.50
  -3 -11  -1  213.28   19.30
  -3 -11  -1  229.78   13.20
  -3 -11  -1  183.08   11.60
   3  11   1  210.58   16.70
   3  11   1  217.48   16.90
   3  11   1  206.68   12.30
   3  11   1  189.68   12.00
   3  11   1  210.48   17.70
   3  11   1  204.48    9.30
  -4 -11  -1   -0.60    3.30
  -4 -11  -1    2.50    5.90
  -4 -11  -1    0.20    3.10
   4  11   1    0.00    3.00
   4  11   1    1.00    4.40
   4  11   1    1.20    1.50
   4  11   1   -0.70    2.60
   4  11   1   -4.60    4.50
  -5 -11  -1   50.79    7.60
  -5 -11  -1   67.29    9.80
  -5 -11  -1   79.19   14.30
   5  11   1   60.09   10.70
   5  11   1   57.59    8.80
   5  11   1   74.49    7.90
   5  11   1   49.50   10.00
  -6 -11  -1   11.60    4.50
   6  11   1   16.20    5.40
  -7 -11  -1   31.00    6.70
   7  11   1   38.10    7.50
 -14  12   1   39.40    5.40
 -14  12   1   15.80    7.00
 -14  12   1   28.50    7.30
  13 -12  -1   28.00    5.20
 -13  12   1   27.00    5.40
 -13  12   1   22.60    6.70
 -13  12   1   22.70    6.20
  12 -12  -1   11.10    3.80
 -12  12   1   17.80    6.40
 -12  12   1   15.60    4.40
 -12  12   1    6.40    4.60
  11 -12  -1    1.20    2.70
 -11  12   1   10.30    6.60
 -11  12   1   10.50    5.00
 -11  12   1   11.00    4.20
 -11  12   1    3.00    4.60
  10 -12  -1  159.28    9.40
 -10  12   1  174.48   13.30
 -10  12   1  184.88   14.10
 -10  12   1  165.88   11.10
 -10  12   1  149.88   13.70
 -10  12   1  170.38   12.80
   9 -12  -1   37.90    5.20
  -9  12   1   32.90    7.70
  -9  12   1   31.90    5.90
  -9  12   1   33.50    6.90
  -9  12   1   35.20    7.80
   8 -12  -1   60.89    3.80
   8 -12  -1   68.99    6.50
  -8  12   1   74.89   11.20
  -8  12   1   61.19    9.70
  -8  12   1   59.09    8.10
  -8  12   1   72.09   10.30
  -8  12   1   58.89    5.90
   7 -12  -1   37.80    4.90
   7 -12  -1   36.00    5.60
   7 -12  -1   31.30    3.30
   7 -12  -1   28.90    4.60
   7 -12  -1   30.30    2.50
  -7  12   1   37.20    4.10
  -7  12   1   33.00    6.10
  -7  12   1   36.10    8.50
  -7  12   1   28.40    6.70
  -7  12   1   35.60    7.50
   6 -12  -1   39.20    3.80
   6 -12  -1   31.50    5.60
   6 -12  -1   30.50    5.30
   6 -12  -1   28.50    5.40
   6 -12  -1   29.90    3.00
  -6  12   1   24.50    6.80
  -6  12   1   25.50    6.50
  -6  12   1   27.10    7.40
  -6  12   1   41.80    6.80
  -6  12   1   33.60    4.40
   5 -12  -1   98.89    9.80
   5 -12  -1  109.29    6.50
   5 -12  -1  106.49    9.60
   5 -12  -1  102.29    5.60
   5 -12  -1   99.89    7.80
   5 -12  -1  103.59    6.10
  -5  12   1  110.69   12.00
  -5  12   1  110.69    9.20
  -5  12   1  123.89   12.00
  -5  12   1   92.69    6.40
  -5  12   1  103.39    9.80
   4 -12  -1  198.48    9.30
   4 -12  -1  227.38   14.30
   4 -12  -1  193.68    9.10
   4 -12  -1  187.88    8.40
   4 -12  -1  206.48   14.70
   4 -12  -1  182.28   10.60
  -4  12   1  188.78    9.30
  -4  12   1  202.08   12.10
  -4  12   1  205.48   16.40
  -4  12   1  225.98   13.40
  -4  12   1  212.38   15.90
   3 -12  -1  187.98    9.20
   3 -12  -1  189.28   14.00
   3 -12  -1  194.08   10.90
   3 -12  -1  195.88   14.90
  -3  12   1  184.18   11.60
  -3  12   1  184.28    9.10
  -3  12   1  196.98   15.70
  -3  12   1  179.68   15.50
  -3  12   1  200.58   12.40
   2 -12  -1    3.90    2.40
   2 -12  -1    6.00    4.90
   2 -12  -1    4.30    2.90
   2 -12  -1    1.80    2.00
  -2  12   1    9.30    3.70
  -2  12   1    8.60    3.00
  -2  12   1    2.70    3.20
  -2  12   1    2.30    4.50
   1 -12  -1   37.30    9.10
   1 -12  -1   44.00    6.20
   1 -12  -1   42.20    6.50
   1 -12  -1   42.40    9.60
   1 -12  -1   39.70    6.20
  -1  12   1   52.99    9.50
  -1  12   1   40.60    6.50
  -1  12   1   39.80    6.30
  -1  12   1   46.50    6.20
   0 -12  -1    1.70    2.70
   0 -12  -1    2.00    4.10
   0 -12  -1    7.50    4.70
   0 -12  -1    3.30    2.90
   0 -12  -1    1.30    2.60
   0  12   1    8.00    4.50
   0  12   1    3.60    3.90
   0  12   1    2.30    3.20
   0  12   1    3.10    3.20
   0  12   1   -0.40    2.50
  -1 -12  -1    5.90    3.70
  -1 -12  -1    0.60    4.10
  -1 -12  -1    3.20    3.90
  -1 -12  -1   -0.10    2.70
   1  12   1    1.50    3.20
   1  12   1    2.80    3.10
   1  12   1    0.60    2.40
   1  12   1    6.00    4.80
   1  12   1    5.30    4.90
  -2 -12  -1   36.50    9.70
  -2 -12  -1   43.90    7.20
  -2 -12  -1   28.00    5.20
   2  12   1   22.90    7.80
   2  12   1   32.70    8.40
   2  12   1   48.00    7.80
   2  12   1   25.90    7.40
   2  12   1   26.70    4.70
   2  12   1   42.80    7.10
  -3 -12  -1   21.10    4.90
  -3 -12  -1   22.70    9.00
  -3 -12  -1   22.70    5.70
   3  12   1   31.00    6.50
   3  12   1   20.60    3.90
   3  12   1   19.10    5.50
   3  12   1   19.60    6.50
  -4 -12  -1   33.20   10.60
  -4 -12  -1   18.10    5.30
  -4 -12  -1   28.90    6.40
   4  12   1   24.00    5.70
   4  12   1   14.50    7.10
   4  12   1   21.90    2.90
   4  12   1   29.50    6.30
  -5 -12  -1  185.18   12.90
   5  12   1  189.48   12.50
   5  12   1  171.38   12.80
  -6 -12  -1   -0.80    3.60
   6  12   1    6.40    4.90
  -7 -12  -1   24.30    6.50
   7  12   1   18.20    6.30
  14 -13  -1   11.80    3.90
 -14  13   1    7.10    5.30
 -14  13   1    1.40    3.00
 -14  13   1   -2.10    5.20
  13 -13  -1   16.10    4.30
 -13  13   1    5.70    3.40
 -13  13   1    3.30    4.70
 -13  13   1    6.30    5.60
  12 -13  -1   48.60    6.70
 -12  13   1   48.10    7.50
 -12  13   1   48.50   10.00
 -12  13   1   35.70    8.20
  11 -13  -1   20.00    4.50
 -11  13   1   14.90    5.30
 -11  13   1   20.50    8.20
 -11  13   1   19.30    6.30
 -11  13   1    8.90    4.00
 -11  13   1   18.50    6.80
  10 -13  -1  153.88    9.60
 -10  13   1  179.28   14.40
 -10  13   1  159.08   13.90
 -10  13   1  161.78   11.40
 -10  13   1  149.39   14.10
 -10  13   1  158.48   12.60
   9 -13  -1   14.80    4.30
  -9  13   1   14.40    5.90
  -9  13   1   24.80    6.90
  -9  13   1   14.30    4.70
  -9  13   1   18.10    6.40
   8 -13  -1  195.78   10.90
   8 -13  -1  179.28    7.40
  -8  13   1  181.38   15.00
  -8  13   1  202.08   12.60
  -8  13   1  192.58   14.30
  -8  13   1  219.88   17.20
   7 -13  -1   23.80    4.50
   7 -13  -1   17.60    3.00
   7 -13  -1   18.50    4.30
   7 -13  -1   13.60    4.10
   7 -13  -1   15.80    2.30
  -7  13   1   18.00    6.00
  -7  13   1   29.00    8.00
  -7  13   1   20.70    5.20
  -7  13   1   20.20    6.70
   6 -13  -1  248.78    9.20
   6 -13  -1  251.17   14.20
   6 -13  -1  237.18    9.80
   6 -13  -1  237.78   12.50
   6 -13  -1  264.17   14.90
  -6  13   1  258.97   18.70
  -6  13   1  236.68   13.70
  -6  13   1  282.57   16.30
  -6  13   1  259.07   17.90
   5 -13  -1   49.99    8.40
   5 -13  -1   50.19    5.10
   5 -13  -1   45.80    6.40
   5 -13  -1   46.90    7.90
   5 -13  -1   46.70    4.40
  -5  13   1   34.10    8.50
  -5  13   1   49.80    8.00
  -5  13   1   47.10    7.00
  -5  13   1   47.90    9.80
   4 -13  -1    2.40    2.90
   4 -13  -1   16.50    4.90
   4 -13  -1    4.30    4.00
   4 -13  -1    4.10    2.50
  -4  13   1    4.40    4.80
  -4  13   1   -0.40    3.60
  -4  13   1    1.50    2.80
  -4  13   1    6.50    4.00
   3 -13  -1  110.49    7.40
   3 -13  -1  107.09    8.90
   3 -13  -1  103.49   13.50
  -3  13   1   95.09   13.90
  -3  13   1  110.89    9.70
  -3  13   1  123.39   15.90
  -3  13   1  128.59   10.50
   2 -13  -1  344.97   22.00
   2 -13  -1  366.46   21.50
   2 -13  -1  344.77   14.10
   2 -13  -1  350.86   16.00
  -2  13   1  347.57   23.00
  -2  13   1  350.86   17.00
  -2  13   1  357.16   17.20
  -2  13   1  327.17   13.90
  -2  13   1  308.07   21.30
   1 -13  -1   62.59    8.30
   1 -13  -1   71.39    7.00
   1 -13  -1   98.09   13.20
   1 -13  -1   77.99   12.20
  -1  13   1   69.99   11.60
  -1  13   1   70.79    7.00
  -1  13   1   89.49   13.70
  -1  13   1   72.19    8.90
  -1  13   1   76.19    8.00
   0 -13  -1  266.27   13.70
   0 -13  -1  267.67   13.30
   0 -13  -1  256.77   20.50
   0 -13  -1  250.27   13.90
   0  13   1  280.17   20.70
   0  13   1  271.37   15.00
   0  13   1  265.87   13.40
   0  13   1  261.77   13.70
  -1 -13  -1   -3.10    2.50
  -1 -13  -1    1.40    3.30
  -1 -13  -1   -2.80    2.40
  -1 -13  -1   -4.40    5.10
   1  13   1    2.10    3.30
   1  13   1    1.00    3.20
   1  13   1   -1.20    2.40
   1  13   1   -6.00    4.50
  -2 -13  -1   13.90    7.60
  -2 -13  -1   13.80    4.80
  -2 -13  -1   12.60    4.60
   2  13   1   13.10    4.90
   2  13   1   15.50    4.10
   2  13   1   16.50    7.00
   2  13   1   24.20    6.20
  -3 -13  -1   15.80    7.70
  -3 -13  -1    1.60    3.70
  -3 -13  -1    5.30    4.20
   3  13   1    7.50    4.30
   3  13   1   14.90    7.20
   3  13   1    8.20    2.90
   3  13   1    3.50    3.90
  -4 -13  -1   96.99    9.80
   4  13   1   82.49   10.30
   4  13   1   94.69    4.90
   4  13   1  106.49   10.10
  -5 -13  -1    5.40    4.30
   5  13   1   -4.70    3.20
   5  13   1    1.90    3.40
  -6 -13  -1   15.60    5.40
   6  13   1   11.50    5.90
  13 -14  -1   -5.00    2.60
 -13  14   1    1.10    4.90
 -13  14   1    2.50    5.20
 -13  14   1    1.30    3.00
  12 -14  -1   11.60    3.90
 -12  14   1   -0.40    4.20
 -12  14   1   11.70    4.70
 -12  14   1   13.00    5.80
  11 -14  -1    2.10    3.00
 -11  14   1    3.20    4.30
 -11  14   1    1.80    4.60
 -11  14   1    4.80    3.30
  10 -14  -1  113.49    8.60
 -10  14   1  125.69   13.00
 -10  14   1  114.89   10.10
 -10  14   1   92.29   14.50
 -10  14   1  130.89   13.10
   9 -14  -1   21.10    4.70
  -9  14   1    8.70    6.50
  -9  14   1   13.60    5.70
  -9  14   1   12.80    4.50
  -9  14   1   23.80    6.90
   8 -14  -1   57.29    4.40
   8 -14  -1   54.19    3.00
   8 -14  -1   66.49    7.60
   8 -14  -1   59.79    4.40
   8 -14  -1   54.39    4.20
  -8  14   1   66.49   11.00
  -8  14   1   74.59   11.90
  -8  14   1   56.39    9.00
  -8  14   1   53.39    7.60
   7 -14  -1   53.59    4.00
   7 -14  -1   39.80    6.20
   7 -14  -1   47.70    4.50
   7 -14  -1   53.29    6.90
   7 -14  -1   42.20    6.40
  -7  14   1   40.50    7.90
  -7  14   1   57.49   10.30
  -7  14   1   51.09   10.50
  -7  14   1   59.89    8.90
   6 -14  -1    4.00    3.20
   6 -14  -1    4.70    3.70
   6 -14  -1   10.30    4.80
  -6  14   1    0.40    3.10
  -6  14   1   19.50    6.10
  -6  14   1    8.20    4.80
  -6  14   1    0.70    4.20
   5 -14  -1  346.97   13.50
   5 -14  -1  345.87   15.90
   5 -14  -1  329.77   19.40
   5 -14  -1  324.87   18.60
  -5  14   1  359.16   24.00
  -5  14   1  368.36   22.80
  -5  14   1  361.96   17.90
  -5  14   1  315.27   18.00
   4 -14  -1  150.68    8.80
   4 -14  -1  117.69   13.10
   4 -14  -1  145.69   15.30
   4 -14  -1  144.29   10.30
  -4  14   1  134.49   11.10
  -4  14   1  127.79   14.00
  -4  14   1  168.38   12.60
   3 -14  -1  102.99   11.50
   3 -14  -1  110.79    7.80
   3 -14  -1  114.69    9.60
   3 -14  -1   91.99   13.50
  -3  14   1  120.29   14.00
  -3  14   1  108.29   10.30
  -3  14   1  100.99    9.90
   2 -14  -1   48.00    9.60
   2 -14  -1   57.39    7.80
   2 -14  -1   57.39    6.40
   2 -14  -1   42.70   10.00
  -2  14   1   49.70    6.20
  -2  14   1   42.60    7.20
  -2  14   1   54.39   10.50
  -2  14   1   63.39    8.60
   1 -14  -1   82.39    8.70
   1 -14  -1   88.19    7.80
   1 -14  -1   96.09   14.60
  -1  14   1   78.99    7.60
  -1  14   1   98.09    9.20
  -1  14   1   86.39    9.40
  -1  14   1   79.79   12.60
   0 -14  -1   42.10    6.90
   0 -14  -1   46.70    6.80
   0 -14  -1   46.60   11.10
   0 -14  -1   39.40    6.30
   0  14   1   50.49    8.10
   0  14   1   44.30    6.90
   0  14   1   55.89    7.80
   0  14   1   47.20   11.00
  -1 -14  -1  331.57   16.30
  -1 -14  -1  310.37   24.60
  -1 -14  -1  320.47   16.90
  -1 -14  -1  352.16   16.90
   1  14   1  315.07   17.70
   1  14   1  338.37   23.60
   1  14   1  335.37   15.40
   1  14   1  339.07   16.50
  -2 -14  -1  133.69   11.30
  -2 -14  -1  134.99   10.60
   2  14   1  123.79    8.80
   2  14   1  139.39   11.90
   2  14   1  122.99   10.70
  -3 -14  -1   28.50    6.50
  -3 -14  -1   33.70    6.80
   3  14   1   28.30    6.60
   3  14   1   39.60    5.20
   3  14   1   37.10    7.10
  -4 -14  -1   -0.50    3.60
   4  14   1    2.00    3.70
   4  14   1    2.40    4.80
  -5 -14  -1   89.19   11.20
   5  14   1   62.89    9.00
   5  14   1   72.99   10.90
  13 -15  -1   23.50    4.80
 -13  15   1   23.80    7.50
 -13  15   1   37.00    8.10
 -13  15   1   27.00    5.70
  12 -15  -1   18.50    4.70
 -12  15   1    8.80    6.50
 -12  15   1    4.30    4.00
 -12  15   1   11.50    5.90
  11 -15  -1    4.20    3.60
 -11  15   1   -1.80    2.90
 -11  15   1    7.80    5.40
 -11  15   1    3.40    5.10
  10 -15  -1   14.70    4.40
 -10  15   1   19.70    6.70
 -10  15   1   15.70    4.90
   9 -15  -1    3.70    3.60
  -9  15   1    0.00    5.10
  -9  15   1   -0.90    3.30
  -9  15   1   -7.30    2.70
   8 -15  -1   -2.30    1.90
   8 -15  -1   -3.30    2.40
   8 -15  -1   -1.80    3.00
   8 -15  -1    1.60    2.60
   8 -15  -1    2.70    1.40
  -8  15   1   -0.30    4.10
  -8  15   1    6.40    5.30
  -8  15   1   -0.40    3.40
   7 -15  -1    8.40    4.30
   7 -15  -1   17.70    3.10
   7 -15  -1   17.00    4.80
   7 -15  -1   25.40    5.70
  -7  15   1   36.30    7.10
  -7  15   1   21.30    7.70
  -7  15   1   11.40    5.80
   6 -15  -1    2.50    3.10
   6 -15  -1   -1.90    3.80
   6 -15  -1    1.60    2.50
  -6  15   1    5.60    5.10
  -6  15   1   -3.30    4.90
  -6  15   1   -2.00    3.00
   5 -15  -1   60.89    8.50
   5 -15  -1   69.89   10.40
   5 -15  -1   66.09    6.20
   5 -15  -1   76.39   11.20
  -5  15   1   54.29    8.90
  -5  15   1   53.99    9.30
  -5  15   1   52.19   10.30
   4 -15  -1    3.90    2.80
   4 -15  -1    1.50    3.40
   4 -15  -1    3.40    5.00
   4 -15  -1   -2.80    3.70
  -4  15   1    0.20    3.30
  -4  15   1   -6.80    3.70
  -4  15   1    4.40    4.40
   3 -15  -1   32.10    6.40
   3 -15  -1   34.40    5.40
   3 -15  -1   27.30    8.50
  -3  15   1   30.30    6.40
  -3  15   1   21.90    8.00
  -3  15   1   31.50    6.90
   2 -15  -1   26.10    8.10
   2 -15  -1   15.10    4.70
   2 -15  -1   22.20    4.80
  -2  15   1   17.80    5.40
  -2  15   1   26.90    6.20
  -2  15   1   19.80    7.90
   1 -15  -1  126.29    9.60
   1 -15  -1  118.49   16.50
   1 -15  -1  123.79   10.80
  -1  15   1  140.49   12.00
  -1  15   1  141.09   10.00
  -1  15   1  120.09   10.60
  -1  15   1  111.19   15.70
   0 -15  -1    8.90    4.70
   0 -15  -1    7.40    7.30
   0 -15  -1    4.70    3.70
   0  15   1    2.30    6.30
   0  15   1    2.50    3.90
   0  15   1   11.20    4.30
   0  15   1    7.10    3.90
  -1 -15  -1   20.00    5.90
  -1 -15  -1   26.00    6.40
   1  15   1   14.90    4.60
   1  15   1   11.90    5.60
   1  15   1   22.10    5.70
  -2 -15  -1    2.30    4.30
  -2 -15  -1    1.80    3.70
   2  15   1    1.70    3.00
   2  15   1   -1.80    3.40
   2  15   1    2.10    3.80
  -3 -15  -1   38.00    8.00
  -3 -15  -1   28.20    6.50
   3  15   1   34.00    8.10
   3  15   1   28.30    7.20
   3  15   1   44.80    5.50
  12 -16  -1   21.10    5.30
 -12  16   1   10.50    6.20
 -12  16   1   10.50    5.00
 -12  16   1   15.50    7.80
  11 -16  -1   53.89    7.40
 -11  16   1   53.19    8.50
 -11  16   1   57.09   10.90
  10 -16  -1   82.19    8.60
 -10  16   1  103.39   10.50
 -10  16   1   84.49   13.70
   9 -16  -1    6.80    3.80
  -9  16   1   -1.30    4.20
  -9  16   1    1.50    3.80
   8 -16  -1   22.50    5.50
  -8  16   1   21.90    6.00
  -8  16   1   17.20    6.70
   7 -16  -1    2.20    3.80
   7 -16  -1    9.80    5.00
   7 -16  -1    3.20    4.40
  -7  16   1    6.10    4.60
  -7  16   1    5.00    5.50
  -7  16   1   16.00    6.30
   6 -16  -1   90.49    7.10
   6 -16  -1   84.49   11.30
   6 -16  -1   81.09   11.50
   6 -16  -1   70.79    8.50
  -6  16   1   89.89   11.30
  -6  16   1   90.29   14.40
  -6  16   1   79.99   10.90
   5 -16  -1   14.70    6.80
   5 -16  -1   20.40    4.40
   5 -16  -1   16.00    5.70
   5 -16  -1   19.10    7.50
  -5  16   1   27.10    9.30
  -5  16   1   18.00    5.60
  -5  16   1   25.90    7.00
   4 -16  -1   14.50    7.00
   4 -16  -1   29.10    5.30
   4 -16  -1   29.80    7.10
  -4  16   1   21.60    6.40
  -4  16   1   25.10    6.90
  -4  16   1   22.40    7.90
   3 -16  -1   34.80   10.00
   3 -16  -1   36.00    7.20
   3 -16  -1   40.20    6.00
  -3  16   1   31.50   10.00
  -3  16   1   38.00    7.60
  -3  16   1   34.80    7.50
   2 -16  -1   19.00    6.10
  -2  16   1   50.69    9.10
  -2  16   1   32.10    7.00
   1 -16  -1    3.20    3.80
  -1  16   1   -3.40    3.50
  -1  16   1    8.20    5.10
   0 -16  -1   23.80    5.90
   0  16   1   17.20    6.20
   0  16   1   29.50    6.50
  -1 -16  -1   10.20    5.10
   1  16   1    4.10    3.60
   1  16   1    2.60    4.50
   1  16   1    6.00    3.90
  -2 -16  -1    8.90    5.20
  -2 -16  -1    4.80    5.20
   2  16   1    9.50    4.30
   2  16   1   13.70    5.90
   2  16   1   11.90    5.50
  11 -17  -1   20.40    5.60
 -11  17   1   11.60    7.40
 -11  17   1   20.20    6.00
 -11  17   1   23.40    7.10
  10 -17  -1   21.90    5.80
 -10  17   1   37.90    9.90
 -10  17   1   22.20    6.20
   9 -17  -1   47.70    7.90
  -9  17   1   49.40    9.10
  -9  17   1   39.80    8.90
   8 -17  -1   48.50    7.70
  -8  17   1   49.70    8.90
  -8  17   1   45.90   10.30
   7 -17  -1   58.79    8.30
  -7  17   1   47.60    8.40
  -7  17   1   44.10    9.20
   6 -17  -1   77.29   10.30
  -6  17   1   73.09   11.10
  -6  17   1   72.19   11.70
   5 -17  -1   47.60    7.50
  -5  17   1   39.40    8.30
  -5  17   1   49.70    9.80
   4 -17  -1   60.99    9.10
  -4  17   1   48.70    9.60
  -4  17   1   53.39    9.30
   3 -17  -1   32.40    7.40
  -3  17   1   30.70    7.00
  -3  17   1   28.90    6.70
   2 -17  -1    2.10    4.10
  -2  17   1   -2.00    4.40
  -2  17   1   -5.30    3.50
   1 -17  -1   80.69   10.50
  -1  17   1   77.89   11.30
  -1  17   1   85.19   10.70
   0 -17  -1   52.79    9.20
   0  17   1   54.29    9.40
   0  17   1   69.29    9.50
  -1 -17  -1    2.20    4.70
   1  17   1    3.30    4.00
   9 -18  -1   29.50    6.60
  -9  18   1   27.80    8.40
  -9  18   1   34.10    8.40
   8 -18  -1   16.30    5.50
  -8  18   1   29.50    9.10
  -8  18   1   24.90    6.80
   7 -18  -1    4.80    4.10
  -7  18   1   -1.80    4.60
  -7  18   1    3.70    5.60
   6 -18  -1    9.10    5.30
  -6  18   1    7.40    6.10
  -6  18   1   37.10    8.40
   5 -18  -1   10.00    5.40
  -5  18   1   11.40    6.20
  -5  18   1   11.70    5.90
   4 -18  -1   11.60    5.10
  -4  18   1    2.90    4.50
  -4  18   1    6.00    5.30
   3 -18  -1  103.59   12.10
  -3  18   1   78.69   11.40
  -3  18   1   80.99   11.80
   2 -18  -1   -7.10    3.40
  -2  18   1    0.90    5.20
  -2  18   1   -5.60    3.50
   1 -18  -1   28.20    7.80
  -4  19  -2   -2.40    4.10
  -4  19  -2    0.30    5.50
   4 -19   2   -2.20    4.20
  -5  19  -2    8.20    6.40
  -5  19  -2   11.50    6.20
   5 -19   2    3.00    4.80
  -6  19  -2    0.70    4.90
  -6  19  -2    3.50    5.20
  -6  19  -2   -2.60    4.80
   6 -19   2    4.70    4.90
  -1  18  -2   23.90    7.00
  -1  18  -2   10.90    5.70
   1 -18   2    7.20    5.50
  -2  18  -2   20.10    6.70
  -2  18  -2   21.60    6.50
   2 -18   2   22.10    6.70
  -3  18  -2   30.20    7.70
  -3  18  -2   10.40    5.90
   3 -18   2   13.60    5.60
  -4  18  -2    5.60    5.10
  -4  18  -2   -2.80    4.30
   4 -18   2    6.60    4.70
  -5  18  -2  111.29   14.30
  -5  18  -2   90.59   12.20
   5 -18   2  107.59   11.00
  -6  18  -2    3.10    4.60
  -6  18  -2    5.00    5.10
   6 -18   2    2.10    4.10
  -7  18  -2   72.69   13.10
  -7  18  -2   59.19   10.20
  -7  18  -2   52.89   10.10
   7 -18   2   66.19    9.70
  -8  18  -2   -2.00    4.20
  -8  18  -2   -1.70    5.10
  -8  18  -2   -3.20    3.40
   8 -18   2    0.20    3.70
  -9  18  -2   19.90    6.70
  -9  18  -2   32.50    9.20
  -9  18  -2   20.60    7.20
   9 -18   2   26.50    6.60
   1  17  -2   -5.40    2.90
   1  17  -2   -7.60    3.40
  -1 -17   2   -1.40    3.60
   0  17  -2    7.10    4.30
   0  17  -2   13.90    6.30
   0 -17   2   -0.20    3.80
  -1  17  -2   10.40    5.10
  -1  17  -2    7.30    5.00
   1 -17   2   12.20    5.70
  -2  17  -2   44.40    9.10
  -2  17  -2   35.10    7.40
   2 -17   2   35.60    6.60
  -3  17  -2   24.80    6.80
  -3  17  -2   14.70    5.60
   3 -17   2   28.20    7.10
  -4  17  -2    0.60    4.50
  -4  17  -2    5.10    4.50
   4 -17   2    5.60    4.40
  -5  17  -2  130.89   13.10
  -5  17  -2  108.89   11.50
   5 -17   2  111.39   10.80
  -6  17  -2   -2.20    3.40
  -6  17  -2    4.00    4.80
   6 -17   2    0.60    3.80
  -7  17  -2   56.09   10.60
  -7  17  -2   88.49   11.60
  -7  17  -2   70.89   11.00
   7 -17   2   63.39    8.80
  -8  17  -2   19.00    6.70
  -8  17  -2   20.00    6.10
  -8  17  -2   39.60    8.40
   8 -17   2   14.70    5.20
  -9  17  -2    4.70    4.10
  -9  17  -2    4.60    5.10
  -9  17  -2    4.10    5.90
   9 -17   2    1.30    3.70
 -10  17  -2   15.40    6.80
 -10  17  -2   19.60    5.90
 -10  17  -2   13.20    6.10
  10 -17   2   11.80    5.00
   3  16  -2   44.70    8.60
   3  16  -2   34.80    5.70
  -3 -16   2   30.20    7.30
   2  16  -2   20.60    6.50
   2  16  -2   16.30    4.50
  -2 -16   2   21.70    6.50
   1  16  -2   86.79   12.00
   1  16  -2   80.79    8.90
  -1 -16   2   97.59   12.30
   0  16  -2    6.20    4.90
   0  16  -2   12.00    5.40
   0 -16   2    9.30    4.60
  -1  16  -2   45.10    8.20
  -1  16  -2   49.90    8.20
   1 -16   2   34.30    6.40
  -2  16  -2   10.10    6.90
  -2  16  -2    5.40    4.70
  -2  16  -2    8.30    5.00
   2 -16   2    6.40    5.40
   2 -16   2    8.20    4.00
   2 -16   2    4.80    3.80
  -3  16  -2  138.09   15.70
  -3  16  -2  145.29   12.60
  -3  16  -2  138.39   12.40
   3 -16   2  123.59   16.90
   3 -16   2  135.09   10.10
   3 -16   2  130.59   11.20
  -4  16  -2   -4.50    4.80
  -4  16  -2    7.70    5.40
  -4  16  -2    4.10    4.20
   4 -16   2    3.30    6.30
   4 -16   2    6.30    4.10
   4 -16   2    7.90    3.90
  -5  16  -2   43.80   10.60
  -5  16  -2   70.99   10.10
  -5  16  -2   57.69    9.40
   5 -16   2   63.59    8.90
   5 -16   2   79.19    7.70
   5 -16   2   74.49   12.10
   5 -16   2   72.09   11.20
  -6  16  -2   11.10    4.90
  -6  16  -2   17.30    7.50
  -6  16  -2    9.60    5.20
   6 -16   2    5.70    5.20
   6 -16   2    5.40    4.40
   6 -16   2    8.80    5.50
  -7  16  -2   13.00    6.10
  -7  16  -2    9.30    4.80
  -7  16  -2   11.40    7.10
  -7  16  -2   15.40    5.90
   7 -16   2   18.80    5.90
   7 -16   2   16.40    4.50
   7 -16   2   20.50    5.70
  -8  16  -2    1.70    3.40
  -8  16  -2    4.00    4.60
  -8  16  -2    2.80    4.40
   8 -16   2    7.00    4.20
  -9  16  -2    6.50    5.20
  -9  16  -2    6.20    5.90
  -9  16  -2    5.00    3.90
   9 -16   2    2.10    3.70
 -10  16  -2   -5.30    2.80
 -10  16  -2   -1.10    4.80
 -10  16  -2   -6.00    3.60
  10 -16   2   -2.30    3.00
 -11  16  -2    5.80    6.10
 -11  16  -2    3.00    5.40
 -11  16  -2    7.30    4.30
  11 -16   2    0.60    3.70
   4  15  -2    1.30    3.50
  -4 -15   2   10.30    4.50
  -4 -15   2    9.50    5.70
   3  15  -2   27.80    6.40
   3  15  -2   41.50    5.70
  -3 -15   2   45.10    8.60
   2  15  -2   -0.60    2.80
   2  15  -2    3.60    4.10
  -2 -15   2    2.30    3.70
   1  15  -2  158.98   11.20
   1  15  -2  149.88   12.60
   1  15  -2  132.69   17.60
  -1 -15   2  165.08   11.90
  -1 -15   2  144.19   16.90
  -1 -15   2  140.69   11.80
   0  15  -2   -0.90    2.90
   0  15  -2   -1.10    3.60
   0  15  -2   -2.00    5.80
   0 -15   2   -6.30    2.50
   0 -15   2    3.40    3.40
   0 -15   2    1.10    5.50
  -1  15  -2   38.70    7.20
  -1  15  -2   49.99    8.40
  -1  15  -2   45.50   10.50
   1 -15   2   54.19    8.30
   1 -15   2   46.70    7.20
   1 -15   2   41.70   10.80
  -2  15  -2    6.60    4.20
  -2  15  -2   10.50    5.90
  -2  15  -2   -0.50    3.20
   2 -15   2    5.80    5.50
   2 -15   2    0.80    3.10
   2 -15   2    3.40    3.90
  -3  15  -2  158.68   12.50
  -3  15  -2  152.18   15.90
  -3  15  -2  143.49   12.20
   3 -15   2  118.89   13.60
   3 -15   2  157.08   10.20
   3 -15   2  138.29   11.00
  -4  15  -2    6.00    4.00
  -4  15  -2   -2.40    3.20
  -4  15  -2   -1.00    4.30
   4 -15   2    0.90    2.90
   4 -15   2   -3.40    4.40
   4 -15   2   -2.10    2.50
   4 -15   2    8.50    5.30
  -5  15  -2  112.09   10.50
  -5  15  -2  121.49   12.20
  -5  15  -2  124.79   14.40
   5 -15   2  129.99    9.00
   5 -15   2  140.29   10.80
   5 -15   2  110.19   13.40
   5 -15   2  127.69   12.80
  -6  15  -2   15.30    5.00
  -6  15  -2   28.30    8.40
  -6  15  -2   14.30    5.60
   6 -15   2    4.80    2.30
   6 -15   2    9.20    4.70
   6 -15   2   10.60    5.20
  -7  15  -2  258.77   14.90
  -7  15  -2  265.27   17.60
  -7  15  -2  255.37   15.90
  -7  15  -2  230.38   18.80
   7 -15   2  256.97   14.90
   7 -15   2  259.17   14.30
   7 -15   2  236.08    8.40
   7 -15   2  251.97   14.90
   7 -15   2  250.47   10.00
  -8  15  -2   -0.30    3.90
  -8  15  -2    7.70    5.10
  -8  15  -2    4.20    3.70
   8 -15   2    3.00    3.50
   8 -15   2    5.30    3.40
   8 -15   2    4.40    2.90
   8 -15   2    5.60    3.80
  -9  15  -2   30.20    6.90
  -9  15  -2   32.80    8.70
  -9  15  -2   40.10    7.10
   9 -15   2   40.10    7.00
 -10  15  -2   56.99   11.20
 -10  15  -2   44.20    8.20
 -10  15  -2   38.40    6.70
  10 -15   2   49.90    7.20
 -11  15  -2   42.70    9.50
 -11  15  -2   44.80    7.10
 -11  15  -2   36.00    8.40
  11 -15   2   40.70    7.20
 -12  15  -2   66.19   11.10
 -12  15  -2   61.49    7.80
 -12  15  -2   57.09    9.60
  12 -15   2   70.79    9.00
  -5 -14   2   20.60    6.20
  -5 -14   2   24.20    5.70
   4  14  -2   70.29    5.60
   4  14  -2   64.79    8.90
  -4 -14   2   66.59    9.10
  -4 -14   2   76.69   10.10
   3  14  -2    5.30    4.30
   3  14  -2   -1.60    2.40
  -3 -14   2   -1.00    4.00
  -3 -14   2    2.30    3.70
   2  14  -2   14.70    5.60
   2  14  -2   11.40    4.10
   2  14  -2   12.10    6.60
  -2 -14   2    2.80    5.60
  -2 -14   2    9.40    4.40
  -2 -14   2   10.00    4.60
   1  14  -2   10.40    5.00
   1  14  -2    3.90    3.70
   1  14  -2    2.00    5.20
  -1 -14   2    3.90    3.70
  -1 -14   2    1.10    5.20
  -1 -14   2    3.90    3.80
   0  14  -2    2.10    3.70
   0  14  -2    5.80    5.20
   0  14  -2    0.60    3.10
   0 -14   2    1.20    3.40
   0 -14   2   -1.40    4.80
   0 -14   2    2.30    3.80
  -1  14  -2   15.40    5.00
  -1  14  -2   -0.50    5.20
  -1  14  -2    4.50    3.70
   1 -14   2    6.50    3.30
   1 -14   2    6.60    5.00
   1 -14   2    2.20    3.30
  -2  14  -2   20.10    7.50
  -2  14  -2   37.70    7.20
  -2  14  -2   45.50    8.10
   2 -14   2   42.40    9.20
   2 -14   2   33.10    8.70
   2 -14   2   31.80    5.90
   2 -14   2   35.00    6.00
  -3  14  -2   15.00    6.80
  -3  14  -2   12.90    4.80
  -3  14  -2    7.00    4.10
   3 -14   2   11.70    5.20
   3 -14   2   10.90    3.60
   3 -14   2    6.10    4.90
   3 -14   2    9.60    4.20
  -4  14  -2   12.70    8.30
  -4  14  -2    5.60    3.30
  -4  14  -2    3.70    3.90
  -4  14  -2    1.70    4.40
   4 -14   2    3.00    3.40
   4 -14   2    7.80    5.10
   4 -14   2    0.10    4.30
   4 -14   2    3.10    2.90
  -5  14  -2    0.70    3.30
  -5  14  -2    7.00    4.60
  -5  14  -2    3.50    4.70
  -5  14  -2    2.10    5.30
   5 -14   2   -5.10    2.40
   5 -14   2    1.70    1.80
   5 -14   2   -1.60    2.30
   5 -14   2    4.80    3.80
   5 -14   2    2.10    3.50
  -6  14  -2  150.78   18.80
  -6  14  -2  146.59   12.60
  -6  14  -2  124.99   13.40
  -6  14  -2  120.49   10.20
   6 -14   2  107.09   10.70
   6 -14   2  137.79   10.10
   6 -14   2  114.99    6.60
   6 -14   2  118.99    6.00
   6 -14   2  120.69   11.20
  -7  14  -2   35.20    9.00
  -7  14  -2   48.50    8.00
  -7  14  -2   21.80    5.70
  -7  14  -2   53.39   11.90
  -7  14  -2   27.80    7.50
   7 -14   2   34.70    4.10
   7 -14   2   34.90    6.10
   7 -14   2   38.90    2.80
   7 -14   2   35.20    6.00
   7 -14   2   32.80    5.90
  -8  14  -2    0.80    4.20
  -8  14  -2    4.20    3.50
  -8  14  -2    0.70    3.20
   8 -14   2   -1.50    2.30
   8 -14   2    6.00    2.90
   8 -14   2    2.30    1.70
   8 -14   2    4.50    3.70
  -9  14  -2    4.90    5.10
  -9  14  -2    9.00    5.30
  -9  14  -2   -3.70    6.50
  -9  14  -2    8.70    4.00
   9 -14   2    6.80    3.80
 -10  14  -2    5.00    3.40
 -10  14  -2    5.00    6.20
 -10  14  -2    1.70    4.60
 -10  14  -2    6.50    4.70
  10 -14   2    5.10    3.60
 -11  14  -2   64.29   10.20
 -11  14  -2   51.39    9.90
 -11  14  -2   72.29    8.80
  11 -14   2   52.09    7.60
 -12  14  -2    4.80    5.30
 -12  14  -2   14.10    4.60
 -12  14  -2   18.10    7.30
  12 -14   2    9.90    4.20
 -13  14  -2   20.20    7.40
 -13  14  -2    6.60    6.00
 -13  14  -2   13.30    4.10
  13 -14   2    4.50    4.20
  -6 -13   2  139.79   12.20
  -6 -13   2  182.78   12.70
  -5 -13   2   28.60    6.20
  -5 -13   2   24.60    6.50
   4  13  -2   27.60    6.10
   4  13  -2   31.10    4.20
  -4 -13   2   30.90    6.30
  -4 -13   2   44.10    8.30
  -4 -13   2   36.20    9.80
  -4 -13   2   27.70    6.70
   3  13  -2   33.40    8.70
   3  13  -2   34.10    5.20
   3  13  -2   19.40    5.50
  -3 -13   2   32.80    9.50
  -3 -13   2   21.40    5.80
  -3 -13   2   30.20    6.60
  -3 -13   2   28.70    5.30
   2  13  -2   72.59   12.20
   2  13  -2   92.69    7.90
   2  13  -2   94.69    9.60
  -2 -13   2   85.09    8.90
  -2 -13   2   90.39    8.90
  -2 -13   2   85.99    8.10
  -2 -13   2   82.19   13.80
   1  13  -2  141.89   11.30
   1  13  -2  151.48   14.50
   1  13  -2  127.19   24.40
   1  13  -2  146.29   10.00
  -1 -13   2  148.69   10.50
  -1 -13   2  123.29    9.90
  -1 -13   2  136.69   15.10
   0  13  -2    1.20    3.10
   0  13  -2    2.00    4.10
   0  13  -2    2.40    2.80
   0  13  -2    1.40    4.70
   0 -13   2    2.00    2.90
   0 -13   2   -1.70    4.00
   0 -13   2    6.30    5.20
   0 -13   2    2.80    2.70
  -1  13  -2  163.38   11.70
  -1  13  -2  162.38   14.90
  -1  13  -2  165.08   11.30
  -1  13  -2  168.18   16.10
   1 -13   2  171.18   11.10
   1 -13   2  156.18   14.80
   1 -13   2  188.88   10.80
   1 -13   2  178.98   16.00
  -2  13  -2    2.50    3.30
  -2  13  -2   -1.20    3.60
  -2  13  -2    0.10    2.90
  -2  13  -2    4.30    5.10
   2 -13   2   -0.30    2.60
   2 -13   2   -1.80    1.90
   2 -13   2   -0.30    3.80
   2 -13   2   -2.10    4.00
  -3  13  -2  340.77   21.20
  -3  13  -2  355.76   16.90
  -3  13  -2  384.86   18.40
  -3  13  -2  315.77   22.00
   3 -13   2  381.96   16.50
   3 -13   2  360.16   21.20
   3 -13   2  390.46   15.20
  -4  13  -2  128.49   11.10
  -4  13  -2  126.69    9.90
  -4  13  -2  149.88   15.20
  -4  13  -2  149.09   13.60
   4 -13   2  130.79   12.10
   4 -13   2  130.59    7.00
   4 -13   2  137.09   12.30
   4 -13   2  132.69    8.40
   4 -13   2  143.59    9.90
  -5  13  -2    5.90    3.50
  -5  13  -2    1.70    3.20
  -5  13  -2    1.90    3.80
  -5  13  -2   16.90    5.60
   5 -13   2    5.30    2.80
   5 -13   2    7.00    2.30
   5 -13   2    5.00    2.00
   5 -13   2    3.80    4.40
   5 -13   2    6.20    3.60
   5 -13   2   11.70    4.80
  -6  13  -2    6.00    4.80
  -6  13  -2    7.20    4.20
  -6  13  -2    8.60    3.90
  -6  13  -2   13.90    6.00
   6 -13   2    7.40    3.90
   6 -13   2   12.40    4.40
   6 -13   2    9.80    2.30
   6 -13   2   10.10    3.80
   6 -13   2    8.00    1.80
  -7  13  -2   93.69    8.60
  -7  13  -2  112.39   13.00
  -7  13  -2   90.09   10.50
  -7  13  -2   98.39    9.80
  -7  13  -2  109.19   11.10
   7 -13   2   95.79    5.20
   7 -13   2   95.39    8.30
   7 -13   2   90.69    8.10
   7 -13   2  100.59    8.40
   7 -13   2   96.49    3.70
  -8  13  -2    9.30    4.90
  -8  13  -2    6.40    3.50
  -8  13  -2    6.10    5.00
   8 -13   2    5.20    3.60
   8 -13   2    4.80    2.00
   8 -13   2    5.10    2.10
   8 -13   2    3.60    1.60
  -9  13  -2   60.39   10.30
  -9  13  -2   42.90    7.90
  -9  13  -2   56.59    7.70
  -9  13  -2   48.60    8.60
  -9  13  -2   43.10   11.20
   9 -13   2   69.39    8.20
 -10  13  -2    7.40    3.80
 -10  13  -2    9.60    5.10
 -10  13  -2    8.50    5.60
 -10  13  -2   12.90    5.50
 -10  13  -2   -2.10    5.00
  10 -13   2    5.20    3.60
 -11  13  -2   -0.20    2.50
 -11  13  -2    2.60    5.20
 -11  13  -2   -4.20    3.90
  11 -13   2   -0.70    2.70
 -12  13  -2   22.00    7.30
 -12  13  -2   27.70    5.00
 -12  13  -2   19.40    6.20
  12 -13   2   30.10    6.00
 -13  13  -2   20.90    4.20
 -13  13  -2   28.30    9.10
 -13  13  -2   20.10    6.80
  13 -13   2   33.90    6.50
  -7 -12   2   -0.10    3.80
  -7 -12   2   -1.70    3.70
  -6 -12   2    3.30    4.00
  -6 -12   2    1.70    3.40
   5  12  -2   83.29   10.10
   5  12  -2   88.69   12.70
   5  12  -2   79.69    3.70
  -5 -12   2  106.89   10.50
  -5 -12   2   54.79   12.40
  -5 -12   2   90.59    8.80
  -5 -12   2   71.09    8.90
   4  12  -2   36.00    4.30
   4  12  -2   20.70    7.50
   4  12  -2   27.30    5.70
   4  12  -2   29.20    6.00
   4  12  -2   20.90    7.10
   4  12  -2   35.30    4.60
  -4 -12   2   37.80    9.80
  -4 -12   2   17.30    5.10
  -4 -12   2   25.80    5.90
  -4 -12   2   25.10    5.30
   3  12  -2   92.69    9.20
   3  12  -2   96.89   13.10
   3  12  -2   78.59   12.00
   3  12  -2   95.09   11.50
   3  12  -2   85.99    6.00
   3  12  -2   89.19    6.60
  -3 -12   2   95.89   14.50
  -3 -12   2   91.59    8.00
  -3 -12   2  100.49    9.60
  -3 -12   2   86.39    8.60
   2  12  -2   26.30    7.60
   2  12  -2   12.20    5.90
   2  12  -2   17.20    3.50
   2  12  -2   27.10    5.60
   2  12  -2   28.20    5.10
  -2 -12   2   25.80    5.50
  -2 -12   2   15.20    6.80
  -2 -12   2   47.80   11.10
  -2 -12   2   16.50    4.80
  -2 -12   2   23.30    4.80
   1  12  -2  105.29    8.20
   1  12  -2  107.79    9.40
   1  12  -2  121.49   13.40
   1  12  -2   78.69   11.80
  -1 -12   2  101.29   14.20
  -1 -12   2   93.59   11.00
  -1 -12   2   91.69    8.30
  -1 -12   2   91.09    8.20
   0  12  -2    1.50    3.90
   0  12  -2   -0.80    3.40
   0  12  -2    3.20    2.90
   0  12  -2   -0.30    3.00
   0 -12   2   -0.60    2.50
   0 -12   2   -1.30    3.80
   0 -12   2   -0.80    3.60
   0 -12   2   -1.00    2.30
  -1  12  -2  292.37   14.60
  -1  12  -2  293.67   15.00
  -1  12  -2  276.67   18.60
   1 -12   2  317.27   13.70
   1 -12   2  297.77   14.20
   1 -12   2  317.57   20.40
  -2  12  -2  118.39    9.30
  -2  12  -2  127.49    9.90
  -2  12  -2  124.89   12.20
   2 -12   2  122.69    8.10
   2 -12   2  133.29    9.10
   2 -12   2  111.49   12.20
  -3  12  -2  373.26   16.40
  -3  12  -2  345.87   20.30
  -3  12  -2  373.76   22.50
  -3  12  -2  367.56   17.30
   3 -12   2  355.66   20.00
   3 -12   2  350.36   15.30
   3 -12   2  337.87   12.50
   3 -12   2  360.46   14.20
   3 -12   2  385.76   20.40
  -4  12  -2   46.40    9.30
  -4  12  -2   69.19    8.50
  -4  12  -2   54.39    9.40
  -4  12  -2   59.89    9.00
   4 -12   2   55.29    9.00
   4 -12   2   55.89    4.30
   4 -12   2   54.89    7.20
   4 -12   2   56.79    5.70
   4 -12   2   57.39    4.80
  -5  12  -2  334.87   19.60
  -5  12  -2  318.87   15.10
  -5  12  -2  333.27   17.00
  -5  12  -2  349.67   21.30
   5 -12   2  347.07   17.80
   5 -12   2  315.97   17.40
   5 -12   2  340.47   13.30
   5 -12   2  314.97   10.50
   5 -12   2  321.27   11.50
   5 -12   2  334.97   14.60
  -6  12  -2   16.00    5.60
  -6  12  -2    5.60    3.10
  -6  12  -2    2.50    3.80
  -6  12  -2    5.80    3.90
   6 -12   2    4.90    3.30
   6 -12   2    9.30    3.50
   6 -12   2    7.80    1.60
   6 -12   2   11.50    3.90
   6 -12   2    8.50    2.20
  -7  12  -2  130.89    9.30
  -7  12  -2  157.08   11.30
  -7  12  -2  147.49   12.60
  -7  12  -2  129.49   11.30
  -7  12  -2  144.09   13.80
   7 -12   2  127.39    5.80
   7 -12   2  133.59    8.90
   7 -12   2  159.98    9.80
   7 -12   2  128.49    8.70
  -8  12  -2   53.29    8.10
  -8  12  -2   41.60    8.80
  -8  12  -2   35.80    6.60
  -8  12  -2   46.70    6.70
   8 -12   2   59.69    7.40
   8 -12   2   40.60    2.80
  -9  12  -2   39.80    7.50
  -9  12  -2   54.99    7.00
  -9  12  -2   35.20    6.70
  -9  12  -2   33.50    9.80
  -9  12  -2   37.90    8.60
   9 -12   2   40.20    6.20
 -10  12  -2  120.19    8.50
 -10  12  -2  133.69   21.30
 -10  12  -2   99.89   12.60
 -10  12  -2  118.69   12.60
 -10  12  -2  126.29   12.10
  10 -12   2  109.79    8.70
 -11  12  -2  142.39   13.80
 -11  12  -2  113.59   20.10
 -11  12  -2  120.79   12.10
 -11  12  -2  116.49    8.30
 -11  12  -2  151.58   13.30
  11 -12   2  116.89    9.10
 -12  12  -2   38.00    5.40
 -12  12  -2   27.10    6.90
 -12  12  -2   38.80    8.50
  12 -12   2   44.50    7.10
 -13  12  -2    6.60    2.50
 -13  12  -2   15.60    7.00
 -13  12  -2   13.30    5.50
  13 -12   2   11.80    4.60
  -8 -11   2  269.87   15.50
  -8 -11   2  257.97   15.20
   7  11  -2   -2.60    3.30
  -7 -11   2   -3.40    2.70
   6  11  -2   11.20    7.60
   6  11  -2   14.20    5.20
   6  11  -2    7.00    5.90
  -6 -11   2    9.30    5.20
  -6 -11   2    2.20    6.90
  -6 -11   2   13.20    4.40
   5  11  -2   13.20    6.30
   5  11  -2    6.00    5.30
   5  11  -2    4.60    3.50
   5  11  -2    8.20    1.60
   5  11  -2    5.50    2.50
  -5 -11   2    1.40    5.90
  -5 -11   2    9.30    3.70
  -5 -11   2    9.30    4.50
   4  11  -2   48.60    9.20
   4  11  -2   41.90    4.70
   4  11  -2   49.50    7.30
   4  11  -2   36.80    4.00
   4  11  -2   47.00    7.30
  -4 -11   2   33.80    6.00
  -4 -11   2   49.90    7.20
  -4 -11   2   43.00   10.60
  -4 -11   2   39.60    7.20
   3  11  -2   12.80    5.30
   3  11  -2   18.10    3.60
   3  11  -2   14.80    2.80
   3  11  -2   14.30    4.10
   3  11  -2    5.10    3.40
  -3 -11   2   12.20    4.50
  -3 -11   2   10.90    4.00
  -3 -11   2    8.60    5.70
  -3 -11   2   23.40    6.40
  -3 -11   2   11.90    3.90
   2  11  -2   21.30    5.20
   2  11  -2   29.40    3.90
   2  11  -2   17.70    6.20
   2  11  -2   32.30    5.70
  -2 -11   2   24.20    4.90
  -2 -11   2   19.60    7.30
  -2 -11   2   20.50    4.50
  -2 -11   2   39.80    6.00
   1  11  -2    6.90    3.40
   1  11  -2   10.00    3.40
   1  11  -2    9.10    5.00
   1  11  -2   16.80    3.00
  -1 -11   2    8.80    3.60
  -1 -11   2   19.90    4.60
  -1 -11   2   14.40    5.90
  -1 -11   2   18.60    4.60
   0  11  -2   12.90    4.20
   0  11  -2    4.70    3.40
   0  11  -2   18.60    4.40
   0  11  -2   17.80    5.60
   0 -11   2   15.10    5.50
   0 -11   2    9.50    3.30
   0 -11   2   11.00    3.70
  -1  11  -2  147.09    9.90
  -1  11  -2  153.08   10.00
  -1  11  -2  137.49   12.60
   1 -11   2  130.39    8.90
   1 -11   2  136.19   12.80
   1 -11   2  150.58    8.80
   1 -11   2  156.58   12.90
  -2  11  -2  130.19    9.60
  -2  11  -2  126.09   12.30
  -2  11  -2  146.79    9.60
  -2  11  -2  125.49   12.00
   2 -11   2  148.59    9.00
   2 -11   2  151.88    8.40
   2 -11   2  133.19    7.10
   2 -11   2  142.99   12.70
   2 -11   2  146.69   12.10
   2 -11   2  134.99    7.40
  -3  11  -2  371.16   21.40
  -3  11  -2  382.86   16.80
  -3  11  -2  361.16   15.50
  -3  11  -2  339.77   19.40
   3 -11   2  364.46   13.70
   3 -11   2  378.26   19.50
   3 -11   2  375.86   15.10
   3 -11   2  347.17   11.90
   3 -11   2  342.57   12.50
   3 -11   2  350.06   18.80
  -4  11  -2   -5.60    2.30
  -4  11  -2   -2.10    3.10
  -4  11  -2    1.30    2.90
  -4  11  -2    0.10    2.60
   4 -11   2    1.20    1.40
   4 -11   2    2.30    1.50
   4 -11   2   -0.20    2.60
   4 -11   2    6.80    3.30
   4 -11   2   -0.10    2.00
   4 -11   2    3.00    2.20
  -5  11  -2    8.90    5.10
  -5  11  -2   18.70    5.00
  -5  11  -2   15.10    3.80
  -5  11  -2   16.70    5.40
   5 -11   2   17.40    4.00
   5 -11   2   11.90    4.00
   5 -11   2    8.90    2.80
   5 -11   2   12.30    2.40
   5 -11   2   13.10    2.10
   5 -11   2   10.30    4.00
  -6  11  -2   45.90    8.50
  -6  11  -2   61.19    9.30
  -6  11  -2   62.99    6.50
  -6  11  -2   67.99    9.20
   6 -11   2   73.29    7.10
   6 -11   2   59.79    3.00
   6 -11   2   66.79    6.70
   6 -11   2   60.09    4.00
   6 -11   2   62.99    7.30
  -7  11  -2  184.48   13.50
  -7  11  -2  200.88   12.40
  -7  11  -2  171.48   14.20
  -7  11  -2  181.28   10.30
  -7  11  -2  198.78   13.20
   7 -11   2  193.48    9.60
   7 -11   2  200.48   10.60
   7 -11   2  195.38    9.50
   7 -11   2  195.38    7.00
  -8  11  -2   19.40    4.30
  -8  11  -2   21.50    6.20
  -8  11  -2   26.70    6.60
  -8  11  -2   11.70    6.40
  -8  11  -2   10.70    3.90
   8 -11   2   22.60    2.20
   8 -11   2   21.40    4.40
  -9  11  -2   19.00    6.40
  -9  11  -2   10.60    4.70
  -9  11  -2   17.80    4.10
  -9  11  -2   10.90    6.80
  -9  11  -2   23.30    6.20
   9 -11   2   19.20    4.60
 -10  11  -2   15.90    3.90
 -10  11  -2   18.00    6.10
 -10  11  -2   19.10    6.30
 -10  11  -2   15.30    7.10
 -10  11  -2    3.70    4.60
  10 -11   2   19.10    4.60
 -11  11  -2   16.10    6.20
 -11  11  -2   18.70    8.70
 -11  11  -2   14.00    5.60
 -11  11  -2   18.60    3.80
 -11  11  -2   11.00    5.50
  11 -11   2   13.80    4.30
 -12  11  -2  146.19   13.10
 -12  11  -2  121.19   11.50
 -12  11  -2  104.69    6.90
  12 -11   2  122.79    9.50
 -13  11  -2   37.70    8.20
 -13  11  -2   34.20    8.10
 -14  11  -2   71.29   11.40
 -14  11  -2   68.59   10.30
 -14  11  -2   43.00    8.30
  -9 -10   2   -7.10    2.90
   8  10  -2   11.70    5.10
  -8 -10   2    6.20    4.40
   7  10  -2   16.10    5.40
   7  10  -2   -0.40    5.90
  -7 -10   2   16.30    5.90
  -7 -10   2   16.70    5.10
  -7 -10   2   12.10    6.80
   6  10  -2  126.29   12.20
   6  10  -2  125.89   13.60
   6  10  -2  155.68   11.10
   6  10  -2  130.79    6.50
  -6 -10   2  147.19   11.60
  -6 -10   2  132.49    9.80
  -6 -10   2  150.48   16.00
   5  10  -2    6.00    4.50
   5  10  -2    4.40    1.40
   5  10  -2    5.60    3.80
   5  10  -2    5.80    2.20
   5  10  -2    1.90    3.20
  -5 -10   2    3.30    3.70
  -5 -10   2    6.30    3.30
  -5 -10   2    0.60    5.00
   4  10  -2  230.68   15.50
   4  10  -2  225.98   12.60
   4  10  -2  224.38    8.80
   4  10  -2  221.58   15.70
   4  10  -2  202.58   11.80
   4  10  -2  208.48    8.70
   4  10  -2  211.78   15.80
  -4 -10   2  206.28   16.60
  -4 -10   2  225.18   12.90
  -4 -10   2  244.18   12.00
  -4 -10   2  238.08   18.70
   3  10  -2  144.59   12.70
   3  10  -2  171.08   13.80
   3  10  -2  152.18    8.00
   3  10  -2  167.88   10.70
   3  10  -2  169.08    7.50
   3  10  -2  176.18   14.50
   3  10  -2  163.78   10.10
  -3 -10   2  166.48   14.50
  -3 -10   2  159.78   15.10
  -3 -10   2  169.98    9.70
  -3 -10   2  178.58   11.00
  -3 -10   2  176.68   10.40
   2  10  -2  415.16   21.30
   2  10  -2  407.86   14.90
   2  10  -2  388.86   16.60
   2  10  -2  386.36   12.70
   2  10  -2  382.26   15.40
   2  10  -2  387.56   21.60
  -2 -10   2  396.76   15.10
  -2 -10   2  379.76   15.60
  -2 -10   2  389.46   16.20
  -2 -10   2  366.06   21.90
   1  10  -2  110.69    7.60
   1  10  -2  109.69   11.00
   1  10  -2  116.29    8.70
   1  10  -2  100.39    7.40
   1  10  -2  112.49   11.50
   1  10  -2  107.39    5.80
  -1 -10   2  119.99    7.70
  -1 -10   2  111.69    8.00
  -1 -10   2  100.39    7.80
  -1 -10   2  116.79   11.90
   0  10  -2  180.28   13.80
   0  10  -2  158.98   13.80
   0  10  -2  172.58   10.20
   0  10  -2  165.18    9.50
   0 -10   2  169.78   13.80
   0 -10   2  171.38   13.40
   0 -10   2  142.39    7.90
   0 -10   2  155.68    9.20
   0 -10   2  170.78    9.30
  -1  10  -2  518.55   24.70
  -1  10  -2  519.55   18.70
  -1  10  -2  437.56   17.90
  -1  10  -2  501.75   18.40
  -1  10  -2  510.45   23.20
   1 -10   2  505.75   23.70
   1 -10   2  441.76   17.00
   1 -10   2  478.75   15.50
   1 -10   2  512.75   17.80
   1 -10   2  532.25   23.70
   1 -10   2  522.65   17.10
   1 -10   2  440.36   15.50
  -2  10  -2   56.89    8.50
  -2  10  -2   48.90    8.60
  -2  10  -2   60.59    5.00
  -2  10  -2   53.19    6.30
  -2  10  -2   46.30    6.30
   2 -10   2   51.19    5.30
   2 -10   2   51.39    5.40
   2 -10   2   57.79    4.30
   2 -10   2   57.39    8.90
   2 -10   2   66.69    5.40
   2 -10   2   64.69    8.90
   2 -10   2   54.59    4.50
  -3  10  -2    5.80    2.30
  -3  10  -2    7.80    3.10
  -3  10  -2   -1.20    3.10
  -3  10  -2    6.30    2.90
   3 -10   2    1.60    3.20
   3 -10   2    2.70    2.50
   3 -10   2    4.80    2.30
   3 -10   2    0.50    2.50
   3 -10   2    2.50    1.60
   3 -10   2    2.40    1.50
  -4  10  -2    4.20    3.20
  -4  10  -2    7.00    3.80
[truncated: 1,946,615 more chars]
